# Supplementary material for: Enhancement of Calcium Ion Permeation via Resonant Coupling of Ion and Terahertz Waves in Voltage Gated Calcium Channels
Source: Adv Sci (Weinh). 2026 Feb 19;13(24):e20475. doi: 10.1002/advs.202520475 (PMC13116260; doi:10.1002/advs.202520475)
Supplement: Supplementary file 2 — Supporting File 2: advs74432‐sup‐0002‐Figures_Data.zip. [file ADVS-13-e20475-s002.zip]

Archive with 7 entries (7 files):
- Figure1_Data.xlsx
- Figure2_Data.xlsx
- Figure3_Data.xlsx
- Figure4_Data.xlsx
- Figure5_Data.xlsx
- Figure6_Data.xlsx
- Figure7_Data.xlsx
