# Supplementary material for: Enhancement of Calcium Ion Permeation via Resonant Coupling of Ion and Terahertz Waves in Voltage Gated Calcium Channels
Source: Adv Sci (Weinh). 2026 Feb 19;13(24):e20475. doi: 10.1002/advs.202520475 (PMC13116260; doi:10.1002/advs.202520475)
Supplement: Supplementary file 2 — Supporting File 2: advs74432‐sup‐0002‐Figures_Data.zip. [file ADVS-13-e20475-s002.zip › Figure1_Data.xlsx]

## Sheet: 1D_Profile
Z_Position_A	Potential_1e18_J
-23.75	-0.207155
-23.25	-0.215518
-22.75	-0.224846
-22.25	-0.235229
-21.75	-0.246714
-21.25	-0.259289
-20.75	-0.272876
-20.25	-0.287371
-19.75	-0.302643
-19.25	-0.31832
-18.75	-0.333401
-18.25	-0.34595
-17.75	-0.353504
-17.25	-0.354679
-16.75	-0.350468
-16.25	-0.34333
-15.75	-0.335441
-15.25	-0.328028
-14.75	-0.321587
-14.25	-0.316244
-13.75	-0.311966
-13.25	-0.308671
-12.75	-0.306271
-12.25	-0.304682
-11.75	-0.303831
-11.25	-0.303653
-10.75	-0.304096
-10.25	-0.305113
-9.75	-0.306663
-9.25	-0.308713
-8.75	-0.311234
-8.25	-0.314201
-7.75	-0.317594
-7.25	-0.321396
-6.75	-0.325592
-6.25	-0.330174
-5.75	-0.335132
-5.25	-0.340461
-4.75	-0.346159
-4.25	-0.352225
-3.75	-0.358659
-3.25	-0.365466
-2.75	-0.372652
-2.25	-0.380223
-1.75	-0.38819
-1.25	-0.396565
-0.75	-0.405364
-0.25	-0.414603
0.25	-0.424304
0.75	-0.434493
1.25	-0.445199
1.75	-0.456458
2.25	-0.468316
2.75	-0.480825
3.25	-0.494054
3.75	-0.508085
4.25	-0.523025
4.75	-0.538999
5.25	-0.556166
5.75	-0.574718
6.25	-0.594892
6.75	-0.61699
7.25	-0.641407
7.75	-0.66872
8.25	-0.700307
8.75	-0.738533
9.25	-0.785411
9.75	-0.838339
10.25	-0.895479
10.75	-0.957337
11.25	-1.02667
11.75	-1.10821
12.25	-1.21091
12.75	-1.35311
13.25	-1.56591
13.75	-1.82629
14.25	-1.85638
14.75	-1.65729
15.25	-1.50953
15.75	-1.44028
16.25	-1.42604
16.75	-1.46263
17.25	-1.56213
17.75	-1.69619
18.25	-1.63714
18.75	-1.40167
19.25	-1.21327
19.75	-1.08447
20.25	-0.989979
20.75	-0.915487
21.25	-0.853696
21.75	-0.800702
22.25	-0.75426
22.75	-0.712973
23.25	-0.675902
23.75	-0.642377
24.25	-0.611889
24.75	-0.584037

## Sheet: 2D_Potential_Map
X_A	Z_A	Potential_1e18_J
-7	-23.75
-6.97663	-23.75
-6.95326	-23.75
-6.92988	-23.75
-6.90651	-23.75
-6.88314	-23.75
-6.85977	-23.75
-6.83639	-23.75
-6.81302	-23.75
-6.78965	-23.75
-6.76628	-23.75
-6.7429	-23.75
-6.71953	-23.75
-6.69616	-23.75
-6.67279	-23.75
-6.64942	-23.75
-6.62604	-23.75
-6.60267	-23.75
-6.5793	-23.75
-6.55593	-23.75
-6.53255	-23.75
-6.50918	-23.75
-6.48581	-23.75
-6.46244	-23.75
-6.43907	-23.75
-6.41569	-23.75
-6.39232	-23.75
-6.36895	-23.75
-6.34558	-23.75
-6.3222	-23.75
-6.29883	-23.75
-6.27546	-23.75
-6.25209	-23.75
-6.22871	-23.75
-6.20534	-23.75
-6.18197	-23.75
-6.1586	-23.75
-6.13523	-23.75
-6.11185	-23.75
-6.08848	-23.75
-6.06511	-23.75
-6.04174	-23.75
-6.01836	-23.75
-5.99499	-23.75
-5.97162	-23.75
-5.94825	-23.75
-5.92487	-23.75
-5.9015	-23.75
-5.87813	-23.75
-5.85476	-23.75
-5.83139	-23.75
-5.80801	-23.75
-5.78464	-23.75
-5.76127	-23.75
-5.7379	-23.75
-5.71452	-23.75
-5.69115	-23.75
-5.66778	-23.75
-5.64441	-23.75
-5.62104	-23.75
-5.59766	-23.75
-5.57429	-23.75
-5.55092	-23.75
-5.52755	-23.75
-5.50417	-23.75
-5.4808	-23.75
-5.45743	-23.75
-5.43406	-23.75
-5.41068	-23.75
-5.38731	-23.75
-5.36394	-23.75
-5.34057	-23.75
-5.3172	-23.75
-5.29382	-23.75
-5.27045	-23.75
-5.24708	-23.75
-5.22371	-23.75
-5.20033	-23.75
-5.17696	-23.75
-5.15359	-23.75
-5.13022	-23.75
-5.10684	-23.75
-5.08347	-23.75
-5.0601	-23.75
-5.03673	-23.75	-0.19455
-5.01336	-23.75	-0.194626
-4.98998	-23.75	-0.194709
-4.96661	-23.75	-0.1948
-4.94324	-23.75	-0.1949
-4.91987	-23.75	-0.195007
-4.89649	-23.75	-0.195123
-4.87312	-23.75	-0.195245
-4.84975	-23.75	-0.195374
-4.82638	-23.75	-0.19551
-4.80301	-23.75	-0.195653
-4.77963	-23.75	-0.195801
-4.75626	-23.75	-0.195954
-4.73289	-23.75	-0.196113
-4.70952	-23.75	-0.196277
-4.68614	-23.75	-0.196445
-4.66277	-23.75	-0.196618
-4.6394	-23.75	-0.196794
-4.61603	-23.75	-0.196974
-4.59265	-23.75	-0.197157
-4.56928	-23.75	-0.197343
-4.54591	-23.75	-0.197531
-4.52254	-23.75	-0.197721
-4.49917	-23.75	-0.197913
-4.47579	-23.75	-0.198107
-4.45242	-23.75	-0.198302
-4.42905	-23.75	-0.198497
-4.40568	-23.75	-0.198693
-4.3823	-23.75	-0.198889
-4.35893	-23.75	-0.199085
-4.33556	-23.75	-0.19928
-4.31219	-23.75	-0.199474
-4.28881	-23.75	-0.199667
-4.26544	-23.75	-0.199858
-4.24207	-23.75	-0.200048
-4.2187	-23.75	-0.200235
-4.19533	-23.75	-0.200419
-4.17195	-23.75	-0.2006
-4.14858	-23.75	-0.200778
-4.12521	-23.75	-0.200953
-4.10184	-23.75	-0.201123
-4.07846	-23.75	-0.201289
-4.05509	-23.75	-0.20145
-4.03172	-23.75	-0.201606
-4.00835	-23.75	-0.201757
-3.98497	-23.75	-0.201903
-3.9616	-23.75	-0.202048
-3.93823	-23.75	-0.202192
-3.91486	-23.75	-0.202334
-3.89149	-23.75	-0.202476
-3.86811	-23.75	-0.202618
-3.84474	-23.75	-0.202758
-3.82137	-23.75	-0.202897
-3.798	-23.75	-0.203035
-3.77462	-23.75	-0.203172
-3.75125	-23.75	-0.203308
-3.72788	-23.75	-0.203444
-3.70451	-23.75	-0.203578
-3.68114	-23.75	-0.203711
-3.65776	-23.75	-0.203844
-3.63439	-23.75	-0.203975
-3.61102	-23.75	-0.204106
-3.58765	-23.75	-0.204235
-3.56427	-23.75	-0.204363
-3.5409	-23.75	-0.204491
-3.51753	-23.75	-0.204617
-3.49416	-23.75	-0.204743
-3.47078	-23.75	-0.204867
-3.44741	-23.75	-0.204991
-3.42404	-23.75	-0.205113
-3.40067	-23.75	-0.205234
-3.3773	-23.75	-0.205355
-3.35392	-23.75	-0.205474
-3.33055	-23.75	-0.205593
-3.30718	-23.75	-0.20571
-3.28381	-23.75	-0.205826
-3.26043	-23.75	-0.205942
-3.23706	-23.75	-0.206056
-3.21369	-23.75	-0.206169
-3.19032	-23.75	-0.206281
-3.16694	-23.75	-0.206392
-3.14357	-23.75	-0.206502
-3.1202	-23.75	-0.206611
-3.09683	-23.75	-0.206719
-3.07346	-23.75	-0.206826
-3.05008	-23.75	-0.206932
-3.02671	-23.75	-0.207037
-3.00334	-23.75	-0.20714
-2.97997	-23.75	-0.207243
-2.95659	-23.75	-0.207344
-2.93322	-23.75	-0.207444
-2.90985	-23.75	-0.207543
-2.88648	-23.75	-0.207641
-2.86311	-23.75	-0.207738
-2.83973	-23.75	-0.207834
-2.81636	-23.75	-0.207928
-2.79299	-23.75	-0.208021
-2.76962	-23.75	-0.208113
-2.74624	-23.75	-0.208205
-2.72287	-23.75	-0.208295
-2.6995	-23.75	-0.208384
-2.67613	-23.75	-0.208472
-2.65275	-23.75	-0.208558
-2.62938	-23.75	-0.208644
-2.60601	-23.75	-0.208729
-2.58264	-23.75	-0.208813
-2.55927	-23.75	-0.208896
-2.53589	-23.75	-0.208978
-2.51252	-23.75	-0.209059
-2.48915	-23.75	-0.209139
-2.46578	-23.75	-0.209218
-2.4424	-23.75	-0.209297
-2.41903	-23.75	-0.209374
-2.39566	-23.75	-0.20945
-2.37229	-23.75	-0.209526
-2.34891	-23.75	-0.209601
-2.32554	-23.75	-0.209675
-2.30217	-23.75	-0.209748
-2.2788	-23.75	-0.20982
-2.25543	-23.75	-0.209891
-2.23205	-23.75	-0.209962
-2.20868	-23.75	-0.210032
-2.18531	-23.75	-0.210101
-2.16194	-23.75	-0.210169
-2.13856	-23.75	-0.210237
-2.11519	-23.75	-0.210304
-2.09182	-23.75	-0.21037
-2.06845	-23.75	-0.210436
-2.04508	-23.75	-0.2105
-2.0217	-23.75	-0.210564
-1.99833	-23.75	-0.210628
-1.97496	-23.75	-0.210691
-1.95159	-23.75	-0.210752
-1.92821	-23.75	-0.210813
-1.90484	-23.75	-0.210873
-1.88147	-23.75	-0.210932
-1.8581	-23.75	-0.21099
-1.83472	-23.75	-0.211047
-1.81135	-23.75	-0.211103
-1.78798	-23.75	-0.211159
-1.76461	-23.75	-0.211213
-1.74124	-23.75	-0.211267
-1.71786	-23.75	-0.21132
-1.69449	-23.75	-0.211371
-1.67112	-23.75	-0.211423
-1.64775	-23.75	-0.211473
-1.62437	-23.75	-0.211522
-1.601	-23.75	-0.211571
-1.57763	-23.75	-0.211618
-1.55426	-23.75	-0.211665
-1.53088	-23.75	-0.211712
-1.50751	-23.75	-0.211757
-1.48414	-23.75	-0.211802
-1.46077	-23.75	-0.211845
-1.4374	-23.75	-0.211888
-1.41402	-23.75	-0.211931
-1.39065	-23.75	-0.211972
-1.36728	-23.75	-0.212013
-1.34391	-23.75	-0.212053
-1.32053	-23.75	-0.212093
-1.29716	-23.75	-0.212131
-1.27379	-23.75	-0.212169
-1.25042	-23.75	-0.212206
-1.22705	-23.75	-0.212243
-1.20367	-23.75	-0.212279
-1.1803	-23.75	-0.212314
-1.15693	-23.75	-0.212349
-1.13356	-23.75	-0.212382
-1.11018	-23.75	-0.212416
-1.08681	-23.75	-0.212448
-1.06344	-23.75	-0.21248
-1.04007	-23.75	-0.212512
-1.01669	-23.75	-0.212542
-0.993322	-23.75	-0.212572
-0.96995	-23.75	-0.212602
-0.946578	-23.75	-0.21263
-0.923205	-23.75	-0.212658
-0.899833	-23.75	-0.212685
-0.876461	-23.75	-0.212712
-0.853088	-23.75	-0.212737
-0.829716	-23.75	-0.212762
-0.806344	-23.75	-0.212787
-0.782972	-23.75	-0.21281
-0.759599	-23.75	-0.212833
-0.736227	-23.75	-0.212855
-0.712855	-23.75	-0.212876
-0.689482	-23.75	-0.212896
-0.66611	-23.75	-0.212916
-0.642738	-23.75	-0.212935
-0.619366	-23.75	-0.212954
-0.595993	-23.75	-0.212971
-0.572621	-23.75	-0.212988
-0.549249	-23.75	-0.213005
-0.525876	-23.75	-0.21302
-0.502504	-23.75	-0.213035
-0.479132	-23.75	-0.213049
-0.45576	-23.75	-0.213063
-0.432387	-23.75	-0.213075
-0.409015	-23.75	-0.213087
-0.385643	-23.75	-0.213099
-0.36227	-23.75	-0.213109
-0.338898	-23.75	-0.213119
-0.315526	-23.75	-0.213129
-0.292154	-23.75	-0.213137
-0.268781	-23.75	-0.213145
-0.245409	-23.75	-0.213153
-0.222037	-23.75	-0.213159
-0.198664	-23.75	-0.213165
-0.175292	-23.75	-0.21317
-0.15192	-23.75	-0.213175
-0.128548	-23.75	-0.213179
-0.105175	-23.75	-0.213182
-0.081803	-23.75	-0.213185
-0.0584307	-23.75	-0.213187
-0.0350584	-23.75	-0.213188
-0.0116861	-23.75	-0.213189
0.0116861	-23.75	-0.213189
0.0350584	-23.75	-0.213188
0.0584307	-23.75	-0.213187
0.081803	-23.75	-0.213185
0.105175	-23.75	-0.213182
0.128548	-23.75	-0.213179
0.15192	-23.75	-0.213175
0.175292	-23.75	-0.21317
0.198664	-23.75	-0.213165
0.222037	-23.75	-0.213159
0.245409	-23.75	-0.213153
0.268781	-23.75	-0.213145
0.292154	-23.75	-0.213137
0.315526	-23.75	-0.213129
0.338898	-23.75	-0.213119
0.36227	-23.75	-0.213109
0.385643	-23.75	-0.213099
0.409015	-23.75	-0.213087
0.432387	-23.75	-0.213075
0.45576	-23.75	-0.213063
0.479132	-23.75	-0.213049
0.502504	-23.75	-0.213035
0.525876	-23.75	-0.21302
0.549249	-23.75	-0.213005
0.572621	-23.75	-0.212988
0.595993	-23.75	-0.212971
0.619366	-23.75	-0.212954
0.642738	-23.75	-0.212935
0.66611	-23.75	-0.212916
0.689482	-23.75	-0.212896
0.712855	-23.75	-0.212876
0.736227	-23.75	-0.212855
0.759599	-23.75	-0.212833
0.782972	-23.75	-0.21281
0.806344	-23.75	-0.212787
0.829716	-23.75	-0.212762
0.853088	-23.75	-0.212737
0.876461	-23.75	-0.212712
0.899833	-23.75	-0.212685
0.923205	-23.75	-0.212658
0.946578	-23.75	-0.21263
0.96995	-23.75	-0.212602
0.993322	-23.75	-0.212572
1.01669	-23.75	-0.212542
1.04007	-23.75	-0.212512
1.06344	-23.75	-0.21248
1.08681	-23.75	-0.212448
1.11018	-23.75	-0.212416
1.13356	-23.75	-0.212382
1.15693	-23.75	-0.212349
1.1803	-23.75	-0.212314
1.20367	-23.75	-0.212279
1.22705	-23.75	-0.212243
1.25042	-23.75	-0.212206
1.27379	-23.75	-0.212169
1.29716	-23.75	-0.212131
1.32053	-23.75	-0.212093
1.34391	-23.75	-0.212053
1.36728	-23.75	-0.212013
1.39065	-23.75	-0.211972
1.41402	-23.75	-0.211931
1.4374	-23.75	-0.211888
1.46077	-23.75	-0.211845
1.48414	-23.75	-0.211802
1.50751	-23.75	-0.211757
1.53088	-23.75	-0.211712
1.55426	-23.75	-0.211665
1.57763	-23.75	-0.211618
1.601	-23.75	-0.211571
1.62437	-23.75	-0.211522
1.64775	-23.75	-0.211473
1.67112	-23.75	-0.211423
1.69449	-23.75	-0.211371
1.71786	-23.75	-0.21132
1.74124	-23.75	-0.211267
1.76461	-23.75	-0.211213
1.78798	-23.75	-0.211159
1.81135	-23.75	-0.211103
1.83472	-23.75	-0.211047
1.8581	-23.75	-0.21099
1.88147	-23.75	-0.210932
1.90484	-23.75	-0.210873
1.92821	-23.75	-0.210813
1.95159	-23.75	-0.210752
1.97496	-23.75	-0.210691
1.99833	-23.75	-0.210628
2.0217	-23.75	-0.210564
2.04508	-23.75	-0.2105
2.06845	-23.75	-0.210436
2.09182	-23.75	-0.21037
2.11519	-23.75	-0.210304
2.13856	-23.75	-0.210237
2.16194	-23.75	-0.210169
2.18531	-23.75	-0.210101
2.20868	-23.75	-0.210032
2.23205	-23.75	-0.209962
2.25543	-23.75	-0.209891
2.2788	-23.75	-0.20982
2.30217	-23.75	-0.209748
2.32554	-23.75	-0.209675
2.34891	-23.75	-0.209601
2.37229	-23.75	-0.209526
2.39566	-23.75	-0.20945
2.41903	-23.75	-0.209374
2.4424	-23.75	-0.209297
2.46578	-23.75	-0.209218
2.48915	-23.75	-0.209139
2.51252	-23.75	-0.209059
2.53589	-23.75	-0.208978
2.55927	-23.75	-0.208896
2.58264	-23.75	-0.208813
2.60601	-23.75	-0.208729
2.62938	-23.75	-0.208644
2.65275	-23.75	-0.208558
2.67613	-23.75	-0.208472
2.6995	-23.75	-0.208384
2.72287	-23.75	-0.208295
2.74624	-23.75	-0.208205
2.76962	-23.75	-0.208113
2.79299	-23.75	-0.208021
2.81636	-23.75	-0.207928
2.83973	-23.75	-0.207834
2.86311	-23.75	-0.207738
2.88648	-23.75	-0.207641
2.90985	-23.75	-0.207543
2.93322	-23.75	-0.207444
2.95659	-23.75	-0.207344
2.97997	-23.75	-0.207243
3.00334	-23.75	-0.20714
3.02671	-23.75	-0.207037
3.05008	-23.75	-0.206932
3.07346	-23.75	-0.206826
3.09683	-23.75	-0.206719
3.1202	-23.75	-0.206611
3.14357	-23.75	-0.206502
3.16694	-23.75	-0.206392
3.19032	-23.75	-0.206281
3.21369	-23.75	-0.206169
3.23706	-23.75	-0.206056
3.26043	-23.75	-0.205942
3.28381	-23.75	-0.205826
3.30718	-23.75	-0.20571
3.33055	-23.75	-0.205593
3.35392	-23.75	-0.205474
3.3773	-23.75	-0.205355
3.40067	-23.75	-0.205234
3.42404	-23.75	-0.205113
3.44741	-23.75	-0.204991
3.47078	-23.75	-0.204867
3.49416	-23.75	-0.204743
3.51753	-23.75	-0.204617
3.5409	-23.75	-0.204491
3.56427	-23.75	-0.204363
3.58765	-23.75	-0.204235
3.61102	-23.75	-0.204106
3.63439	-23.75	-0.203975
3.65776	-23.75	-0.203844
3.68114	-23.75	-0.203711
3.70451	-23.75	-0.203578
3.72788	-23.75	-0.203444
3.75125	-23.75	-0.203308
3.77462	-23.75	-0.203172
3.798	-23.75	-0.203035
3.82137	-23.75	-0.202897
3.84474	-23.75	-0.202758
3.86811	-23.75	-0.202618
3.89149	-23.75	-0.202476
3.91486	-23.75	-0.202334
3.93823	-23.75	-0.202192
3.9616	-23.75	-0.202048
3.98497	-23.75	-0.201903
4.00835	-23.75	-0.201757
4.03172	-23.75	-0.201606
4.05509	-23.75	-0.20145
4.07846	-23.75	-0.201289
4.10184	-23.75	-0.201123
4.12521	-23.75	-0.200953
4.14858	-23.75	-0.200778
4.17195	-23.75	-0.2006
4.19533	-23.75	-0.200419
4.2187	-23.75	-0.200235
4.24207	-23.75	-0.200048
4.26544	-23.75	-0.199858
4.28881	-23.75	-0.199667
4.31219	-23.75	-0.199474
4.33556	-23.75	-0.19928
4.35893	-23.75	-0.199085
4.3823	-23.75	-0.198889
4.40568	-23.75	-0.198693
4.42905	-23.75	-0.198497
4.45242	-23.75	-0.198302
4.47579	-23.75	-0.198107
4.49917	-23.75	-0.197913
4.52254	-23.75	-0.197721
4.54591	-23.75	-0.197531
4.56928	-23.75	-0.197343
4.59265	-23.75	-0.197157
4.61603	-23.75	-0.196974
4.6394	-23.75	-0.196794
4.66277	-23.75	-0.196618
4.68614	-23.75	-0.196445
4.70952	-23.75	-0.196277
4.73289	-23.75	-0.196113
4.75626	-23.75	-0.195954
4.77963	-23.75	-0.195801
4.80301	-23.75	-0.195653
4.82638	-23.75	-0.19551
4.84975	-23.75	-0.195374
4.87312	-23.75	-0.195245
4.89649	-23.75	-0.195123
4.91987	-23.75	-0.195007
4.94324	-23.75	-0.1949
4.96661	-23.75	-0.1948
4.98998	-23.75	-0.194709
5.01336	-23.75	-0.194626
5.03673	-23.75	-0.19455
5.0601	-23.75
5.08347	-23.75
5.10684	-23.75
5.13022	-23.75
5.15359	-23.75
5.17696	-23.75
5.20033	-23.75
5.22371	-23.75
5.24708	-23.75
5.27045	-23.75
5.29382	-23.75
5.3172	-23.75
5.34057	-23.75
5.36394	-23.75
5.38731	-23.75
5.41068	-23.75
5.43406	-23.75
5.45743	-23.75
5.4808	-23.75
5.50417	-23.75
5.52755	-23.75
5.55092	-23.75
5.57429	-23.75
5.59766	-23.75
5.62104	-23.75
5.64441	-23.75
5.66778	-23.75
5.69115	-23.75
5.71452	-23.75
5.7379	-23.75
5.76127	-23.75
5.78464	-23.75
5.80801	-23.75
5.83139	-23.75
5.85476	-23.75
5.87813	-23.75
5.9015	-23.75
5.92487	-23.75
5.94825	-23.75
5.97162	-23.75
5.99499	-23.75
6.01836	-23.75
6.04174	-23.75
6.06511	-23.75
6.08848	-23.75
6.11185	-23.75
6.13523	-23.75
6.1586	-23.75
6.18197	-23.75
6.20534	-23.75
6.22871	-23.75
6.25209	-23.75
6.27546	-23.75
6.29883	-23.75
6.3222	-23.75
6.34558	-23.75
6.36895	-23.75
6.39232	-23.75
6.41569	-23.75
6.43907	-23.75
6.46244	-23.75
6.48581	-23.75
6.50918	-23.75
6.53255	-23.75
6.55593	-23.75
6.5793	-23.75
6.60267	-23.75
6.62604	-23.75
6.64942	-23.75
6.67279	-23.75
6.69616	-23.75
6.71953	-23.75
6.7429	-23.75
6.76628	-23.75
6.78965	-23.75
6.81302	-23.75
6.83639	-23.75
6.85977	-23.75
6.88314	-23.75
6.90651	-23.75
6.92988	-23.75
6.95326	-23.75
6.97663	-23.75
7	-23.75
-7	-23.669
-6.97663	-23.669
-6.95326	-23.669
-6.92988	-23.669
-6.90651	-23.669
-6.88314	-23.669
-6.85977	-23.669
-6.83639	-23.669
-6.81302	-23.669
-6.78965	-23.669
-6.76628	-23.669
-6.7429	-23.669
-6.71953	-23.669
-6.69616	-23.669
-6.67279	-23.669
-6.64942	-23.669
-6.62604	-23.669
-6.60267	-23.669
-6.5793	-23.669
-6.55593	-23.669
-6.53255	-23.669
-6.50918	-23.669
-6.48581	-23.669
-6.46244	-23.669
-6.43907	-23.669
-6.41569	-23.669
-6.39232	-23.669
-6.36895	-23.669
-6.34558	-23.669
-6.3222	-23.669
-6.29883	-23.669
-6.27546	-23.669
-6.25209	-23.669
-6.22871	-23.669
-6.20534	-23.669
-6.18197	-23.669
-6.1586	-23.669
-6.13523	-23.669
-6.11185	-23.669
-6.08848	-23.669
-6.06511	-23.669
-6.04174	-23.669
-6.01836	-23.669
-5.99499	-23.669
-5.97162	-23.669
-5.94825	-23.669
-5.92487	-23.669
-5.9015	-23.669
-5.87813	-23.669
-5.85476	-23.669
-5.83139	-23.669
-5.80801	-23.669
-5.78464	-23.669
-5.76127	-23.669
-5.7379	-23.669
-5.71452	-23.669
-5.69115	-23.669
-5.66778	-23.669
-5.64441	-23.669
-5.62104	-23.669
-5.59766	-23.669
-5.57429	-23.669
-5.55092	-23.669
-5.52755	-23.669
-5.50417	-23.669
-5.4808	-23.669
-5.45743	-23.669
-5.43406	-23.669
-5.41068	-23.669
-5.38731	-23.669
-5.36394	-23.669
-5.34057	-23.669
-5.3172	-23.669
-5.29382	-23.669
-5.27045	-23.669
-5.24708	-23.669
-5.22371	-23.669
-5.20033	-23.669
-5.17696	-23.669
-5.15359	-23.669
-5.13022	-23.669
-5.10684	-23.669
-5.08347	-23.669
-5.0601	-23.669
-5.03673	-23.669
-5.01336	-23.669
-4.98998	-23.669
-4.96661	-23.669	-0.19762
-4.94324	-23.669	-0.197696
-4.91987	-23.669	-0.197777
-4.89649	-23.669	-0.197863
-4.87312	-23.669	-0.197955
-4.84975	-23.669	-0.198051
-4.82638	-23.669	-0.198152
-4.80301	-23.669	-0.198257
-4.77963	-23.669	-0.198367
-4.75626	-23.669	-0.198481
-4.73289	-23.669	-0.198598
-4.70952	-23.669	-0.19872
-4.68614	-23.669	-0.198844
-4.66277	-23.669	-0.198972
-4.6394	-23.669	-0.199103
-4.61603	-23.669	-0.199236
-4.59265	-23.669	-0.199372
-4.56928	-23.669	-0.19951
-4.54591	-23.669	-0.199651
-4.52254	-23.669	-0.199793
-4.49917	-23.669	-0.199937
-4.47579	-23.669	-0.200083
-4.45242	-23.669	-0.20023
-4.42905	-23.669	-0.200377
-4.40568	-23.669	-0.200526
-4.3823	-23.669	-0.200675
-4.35893	-23.669	-0.200825
-4.33556	-23.669	-0.200975
-4.31219	-23.669	-0.201125
-4.28881	-23.669	-0.201274
-4.26544	-23.669	-0.201423
-4.24207	-23.669	-0.201572
-4.2187	-23.669	-0.20172
-4.19533	-23.669	-0.201866
-4.17195	-23.669	-0.202011
-4.14858	-23.669	-0.202155
-4.12521	-23.669	-0.202297
-4.10184	-23.669	-0.202437
-4.07846	-23.669	-0.202575
-4.05509	-23.669	-0.202711
-4.03172	-23.669	-0.202844
-4.00835	-23.669	-0.202974
-3.98497	-23.669	-0.203102
-3.9616	-23.669	-0.203231
-3.93823	-23.669	-0.20336
-3.91486	-23.669	-0.20349
-3.89149	-23.669	-0.203622
-3.86811	-23.669	-0.203753
-3.84474	-23.669	-0.203886
-3.82137	-23.669	-0.204018
-3.798	-23.669	-0.204152
-3.77462	-23.669	-0.204285
-3.75125	-23.669	-0.204419
-3.72788	-23.669	-0.204553
-3.70451	-23.669	-0.204687
-3.68114	-23.669	-0.204822
-3.65776	-23.669	-0.204956
-3.63439	-23.669	-0.20509
-3.61102	-23.669	-0.205224
-3.58765	-23.669	-0.205358
-3.56427	-23.669	-0.205492
-3.5409	-23.669	-0.205625
-3.51753	-23.669	-0.205758
-3.49416	-23.669	-0.20589
-3.47078	-23.669	-0.206022
-3.44741	-23.669	-0.206153
-3.42404	-23.669	-0.206283
-3.40067	-23.669	-0.206413
-3.3773	-23.669	-0.206542
-3.35392	-23.669	-0.20667
-3.33055	-23.669	-0.206797
-3.30718	-23.669	-0.206922
-3.28381	-23.669	-0.207047
-3.26043	-23.669	-0.207171
-3.23706	-23.669	-0.207293
-3.21369	-23.669	-0.207414
-3.19032	-23.669	-0.207533
-3.16694	-23.669	-0.207651
-3.14357	-23.669	-0.207767
-3.1202	-23.669	-0.207882
-3.09683	-23.669	-0.207995
-3.07346	-23.669	-0.208107
-3.05008	-23.669	-0.208216
-3.02671	-23.669	-0.208323
-3.00334	-23.669	-0.208429
-2.97997	-23.669	-0.208533
-2.95659	-23.669	-0.208635
-2.93322	-23.669	-0.208736
-2.90985	-23.669	-0.208836
-2.88648	-23.669	-0.208935
-2.86311	-23.669	-0.209033
-2.83973	-23.669	-0.209129
-2.81636	-23.669	-0.209225
-2.79299	-23.669	-0.209319
-2.76962	-23.669	-0.209412
-2.74624	-23.669	-0.209504
-2.72287	-23.669	-0.209594
-2.6995	-23.669	-0.209684
-2.67613	-23.669	-0.209773
-2.65275	-23.669	-0.20986
-2.62938	-23.669	-0.209947
-2.60601	-23.669	-0.210032
-2.58264	-23.669	-0.210117
-2.55927	-23.669	-0.2102
-2.53589	-23.669	-0.210283
-2.51252	-23.669	-0.210364
-2.48915	-23.669	-0.210445
-2.46578	-23.669	-0.210524
-2.4424	-23.669	-0.210603
-2.41903	-23.669	-0.210681
-2.39566	-23.669	-0.210757
-2.37229	-23.669	-0.210833
-2.34891	-23.669	-0.210908
-2.32554	-23.669	-0.210983
-2.30217	-23.669	-0.211056
-2.2788	-23.669	-0.211129
-2.25543	-23.669	-0.2112
-2.23205	-23.669	-0.211271
-2.20868	-23.669	-0.211342
-2.18531	-23.669	-0.211411
-2.16194	-23.669	-0.21148
-2.13856	-23.669	-0.211548
-2.11519	-23.669	-0.211615
-2.09182	-23.669	-0.211681
-2.06845	-23.669	-0.211747
-2.04508	-23.669	-0.211812
-2.0217	-23.669	-0.211877
-1.99833	-23.669	-0.21194
-1.97496	-23.669	-0.212003
-1.95159	-23.669	-0.212065
-1.92821	-23.669	-0.212127
-1.90484	-23.669	-0.212187
-1.88147	-23.669	-0.212246
-1.8581	-23.669	-0.212304
-1.83472	-23.669	-0.212361
-1.81135	-23.669	-0.212418
-1.78798	-23.669	-0.212473
-1.76461	-23.669	-0.212528
-1.74124	-23.669	-0.212582
-1.71786	-23.669	-0.212635
-1.69449	-23.669	-0.212687
-1.67112	-23.669	-0.212738
-1.64775	-23.669	-0.212788
-1.62437	-23.669	-0.212838
-1.601	-23.669	-0.212887
-1.57763	-23.669	-0.212934
-1.55426	-23.669	-0.212981
-1.53088	-23.669	-0.213028
-1.50751	-23.669	-0.213073
-1.48414	-23.669	-0.213118
-1.46077	-23.669	-0.213162
-1.4374	-23.669	-0.213205
-1.41402	-23.669	-0.213247
-1.39065	-23.669	-0.213289
-1.36728	-23.669	-0.21333
-1.34391	-23.669	-0.21337
-1.32053	-23.669	-0.213409
-1.29716	-23.669	-0.213448
-1.27379	-23.669	-0.213486
-1.25042	-23.669	-0.213523
-1.22705	-23.669	-0.21356
-1.20367	-23.669	-0.213596
-1.1803	-23.669	-0.213631
-1.15693	-23.669	-0.213665
-1.13356	-23.669	-0.213699
-1.11018	-23.669	-0.213733
-1.08681	-23.669	-0.213765
-1.06344	-23.669	-0.213797
-1.04007	-23.669	-0.213829
-1.01669	-23.669	-0.213859
-0.993322	-23.669	-0.213889
-0.96995	-23.669	-0.213919
-0.946578	-23.669	-0.213948
-0.923205	-23.669	-0.213975
-0.899833	-23.669	-0.214003
-0.876461	-23.669	-0.214029
-0.853088	-23.669	-0.214055
-0.829716	-23.669	-0.21408
-0.806344	-23.669	-0.214104
-0.782972	-23.669	-0.214127
-0.759599	-23.669	-0.21415
-0.736227	-23.669	-0.214172
-0.712855	-23.669	-0.214193
-0.689482	-23.669	-0.214214
-0.66611	-23.669	-0.214234
-0.642738	-23.669	-0.214253
-0.619366	-23.669	-0.214271
-0.595993	-23.669	-0.214289
-0.572621	-23.669	-0.214306
-0.549249	-23.669	-0.214322
-0.525876	-23.669	-0.214338
-0.502504	-23.669	-0.214353
-0.479132	-23.669	-0.214367
-0.45576	-23.669	-0.21438
-0.432387	-23.669	-0.214393
-0.409015	-23.669	-0.214405
-0.385643	-23.669	-0.214416
-0.36227	-23.669	-0.214427
-0.338898	-23.669	-0.214437
-0.315526	-23.669	-0.214446
-0.292154	-23.669	-0.214455
-0.268781	-23.669	-0.214463
-0.245409	-23.669	-0.21447
-0.222037	-23.669	-0.214477
-0.198664	-23.669	-0.214483
-0.175292	-23.669	-0.214488
-0.15192	-23.669	-0.214492
-0.128548	-23.669	-0.214496
-0.105175	-23.669	-0.2145
-0.081803	-23.669	-0.214502
-0.0584307	-23.669	-0.214504
-0.0350584	-23.669	-0.214505
-0.0116861	-23.669	-0.214506
0.0116861	-23.669	-0.214506
0.0350584	-23.669	-0.214505
0.0584307	-23.669	-0.214504
0.081803	-23.669	-0.214502
0.105175	-23.669	-0.2145
0.128548	-23.669	-0.214496
0.15192	-23.669	-0.214492
0.175292	-23.669	-0.214488
0.198664	-23.669	-0.214483
0.222037	-23.669	-0.214477
0.245409	-23.669	-0.21447
0.268781	-23.669	-0.214463
0.292154	-23.669	-0.214455
0.315526	-23.669	-0.214446
0.338898	-23.669	-0.214437
0.36227	-23.669	-0.214427
0.385643	-23.669	-0.214416
0.409015	-23.669	-0.214405
0.432387	-23.669	-0.214393
0.45576	-23.669	-0.21438
0.479132	-23.669	-0.214367
0.502504	-23.669	-0.214353
0.525876	-23.669	-0.214338
0.549249	-23.669	-0.214322
0.572621	-23.669	-0.214306
0.595993	-23.669	-0.214289
0.619366	-23.669	-0.214271
0.642738	-23.669	-0.214253
0.66611	-23.669	-0.214234
0.689482	-23.669	-0.214214
0.712855	-23.669	-0.214193
0.736227	-23.669	-0.214172
0.759599	-23.669	-0.21415
0.782972	-23.669	-0.214127
0.806344	-23.669	-0.214104
0.829716	-23.669	-0.21408
0.853088	-23.669	-0.214055
0.876461	-23.669	-0.214029
0.899833	-23.669	-0.214003
0.923205	-23.669	-0.213975
0.946578	-23.669	-0.213948
0.96995	-23.669	-0.213919
0.993322	-23.669	-0.213889
1.01669	-23.669	-0.213859
1.04007	-23.669	-0.213829
1.06344	-23.669	-0.213797
1.08681	-23.669	-0.213765
1.11018	-23.669	-0.213733
1.13356	-23.669	-0.213699
1.15693	-23.669	-0.213665
1.1803	-23.669	-0.213631
1.20367	-23.669	-0.213596
1.22705	-23.669	-0.21356
1.25042	-23.669	-0.213523
1.27379	-23.669	-0.213486
1.29716	-23.669	-0.213448
1.32053	-23.669	-0.213409
1.34391	-23.669	-0.21337
1.36728	-23.669	-0.21333
1.39065	-23.669	-0.213289
1.41402	-23.669	-0.213247
1.4374	-23.669	-0.213205
1.46077	-23.669	-0.213162
1.48414	-23.669	-0.213118
1.50751	-23.669	-0.213073
1.53088	-23.669	-0.213028
1.55426	-23.669	-0.212981
1.57763	-23.669	-0.212934
1.601	-23.669	-0.212887
1.62437	-23.669	-0.212838
1.64775	-23.669	-0.212788
1.67112	-23.669	-0.212738
1.69449	-23.669	-0.212687
1.71786	-23.669	-0.212635
1.74124	-23.669	-0.212582
1.76461	-23.669	-0.212528
1.78798	-23.669	-0.212473
1.81135	-23.669	-0.212418
1.83472	-23.669	-0.212361
1.8581	-23.669	-0.212304
1.88147	-23.669	-0.212246
1.90484	-23.669	-0.212187
1.92821	-23.669	-0.212127
1.95159	-23.669	-0.212065
1.97496	-23.669	-0.212003
1.99833	-23.669	-0.21194
2.0217	-23.669	-0.211877
2.04508	-23.669	-0.211812
2.06845	-23.669	-0.211747
2.09182	-23.669	-0.211681
2.11519	-23.669	-0.211615
2.13856	-23.669	-0.211548
2.16194	-23.669	-0.21148
2.18531	-23.669	-0.211411
2.20868	-23.669	-0.211342
2.23205	-23.669	-0.211271
2.25543	-23.669	-0.2112
2.2788	-23.669	-0.211129
2.30217	-23.669	-0.211056
2.32554	-23.669	-0.210983
2.34891	-23.669	-0.210908
2.37229	-23.669	-0.210833
2.39566	-23.669	-0.210757
2.41903	-23.669	-0.210681
2.4424	-23.669	-0.210603
2.46578	-23.669	-0.210524
2.48915	-23.669	-0.210445
2.51252	-23.669	-0.210364
2.53589	-23.669	-0.210283
2.55927	-23.669	-0.2102
2.58264	-23.669	-0.210117
2.60601	-23.669	-0.210032
2.62938	-23.669	-0.209947
2.65275	-23.669	-0.20986
2.67613	-23.669	-0.209773
2.6995	-23.669	-0.209684
2.72287	-23.669	-0.209594
2.74624	-23.669	-0.209504
2.76962	-23.669	-0.209412
2.79299	-23.669	-0.209319
2.81636	-23.669	-0.209225
2.83973	-23.669	-0.209129
2.86311	-23.669	-0.209033
2.88648	-23.669	-0.208935
2.90985	-23.669	-0.208836
2.93322	-23.669	-0.208736
2.95659	-23.669	-0.208635
2.97997	-23.669	-0.208533
3.00334	-23.669	-0.208429
3.02671	-23.669	-0.208323
3.05008	-23.669	-0.208216
3.07346	-23.669	-0.208107
3.09683	-23.669	-0.207995
3.1202	-23.669	-0.207882
3.14357	-23.669	-0.207767
3.16694	-23.669	-0.207651
3.19032	-23.669	-0.207533
3.21369	-23.669	-0.207414
3.23706	-23.669	-0.207293
3.26043	-23.669	-0.207171
3.28381	-23.669	-0.207047
3.30718	-23.669	-0.206922
3.33055	-23.669	-0.206797
3.35392	-23.669	-0.20667
3.3773	-23.669	-0.206542
3.40067	-23.669	-0.206413
3.42404	-23.669	-0.206283
3.44741	-23.669	-0.206153
3.47078	-23.669	-0.206022
3.49416	-23.669	-0.20589
3.51753	-23.669	-0.205758
3.5409	-23.669	-0.205625
3.56427	-23.669	-0.205492
3.58765	-23.669	-0.205358
3.61102	-23.669	-0.205224
3.63439	-23.669	-0.20509
3.65776	-23.669	-0.204956
3.68114	-23.669	-0.204822
3.70451	-23.669	-0.204687
3.72788	-23.669	-0.204553
3.75125	-23.669	-0.204419
3.77462	-23.669	-0.204285
3.798	-23.669	-0.204152
3.82137	-23.669	-0.204018
3.84474	-23.669	-0.203886
3.86811	-23.669	-0.203753
3.89149	-23.669	-0.203622
3.91486	-23.669	-0.20349
3.93823	-23.669	-0.20336
3.9616	-23.669	-0.203231
3.98497	-23.669	-0.203102
4.00835	-23.669	-0.202974
4.03172	-23.669	-0.202844
4.05509	-23.669	-0.202711
4.07846	-23.669	-0.202575
4.10184	-23.669	-0.202437
4.12521	-23.669	-0.202297
4.14858	-23.669	-0.202155
4.17195	-23.669	-0.202011
4.19533	-23.669	-0.201866
4.2187	-23.669	-0.20172
4.24207	-23.669	-0.201572
4.26544	-23.669	-0.201423
4.28881	-23.669	-0.201274
4.31219	-23.669	-0.201125
4.33556	-23.669	-0.200975
4.35893	-23.669	-0.200825
4.3823	-23.669	-0.200675
4.40568	-23.669	-0.200526
4.42905	-23.669	-0.200377
4.45242	-23.669	-0.20023
4.47579	-23.669	-0.200083
4.49917	-23.669	-0.199937
4.52254	-23.669	-0.199793
4.54591	-23.669	-0.199651
4.56928	-23.669	-0.19951
4.59265	-23.669	-0.199372
4.61603	-23.669	-0.199236
4.6394	-23.669	-0.199103
4.66277	-23.669	-0.198972
4.68614	-23.669	-0.198844
4.70952	-23.669	-0.19872
4.73289	-23.669	-0.198598
4.75626	-23.669	-0.198481
4.77963	-23.669	-0.198367
4.80301	-23.669	-0.198257
4.82638	-23.669	-0.198152
4.84975	-23.669	-0.198051
4.87312	-23.669	-0.197955
4.89649	-23.669	-0.197863
4.91987	-23.669	-0.197777
4.94324	-23.669	-0.197696
4.96661	-23.669	-0.19762
4.98998	-23.669
5.01336	-23.669
5.03673	-23.669
5.0601	-23.669
5.08347	-23.669
5.10684	-23.669
5.13022	-23.669
5.15359	-23.669
5.17696	-23.669
5.20033	-23.669
5.22371	-23.669
5.24708	-23.669
5.27045	-23.669
5.29382	-23.669
5.3172	-23.669
5.34057	-23.669
5.36394	-23.669
5.38731	-23.669
5.41068	-23.669
5.43406	-23.669
5.45743	-23.669
5.4808	-23.669
5.50417	-23.669
5.52755	-23.669
5.55092	-23.669
5.57429	-23.669
5.59766	-23.669
5.62104	-23.669
5.64441	-23.669
5.66778	-23.669
5.69115	-23.669
5.71452	-23.669
5.7379	-23.669
5.76127	-23.669
5.78464	-23.669
5.80801	-23.669
5.83139	-23.669
5.85476	-23.669
5.87813	-23.669
5.9015	-23.669
5.92487	-23.669
5.94825	-23.669
5.97162	-23.669
5.99499	-23.669
6.01836	-23.669
6.04174	-23.669
6.06511	-23.669
6.08848	-23.669
6.11185	-23.669
6.13523	-23.669
6.1586	-23.669
6.18197	-23.669
6.20534	-23.669
6.22871	-23.669
6.25209	-23.669
6.27546	-23.669
6.29883	-23.669
6.3222	-23.669
6.34558	-23.669
6.36895	-23.669
6.39232	-23.669
6.41569	-23.669
6.43907	-23.669
6.46244	-23.669
6.48581	-23.669
6.50918	-23.669
6.53255	-23.669
6.55593	-23.669
6.5793	-23.669
6.60267	-23.669
6.62604	-23.669
6.64942	-23.669
6.67279	-23.669
6.69616	-23.669
6.71953	-23.669
6.7429	-23.669
6.76628	-23.669
6.78965	-23.669
6.81302	-23.669
6.83639	-23.669
6.85977	-23.669
6.88314	-23.669
6.90651	-23.669
6.92988	-23.669
6.95326	-23.669
6.97663	-23.669
7	-23.669
-7	-23.5881
-6.97663	-23.5881
-6.95326	-23.5881
-6.92988	-23.5881
-6.90651	-23.5881
-6.88314	-23.5881
-6.85977	-23.5881
-6.83639	-23.5881
-6.81302	-23.5881
-6.78965	-23.5881
-6.76628	-23.5881
-6.7429	-23.5881
-6.71953	-23.5881
-6.69616	-23.5881
-6.67279	-23.5881
-6.64942	-23.5881
-6.62604	-23.5881
-6.60267	-23.5881
-6.5793	-23.5881
-6.55593	-23.5881
-6.53255	-23.5881
-6.50918	-23.5881
-6.48581	-23.5881
-6.46244	-23.5881
-6.43907	-23.5881
-6.41569	-23.5881
-6.39232	-23.5881
-6.36895	-23.5881
-6.34558	-23.5881
-6.3222	-23.5881
-6.29883	-23.5881
-6.27546	-23.5881
-6.25209	-23.5881
-6.22871	-23.5881
-6.20534	-23.5881
-6.18197	-23.5881
-6.1586	-23.5881
-6.13523	-23.5881
-6.11185	-23.5881
-6.08848	-23.5881
-6.06511	-23.5881
-6.04174	-23.5881
-6.01836	-23.5881
-5.99499	-23.5881
-5.97162	-23.5881
-5.94825	-23.5881
-5.92487	-23.5881
-5.9015	-23.5881
-5.87813	-23.5881
-5.85476	-23.5881
-5.83139	-23.5881
-5.80801	-23.5881
-5.78464	-23.5881
-5.76127	-23.5881
-5.7379	-23.5881
-5.71452	-23.5881
-5.69115	-23.5881
-5.66778	-23.5881
-5.64441	-23.5881
-5.62104	-23.5881
-5.59766	-23.5881
-5.57429	-23.5881
-5.55092	-23.5881
-5.52755	-23.5881
-5.50417	-23.5881
-5.4808	-23.5881
-5.45743	-23.5881
-5.43406	-23.5881
-5.41068	-23.5881
-5.38731	-23.5881
-5.36394	-23.5881
-5.34057	-23.5881
-5.3172	-23.5881
-5.29382	-23.5881
-5.27045	-23.5881
-5.24708	-23.5881
-5.22371	-23.5881
-5.20033	-23.5881
-5.17696	-23.5881
-5.15359	-23.5881
-5.13022	-23.5881
-5.10684	-23.5881
-5.08347	-23.5881
-5.0601	-23.5881
-5.03673	-23.5881
-5.01336	-23.5881
-4.98998	-23.5881
-4.96661	-23.5881
-4.94324	-23.5881
-4.91987	-23.5881
-4.89649	-23.5881	-0.200462
-4.87312	-23.5881	-0.200526
-4.84975	-23.5881	-0.200593
-4.82638	-23.5881	-0.200663
-4.80301	-23.5881	-0.200736
-4.77963	-23.5881	-0.200812
-4.75626	-23.5881	-0.20089
-4.73289	-23.5881	-0.200971
-4.70952	-23.5881	-0.201054
-4.68614	-23.5881	-0.20114
-4.66277	-23.5881	-0.201228
-4.6394	-23.5881	-0.201319
-4.61603	-23.5881	-0.201411
-4.59265	-23.5881	-0.201506
-4.56928	-23.5881	-0.201602
-4.54591	-23.5881	-0.2017
-4.52254	-23.5881	-0.2018
-4.49917	-23.5881	-0.201901
-4.47579	-23.5881	-0.202004
-4.45242	-23.5881	-0.202108
-4.42905	-23.5881	-0.202214
-4.40568	-23.5881	-0.202321
-4.3823	-23.5881	-0.202429
-4.35893	-23.5881	-0.202537
-4.33556	-23.5881	-0.202647
-4.31219	-23.5881	-0.202758
-4.28881	-23.5881	-0.202869
-4.26544	-23.5881	-0.202981
-4.24207	-23.5881	-0.203093
-4.2187	-23.5881	-0.203206
-4.19533	-23.5881	-0.203319
-4.17195	-23.5881	-0.203433
-4.14858	-23.5881	-0.203546
-4.12521	-23.5881	-0.203659
-4.10184	-23.5881	-0.203773
-4.07846	-23.5881	-0.203886
-4.05509	-23.5881	-0.203999
-4.03172	-23.5881	-0.204111
-4.00835	-23.5881	-0.204223
-3.98497	-23.5881	-0.204335
-3.9616	-23.5881	-0.20445
-3.93823	-23.5881	-0.204567
-3.91486	-23.5881	-0.204686
-3.89149	-23.5881	-0.204807
-3.86811	-23.5881	-0.204931
-3.84474	-23.5881	-0.205056
-3.82137	-23.5881	-0.205183
-3.798	-23.5881	-0.205312
-3.77462	-23.5881	-0.205442
-3.75125	-23.5881	-0.205574
-3.72788	-23.5881	-0.205707
-3.70451	-23.5881	-0.205841
-3.68114	-23.5881	-0.205977
-3.65776	-23.5881	-0.206113
-3.63439	-23.5881	-0.206249
-3.61102	-23.5881	-0.206387
-3.58765	-23.5881	-0.206525
-3.56427	-23.5881	-0.206663
-3.5409	-23.5881	-0.206801
-3.51753	-23.5881	-0.20694
-3.49416	-23.5881	-0.207078
-3.47078	-23.5881	-0.207217
-3.44741	-23.5881	-0.207355
-3.42404	-23.5881	-0.207492
-3.40067	-23.5881	-0.207629
-3.3773	-23.5881	-0.207766
-3.35392	-23.5881	-0.207901
-3.33055	-23.5881	-0.208036
-3.30718	-23.5881	-0.208169
-3.28381	-23.5881	-0.208301
-3.26043	-23.5881	-0.208432
-3.23706	-23.5881	-0.208561
-3.21369	-23.5881	-0.208689
-3.19032	-23.5881	-0.208815
-3.16694	-23.5881	-0.208939
-3.14357	-23.5881	-0.209061
-3.1202	-23.5881	-0.209181
-3.09683	-23.5881	-0.209298
-3.07346	-23.5881	-0.209413
-3.05008	-23.5881	-0.209526
-3.02671	-23.5881	-0.209636
-3.00334	-23.5881	-0.209743
-2.97997	-23.5881	-0.209848
-2.95659	-23.5881	-0.209951
-2.93322	-23.5881	-0.210053
-2.90985	-23.5881	-0.210154
-2.88648	-23.5881	-0.210254
-2.86311	-23.5881	-0.210352
-2.83973	-23.5881	-0.21045
-2.81636	-23.5881	-0.210546
-2.79299	-23.5881	-0.21064
-2.76962	-23.5881	-0.210734
-2.74624	-23.5881	-0.210826
-2.72287	-23.5881	-0.210918
-2.6995	-23.5881	-0.211008
-2.67613	-23.5881	-0.211097
-2.65275	-23.5881	-0.211185
-2.62938	-23.5881	-0.211272
-2.60601	-23.5881	-0.211358
-2.58264	-23.5881	-0.211443
-2.55927	-23.5881	-0.211527
-2.53589	-23.5881	-0.21161
-2.51252	-23.5881	-0.211691
-2.48915	-23.5881	-0.211772
-2.46578	-23.5881	-0.211852
-2.4424	-23.5881	-0.211931
-2.41903	-23.5881	-0.212009
-2.39566	-23.5881	-0.212086
-2.37229	-23.5881	-0.212162
-2.34891	-23.5881	-0.212238
-2.32554	-23.5881	-0.212312
-2.30217	-23.5881	-0.212386
-2.2788	-23.5881	-0.212459
-2.25543	-23.5881	-0.21253
-2.23205	-23.5881	-0.212602
-2.20868	-23.5881	-0.212672
-2.18531	-23.5881	-0.212742
-2.16194	-23.5881	-0.21281
-2.13856	-23.5881	-0.212879
-2.11519	-23.5881	-0.212946
-2.09182	-23.5881	-0.213013
-2.06845	-23.5881	-0.213079
-2.04508	-23.5881	-0.213144
-2.0217	-23.5881	-0.213209
-1.99833	-23.5881	-0.213273
-1.97496	-23.5881	-0.213336
-1.95159	-23.5881	-0.213398
-1.92821	-23.5881	-0.213459
-1.90484	-23.5881	-0.21352
-1.88147	-23.5881	-0.213579
-1.8581	-23.5881	-0.213637
-1.83472	-23.5881	-0.213695
-1.81135	-23.5881	-0.213752
-1.78798	-23.5881	-0.213807
-1.76461	-23.5881	-0.213862
-1.74124	-23.5881	-0.213916
-1.71786	-23.5881	-0.213969
-1.69449	-23.5881	-0.214021
-1.67112	-23.5881	-0.214072
-1.64775	-23.5881	-0.214123
-1.62437	-23.5881	-0.214172
-1.601	-23.5881	-0.214221
-1.57763	-23.5881	-0.214269
-1.55426	-23.5881	-0.214316
-1.53088	-23.5881	-0.214362
-1.50751	-23.5881	-0.214407
-1.48414	-23.5881	-0.214452
-1.46077	-23.5881	-0.214496
-1.4374	-23.5881	-0.214539
-1.41402	-23.5881	-0.214581
-1.39065	-23.5881	-0.214623
-1.36728	-23.5881	-0.214664
-1.34391	-23.5881	-0.214704
-1.32053	-23.5881	-0.214743
-1.29716	-23.5881	-0.214782
-1.27379	-23.5881	-0.21482
-1.25042	-23.5881	-0.214857
-1.22705	-23.5881	-0.214894
-1.20367	-23.5881	-0.214929
-1.1803	-23.5881	-0.214965
-1.15693	-23.5881	-0.214999
-1.13356	-23.5881	-0.215033
-1.11018	-23.5881	-0.215066
-1.08681	-23.5881	-0.215099
-1.06344	-23.5881	-0.215131
-1.04007	-23.5881	-0.215162
-1.01669	-23.5881	-0.215193
-0.993322	-23.5881	-0.215223
-0.96995	-23.5881	-0.215253
-0.946578	-23.5881	-0.215281
-0.923205	-23.5881	-0.215309
-0.899833	-23.5881	-0.215337
-0.876461	-23.5881	-0.215363
-0.853088	-23.5881	-0.215389
-0.829716	-23.5881	-0.215414
-0.806344	-23.5881	-0.215438
-0.782972	-23.5881	-0.215461
-0.759599	-23.5881	-0.215484
-0.736227	-23.5881	-0.215506
-0.712855	-23.5881	-0.215527
-0.689482	-23.5881	-0.215548
-0.66611	-23.5881	-0.215568
-0.642738	-23.5881	-0.215587
-0.619366	-23.5881	-0.215605
-0.595993	-23.5881	-0.215623
-0.572621	-23.5881	-0.21564
-0.549249	-23.5881	-0.215656
-0.525876	-23.5881	-0.215671
-0.502504	-23.5881	-0.215686
-0.479132	-23.5881	-0.2157
-0.45576	-23.5881	-0.215714
-0.432387	-23.5881	-0.215726
-0.409015	-23.5881	-0.215738
-0.385643	-23.5881	-0.21575
-0.36227	-23.5881	-0.21576
-0.338898	-23.5881	-0.21577
-0.315526	-23.5881	-0.21578
-0.292154	-23.5881	-0.215788
-0.268781	-23.5881	-0.215796
-0.245409	-23.5881	-0.215803
-0.222037	-23.5881	-0.21581
-0.198664	-23.5881	-0.215816
-0.175292	-23.5881	-0.215821
-0.15192	-23.5881	-0.215826
-0.128548	-23.5881	-0.21583
-0.105175	-23.5881	-0.215833
-0.081803	-23.5881	-0.215835
-0.0584307	-23.5881	-0.215837
-0.0350584	-23.5881	-0.215839
-0.0116861	-23.5881	-0.215839
0.0116861	-23.5881	-0.215839
0.0350584	-23.5881	-0.215839
0.0584307	-23.5881	-0.215837
0.081803	-23.5881	-0.215835
0.105175	-23.5881	-0.215833
0.128548	-23.5881	-0.21583
0.15192	-23.5881	-0.215826
0.175292	-23.5881	-0.215821
0.198664	-23.5881	-0.215816
0.222037	-23.5881	-0.21581
0.245409	-23.5881	-0.215803
0.268781	-23.5881	-0.215796
0.292154	-23.5881	-0.215788
0.315526	-23.5881	-0.21578
0.338898	-23.5881	-0.21577
0.36227	-23.5881	-0.21576
0.385643	-23.5881	-0.21575
0.409015	-23.5881	-0.215738
0.432387	-23.5881	-0.215726
0.45576	-23.5881	-0.215714
0.479132	-23.5881	-0.2157
0.502504	-23.5881	-0.215686
0.525876	-23.5881	-0.215671
0.549249	-23.5881	-0.215656
0.572621	-23.5881	-0.21564
0.595993	-23.5881	-0.215623
0.619366	-23.5881	-0.215605
0.642738	-23.5881	-0.215587
0.66611	-23.5881	-0.215568
0.689482	-23.5881	-0.215548
0.712855	-23.5881	-0.215527
0.736227	-23.5881	-0.215506
0.759599	-23.5881	-0.215484
0.782972	-23.5881	-0.215461
0.806344	-23.5881	-0.215438
0.829716	-23.5881	-0.215414
0.853088	-23.5881	-0.215389
0.876461	-23.5881	-0.215363
0.899833	-23.5881	-0.215337
0.923205	-23.5881	-0.215309
0.946578	-23.5881	-0.215281
0.96995	-23.5881	-0.215253
0.993322	-23.5881	-0.215223
1.01669	-23.5881	-0.215193
1.04007	-23.5881	-0.215162
1.06344	-23.5881	-0.215131
1.08681	-23.5881	-0.215099
1.11018	-23.5881	-0.215066
1.13356	-23.5881	-0.215033
1.15693	-23.5881	-0.214999
1.1803	-23.5881	-0.214965
1.20367	-23.5881	-0.214929
1.22705	-23.5881	-0.214894
1.25042	-23.5881	-0.214857
1.27379	-23.5881	-0.21482
1.29716	-23.5881	-0.214782
1.32053	-23.5881	-0.214743
1.34391	-23.5881	-0.214704
1.36728	-23.5881	-0.214664
1.39065	-23.5881	-0.214623
1.41402	-23.5881	-0.214581
1.4374	-23.5881	-0.214539
1.46077	-23.5881	-0.214496
1.48414	-23.5881	-0.214452
1.50751	-23.5881	-0.214407
1.53088	-23.5881	-0.214362
1.55426	-23.5881	-0.214316
1.57763	-23.5881	-0.214269
1.601	-23.5881	-0.214221
1.62437	-23.5881	-0.214172
1.64775	-23.5881	-0.214123
1.67112	-23.5881	-0.214072
1.69449	-23.5881	-0.214021
1.71786	-23.5881	-0.213969
1.74124	-23.5881	-0.213916
1.76461	-23.5881	-0.213862
1.78798	-23.5881	-0.213807
1.81135	-23.5881	-0.213752
1.83472	-23.5881	-0.213695
1.8581	-23.5881	-0.213637
1.88147	-23.5881	-0.213579
1.90484	-23.5881	-0.21352
1.92821	-23.5881	-0.213459
1.95159	-23.5881	-0.213398
1.97496	-23.5881	-0.213336
1.99833	-23.5881	-0.213273
2.0217	-23.5881	-0.213209
2.04508	-23.5881	-0.213144
2.06845	-23.5881	-0.213079
2.09182	-23.5881	-0.213013
2.11519	-23.5881	-0.212946
2.13856	-23.5881	-0.212879
2.16194	-23.5881	-0.21281
2.18531	-23.5881	-0.212742
2.20868	-23.5881	-0.212672
2.23205	-23.5881	-0.212602
2.25543	-23.5881	-0.21253
2.2788	-23.5881	-0.212459
2.30217	-23.5881	-0.212386
2.32554	-23.5881	-0.212312
2.34891	-23.5881	-0.212238
2.37229	-23.5881	-0.212162
2.39566	-23.5881	-0.212086
2.41903	-23.5881	-0.212009
2.4424	-23.5881	-0.211931
2.46578	-23.5881	-0.211852
2.48915	-23.5881	-0.211772
2.51252	-23.5881	-0.211691
2.53589	-23.5881	-0.21161
2.55927	-23.5881	-0.211527
2.58264	-23.5881	-0.211443
2.60601	-23.5881	-0.211358
2.62938	-23.5881	-0.211272
2.65275	-23.5881	-0.211185
2.67613	-23.5881	-0.211097
2.6995	-23.5881	-0.211008
2.72287	-23.5881	-0.210918
2.74624	-23.5881	-0.210826
2.76962	-23.5881	-0.210734
2.79299	-23.5881	-0.21064
2.81636	-23.5881	-0.210546
2.83973	-23.5881	-0.21045
2.86311	-23.5881	-0.210352
2.88648	-23.5881	-0.210254
2.90985	-23.5881	-0.210154
2.93322	-23.5881	-0.210053
2.95659	-23.5881	-0.209951
2.97997	-23.5881	-0.209848
3.00334	-23.5881	-0.209743
3.02671	-23.5881	-0.209636
3.05008	-23.5881	-0.209526
3.07346	-23.5881	-0.209413
3.09683	-23.5881	-0.209298
3.1202	-23.5881	-0.209181
3.14357	-23.5881	-0.209061
3.16694	-23.5881	-0.208939
3.19032	-23.5881	-0.208815
3.21369	-23.5881	-0.208689
3.23706	-23.5881	-0.208561
3.26043	-23.5881	-0.208432
3.28381	-23.5881	-0.208301
3.30718	-23.5881	-0.208169
3.33055	-23.5881	-0.208036
3.35392	-23.5881	-0.207901
3.3773	-23.5881	-0.207766
3.40067	-23.5881	-0.207629
3.42404	-23.5881	-0.207492
3.44741	-23.5881	-0.207355
3.47078	-23.5881	-0.207217
3.49416	-23.5881	-0.207078
3.51753	-23.5881	-0.20694
3.5409	-23.5881	-0.206801
3.56427	-23.5881	-0.206663
3.58765	-23.5881	-0.206525
3.61102	-23.5881	-0.206387
3.63439	-23.5881	-0.206249
3.65776	-23.5881	-0.206113
3.68114	-23.5881	-0.205977
3.70451	-23.5881	-0.205841
3.72788	-23.5881	-0.205707
3.75125	-23.5881	-0.205574
3.77462	-23.5881	-0.205442
3.798	-23.5881	-0.205312
3.82137	-23.5881	-0.205183
3.84474	-23.5881	-0.205056
3.86811	-23.5881	-0.204931
3.89149	-23.5881	-0.204807
3.91486	-23.5881	-0.204686
3.93823	-23.5881	-0.204567
3.9616	-23.5881	-0.20445
3.98497	-23.5881	-0.204335
4.00835	-23.5881	-0.204223
4.03172	-23.5881	-0.204111
4.05509	-23.5881	-0.203999
4.07846	-23.5881	-0.203886
4.10184	-23.5881	-0.203773
4.12521	-23.5881	-0.203659
4.14858	-23.5881	-0.203546
4.17195	-23.5881	-0.203433
4.19533	-23.5881	-0.203319
4.2187	-23.5881	-0.203206
4.24207	-23.5881	-0.203093
4.26544	-23.5881	-0.202981
4.28881	-23.5881	-0.202869
4.31219	-23.5881	-0.202758
4.33556	-23.5881	-0.202647
4.35893	-23.5881	-0.202537
4.3823	-23.5881	-0.202429
4.40568	-23.5881	-0.202321
4.42905	-23.5881	-0.202214
4.45242	-23.5881	-0.202108
4.47579	-23.5881	-0.202004
4.49917	-23.5881	-0.201901
4.52254	-23.5881	-0.2018
4.54591	-23.5881	-0.2017
4.56928	-23.5881	-0.201602
4.59265	-23.5881	-0.201506
4.61603	-23.5881	-0.201411
4.6394	-23.5881	-0.201319
4.66277	-23.5881	-0.201228
4.68614	-23.5881	-0.20114
4.70952	-23.5881	-0.201054
4.73289	-23.5881	-0.200971
4.75626	-23.5881	-0.20089
4.77963	-23.5881	-0.200812
4.80301	-23.5881	-0.200736
4.82638	-23.5881	-0.200663
4.84975	-23.5881	-0.200593
4.87312	-23.5881	-0.200526
4.89649	-23.5881	-0.200462
4.91987	-23.5881
4.94324	-23.5881
4.96661	-23.5881
4.98998	-23.5881
5.01336	-23.5881
5.03673	-23.5881
5.0601	-23.5881
5.08347	-23.5881
5.10684	-23.5881
5.13022	-23.5881
5.15359	-23.5881
5.17696	-23.5881
5.20033	-23.5881
5.22371	-23.5881
5.24708	-23.5881
5.27045	-23.5881
5.29382	-23.5881
5.3172	-23.5881
5.34057	-23.5881
5.36394	-23.5881
5.38731	-23.5881
5.41068	-23.5881
5.43406	-23.5881
5.45743	-23.5881
5.4808	-23.5881
5.50417	-23.5881
5.52755	-23.5881
5.55092	-23.5881
5.57429	-23.5881
5.59766	-23.5881
5.62104	-23.5881
5.64441	-23.5881
5.66778	-23.5881
5.69115	-23.5881
5.71452	-23.5881
5.7379	-23.5881
5.76127	-23.5881
5.78464	-23.5881
5.80801	-23.5881
5.83139	-23.5881
5.85476	-23.5881
5.87813	-23.5881
5.9015	-23.5881
5.92487	-23.5881
5.94825	-23.5881
5.97162	-23.5881
5.99499	-23.5881
6.01836	-23.5881
6.04174	-23.5881
6.06511	-23.5881
6.08848	-23.5881
6.11185	-23.5881
6.13523	-23.5881
6.1586	-23.5881
6.18197	-23.5881
6.20534	-23.5881
6.22871	-23.5881
6.25209	-23.5881
6.27546	-23.5881
6.29883	-23.5881
6.3222	-23.5881
6.34558	-23.5881
6.36895	-23.5881
6.39232	-23.5881
6.41569	-23.5881
6.43907	-23.5881
6.46244	-23.5881
6.48581	-23.5881
6.50918	-23.5881
6.53255	-23.5881
6.55593	-23.5881
6.5793	-23.5881
6.60267	-23.5881
6.62604	-23.5881
6.64942	-23.5881
6.67279	-23.5881
6.69616	-23.5881
6.71953	-23.5881
6.7429	-23.5881
6.76628	-23.5881
6.78965	-23.5881
6.81302	-23.5881
6.83639	-23.5881
6.85977	-23.5881
6.88314	-23.5881
6.90651	-23.5881
6.92988	-23.5881
6.95326	-23.5881
6.97663	-23.5881
7	-23.5881
-7	-23.5071
-6.97663	-23.5071
-6.95326	-23.5071
-6.92988	-23.5071
-6.90651	-23.5071
-6.88314	-23.5071
-6.85977	-23.5071
-6.83639	-23.5071
-6.81302	-23.5071
-6.78965	-23.5071
-6.76628	-23.5071
-6.7429	-23.5071
-6.71953	-23.5071
-6.69616	-23.5071
-6.67279	-23.5071
-6.64942	-23.5071
-6.62604	-23.5071
-6.60267	-23.5071
-6.5793	-23.5071
-6.55593	-23.5071
-6.53255	-23.5071
-6.50918	-23.5071
-6.48581	-23.5071
-6.46244	-23.5071
-6.43907	-23.5071
-6.41569	-23.5071
-6.39232	-23.5071
-6.36895	-23.5071
-6.34558	-23.5071
-6.3222	-23.5071
-6.29883	-23.5071
-6.27546	-23.5071
-6.25209	-23.5071
-6.22871	-23.5071
-6.20534	-23.5071
-6.18197	-23.5071
-6.1586	-23.5071
-6.13523	-23.5071
-6.11185	-23.5071
-6.08848	-23.5071
-6.06511	-23.5071
-6.04174	-23.5071
-6.01836	-23.5071
-5.99499	-23.5071
-5.97162	-23.5071
-5.94825	-23.5071
-5.92487	-23.5071
-5.9015	-23.5071
-5.87813	-23.5071
-5.85476	-23.5071
-5.83139	-23.5071
-5.80801	-23.5071
-5.78464	-23.5071
-5.76127	-23.5071
-5.7379	-23.5071
-5.71452	-23.5071
-5.69115	-23.5071
-5.66778	-23.5071
-5.64441	-23.5071
-5.62104	-23.5071
-5.59766	-23.5071
-5.57429	-23.5071
-5.55092	-23.5071
-5.52755	-23.5071
-5.50417	-23.5071
-5.4808	-23.5071
-5.45743	-23.5071
-5.43406	-23.5071
-5.41068	-23.5071
-5.38731	-23.5071
-5.36394	-23.5071
-5.34057	-23.5071
-5.3172	-23.5071
-5.29382	-23.5071
-5.27045	-23.5071
-5.24708	-23.5071
-5.22371	-23.5071
-5.20033	-23.5071
-5.17696	-23.5071
-5.15359	-23.5071
-5.13022	-23.5071
-5.10684	-23.5071
-5.08347	-23.5071
-5.0601	-23.5071
-5.03673	-23.5071
-5.01336	-23.5071
-4.98998	-23.5071
-4.96661	-23.5071
-4.94324	-23.5071
-4.91987	-23.5071
-4.89649	-23.5071
-4.87312	-23.5071
-4.84975	-23.5071
-4.82638	-23.5071	-0.203044
-4.80301	-23.5071	-0.203088
-4.77963	-23.5071	-0.203134
-4.75626	-23.5071	-0.203182
-4.73289	-23.5071	-0.203231
-4.70952	-23.5071	-0.203282
-4.68614	-23.5071	-0.203334
-4.66277	-23.5071	-0.203387
-4.6394	-23.5071	-0.203442
-4.61603	-23.5071	-0.203499
-4.59265	-23.5071	-0.203557
-4.56928	-23.5071	-0.203617
-4.54591	-23.5071	-0.203678
-4.52254	-23.5071	-0.203741
-4.49917	-23.5071	-0.203805
-4.47579	-23.5071	-0.203871
-4.45242	-23.5071	-0.203938
-4.42905	-23.5071	-0.204007
-4.40568	-23.5071	-0.204077
-4.3823	-23.5071	-0.204149
-4.35893	-23.5071	-0.204222
-4.33556	-23.5071	-0.204297
-4.31219	-23.5071	-0.204374
-4.28881	-23.5071	-0.204451
-4.26544	-23.5071	-0.204531
-4.24207	-23.5071	-0.204612
-4.2187	-23.5071	-0.204694
-4.19533	-23.5071	-0.204778
-4.17195	-23.5071	-0.204864
-4.14858	-23.5071	-0.204951
-4.12521	-23.5071	-0.205039
-4.10184	-23.5071	-0.205129
-4.07846	-23.5071	-0.205221
-4.05509	-23.5071	-0.205314
-4.03172	-23.5071	-0.205409
-4.00835	-23.5071	-0.205505
-3.98497	-23.5071	-0.205603
-3.9616	-23.5071	-0.205705
-3.93823	-23.5071	-0.205811
-3.91486	-23.5071	-0.20592
-3.89149	-23.5071	-0.206033
-3.86811	-23.5071	-0.20615
-3.84474	-23.5071	-0.206269
-3.82137	-23.5071	-0.206391
-3.798	-23.5071	-0.206516
-3.77462	-23.5071	-0.206644
-3.75125	-23.5071	-0.206774
-3.72788	-23.5071	-0.206906
-3.70451	-23.5071	-0.20704
-3.68114	-23.5071	-0.207176
-3.65776	-23.5071	-0.207314
-3.63439	-23.5071	-0.207453
-3.61102	-23.5071	-0.207594
-3.58765	-23.5071	-0.207735
-3.56427	-23.5071	-0.207877
-3.5409	-23.5071	-0.20802
-3.51753	-23.5071	-0.208164
-3.49416	-23.5071	-0.208308
-3.47078	-23.5071	-0.208452
-3.44741	-23.5071	-0.208596
-3.42404	-23.5071	-0.20874
-3.40067	-23.5071	-0.208883
-3.3773	-23.5071	-0.209026
-3.35392	-23.5071	-0.209168
-3.33055	-23.5071	-0.209309
-3.30718	-23.5071	-0.209449
-3.28381	-23.5071	-0.209588
-3.26043	-23.5071	-0.209725
-3.23706	-23.5071	-0.209861
-3.21369	-23.5071	-0.209994
-3.19032	-23.5071	-0.210126
-3.16694	-23.5071	-0.210255
-3.14357	-23.5071	-0.210382
-3.1202	-23.5071	-0.210506
-3.09683	-23.5071	-0.210628
-3.07346	-23.5071	-0.210746
-3.05008	-23.5071	-0.210862
-3.02671	-23.5071	-0.210974
-3.00334	-23.5071	-0.211082
-2.97997	-23.5071	-0.211188
-2.95659	-23.5071	-0.211292
-2.93322	-23.5071	-0.211395
-2.90985	-23.5071	-0.211497
-2.88648	-23.5071	-0.211597
-2.86311	-23.5071	-0.211696
-2.83973	-23.5071	-0.211794
-2.81636	-23.5071	-0.211891
-2.79299	-23.5071	-0.211986
-2.76962	-23.5071	-0.21208
-2.74624	-23.5071	-0.212173
-2.72287	-23.5071	-0.212265
-2.6995	-23.5071	-0.212355
-2.67613	-23.5071	-0.212445
-2.65275	-23.5071	-0.212533
-2.62938	-23.5071	-0.212621
-2.60601	-23.5071	-0.212707
-2.58264	-23.5071	-0.212792
-2.55927	-23.5071	-0.212876
-2.53589	-23.5071	-0.212959
-2.51252	-23.5071	-0.213041
-2.48915	-23.5071	-0.213122
-2.46578	-23.5071	-0.213202
-2.4424	-23.5071	-0.213281
-2.41903	-23.5071	-0.213359
-2.39566	-23.5071	-0.213437
-2.37229	-23.5071	-0.213513
[truncated: 358,001+ more rows]
