# Supplementary material for: Enhancement of Calcium Ion Permeation via Resonant Coupling of Ion and Terahertz Waves in Voltage Gated Calcium Channels
Source: Adv Sci (Weinh). 2026 Feb 19;13(24):e20475. doi: 10.1002/advs.202520475 (PMC13116260; doi:10.1002/advs.202520475)
Supplement: Supplementary file 2 — Supporting File 2: advs74432‐sup‐0002‐Figures_Data.zip. [file ADVS-13-e20475-s002.zip › Figure2_Data.xlsx]

## Sheet: Trajectories_2a
Time_ps	Ion1_Z_A	Ion2_Z_A
0	14	18
0.0025	13.999	18.0004
0.005	13.9965	18.0019
0.0075	13.9931	18.0043
0.01	13.9885	18.0072
0.0125	13.9827	18.0112
0.015	13.9756	18.0164
0.0175	13.9674	18.023
0.02	13.9576	18.0308
0.0225	13.9467	18.0399
0.025	13.9351	18.0499
0.0275	13.9219	18.0605
0.03	13.9075	18.0718
0.0325	13.8916	18.0836
0.035	13.8744	18.0954
0.0375	13.8562	18.1075
0.04	13.837	18.1213
0.0425	13.8173	18.1364
0.045	13.7972	18.1524
0.0475	13.7761	18.1689
0.05	13.7536	18.1855
0.0525	13.7305	18.2029
0.055	13.7077	18.2218
0.0575	13.6849	18.2416
0.06	13.6611	18.2624
0.0625	13.6362	18.2839
0.065	13.6104	18.3053
0.0675	13.5835	18.3274
0.07	13.556	18.35
0.0725	13.5279	18.3726
0.075	13.4991	18.3953
0.0775	13.4699	18.4182
0.08	13.4403	18.4406
0.0825	13.4102	18.4623
0.085	13.3795	18.4836
0.0875	13.349	18.5048
0.09	13.3185	18.5259
0.0925	13.2882	18.5464
0.095	13.2585	18.5654
0.0975	13.2296	18.5838
0.1	13.2017	18.6018
0.1025	13.1741	18.6189
0.105	13.1464	18.6345
0.1075	13.1185	18.6487
0.11	13.0902	18.6616
0.1125	13.062	18.6733
0.115	13.0339	18.6841
0.1175	13.0064	18.6937
0.12	12.9798	18.7018
0.1225	12.9538	18.7085
0.125	12.9284	18.7146
0.1275	12.9033	18.7201
0.13	12.8785	18.7249
0.1325	12.8542	18.729
0.135	12.8309	18.7322
0.1375	12.8085	18.7342
0.14	12.786	18.7345
0.1425	12.7642	18.733
0.145	12.7434	18.7295
0.1475	12.7229	18.7246
0.15	12.7028	18.719
0.1525	12.6832	18.7129
0.155	12.6641	18.7061
0.1575	12.6458	18.698
0.16	12.6281	18.6893
0.1625	12.6119	18.6805
0.165	12.5966	18.6711
0.1675	12.5818	18.6611
0.17	12.568	18.6511
0.1725	12.555	18.6408
0.175	12.5433	18.63
0.1775	12.5328	18.6186
0.18	12.5234	18.6063
0.1825	12.5155	18.5926
0.185	12.5089	18.5782
0.1875	12.5029	18.5636
0.19	12.4977	18.5483
0.1925	12.4928	18.5327
0.195	12.4885	18.5172
0.1975	12.485	18.5011
0.2	12.4826	18.4848
0.2025	12.4812	18.4681
0.205	12.4804	18.4501
0.2075	12.4802	18.4312
0.21	12.4806	18.4113
0.2125	12.4815	18.3899
0.215	12.4832	18.3677
0.2175	12.4859	18.3446
0.22	12.4892	18.3208
0.2225	12.4927	18.2963
0.225	12.496	18.2715
0.2275	12.4999	18.247
0.23	12.5045	18.2224
0.2325	12.5094	18.1976
0.235	12.5145	18.1725
0.2375	12.5207	18.1469
0.24	12.5276	18.1216
0.2425	12.5348	18.097
0.245	12.5421	18.0721
0.2475	12.5497	18.0471
0.25	12.5578	18.0221
0.2525	12.5663	17.9968
0.255	12.575	17.9716
0.2575	12.5841	17.9466
0.26	12.5941	17.9215
0.2625	12.6049	17.896
0.265	12.6163	17.8702
0.2675	12.6278	17.8444
0.27	12.6399	17.8191
0.2725	12.6526	17.7944
0.275	12.666	17.7703
0.2775	12.6796	17.7467
0.28	12.6933	17.7233
0.2825	12.7075	17.6999
0.285	12.7219	17.6764
0.2875	12.7371	17.6534
0.29	12.7535	17.6312
0.2925	12.7702	17.6099
0.295	12.787	17.5892
0.2975	12.804	17.5692
0.3	12.8215	17.5498
0.3025	12.8391	17.5315
0.305	12.8568	17.5146
0.3075	12.8748	17.4991
0.31	12.8931	17.4849
0.3125	12.9113	17.4717
0.315	12.9293	17.4596
0.3175	12.9476	17.4485
0.32	12.9661	17.4386
0.3225	12.9841	17.4297
0.325	13.0014	17.4217
0.3275	13.0186	17.4144
0.33	13.0356	17.4078
0.3325	13.0521	17.402
0.335	13.0673	17.397
0.3375	13.0814	17.3932
0.34	13.0949	17.3904
0.3425	13.1073	17.3881
0.345	13.119	17.3872
0.3475	13.1306	17.3883
0.35	13.1416	17.3911
0.3525	13.1514	17.3955
0.355	13.1595	17.4014
0.3575	13.1667	17.409
0.36	13.1736	17.4179
0.3625	13.1798	17.4276
0.365	13.1854	17.4385
0.3675	13.1903	17.4514
0.37	13.1938	17.4653
0.3725	13.1957	17.4804
0.375	13.1962	17.4966
0.3775	13.196	17.5134
0.38	13.1951	17.531
0.3825	13.1934	17.5492
0.385	13.1913	17.5682
0.3875	13.189	17.5881
0.39	13.1868	17.6087
0.3925	13.1845	17.63
0.395	13.1819	17.6524
0.3975	13.1783	17.6752
0.4	13.1735	17.698
0.4025	13.168	17.7214
0.405	13.1627	17.745
0.4075	13.157	17.7693
0.41	13.1505	17.7945
0.4125	13.144	17.8198
0.415	13.1372	17.8448
0.4175	13.1299	17.8699
0.42	13.1225	17.8949
0.4225	13.115	17.9202
0.425	13.1068	17.9464
0.4275	13.0983	17.9728
0.43	13.0898	17.9989
0.4325	13.0812	18.0249
0.435	13.0728	18.0509
0.4375	13.0646	18.0768
0.44	13.056	18.1026
0.4425	13.0475	18.1284
0.445	13.0397	18.1538
0.4475	13.0321	18.1788
0.45	13.0246	18.2034
0.4525	13.0177	18.2277
0.455	13.0112	18.252
0.4575	13.0045	18.2762
0.46	12.9976	18.3002
0.4625	12.9904	18.3239
0.465	12.983	18.3473
0.4675	12.9756	18.3702
0.47	12.9686	18.3924
0.4725	12.9625	18.4141
0.475	12.9566	18.4353
0.4775	12.9508	18.4562
0.48	12.9457	18.4765
0.4825	12.9407	18.4961
0.485	12.9357	18.5146
0.4875	12.9309	18.5318
0.49	12.9265	18.5485
0.4925	12.9224	18.5644
0.495	12.9185	18.5795
0.4975	12.9153	18.5937
0.5	12.9131	18.6075
0.5025	12.9114	18.6212
0.505	12.9099	18.6342
0.5075	12.9088	18.6468
0.51	12.9091	18.6594
0.5125	12.911	18.6713
0.515	12.9138	18.6824
0.5175	12.9162	18.6924
0.52	12.9188	18.7013
0.5225	12.9227	18.7091
0.525	12.9274	18.716
0.5275	12.9325	18.7216
0.53	12.9373	18.7264
0.5325	12.9421	18.7309
0.535	12.9471	18.735
0.5375	12.9525	18.739
0.54	12.9588	18.7421
0.5425	12.9656	18.7445
0.545	12.9718	18.7461
0.5475	12.9782	18.7465
0.55	12.9854	18.7453
0.5525	12.9935	18.7428
0.555	13.0024	18.74
0.5575	13.0117	18.7364
0.56	13.0211	18.7316
0.5625	13.0314	18.7263
0.565	13.0426	18.7206
0.5675	13.0545	18.7143
0.57	13.0667	18.7073
0.5725	13.0791	18.7001
0.575	13.0916	18.6924
0.5775	13.104	18.6841
0.58	13.1161	18.6755
0.5825	13.128	18.6663
0.585	13.1399	18.656
0.5875	13.1519	18.6444
0.59	13.164	18.6321
0.5925	13.1758	18.6199
0.595	13.1873	18.6071
0.5975	13.1985	18.5934
0.6	13.2094	18.5792
0.6025	13.2204	18.5648
0.605	13.2314	18.5509
0.6075	13.2422	18.5373
0.61	13.2529	18.523
0.6125	13.264	18.5081
0.615	13.2747	18.4932
0.6175	13.2848	18.4777
0.62	13.2947	18.4605
0.6225	13.3041	18.4422
0.625	13.3139	18.4236
0.6275	13.3243	18.4047
0.63	13.3354	18.3853
0.6325	13.3466	18.3652
0.635	13.3579	18.3442
0.6375	13.3685	18.3237
0.64	13.3787	18.3034
0.6425	13.389	18.2825
0.645	13.3985	18.2617
0.6475	13.4071	18.2413
0.65	13.416	18.2217
0.6525	13.4248	18.2021
0.655	13.4327	18.1829
0.6575	13.4393	18.1647
0.66	13.4447	18.1472
0.6625	13.4498	18.1306
0.665	13.4544	18.1158
0.6675	13.4575	18.1021
0.67	13.4589	18.0889
0.6725	13.4592	18.0759
0.675	13.459	18.0634
0.6775	13.4584	18.0516
0.68	13.457	18.0405
0.6825	13.4539	18.0301
0.685	13.4494	18.0205
0.6875	13.4442	18.0122
0.69	13.4389	18.0046
0.6925	13.4334	17.997
0.695	13.4271	17.9895
0.6975	13.4203	17.9819
0.7	13.4134	17.9746
0.7025	13.4065	17.9677
0.705	13.3995	17.9611
0.7075	13.3921	17.9552
0.71	13.3838	17.9498
0.7125	13.3746	17.945
0.715	13.3647	17.9406
0.7175	13.3539	17.9372
0.72	13.3426	17.9344
0.7225	13.3303	17.9317
0.725	13.317	17.93
0.7275	13.303	17.9295
0.73	13.2881	17.9299
0.7325	13.273	17.9312
0.735	13.258	17.9336
0.7375	13.2423	17.9365
0.74	13.2253	17.9393
0.7425	13.2074	17.9424
0.745	13.1885	17.946
0.7475	13.169	17.9503
0.75	13.1489	17.9553
0.7525	13.1282	17.9605
0.755	13.1075	17.9655
0.7575	13.087	17.9708
0.76	13.067	17.977
0.7625	13.0476	17.9832
0.765	13.0281	17.9891
0.7675	13.0083	17.9956
0.77	12.9883	18.0021
0.7725	12.9689	18.008
0.775	12.9497	18.0142
0.7775	12.9303	18.0211
0.78	12.9111	18.0283
0.7825	12.8917	18.0354
0.785	12.8722	18.0426
0.7875	12.853	18.0502
0.79	12.8342	18.0582
0.7925	12.8159	18.0664
0.795	12.7981	18.0739
0.7975	12.7811	18.0808
0.8	12.7651	18.0882
0.8025	12.75	18.0961
0.805	12.7359	18.1038
0.8075	12.7219	18.1108
0.81	12.7077	18.1172
0.8125	12.6933	18.1234
0.815	12.679	18.1292
0.8175	12.6643	18.1348
0.82	12.6494	18.14
0.8225	12.6349	18.1445
0.825	12.6211	18.149
0.8275	12.6071	18.1536
0.83	12.593	18.1577
0.8325	12.5788	18.1616
0.835	12.5651	18.1656
0.8375	12.5527	18.1697
0.84	12.5411	18.1736
0.8425	12.5305	18.1769
0.845	12.5207	18.1798
0.8475	12.5113	18.1826
0.85	12.5023	18.1847
0.8525	12.4938	18.1867
0.855	12.4857	18.1889
0.8575	12.4778	18.1914
0.86	12.4705	18.1937
0.8625	12.4638	18.195
0.865	12.4579	18.1948
0.8675	12.4526	18.1938
0.87	12.4481	18.1926
0.8725	12.4449	18.1911
0.875	12.4419	18.1895
0.8775	12.4393	18.1874
0.88	12.4372	18.1843
0.8825	12.4354	18.1804
0.885	12.4346	18.176
0.8875	12.4349	18.1713
0.89	12.436	18.1659
0.8925	12.4374	18.1602
0.895	12.4388	18.1549
0.8975	12.4406	18.1493
0.9	12.4424	18.1433
0.9025	12.444	18.1375
0.905	12.4466	18.1315
0.9075	12.45	18.1252
0.91	12.4538	18.1187
0.9125	12.4579	18.1121
0.915	12.4624	18.1052
0.9175	12.4676	18.0975
0.92	12.4732	18.0886
0.9225	12.4788	18.079
0.925	12.4842	18.069
0.9275	12.4901	18.0578
0.93	12.4968	18.0458
0.9325	12.5045	18.0335
0.935	12.5131	18.0215
0.9375	12.5226	18.0101
0.94	12.5328	17.9992
0.9425	12.5429	17.9886
0.945	12.5536	17.9785
0.9475	12.5654	17.969
0.95	12.5781	17.9599
0.9525	12.5915	17.9507
0.955	12.6048	17.9409
0.9575	12.6184	17.9314
0.96	12.6332	17.922
0.9625	12.6488	17.9128
0.965	12.6646	17.9043
0.9675	12.6805	17.8965
0.97	12.6964	17.8891
0.9725	12.7125	17.8825
0.975	12.7282	17.8762
0.9775	12.7437	17.8699
0.98	12.7591	17.8636
0.9825	12.7743	17.858
0.985	12.7891	17.853
0.9875	12.8036	17.8489
0.99	12.818	17.8451
0.9925	12.8319	17.8413
0.995	12.8454	17.8387
0.9975	12.859	17.8368
1	12.8727	17.8347
1.0025	12.886	17.8327
1.005	12.8991	17.8315
1.0075	12.9125	17.8311
1.01	12.9256	17.8311
1.0125	12.9384	17.8314
1.015	12.9515	17.8319
1.0175	12.9647	17.8329
1.02	12.978	17.8344
1.0225	12.9915	17.8371
1.025	13.0044	17.8408
1.0275	13.0172	17.8456
1.03	13.0301	17.8515
1.0325	13.0429	17.8574
1.035	13.0563	17.863
1.0375	13.0702	17.8694
1.04	13.0842	17.8765
1.0425	13.0977	17.8842
1.045	13.111	17.8924
1.0475	13.1233	17.9011
1.05	13.1347	17.9101
1.0525	13.146	17.9185
1.055	13.1568	17.9266
1.0575	13.1672	17.9351
1.06	13.1776	17.9434
1.0625	13.1879	17.9509
1.065	13.1975	17.9573
1.0675	13.2061	17.9638
1.07	13.2143	17.9711
1.0725	13.2226	17.9786
1.075	13.231	17.9861
1.0775	13.2393	17.9938
1.08	13.247	18.0019
1.0825	13.254	18.0107
1.085	13.26	18.0202
1.0875	13.2652	18.0296
1.09	13.27	18.0394
1.0925	13.2739	18.0497
1.095	13.2772	18.061
1.0975	13.2796	18.0729
1.1	13.2811	18.0848
1.1025	13.2819	18.0968
1.105	13.2828	18.1087
1.1075	13.2844	18.1202
1.11	13.2862	18.1314
1.1125	13.2878	18.1425
1.115	13.2891	18.1535
1.1175	13.2907	18.1643
1.12	13.2922	18.1755
1.1225	13.2932	18.1875
1.125	13.2944	18.1994
1.1275	13.2963	18.2107
1.13	13.2977	18.2223
1.1325	13.298	18.2342
1.135	13.2982	18.2462
1.1375	13.2988	18.2581
1.14	13.2997	18.2701
1.1425	13.2995	18.2822
1.145	13.2989	18.2941
1.1475	13.2981	18.306
1.15	13.2972	18.318
1.1525	13.2964	18.3296
1.155	13.2953	18.3409
1.1575	13.294	18.3514
1.16	13.2927	18.3606
1.1625	13.2913	18.3695
1.165	13.2894	18.3787
1.1675	13.2873	18.3876
1.17	13.2853	18.3959
1.1725	13.2837	18.4045
1.175	13.2823	18.4133
1.1775	13.2808	18.4219
1.18	13.2784	18.4308
1.1825	13.2753	18.4396
1.185	13.2718	18.448
1.1875	13.268	18.4561
1.19	13.2641	18.4638
1.1925	13.2599	18.4711
1.195	13.2556	18.478
1.1975	13.2513	18.4843
1.2	13.2469	18.4901
1.2025	13.2425	18.4954
1.205	13.2385	18.5004
1.2075	13.2352	18.5043
1.21	13.2319	18.5071
1.2125	13.2288	18.5094
1.215	13.2254	18.5116
1.2175	13.2221	18.5135
1.22	13.2199	18.5149
1.2225	13.2184	18.5154
1.225	13.2173	18.5158
1.2275	13.2172	18.5159
1.23	13.2176	18.5154
1.2325	13.2174	18.5148
1.235	13.2167	18.5149
1.2375	13.216	18.5147
1.24	13.2154	18.5138
1.2425	13.2153	18.513
1.245	13.2153	18.5123
1.2475	13.2154	18.5108
1.25	13.2161	18.5083
1.2525	13.2173	18.5048
1.255	13.2184	18.4997
1.2575	13.2194	18.4934
1.26	13.2209	18.4868
1.2625	13.2224	18.4795
1.265	13.2236	18.4717
1.2675	13.2249	18.4639
1.27	13.2271	18.4557
1.2725	13.2293	18.4468
1.275	13.2311	18.4372
1.2775	13.2332	18.4269
1.28	13.2355	18.416
1.2825	13.2378	18.4046
1.285	13.2398	18.3924
1.2875	13.2419	18.3796
1.29	13.2441	18.3665
1.2925	13.2468	18.3531
1.295	13.2493	18.3397
1.2975	13.2515	18.3265
1.3	13.2538	18.3129
1.3025	13.2557	18.2989
1.305	13.2574	18.2846
1.3075	13.2589	18.2699
1.31	13.2594	18.255
1.3125	13.2589	18.2404
1.315	13.2579	18.2263
1.3175	13.2569	18.2123
1.32	13.2562	18.1984
1.3225	13.2552	18.1853
1.325	13.2542	18.1728
1.3275	13.2536	18.1608
1.33	13.2536	18.1492
1.3325	13.2535	18.1378
1.335	13.2524	18.1267
1.3375	13.251	18.1159
1.34	13.2493	18.1051
1.3425	13.2473	18.0948
1.345	13.2452	18.085
1.3475	13.2431	18.076
1.35	13.2414	18.0678
1.3525	13.2397	18.0602
1.355	13.238	18.0531
1.3575	13.2363	18.046
1.36	13.2342	18.038
1.3625	13.2315	18.0294
1.365	13.2283	18.0209
1.3675	13.2249	18.0125
1.37	13.2204	18.005
1.3725	13.2155	17.9979
1.375	13.2103	17.991
1.3775	13.2044	17.9848
1.38	13.1976	17.9793
1.3825	13.19	17.974
1.385	13.1821	17.9686
1.3875	13.1739	17.9635
1.39	13.166	17.9588
1.3925	13.1581	17.9539
1.395	13.1498	17.9485
1.3975	13.1411	17.9428
1.4	13.1321	17.9371
1.4025	13.1221	17.9319
1.405	13.1119	17.9267
1.4075	13.1015	17.9212
1.41	13.0905	17.9155
1.4125	13.0794	17.9103
1.415	13.0684	17.9057
1.4175	13.0571	17.9017
1.42	13.0459	17.8982
1.4225	13.0346	17.8952
1.425	13.0227	17.8921
1.4275	13.0104	17.8887
1.43	12.9979	17.8856
1.4325	12.9848	17.8828
1.435	12.9716	17.8805
1.4375	12.9584	17.8782
1.44	12.9452	17.8761
1.4425	12.9326	17.8739
1.445	12.92	17.8715
1.4475	12.9072	17.8689
1.45	12.8947	17.8661
1.4525	12.8821	17.8637
1.455	12.8693	17.8616
1.4575	12.8564	17.8589
1.46	12.843	17.8565
1.4625	12.8288	17.855
1.465	12.8138	17.8537
1.4675	12.799	17.8521
1.47	12.7849	17.8508
1.4725	12.7721	17.8495
1.475	12.7601	17.8482
1.4775	12.7483	17.8474
1.48	12.7369	17.8476
1.4825	12.7253	17.8484
1.485	12.7136	17.8495
1.4875	12.7021	17.8512
1.49	12.6903	17.8538
1.4925	12.6782	17.857
1.495	12.6662	17.8606
1.4975	12.6544	17.8641
1.5	12.6425	17.8676
1.5025	12.6306	17.8718
1.505	12.6191	17.8768
1.5075	12.6078	17.8819
1.51	12.5965	17.8874
1.5125	12.586	17.8935
1.515	12.5755	17.8996
1.5175	12.5647	17.9058
1.52	12.5543	17.9125
1.5225	12.5438	17.9195
1.525	12.5336	17.927
1.5275	12.5242	17.9344
1.53	12.5152	17.9418
1.5325	12.5064	17.9493
1.535	12.4975	17.9563
1.5375	12.4887	17.963
1.54	12.4805	17.9696
1.5425	12.473	17.9763
1.545	12.4662	17.9832
1.5475	12.4602	17.9902
1.55	12.4546	17.9971
1.5525	12.449	18.0041
1.555	12.4437	18.0117
1.5575	12.4389	18.02
1.56	12.4343	18.0287
1.5625	12.4297	18.0375
1.565	12.4255	18.0464
1.5675	12.4215	18.0554
1.57	12.4176	18.0642
1.5725	12.4138	18.073
1.575	12.4104	18.0819
1.5775	12.4078	18.0903
1.58	12.4059	18.0984
1.5825	12.4042	18.1064
1.585	12.4031	18.1136
1.5875	12.403	18.1203
1.59	12.4042	18.1265
1.5925	12.4063	18.1323
1.595	12.409	18.138
1.5975	12.4128	18.1437
1.6	12.4174	18.1491
1.6025	12.4227	18.1539
1.605	12.4298	18.1585
1.6075	12.4376	18.1623
1.61	12.4451	18.1659
1.6125	12.4528	18.1697
1.615	12.461	18.1728
1.6175	12.4696	18.1751
1.62	12.478	18.1775
1.6225	12.4866	18.1794
1.625	12.4959	18.1803
1.6275	12.505	18.1813
1.63	12.5141	18.1832
1.6325	12.524	18.1845
1.635	12.5348	18.1846
1.6375	12.546	18.1843
1.64	12.5572	18.1835
1.6425	12.5684	18.1825
1.645	12.5792	18.1808
1.6475	12.5901	18.1784
1.65	12.6019	18.1757
1.6525	12.6148	18.1729
1.655	12.6288	18.1699
1.6575	12.6432	18.1668
1.66	12.6579	18.1636
1.6625	12.6733	18.1604
1.665	12.6896	18.1565
1.6675	12.7063	18.1525
1.67	12.7229	18.1483
1.6725	12.7398	18.1442
1.675	12.7574	18.1403
1.6775	12.7759	18.1364
1.68	12.7945	18.133
1.6825	12.813	18.1297
1.685	12.8321	18.1268
1.6875	12.8511	18.1243
1.69	12.8695	18.1219
1.6925	12.8879	18.1191
1.695	12.9061	18.1161
1.6975	12.9241	18.1134
1.7	12.9421	18.1106
1.7025	12.9604	18.1071
1.705	12.9793	18.1031
1.7075	12.9984	18.0996
1.71	13.0179	18.0964
1.7125	13.0382	18.0936
1.715	13.0585	18.0913
1.7175	13.0782	18.0897
1.72	13.0971	18.0885
1.7225	13.1149	18.087
1.725	13.1324	18.0856
1.7275	13.1497	18.084
1.73	13.1667	18.0821
1.7325	13.1831	18.0802
1.735	13.199	18.078
1.7375	13.2152	18.0757
1.74	13.2317	18.0737
1.7425	13.2492	18.0726
1.745	13.2676	18.0717
1.7475	13.286	18.0708
1.75	13.3041	18.0707
1.7525	13.3217	18.0712
1.755	13.3394	18.0722
1.7575	13.3569	18.0741
1.76	13.3742	18.0762
1.7625	13.3913	18.078
1.765	13.4079	18.0796
1.7675	13.4238	18.0814
1.77	13.4386	18.0843
1.7725	13.4521	18.0878
1.775	13.4648	18.0912
1.7775	13.4764	18.0946
1.78	13.487	18.0988
1.7825	13.4977	18.1038
1.785	13.5083	18.1092
1.7875	13.5183	18.1149
1.79	13.5281	18.1215
1.7925	13.5376	18.1288
1.795	13.5462	18.1361
1.7975	13.5533	18.1439
1.8	13.5592	18.152
1.8025	13.5646	18.1604
1.805	13.5696	18.1696
1.8075	13.5742	18.1788
1.81	13.5786	18.1878
1.8125	13.5831	18.1978
1.815	13.5868	18.2088
1.8175	13.589	18.2197
1.82	13.59	18.231
1.8225	13.5902	18.2428
1.825	13.5895	18.2552
1.8275	13.5886	18.2681
1.83	13.5878	18.2818
1.8325	13.586	18.296
1.835	13.5828	18.3107
1.8375	13.5788	18.326
1.84	13.5745	18.3414
1.8425	13.5701	18.3563
1.845	13.5655	18.3711
1.8475	13.5603	18.3857
1.85	13.5545	18.4003
1.8525	13.549	18.4146
1.855	13.5435	18.4287
1.8575	13.5383	18.4428
1.86	13.534	18.457
1.8625	13.5299	18.4711
1.865	13.5259	18.485
1.8675	13.5218	18.4988
1.87	13.5171	18.5131
1.8725	13.5118	18.5281
1.875	13.5067	18.5433
1.8775	13.5016	18.5586
1.88	13.4959	18.5738
1.8825	13.4896	18.5892
1.885	13.4824	18.6047
1.8875	13.4748	18.6198
1.89	13.4673	18.6345
1.8925	13.4595	18.6487
1.895	13.451	18.6623
1.8975	13.4421	18.675
1.9	13.4324	18.6868
1.9025	13.4216	18.6977
1.905	13.4101	18.7075
1.9075	13.3983	18.7163
1.91	13.3866	18.7245
1.9125	13.3751	18.7323
1.915	13.364	18.7401
1.9175	13.3533	18.7475
1.92	13.3423	18.7542
1.9225	13.3313	18.7601
1.925	13.3202	18.7651
1.9275	13.3094	18.7695
1.93	13.2986	18.7727
1.9325	13.2874	18.7747
1.935	13.2764	18.7758
1.9375	13.2655	18.7763
1.94	13.2552	18.7768
1.9425	13.2456	18.7773
1.945	13.236	18.7774
1.9475	13.2269	18.7768
1.95	13.2183	18.775
1.9525	13.2094	18.7726
1.955	13.2008	18.7706
1.9575	13.1925	18.7682
1.96	13.1851	18.765
1.9625	13.1783	18.7611
1.965	13.1713	18.756
1.9675	13.1642	18.7497
1.97	13.1569	18.7427
1.9725	13.1493	18.7349
1.975	13.1416	18.7266
1.9775	13.134	18.7178
1.98	13.1266	18.7083
1.9825	13.1197	18.6981
1.985	13.113	18.6872
1.9875	13.1063	18.6762
1.99	13.1002	18.6647
1.9925	13.0951	18.6527
1.995	13.0909	18.6403
1.9975	13.0873	18.6273
2	13.0846	18.613
2.0025	13.0822	18.5974
2.005	13.0794	18.5809
2.0075	13.0762	18.5638
2.01	13.0724	18.5456
2.0125	13.0684	18.5267
2.015	13.065	18.5071
2.0175	13.062	18.4869
2.02	13.059	18.4663
2.0225	13.0561	18.4455
2.025	13.053	18.4237
2.0275	13.05	18.4011
2.03	13.0473	18.3788
2.0325	13.045	18.3568
2.035	13.0427	18.3341
2.0375	13.041	18.3111
2.04	13.0403	18.2875
2.0425	13.0396	18.2634
2.045	13.0386	18.2393
2.0475	13.0372	18.2155
2.05	13.0355	18.1923
2.0525	13.0332	18.169
2.055	13.0312	18.1449
2.0575	13.0294	18.1206
2.06	13.0273	18.0965
2.0625	13.0249	18.0726
2.065	13.0222	18.0483
2.0675	13.0186	18.0235
2.07	13.0149	17.9989
2.0725	13.0118	17.9748
2.075	13.0086	17.9513
2.0775	13.0053	17.9282
2.08	13.0016	17.9062
2.0825	12.998	17.8857
2.085	12.9947	17.8663
2.0875	12.9907	17.8469
2.09	12.9859	17.8277
2.0925	12.98	17.8093
2.095	12.9739	17.7913
2.0975	12.9683	17.7732
2.1	12.963	17.7551
2.1025	12.9577	17.7373
2.105	12.9525	17.7205
2.1075	12.9476	17.7043
2.11	12.9425	17.6887
2.1125	12.9372	17.6737
2.115	12.9317	17.6595
2.1175	12.9266	17.6461
2.12	12.9218	17.6339
2.1225	12.9173	17.6227
2.125	12.9134	17.6116
2.1275	12.9101	17.6005
2.13	12.9062	17.5897
2.1325	12.9018	17.5797
2.135	12.8979	17.5706
2.1375	12.894	17.5626
2.14	12.8896	17.555
2.1425	12.8845	17.5478
2.145	12.8787	17.5413
2.1475	12.8733	17.5353
2.15	12.8688	17.5296
2.1525	12.8644	17.5247
2.155	12.8597	17.521
2.1575	12.8541	17.5185
2.16	12.848	17.5167
2.1625	12.8418	17.5154
2.165	12.8352	17.5152
2.1675	12.8283	17.5158
2.17	12.8211	17.5168
2.1725	12.814	17.5188
2.175	12.8067	17.5221
2.1775	12.7981	17.5268
2.18	12.789	17.5332
2.1825	12.7804	17.5405
2.185	12.772	17.5489
2.1875	12.7643	17.5588
2.19	12.757	17.5695
2.1925	12.7498	17.5811
2.195	12.7432	17.5931
2.1975	12.7364	17.6052
2.2	12.7298	17.6178
2.2025	12.7236	17.6314
2.205	12.7175	17.6455
2.2075	12.7114	17.6603
2.21	12.7061	17.6755
2.2125	12.7015	17.6907
2.215	12.6973	17.7062
2.2175	12.6932	17.7223
2.22	12.6888	17.7393
2.2225	12.6846	17.7572
2.225	12.6814	17.7762
2.2275	12.6781	17.7954
2.23	12.6741	17.8145
2.2325	12.6695	17.8335
2.235	12.6655	17.853
2.2375	12.6625	17.8729
2.24	12.6595	17.8929
2.2425	12.656	17.913
2.245	12.6524	17.9326
2.2475	12.6489	17.9517
2.25	12.6463	17.9712
2.2525	12.6449	17.9909
2.255	12.644	18.0105
2.2575	12.6436	18.0302
2.26	12.6438	18.0503
2.2625	12.6444	18.0705
2.265	12.6449	18.0906
2.2675	12.6453	18.1104
2.27	12.6462	18.1294
2.2725	12.6477	18.1478
2.275	12.6494	18.1659
2.2775	12.6507	18.1829
2.28	12.652	18.1992
2.2825	12.6542	18.2151
2.285	12.6573	18.2307
2.2875	12.661	18.2463
2.29	12.6653	18.2621
2.2925	12.6698	18.2775
2.295	12.6747	18.2918
2.2975	12.6803	18.3052
2.3	12.6861	18.3183
2.3025	12.6925	18.331
2.305	12.7001	18.3434
2.3075	12.7086	18.3563
2.31	12.7176	18.3695
2.3125	12.7274	18.3819
2.315	12.7384	18.393
2.3175	12.7501	18.4034
2.32	12.7614	18.4134
2.3225	12.7723	18.4227
2.325	12.7831	18.4309
2.3275	12.7951	18.4379
2.33	12.808	18.4436
2.3325	12.8211	18.4484
2.335	12.8351	18.4524
2.3375	12.8503	18.4554
2.34	12.8666	18.4582
2.3425	12.884	18.4609
2.345	12.9016	18.4629
2.3475	12.919	18.4641
2.35	12.9369	18.4647
2.3525	12.9563	18.4649
2.355	12.9768	18.4654
2.3575	12.9976	18.4653
2.36	13.0184	18.4637
2.3625	13.0391	18.4615
2.365	13.0599	18.4593
2.3675	13.0805	18.4571
2.37	13.1013	18.4543
2.3725	13.1223	18.451
2.375	13.143	18.4472
2.3775	13.1636	18.4431
2.38	13.1844	18.4392
2.3825	13.2057	18.4354
2.385	13.2276	18.4314
2.3875	13.2497	18.4268
2.39	13.2718	18.4218
2.3925	13.294	18.4159
2.395	13.3154	18.409
2.3975	13.3359	18.4024
2.4	13.3561	18.3963
2.4025	13.3761	18.39
2.405	13.3958	18.3844
2.4075	13.4142	18.3801
2.41	13.4317	18.3765
2.4125	13.4492	18.3728
2.415	13.4665	18.3689
2.4175	13.4826	18.365
2.42	13.4975	18.3614
2.4225	13.5115	18.358
2.425	13.525	18.3544
2.4275	13.5379	18.3505
2.43	13.5507	18.3461
2.4325	13.5632	18.3419
2.435	13.5749	18.3379
2.4375	13.5862	18.3343
2.44	13.5977	18.331
2.4425	13.6096	18.3287
2.445	13.6221	18.3273
2.4475	13.6341	18.3267
2.45	13.6455	18.3267
2.4525	13.6561	18.3271
2.455	13.6658	18.3288
2.4575	13.6743	18.3315
2.46	13.6816	18.3348
2.4625	13.6879	18.338
2.465	13.6934	18.3412
2.4675	13.6987	18.3442
2.47	13.7032	18.3467
2.4725	13.706	18.3492
2.475	13.7077	18.3521
2.4775	13.7084	18.3552
2.48	13.7075	18.3581
2.4825	13.7056	18.3611
2.485	13.7031	18.3644
2.4875	13.6995	18.3678
2.49	13.6952	18.3714
2.4925	13.6906	18.3758
2.495	13.6849	18.3808
2.4975	13.6777	18.3863
2.5	13.67	18.3925
2.5025	13.6616	18.399
2.505	13.6519	18.4056
2.5075	13.6412	18.4118
2.51	13.6299	18.4174
2.5125	13.6176	18.4225
2.515	13.6053	18.4273
2.5175	13.5926	18.4319
2.52	13.5793	18.437
2.5225	13.565	18.4423
2.525	13.5495	18.4476
2.5275	13.5334	18.4527
2.53	13.5169	18.4573
2.5325	13.4999	18.4609
2.535	13.4826	18.4641
2.5375	13.4649	18.4675
2.54	13.4468	18.4706
2.5425	13.4285	18.4731
2.545	13.4094	18.4751
2.5475	13.3893	18.4766
2.55	13.3687	18.4776
2.5525	13.3478	18.4784
2.555	13.3265	18.479
2.5575	13.3056	18.4792
2.56	13.285	18.4789
2.5625	13.2643	18.4786
2.565	13.2432	18.4785
2.5675	13.2209	18.4786
2.57	13.1975	18.4792
2.5725	13.1734	18.4791
2.575	13.1486	18.4781
2.5775	13.1235	18.4769
2.58	13.0982	18.4757
2.5825	13.0731	18.4743
2.585	13.0475	18.4722
2.5875	13.0213	18.4691
2.59	12.9952	18.4656
2.5925	12.9688	18.4624
2.595	12.9426	18.4589
2.5975	12.9169	18.455
2.6	12.8919	18.4505
2.6025	12.8674	18.4452
2.605	12.8431	18.4394
2.6075	12.8188	18.4335
2.61	12.7941	18.4275
2.6125	12.7694	18.4211
2.615	12.7455	18.4142
2.6175	12.7225	18.4069
2.62	12.6996	18.3995
2.6225	12.6774	18.392
2.625	12.6558	18.3839
2.6275	12.6345	18.3747
2.63	12.6136	18.3648
2.6325	12.5935	18.3547
2.635	12.5746	18.3442
2.6375	12.556	18.3332
2.64	12.5371	18.3216
2.6425	12.5182	18.3097
2.645	12.4992	18.2978
2.6475	12.4805	18.2858
2.65	12.4625	18.2736
2.6525	12.4454	18.2605
2.655	12.4288	18.2468
2.6575	12.4129	18.2333
2.66	12.3981	18.2198
2.6625	12.3838	18.206
2.665	12.3698	18.1923
2.6675	12.3568	18.1782
2.67	12.3447	18.1638
2.6725	12.3331	18.15
2.675	12.3219	18.1363
2.6775	12.3111	18.122
2.68	12.3012	18.1071
2.6825	12.2922	18.0922
2.685	12.2839	18.0773
2.6875	12.2765	18.0616
2.69	12.27	18.0456
2.6925	12.265	18.0293
2.695	12.2613	18.0127
2.6975	12.2581	17.9962
2.7	12.2559	17.9794
2.7025	12.2551	17.9629
2.705	12.2556	17.9475
2.7075	12.2568	17.932
2.71	12.2586	17.9163
2.7125	12.2603	17.901
2.715	12.2623	17.8859
2.7175	12.2651	17.8707
2.72	12.2685	17.8554
2.7225	12.2725	17.8401
2.725	12.2776	17.8253
2.7275	12.2833	17.811
2.73	12.2897	17.7976
2.7325	12.2965	17.785
2.735	12.3042	17.7733
2.7375	12.3129	17.7619
2.74	12.322	17.7504
2.7425	12.3318	17.739
2.745	12.3428	17.7279
2.7475	12.3541	17.7164
2.75	12.3648	17.7047
2.7525	12.3749	17.6934
2.755	12.3846	17.6827
2.7575	12.3939	17.6725
2.76	12.4034	17.6629
2.7625	12.4141	17.6539
2.765	12.4256	17.6454
2.7675	12.4374	17.6377
2.77	12.4498	17.6307
2.7725	12.4625	17.6241
2.775	12.475	17.6173
2.7775	12.4873	17.6114
2.78	12.4992	17.6063
2.7825	12.5108	17.6013
2.785	12.5226	17.5965
2.7875	12.5348	17.5923
2.79	12.5473	17.5892
2.7925	12.5603	17.5868
2.795	12.5737	17.5845
2.7975	12.5874	17.5826
2.8	12.6013	17.5819
2.8025	12.6152	17.5813
2.805	12.6289	17.5812
2.8075	12.6424	17.5818
2.81	12.6561	17.5834
2.8125	12.6697	17.5849
2.815	12.6836	17.5856
2.8175	12.6981	17.5862
2.82	12.7126	17.587
2.8225	12.7267	17.5882
2.825	12.7404	17.5899
2.8275	12.7534	17.592
2.83	12.7657	17.5936
2.8325	12.7782	17.5954
2.835	12.7904	17.5977
2.8375	12.8018	17.6003
2.84	12.8129	17.6032
2.8425	12.8249	17.6062
2.845	12.8376	17.6098
2.8475	12.8503	17.614
2.85	12.8629	17.6187
2.8525	12.8753	17.6242
2.855	12.8872	17.6308
2.8575	12.8982	17.6377
2.86	12.9082	17.6448
2.8625	12.9171	17.6521
2.865	12.9249	17.6596
2.8675	12.9317	17.6674
2.87	12.9378	17.6754
2.8725	12.9439	17.6841
2.875	12.9494	17.6939
2.8775	12.9542	17.705
2.88	12.9588	17.717
2.8825	12.9625	17.7295
2.885	12.9657	17.7424
2.8875	12.9688	17.7567
2.89	12.9718	17.772
2.8925	12.974	17.7883
2.895	12.9753	17.8047
2.8975	12.9766	17.8214
2.9	12.9774	17.8385
2.9025	12.9776	17.8557
2.905	12.9773	17.8729
2.9075	12.9767	17.8904
2.91	12.9756	17.9083
2.9125	12.974	17.9265
2.915	12.9719	17.9443
2.9175	12.969	17.9622
2.92	12.9661	17.9805
2.9225	12.9628	17.9989
2.925	12.959	18.0168
2.9275	12.9548	18.0341
2.93	12.9505	18.0518
2.9325	12.9467	18.0697
2.935	12.9434	18.0873
2.9375	12.9412	18.1048
2.94	12.9399	18.1229
2.9425	12.9388	18.1417
2.945	12.9377	18.161
2.9475	12.9363	18.1806
2.95	12.9346	18.1998
2.9525	12.9325	18.2182
2.955	12.9304	18.2358
2.9575	12.9285	18.2524
2.96	12.9264	18.268
2.9625	12.9236	18.2834
2.965	12.9203	18.2993
2.9675	12.917	18.315
2.97	12.9141	18.3305
2.9725	12.9117	18.3457
2.975	12.9097	18.3609
2.9775	12.9085	18.3762
2.98	12.9078	18.391
2.9825	12.9065	18.4048
2.985	12.9048	18.4183
2.9875	12.9029	18.4318
2.99	12.9006	18.4458
2.9925	12.8982	18.4597
2.995	12.8958	18.4724
2.9975	12.8931	18.4839
3	12.8901	18.4947
3.0025	12.8871	18.505
3.005	12.8839	18.5144
3.0075	12.881	18.523
3.01	12.8788	18.5313
3.0125	12.8772	18.5393
3.015	12.8756	18.547
3.0175	12.8743	18.554
3.02	12.8739	18.5597
3.0225	12.8746	18.564
3.025	12.8755	18.5672
3.0275	12.8764	18.5702
3.03	12.8775	18.5733
3.0325	12.8788	18.5763
3.035	12.8808	18.5797
3.0375	12.8831	18.5829
3.04	12.8854	18.5854
3.0425	12.8884	18.5872
3.045	12.8925	18.5884
3.0475	12.8967	18.5893
3.05	12.901	18.5899
3.0525	12.906	18.5902
3.055	12.9119	18.5899
3.0575	12.9177	18.5885
3.06	12.9234	18.5861
3.0625	12.9295	18.5829
3.065	12.9363	18.5787
3.0675	12.9436	18.5738
3.07	12.9506	18.568
3.0725	12.9574	18.561
3.075	12.9641	18.5534
3.0775	12.9705	18.5455
3.08	12.9763	18.5378
3.0825	12.9819	18.5302
3.085	12.9878	18.5215
3.0875	12.9942	18.5124
3.09	13.0012	18.5039
3.0925	13.0086	18.4962
3.095	13.0164	18.4889
3.0975	13.025	18.4817
3.1	13.0342	18.4746
3.1025	13.0434	18.4676
3.105	13.0529	18.4599
3.1075	13.0622	18.4509
3.11	13.0708	18.4419
3.1125	13.0789	18.433
3.115	13.087	18.4233
3.1175	13.0949	18.413
3.12	13.103	18.4025
3.1225	13.1111	18.3913
3.125	13.1196	18.3794
3.1275	13.1282	18.367
3.13	13.1365	18.3546
3.1325	13.1446	18.3418
3.135	13.1525	18.3286
3.1375	13.1608	18.3156
3.14	13.1693	18.3024
3.1425	13.1777	18.2885
3.145	13.1858	18.2745
3.1475	13.1934	18.2607
3.15	13.2007	18.2466
3.1525	13.208	18.2317
3.155	13.2152	18.2168
3.1575	13.222	18.2023
3.16	13.2281	18.188
3.1625	13.2336	18.1738
3.165	13.2387	18.16
3.1675	13.2435	18.1463
3.17	13.2476	18.1327
3.1725	13.2515	18.1192
3.175	13.255	18.106
3.1775	13.258	18.0935
3.18	13.2603	18.081
3.1825	13.2624	18.0688
3.185	13.2649	18.0565
3.1875	13.2679	18.044
3.19	13.2713	18.0316
3.1925	13.2747	18.0197
3.195	13.2784	18.0082
3.1975	13.2819	17.9965
3.2	13.2845	17.985
3.2025	13.2865	17.9736
3.205	13.2881	17.9625
3.2075	13.2888	17.9521
3.21	13.2887	17.9429
3.2125	13.2882	17.9345
3.215	13.2873	17.9265
3.2175	13.2856	17.919
3.22	13.2838	17.9119
3.2225	13.2822	17.9054
3.225	13.2794	17.8996
3.2275	13.2759	17.8933
3.23	13.2728	17.8866
3.2325	13.27	17.88
3.235	13.2669	17.8735
3.2375	13.2631	17.8672
3.24	13.2586	17.8614
3.2425	13.2529	17.8562
3.245	13.2468	17.8519
3.2475	13.2407	17.8486
3.25	13.2351	17.8462
3.2525	13.2304	17.8447
3.255	13.2255	17.8439
3.2575	13.22	17.8432
3.26	13.2139	17.8433
3.2625	13.2074	17.8444
3.265	13.2002	17.8462
3.2675	13.1924	17.8491
3.27	13.1837	17.8524
3.2725	13.1747	17.8559
3.275	13.166	17.8601
3.2775	13.1573	17.8651
3.28	13.1489	17.8709
3.2825	13.1407	17.8772
3.285	13.1329	17.8839
3.2875	13.125	17.891
3.29	13.1164	17.8987
3.2925	13.1072	17.9068
3.295	13.098	17.9156
3.2975	13.0895	17.9252
3.3	13.0816	17.9354
3.3025	13.0744	17.946
3.305	13.0676	17.9566
3.3075	13.0611	17.9668
3.31	13.0553	17.9775
3.3125	13.0498	17.9893
3.315	13.0441	18.0014
3.3175	13.0381	18.0133
3.32	13.0324	18.0252
3.3225	13.0264	18.0366
3.325	13.0198	18.0475
3.3275	13.0135	18.0585
3.33	13.0074	18.0699
3.3325	13.0014	18.0816
3.335	12.9958	18.0935
3.3375	12.9914	18.1052
3.34	12.9869	18.1166
3.3425	12.9819	18.1274
3.345	12.9771	18.1381
3.3475	12.9721	18.1489
3.35	12.967	18.1605
3.3525	12.9621	18.1727
3.355	12.9576	18.185
3.3575	12.9534	18.1977
3.36	12.9496	18.2106
3.3625	12.9459	18.223
3.365	12.9422	18.2353
3.3675	12.9384	18.2479
3.37	12.9345	18.2606
3.3725	12.9308	18.2733
3.375	12.9271	18.286
3.3775	12.9238	18.2982
3.38	12.9211	18.3102
3.3825	12.9189	18.3217
3.385	12.917	18.3328
3.3875	12.9155	18.3431
3.39	12.9145	18.3531
3.3925	12.914	18.3632
3.395	12.9138	18.3729
3.3975	12.9136	18.3818
3.4	12.9137	18.3902
3.4025	12.9143	18.3978
3.405	12.9156	18.4044
3.4075	12.9173	18.4103
3.41	12.9193	18.416
3.4125	12.9222	18.4216
3.415	12.9253	18.4267
3.4175	12.9289	18.4312
3.42	12.9329	18.435
3.4225	12.938	18.4385
3.425	12.9441	18.4416
3.4275	12.95	18.4444
3.43	12.9562	18.4469
3.4325	12.9632	18.4491
3.435	12.9708	18.4515
3.4375	12.9787	18.454
3.44	12.9869	18.4557
3.4425	12.9949	18.4571
3.445	13.0028	18.4586
3.4475	13.0112	18.4597
3.45	13.0197	18.4603
3.4525	13.0282	18.461
3.455	13.0372	18.4619
3.4575	13.0463	18.4626
3.46	13.0552	18.4627
3.4625	13.0647	18.4626
3.465	13.075	18.4628
3.4675	13.0855	18.4623
3.47	13.0963	18.4607
3.4725	13.1074	18.458
3.475	13.1187	18.4549
3.4775	13.1297	18.4516
3.48	13.1404	18.4482
3.4825	13.1509	18.444
3.485	13.1613	18.4387
3.4875	13.1715	18.4327
3.49	13.1818	18.4262
3.4925	13.1924	18.4193
3.495	13.2039	18.4123
3.4975	13.2162	18.4051
3.5	13.2287	18.3971
3.5025	13.2414	18.3878
3.505	13.2546	18.3776
3.5075	13.2676	18.3669
3.51	13.2803	18.3559
3.5125	13.2929	18.3452
3.515	13.3053	18.335
3.5175	13.3175	18.3247
3.52	13.329	18.3141
3.5225	13.34	18.3036
3.525	13.3511	18.2928
3.5275	13.3618	18.2815
3.53	13.3719	18.2697
3.5325	13.3821	18.2574
3.535	13.3922	18.2449
3.5375	13.4018	18.2328
3.54	13.4109	18.2211
3.5425	13.4197	18.2093
3.545	13.4279	18.1973
3.5475	13.436	18.1855
3.55	13.444	18.1743
3.5525	13.4513	18.1638
3.555	13.457	18.1541
3.5575	13.4615	18.1443
3.56	13.4654	18.1341
3.5625	13.4685	18.1235
3.565	13.4712	18.1129
3.5675	13.4731	18.1024
3.57	13.474	18.092
3.5725	13.4745	18.0817
3.575	13.4741	18.071
3.5775	13.4724	18.0609
3.58	13.4697	18.0512
3.5825	13.4666	18.041
3.585	13.4631	18.0312
3.5875	13.4591	18.0218
3.59	13.4549	18.0124
3.5925	13.4508	18.0036
3.595	13.447	17.9956
3.5975	13.443	17.9882
3.6	13.4382	17.9811
3.6025	13.4327	17.9739
3.605	13.4272	17.9667
3.6075	13.4213	17.9598
3.61	13.4143	17.9533
3.6125	13.4066	17.9479
3.615	13.3986	17.9433
3.6175	13.3895	17.9393
3.62	13.3795	17.9361
3.6225	13.3691	17.9338
3.625	13.3587	17.9326
3.6275	13.3476	17.9322
3.63	13.3358	17.9324
3.6325	13.3234	17.9329
3.635	13.3108	17.9338
3.6375	13.298	17.9352
3.64	13.2852	17.9374
3.6425	13.2719	17.9402
3.645	13.2578	17.9435
3.6475	13.2431	17.9479
3.65	13.2279	17.9527
3.6525	13.2125	17.9573
3.655	13.1972	17.9623
3.6575	13.1821	17.9673
3.66	13.1668	17.9728
3.6625	13.1515	17.979
3.665	13.1366	17.9855
3.6675	13.1224	17.9923
3.67	13.1088	17.9989
3.6725	13.0954	18.0056
3.675	13.0822	18.0128
3.6775	13.0691	18.0204
3.68	13.0559	18.0283
3.6825	13.0428	18.0369
3.685	13.0293	18.0463
3.6875	13.0147	18.0554
3.69	13.0001	18.0634
3.6925	12.9859	18.0702
3.695	12.9719	18.0765
3.6975	12.9575	18.0826
3.7	12.9428	18.0881
3.7025	12.928	18.0933
3.705	12.9137	18.0982
3.7075	12.8999	18.1031
3.71	12.8862	18.1077
3.7125	12.8723	18.112
3.715	12.8586	18.1165
3.7175	12.8452	18.1212
3.72	12.8325	18.1263
3.7225	12.821	18.1314
3.725	12.8104	18.1363
3.7275	12.8001	18.1413
3.73	12.7895	18.1458
3.7325	12.7786	18.1495
3.735	12.7681	18.1534
3.7375	12.7581	18.1568
3.74	12.7486	18.1597
3.7425	12.7392	18.1625
3.745	12.7296	18.1652
3.7475	12.72	18.1674
3.75	12.7106	18.1693
3.7525	12.7017	18.1708
3.755	12.6927	18.1717
3.7575	12.6843	18.1722
3.76	12.6774	18.1729
3.7625	12.6713	18.1737
3.765	12.6651	18.1747
3.7675	12.6597	18.1756
3.77	12.6549	18.1758
3.7725	12.65	18.1759
3.775	12.6452	18.1759
3.7775	12.6414	18.1756
3.78	12.6387	18.1747
3.7825	12.6365	18.1738
3.785	12.6346	18.173
3.7875	12.6331	18.1721
3.79	12.6325	18.1709
3.7925	12.6329	18.1692
3.795	12.634	18.1675
3.7975	12.6355	18.1656
3.8	12.6367	18.1634
3.8025	12.6377	18.1606
3.805	12.639	18.1574
3.8075	12.6406	18.1542
3.81	12.6426	18.1511
3.8125	12.6452	18.1474
3.815	12.6487	18.1437
3.8175	12.6528	18.1402
3.82	12.6571	18.1364
3.8225	12.6619	18.1322
3.825	12.6674	18.1282
3.8275	12.6735	18.1245
3.83	12.6803	18.1207
3.8325	12.6876	18.1163
3.835	12.6946	18.1118
3.8375	12.702	18.1076
3.84	12.7103	18.1034
3.8425	12.7198	18.0984
3.845	12.7296	18.0933
3.8475	12.7389	18.0887
3.85	12.7478	18.0838
3.8525	12.7565	18.0787
3.855	12.7655	18.074
3.8575	12.7749	18.0699
3.86	12.7842	18.0656
3.8625	12.7934	18.0613
3.865	12.8019	18.0571
3.8675	12.8101	18.0529
3.87	12.8185	18.0489
3.8725	12.8263	18.0445
3.875	12.8337	18.0392
3.8775	12.8415	18.0332
3.88	12.8494	18.0271
3.8825	12.8577	18.0207
3.885	12.867	18.014
3.8875	12.8768	18.0069
3.89	12.8871	17.9996
3.8925	12.8975	17.9933
3.895	12.9078	17.9871
3.8975	12.9177	17.9802
3.9	12.9278	17.9734
3.9025	12.9389	17.967
3.905	12.9502	17.9605
3.9075	12.9615	17.9538
3.91	12.9727	17.9471
3.9125	12.9831	17.9402
3.915	12.993	17.9333
3.9175	13.0026	17.9269
3.92	13.0121	17.9204
3.9225	13.0213	17.9143
3.925	13.0303	17.9094
3.9275	13.0396	17.9051
3.93	13.0487	17.9007
3.9325	13.0572	17.8958
3.935	13.0653	17.8912
3.9375	13.0734	17.8876
3.94	13.0813	17.8847
3.9425	13.0891	17.8817
3.945	13.0964	17.8788
3.9475	13.1026	17.8764
3.95	13.1079	17.8747
3.9525	13.1123	17.8741
3.955	13.1157	17.8747
3.9575	13.1186	17.8762
3.96	13.1216	17.8782
3.9625	13.1249	17.8805
3.965	13.1277	17.8835
3.9675	13.1298	17.8868
3.97	13.1316	17.8903
3.9725	13.1325	17.894
3.975	13.1326	17.8978
3.9775	13.1322	17.9021
3.98	13.1319	17.907
3.9825	13.1315	17.9124
3.985	13.1304	17.9177
3.9875	13.1291	17.923
3.99	13.1274	17.9292
3.9925	13.1255	17.9366
3.995	13.124	17.9445
3.9975	13.1229	17.9527
4	13.122	17.9611
4.0025	13.1217	17.97
4.005	13.1212	17.9791
4.0075	13.1201	17.9885
4.01	13.1187	17.9978
4.0125	13.1176	18.0069
4.015	13.1166	18.0166
4.0175	13.1159	18.0271
4.02	13.1151	18.0383
4.0225	13.1142	18.0495
4.025	13.1135	18.0603
4.0275	13.1121	18.0711
4.03	13.1103	18.0821
4.0325	13.109	18.0925
4.035	13.1078	18.1021
4.0375	13.107	18.1116
4.04	13.1061	18.1213
4.0425	13.1048	18.132
4.045	13.1031	18.1441
4.0475	13.1008	18.1567
4.05	13.0979	18.1693
4.0525	13.0947	18.1816
4.055	13.091	18.194
4.0575	13.0868	18.2071
4.06	13.0818	18.2209
4.0625	13.0767	18.2352
4.065	13.0715	18.2493
4.0675	13.0654	18.2634
4.07	13.0592	18.2776
4.0725	13.0541	18.2917
4.075	13.0501	18.3054
4.0775	13.0459	18.3186
4.08	13.041	18.331
4.0825	13.036	18.3428
4.085	13.0316	18.354
4.0875	13.0278	18.3648
4.09	13.0241	18.3751
4.0925	13.0201	18.385
4.095	13.0163	18.3943
4.0975	13.0132	18.4026
4.1	13.0105	18.4107
4.1025	13.008	18.4191
4.105	13.0061	18.427
4.1075	13.0051	18.4343
4.11	13.0044	18.4418
4.1125	13.003	18.45
4.115	13.0012	18.4587
4.1175	13.0001	18.4675
4.12	12.9987	18.4756
4.1225	12.9971	18.483
4.125	12.9958	18.4897
4.1275	12.9948	18.4959
4.13	12.9944	18.5019
4.1325	12.9945	18.5076
4.135	12.9944	18.5137
4.1375	12.9941	18.5199
4.14	12.9942	18.5255
4.1425	12.9952	18.5304
4.145	12.9962	18.5352
4.1475	12.997	18.5399
4.15	12.9982	18.5442
4.1525	12.9996	18.5481
4.155	13.0011	18.552
4.1575	13.0025	18.5558
4.16	13.0045	18.5589
4.1625	13.0073	18.5618
4.165	13.0104	18.5642
4.1675	13.0142	18.5656
4.17	13.0189	18.5667
4.1725	13.0234	18.568
4.175	13.0275	18.5692
4.1775	13.0313	18.57
4.18	13.0351	18.5701
4.1825	13.039	18.57
4.185	13.0434	18.5695
4.1875	13.0481	18.5682
4.19	13.0527	18.5655
4.1925	13.0568	18.5617
4.195	13.061	18.5561
4.1975	13.0653	18.5486
4.2	13.069	18.5403
4.2025	13.0733	18.5317
4.205	13.0784	18.5228
4.2075	13.0834	18.5137
4.21	13.0887	18.5047
4.2125	13.0941	18.4957
4.215	13.0993	18.4859
4.2175	13.1041	18.4754
4.22	13.1087	18.4649
4.2225	13.1131	18.4541
4.225	13.1176	18.4427
4.2275	13.1215	18.4308
4.23	13.1249	18.4178
4.2325	13.1287	18.4033
4.235	13.1327	18.3882
4.2375	13.1367	18.3726
4.24	13.1408	18.3567
4.2425	13.1445	18.3403
4.245	13.1479	18.3232
4.2475	13.1515	18.3064
4.25	13.1556	18.2906
4.2525	13.1599	18.2749
4.255	13.1645	18.259
4.2575	13.1695	18.2431
4.26	13.1742	18.2274
4.2625	13.1787	18.2124
4.265	13.1839	18.1983
4.2675	13.1893	18.1853
4.27	13.1949	18.1732
4.2725	13.2005	18.1615
4.275	13.2057	18.1497
4.2775	13.2104	18.1382
4.28	13.2159	18.1275
4.2825	13.2218	18.1168
4.285	13.2277	18.1063
4.2875	13.2336	18.0963
4.29	13.2395	18.0867
4.2925	13.245	18.0773
4.295	13.2506	18.0682
4.2975	13.2563	18.0591
4.3	13.2615	18.0503
4.3025	13.2662	18.0418
4.305	13.2706	18.0337
4.3075	13.2747	18.0263
4.31	13.2784	18.0194
4.3125	13.2814	18.0128
4.315	13.2838	18.0068
4.3175	13.286	18.0009
4.32	13.2878	17.9943
4.3225	13.2892	17.9877
4.325	13.2899	17.9817
4.3275	13.29	17.9765
4.33	13.2903	17.9721
4.3325	13.2907	17.9681
4.335	13.2909	17.965
4.3375	13.2913	17.9627
4.34	13.2911	17.9607
4.3425	13.2904	17.9589
4.345	13.2901	17.9572
4.3475	13.2899	17.9563
4.35	13.2892	17.9566
4.3525	13.2879	17.9571
4.355	13.2859	17.958
4.3575	13.2826	17.9599
4.36	13.2783	17.9621
4.3625	13.2736	17.9646
4.365	13.2685	17.968
4.3675	13.2628	17.9725
4.37	13.256	17.9778
4.3725	13.2479	17.9842
4.375	13.2389	17.991
4.3775	13.2293	17.9976
4.38	13.2195	18.004
4.3825	13.2094	18.0102
4.385	13.1988	18.0166
4.3875	13.1881	18.0234
4.39	13.1774	18.0302
4.3925	13.1665	18.0368
4.395	13.155	18.0441
4.3975	13.1435	18.052
4.4	13.132	18.0599
4.4025	13.1202	18.0679
4.405	13.1087	18.0766
4.4075	13.097	18.0856
4.41	13.0851	18.0946
4.4125	13.0729	18.1041
4.415	13.06	18.1142
4.4175	13.0463	18.1241
4.42	13.0322	18.133
4.4225	13.018	18.141
4.425	13.0033	18.1488
4.4275	12.9884	18.1567
4.43	12.9739	18.1648
4.4325	12.9603	18.1727
4.435	12.9469	18.1795
4.4375	12.9337	18.1856
4.44	12.9207	18.1918
4.4425	12.9078	18.1982
4.445	12.895	18.2051
4.4475	12.8819	18.2122
4.45	12.869	18.2193
4.4525	12.8567	18.2261
4.455	12.8448	18.2328
4.4575	12.8339	18.2391
4.46	12.8237	18.2452
4.4625	12.8137	18.251
4.465	12.8039	18.2566
4.4675	12.7943	18.2613
4.47	12.7845	18.2647
4.4725	12.7751	18.2677
4.475	12.7664	18.2706
4.4775	12.7586	18.2737
4.48	12.7512	18.2767
4.4825	12.7446	18.2796
4.485	12.7395	18.2815
4.4875	12.735	18.2826
4.49	12.7311	18.2835
4.4925	12.7284	18.2843
4.495	12.7261	18.2849
4.4975	12.7239	18.2844
4.5	12.7221	18.2831
4.5025	12.7206	18.2818
4.505	12.7197	18.2806
4.5075	12.7193	18.2796
4.51	12.719	18.2789
4.5125	12.7186	18.278
4.515	12.7186	18.2774
4.5175	12.7189	18.2765
4.52	12.7192	18.2755
4.5225	12.7199	18.275
4.525	12.7213	18.2747
4.5275	12.7236	18.2739
4.53	12.7268	18.2727
4.5325	12.7307	18.2711
4.535	12.7344	18.2688
4.5375	12.7382	18.2662
4.54	12.7427	18.2637
4.5425	12.748	18.2612
4.545	12.7539	18.2585
4.5475	12.7595	18.2555
4.55	12.7647	18.2524
4.5525	12.7697	18.2498
4.555	12.7748	18.2478
4.5575	12.7801	18.2459
4.56	12.7858	18.2445
4.5625	12.7923	18.2436
4.565	12.7991	18.2431
4.5675	12.8063	18.2427
4.57	12.8136	18.2427
4.5725	12.8208	18.2436
4.575	12.8287	18.2457
4.5775	12.8374	18.2483
4.58	12.8469	18.2504
4.5825	12.8562	18.2519
4.585	12.8648	18.2532
4.5875	12.8729	18.2541
4.59	12.881	18.2541
4.5925	12.8891	18.254
4.595	12.8973	18.2536
4.5975	12.9061	18.2528
4.6	12.9144	18.252
4.6025	12.9224	18.2507
4.605	12.9312	18.2484
4.6075	12.9402	18.2448
4.61	12.9493	18.2411
4.6125	12.9584	18.2373
4.615	12.9675	18.2328
4.6175	12.9764	18.2275
4.62	12.985	18.2218
4.6225	12.993	18.2163
4.625	13.001	18.2111
4.6275	13.0089	18.2061
4.63	13.0167	18.2011
4.6325	13.0244	18.1955
4.635	13.0322	18.19
4.6375	13.0404	18.1847
4.64	13.0485	18.1796
4.6425	13.0572	18.1742
4.645	13.0663	18.168
4.6475	13.0757	18.1615
4.65	13.0853	18.1553
4.6525	13.0949	18.1493
4.655	13.1046	18.1434
4.6575	13.1136	18.1382
4.66	13.1221	18.1336
4.6625	13.131	18.1287
4.665	13.1406	18.1234
4.6675	13.1499	18.1182
4.67	13.1587	18.1129
4.6725	13.1672	18.1075
4.675	13.1755	18.1025
4.6775	13.1838	18.0981
4.68	13.1918	18.0943
4.6825	13.1988	18.0907
4.685	13.2052	18.0871
4.6875	13.2116	18.0838
4.69	13.2183	18.0809
4.6925	13.225	18.0781
4.695	13.2316	18.0759
4.6975	13.2382	18.0744
4.7	13.2448	18.0734
4.7025	13.2506	18.0723
4.705	13.2555	18.0715
4.7075	13.2594	18.0718
4.71	13.2626	18.0726
4.7125	13.2652	18.0738
4.715	13.2671	18.0756
4.7175	13.2688	18.0773
4.72	13.2706	18.0794
4.7225	13.2723	18.0826
4.725	13.2737	18.0859
4.7275	13.2749	18.0891
4.73	13.2765	18.0924
4.7325	13.2783	18.0958
4.735	13.2795	18.0994
4.7375	13.2796	18.1033
4.74	13.2788	18.1072
4.7425	13.2778	18.1116
4.745	13.2762	18.1168
4.7475	13.2742	18.1222
4.75	13.2718	18.1277
4.7525	13.2682	18.134
4.755	13.2641	18.1415
4.7575	13.2598	18.1499
4.76	13.255	18.158
4.7625	13.2502	18.1651
4.765	13.2456	18.1725
4.7675	13.2409	18.1802
4.77	13.2362	18.1881
4.7725	13.2325	18.1964
4.775	13.2293	18.2048
4.7775	13.2255	18.2138
4.78	13.2218	18.2238
4.7825	13.2192	18.2343
4.785	13.217	18.245
4.7875	13.2146	18.2559
4.79	13.2123	18.2671
4.7925	13.2105	18.278
4.795	13.2092	18.2887
4.7975	13.2081	18.2997
4.8	13.2064	18.3111
4.8025	13.2037	18.3218
4.805	13.201	18.332
4.8075	13.1983	18.3427
4.81	13.1948	18.3536
4.8125	13.1905	18.3644
4.815	13.186	18.3754
4.8175	13.1816	18.386
4.82	13.1773	18.3961
4.8225	13.1723	18.406
4.825	13.1666	18.4158
4.8275	13.1605	18.4253
4.83	13.1545	18.4341
4.8325	13.1487	18.4428
4.835	13.1434	18.4518
4.8375	13.1385	18.4613
4.84	13.1337	18.4705
4.8425	13.1295	18.4789
4.845	13.1258	18.4868
4.8475	13.1227	18.494
4.85	13.1197	18.5004
4.8525	13.1165	18.5057
4.855	13.1137	18.5101
4.8575	13.1112	18.5138
4.86	13.109	18.5165
4.8625	13.1064	18.5185
4.865	13.1033	18.5207
4.8675	13.1005	18.5222
4.87	13.0983	18.5221
4.8725	13.0967	18.521
4.875	13.0955	18.519
4.8775	13.0937	18.5169
4.88	13.0912	18.5145
4.8825	13.0891	18.5115
4.885	13.0879	18.5087
4.8875	13.0876	18.5061
4.89	13.0874	18.5028
4.8925	13.0875	18.4989
4.895	13.0877	18.495
4.8975	13.0883	18.4907
4.9	13.0898	18.4856
4.9025	13.0922	18.4795
4.905	13.0945	18.4723
4.9075	13.0966	18.4643
4.91	13.099	18.4558
4.9125	13.1014	18.4472
4.915	13.1035	18.4381
4.9175	13.1052	18.4284
4.92	13.106	18.4182
4.9225	13.1067	18.4075
4.925	13.1076	18.3968
4.9275	13.1086	18.3854
4.93	13.1092	18.3732
4.9325	13.1097	18.3612
4.935	13.11	18.3494
4.9375	13.1102	18.3373
4.94	13.111	18.3252
4.9425	13.1126	18.3127
4.945	13.1147	18.3007
4.9475	13.1172	18.2893
4.95	13.1197	18.2779
4.9525	13.1224	18.2663
4.955	13.1249	18.2543
4.9575	13.1272	18.242
4.96	13.13	18.2301
4.9625	13.1334	18.2185
4.965	13.1366	18.2071
4.9675	13.1394	18.1955
4.97	13.1427	18.1834
4.9725	13.1465	18.1702
4.975	13.1506	18.1562
4.9775	13.1541	18.1422
4.98	13.1573	18.1281
4.9825	13.1606	18.114
4.985	13.1639	18.1001
4.9875	13.1666	18.0867
4.99	13.1696	18.0733
4.9925	13.1733	18.0606
4.995	13.1774	18.0489
[truncated: 158,002 more rows]

## Sheet: Relative_Spectrum_2b
Frequency_THz	Raw_Amplitude	Smoothed_Amplitude
0	0.0520003	3.31251e+12
0.00250002	4.31268e+12	3.31605e+12
0.00500003	3.63189e+12	3.3194e+12
0.00750005	3.49155e+12	3.32305e+12
0.0100001	3.44116e+12	3.32632e+12
0.0125001	3.41669e+12	3.32949e+12
0.0150001	3.40355e+12	3.33283e+12
0.0175001	3.39736e+12	3.33561e+12
0.0200001	3.39524e+12	3.33868e+12
0.0225001	3.38891e+12	3.34182e+12
0.0250002	3.38439e+12	3.34481e+12
0.0275002	3.38635e+12	3.34737e+12
0.0300002	3.38195e+12	3.34995e+12
0.0325002	3.38311e+12	3.35289e+12
0.0350002	3.38747e+12	3.35541e+12
0.0375002	3.37865e+12	3.35781e+12
0.0400003	3.39614e+12	3.36013e+12
0.0425003	3.37584e+12	3.3621e+12
0.0450003	3.35803e+12	3.36426e+12
0.0475003	3.39432e+12	3.36619e+12
0.0500003	3.38187e+12	3.36811e+12
0.0525003	3.38351e+12	3.37036e+12
0.0550003	3.42207e+12	3.37218e+12
0.0575004	3.35273e+12	3.37387e+12
0.0600004	3.4141e+12	3.37558e+12
0.0625004	3.39384e+12	3.37716e+12
0.0650004	3.45395e+12	3.37873e+12
0.0675004	3.43779e+12	3.37987e+12
0.0700004	3.39337e+12	3.38112e+12
0.0725005	3.38387e+12	3.3822e+12
0.0750005	3.39155e+12	3.38334e+12
0.0775005	3.41881e+12	3.38421e+12
0.0800005	3.3889e+12	3.38534e+12
0.0825005	3.4263e+12	3.38599e+12
0.0850005	3.44612e+12	3.38695e+12
0.0875005	3.45804e+12	3.38786e+12
0.0900006	3.40542e+12	3.38847e+12
0.0925006	3.32074e+12	3.38907e+12
0.0950006	3.4965e+12	3.38927e+12
0.0975006	3.44699e+12	3.3895e+12
0.100001	3.35542e+12	3.38978e+12
0.102501	3.46071e+12	3.38987e+12
0.105001	3.31897e+12	3.39011e+12
0.107501	3.52388e+12	3.39088e+12
0.110001	3.35714e+12	3.39107e+12
0.112501	3.34658e+12	3.39144e+12
0.115001	3.31753e+12	3.39186e+12
0.117501	3.24817e+12	3.39144e+12
0.120001	3.39813e+12	3.39178e+12
0.122501	3.44793e+12	3.39188e+12
0.125001	3.39759e+12	3.39217e+12
0.127501	3.44211e+12	3.39459e+12
0.130001	3.37364e+12	3.39347e+12
0.132501	3.59237e+12	3.39283e+12
0.135001	3.38385e+12	3.3929e+12
0.137501	3.36176e+12	3.39319e+12
0.140001	3.52715e+12	3.39343e+12
0.142501	3.17322e+12	3.39355e+12
0.145001	3.45277e+12	3.39331e+12
0.147501	3.54443e+12	3.39406e+12
0.150001	3.47694e+12	3.39394e+12
0.152501	3.19755e+12	3.39416e+12
0.155001	3.28173e+12	3.39484e+12
0.157501	3.64421e+12	3.39568e+12
0.160001	3.34099e+12	3.39652e+12
0.162501	3.31081e+12	3.3965e+12
0.165001	3.31912e+12	3.39712e+12
0.167501	3.07868e+12	3.39699e+12
0.170001	3.35823e+12	3.39761e+12
0.172501	3.23278e+12	3.39824e+12
0.175001	3.30709e+12	3.39926e+12
0.177501	3.71001e+12	3.4008e+12
0.180001	3.36193e+12	3.40131e+12
0.182501	3.32449e+12	3.40304e+12
0.185001	3.43584e+12	3.40442e+12
0.187501	3.39155e+12	3.40628e+12
0.190001	3.46658e+12	3.40715e+12
0.192501	3.12349e+12	3.40862e+12
0.195001	3.35749e+12	3.40977e+12
0.197501	3.27662e+12	3.41059e+12
0.200001	3.43955e+12	3.41275e+12
0.202501	3.25066e+12	3.41474e+12
0.205001	3.62627e+12	3.41738e+12
0.207501	3.20087e+12	3.41952e+12
0.210001	3.62918e+12	3.42145e+12
0.212501	3.63637e+12	3.42334e+12
0.215001	3.38047e+12	3.4257e+12
0.217501	3.45904e+12	3.42739e+12
0.220001	3.1011e+12	3.42965e+12
0.222501	3.25152e+12	3.4317e+12
0.225001	3.39693e+12	3.43463e+12
0.227501	3.25829e+12	3.43815e+12
0.230001	3.51279e+12	3.44098e+12
0.232501	4.12279e+12	3.44458e+12
0.235001	3.48668e+12	3.44783e+12
0.237501	3.71215e+12	3.44932e+12
0.240002	3.76433e+12	3.45216e+12
0.242502	2.86826e+12	3.45468e+12
0.245002	3.76387e+12	3.45796e+12
0.247502	3.4879e+12	3.46102e+12
0.250002	3.69157e+12	3.46443e+12
0.252502	2.95054e+12	3.46775e+12
0.255002	3.37046e+12	3.47102e+12
0.257502	3.16704e+12	3.47598e+12
0.260002	3.7688e+12	3.48125e+12
0.262502	3.87639e+12	3.48573e+12
0.265002	3.69792e+12	3.48953e+12
0.267502	3.46772e+12	3.4936e+12
0.270002	3.02121e+12	3.49793e+12
0.272502	4.06636e+12	3.50201e+12
0.275002	2.98986e+12	3.50608e+12
0.277502	3.32465e+12	3.51048e+12
0.280002	3.76667e+12	3.5151e+12
0.282502	3.81882e+12	3.52092e+12
0.285002	3.69977e+12	3.5271e+12
0.287502	2.65813e+12	3.53242e+12
0.290002	3.33925e+12	3.54092e+12
0.292502	2.48752e+12	3.54671e+12
0.295002	3.29742e+12	3.55483e+12
0.297502	3.2549e+12	3.5613e+12
0.300002	3.6624e+12	3.56607e+12
0.302502	4.10279e+12	3.5732e+12
0.305002	2.87132e+12	3.57982e+12
0.307502	4.20102e+12	3.58838e+12
0.310002	3.62542e+12	3.59575e+12
0.312502	4.09749e+12	3.60515e+12
0.315002	2.87626e+12	3.61279e+12
0.317502	3.58026e+12	3.61884e+12
0.320002	3.15133e+12	3.62838e+12
0.322502	2.74244e+12	3.63628e+12
0.325002	4.21699e+12	3.64172e+12
0.327502	3.93349e+12	3.65147e+12
0.330002	4.55625e+12	3.66015e+12
0.332502	3.84077e+12	3.66725e+12
0.335002	3.54833e+12	3.67611e+12
0.337502	3.48456e+12	3.68273e+12
0.340002	3.96307e+12	3.69021e+12
0.342502	3.10057e+12	3.69998e+12
0.345002	3.65523e+12	3.70765e+12
0.347502	3.55358e+12	3.71723e+12
0.350002	4.41692e+12	3.72767e+12
0.352502	4.81974e+12	3.73648e+12
0.355002	3.97795e+12	3.74468e+12
0.357502	4.56321e+12	3.75114e+12
0.360002	4.19898e+12	3.75757e+12
0.362502	1.98294e+12	3.76932e+12
0.365002	3.5531e+12	3.77738e+12
0.367502	3.11688e+12	3.78755e+12
0.370002	3.86416e+12	3.79742e+12
0.372502	3.66423e+12	3.80475e+12
0.375002	3.98378e+12	3.81482e+12
0.377502	3.70899e+12	3.82536e+12
0.380002	3.57881e+12	3.83387e+12
0.382502	5.22914e+12	3.84335e+12
0.385002	5.44705e+12	3.8519e+12
0.387502	4.0218e+12	3.86211e+12
0.390002	3.06834e+12	3.87531e+12
0.392502	3.4033e+12	3.88281e+12
0.395002	3.21759e+12	3.89371e+12
0.397502	3.10163e+12	3.90382e+12
0.400003	3.08124e+12	3.91293e+12
0.402503	3.25601e+12	3.923e+12
0.405003	3.13846e+12	3.93303e+12
0.407503	4.43045e+12	3.94615e+12
0.410003	4.92201e+12	3.95828e+12
0.412503	3.39174e+12	3.96907e+12
0.415003	6.6675e+12	3.98285e+12
0.417503	3.24621e+12	3.99263e+12
0.420003	5.42652e+12	4.00439e+12
0.422503	3.54682e+12	4.01411e+12
0.425003	1.45768e+12	4.02419e+12
0.427503	4.18288e+12	4.03741e+12
0.430003	3.81763e+12	4.04727e+12
0.432503	5.40466e+12	4.06046e+12
0.435003	3.77229e+12	4.07284e+12
0.437503	5.93161e+12	4.08361e+12
0.440003	3.61332e+12	4.09387e+12
0.442503	1.87537e+12	4.10816e+12
0.445003	5.44401e+12	4.12245e+12
0.447503	3.63967e+12	4.13357e+12
0.450003	8.75775e+11	4.14708e+12
0.452503	5.97464e+12	4.15536e+12
0.455003	4.35851e+12	4.1693e+12
0.457503	2.93523e+12	4.17848e+12
0.460003	4.52894e+12	4.18767e+12
0.462503	2.45064e+12	4.19577e+12
0.465003	3.56801e+12	4.20378e+12
0.467503	5.85891e+12	4.21556e+12
0.470003	3.50906e+12	4.22575e+12
0.472503	5.34625e+12	4.23647e+12
0.475003	6.32619e+12	4.2442e+12
0.477503	4.4976e+12	4.25031e+12
0.480003	3.69564e+12	4.25732e+12
0.482503	2.13973e+12	4.26423e+12
0.485003	2.93563e+12	4.27424e+12
0.487503	8.20644e+12	4.28305e+12
0.490003	4.00923e+12	4.28706e+12
0.492503	6.33459e+12	4.29439e+12
0.495003	4.93786e+12	4.29668e+12
0.497503	2.99196e+12	4.30154e+12
0.500003	5.77475e+12	4.30214e+12
0.502503	6.24742e+12	4.30587e+12
0.505003	3.10109e+12	4.31202e+12
0.507503	4.64429e+12	4.31163e+12
0.510003	3.34398e+12	4.31467e+12
0.512503	5.71893e+12	4.31703e+12
0.515003	8.71128e+12	4.32105e+12
0.517503	1.70897e+12	4.32439e+12
0.520003	5.27117e+12	4.33256e+12
0.522503	3.74596e+12	4.33552e+12
0.525003	3.52848e+12	4.33782e+12
0.527503	3.44513e+12	4.33968e+12
0.530003	3.67187e+12	4.34214e+12
0.532503	7.27835e+12	4.34425e+12
0.535003	5.67364e+12	4.34357e+12
0.537503	3.68273e+12	4.34477e+12
0.540003	5.76782e+12	4.35134e+12
0.542503	1.75911e+12	4.35111e+12
0.545003	3.197e+12	4.36015e+12
0.547503	1.7484e+12	4.36368e+12
0.550003	2.21958e+12	4.37033e+12
0.552503	6.05584e+12	4.37862e+12
0.555003	2.46953e+12	4.38697e+12
0.557503	4.97089e+12	4.39624e+12
0.560004	5.18912e+12	4.40724e+12
0.562504	2.67948e+12	4.42479e+12
0.565004	2.70738e+12	4.43618e+12
0.567504	6.07943e+12	4.45231e+12
0.570004	6.60339e+12	4.4694e+12
0.572504	2.59691e+12	4.48939e+12
0.575004	5.13103e+12	4.50728e+12
0.577504	9.31824e+11	4.52939e+12
0.580004	7.2601e+12	4.54884e+12
0.582504	2.52769e+12	4.5725e+12
0.585004	2.2776e+12	4.59497e+12
0.587504	1.39979e+12	4.61715e+12
0.590004	2.03096e+12	4.64379e+12
0.592504	7.25526e+12	4.6741e+12
0.595004	4.9209e+12	4.70165e+12
0.597504	6.50295e+12	4.731e+12
0.600004	3.51209e+12	4.75933e+12
0.602504	3.22115e+12	4.78969e+12
0.605004	5.2408e+12	4.81972e+12
0.607504	4.81102e+12	4.85457e+12
0.610004	9.24988e+12	4.88756e+12
0.612504	7.63178e+12	4.9228e+12
0.615004	7.25292e+11	4.94917e+12
0.617504	6.94135e+12	4.98107e+12
0.620004	1.50546e+12	5.01074e+12
0.622504	5.94299e+12	5.04505e+12
0.625004	1.63176e+12	5.07928e+12
0.627504	6.21403e+12	5.11098e+12
0.630004	8.89688e+12	5.13889e+12
0.632504	1.75736e+12	5.16915e+12
0.635004	7.71529e+12	5.20372e+12
0.637504	7.03502e+12	5.23531e+12
0.640004	7.43506e+12	5.2668e+12
0.642504	5.74402e+12	5.29395e+12
0.645004	1.13329e+13	5.33202e+12
0.647504	4.86889e+12	5.36687e+12
0.650004	4.01693e+12	5.39644e+12
0.652504	3.52607e+12	5.42642e+12
0.655004	4.31285e+12	5.4552e+12
0.657504	3.62237e+12	5.48457e+12
0.660004	1.61413e+12	5.50978e+12
0.662504	3.93551e+12	5.53369e+12
0.665004	7.83964e+12	5.55837e+12
0.667504	2.60106e+12	5.58371e+12
0.670004	8.84993e+12	5.60985e+12
0.672504	3.79013e+12	5.63219e+12
0.675004	4.70956e+12	5.65567e+12
0.677504	3.89878e+12	5.68093e+12
0.680004	5.94082e+12	5.70113e+12
0.682504	5.58415e+12	5.71596e+12
0.685004	7.87415e+12	5.73342e+12
0.687504	1.19709e+13	5.75295e+12
0.690004	5.44729e+12	5.77059e+12
0.692504	7.13815e+12	5.78825e+12
0.695004	5.33987e+12	5.80523e+12
0.697504	1.06959e+13	5.81415e+12
0.700004	4.88416e+12	5.83264e+12
0.702504	5.87331e+12	5.84676e+12
0.705004	6.63913e+12	5.86226e+12
0.707504	8.1885e+12	5.87657e+12
0.710004	4.13135e+12	5.89826e+12
0.712504	4.39722e+12	5.91497e+12
0.715004	6.33337e+12	5.92608e+12
0.717504	1.03156e+13	5.93489e+12
0.720005	7.83479e+12	5.94543e+12
0.722505	6.21483e+12	5.95979e+12
0.725005	5.79435e+12	5.96595e+12
0.727505	7.78262e+12	5.97875e+12
0.730005	4.49656e+12	6.00144e+12
0.732505	8.29566e+12	6.01507e+12
0.735005	3.96508e+12	6.02758e+12
0.737505	6.86001e+12	6.0417e+12
0.740005	1.42807e+12	6.05646e+12
0.742505	3.2418e+12	6.07678e+12
0.745005	2.88642e+12	6.10444e+12
0.747505	6.49483e+12	6.13329e+12
0.750005	4.3986e+12	6.15534e+12
0.752505	4.41587e+12	6.18861e+12
0.755005	8.15006e+11	6.22056e+12
0.757505	1.13749e+12	6.24629e+12
0.760005	8.1333e+12	6.28019e+12
0.762505	3.89939e+12	6.31422e+12
0.765005	6.73995e+12	6.3413e+12
0.767505	5.05433e+12	6.37536e+12
0.770005	1.08767e+13	6.4116e+12
0.772505	1.10032e+13	6.4518e+12
0.775005	4.04596e+12	6.49821e+12
0.777505	5.3853e+12	6.53996e+12
0.780005	5.04788e+12	6.58219e+12
0.782505	7.02612e+12	6.62844e+12
0.785005	6.6867e+12	6.67586e+12
0.787505	4.50403e+12	6.72542e+12
0.790005	4.71834e+12	6.77194e+12
0.792505	8.6821e+12	6.82037e+12
0.795005	6.72161e+12	6.87114e+12
0.797505	5.35434e+12	6.91664e+12
0.800005	6.73393e+12	6.97212e+12
0.802505	1.04899e+13	7.02268e+12
0.805005	9.35588e+12	7.08061e+12
0.807505	9.84925e+11	7.13627e+12
0.810005	8.01456e+12	7.19491e+12
0.812505	1.12774e+13	7.25527e+12
0.815005	7.42106e+12	7.29743e+12
0.817505	8.55436e+12	7.35294e+12
0.820005	1.16475e+13	7.40111e+12
0.822505	3.50399e+12	7.46162e+12
0.825005	1.11026e+13	7.51106e+12
0.827505	9.00567e+12	7.56076e+12
0.830005	6.96373e+12	7.61312e+12
0.832505	1.20542e+13	7.66156e+12
0.835005	1.51131e+13	7.71802e+12
0.837505	8.83911e+12	7.78088e+12
0.840005	1.97362e+12	7.83273e+12
0.842505	7.55258e+11	7.88239e+12
0.845005	7.92195e+12	7.93418e+12
0.847505	9.12576e+12	7.9968e+12
0.850005	9.21092e+11	8.04793e+12
0.852505	5.30897e+12	8.10954e+12
0.855005	1.53132e+13	8.16483e+12
0.857505	5.72706e+12	8.22228e+12
0.860005	3.30626e+12	8.27144e+12
0.862505	8.37643e+12	8.32337e+12
0.865005	5.92737e+12	8.37077e+12
0.867505	4.51466e+12	8.42931e+12
0.870005	17514134325643	8.48601e+12
0.872505	1.12396e+13	8.54464e+12
0.875005	6.3827e+12	8.59077e+12
0.877505	1.31252e+13	8.64394e+12
0.880006	1.38944e+13	8.69906e+12
0.882506	7.05117e+12	8.75437e+12
0.885006	7.48042e+12	8.81804e+12
0.887506	1.16182e+13	8.86839e+12
0.890006	1.15551e+12	8.91815e+12
0.892506	7.99747e+12	8.96403e+12
0.895006	7.10854e+12	9.01975e+12
0.897506	1.49137e+13	9.07057e+12
0.900006	1.29888e+13	9.11319e+12
0.902506	5.37595e+12	9.16572e+12
0.905006	4.66878e+12	9.2096e+12
0.907506	9.14183e+12	9.25623e+12
0.910006	8.71203e+12	9.29652e+12
0.912506	8.39331e+12	9.35003e+12
0.915006	6.67891e+12	9.39657e+12
0.917506	1.17334e+13	9.43924e+12
0.920006	8.24722e+12	9.48044e+12
0.922506	7.8714e+12	9.51911e+12
0.925006	1.33136e+13	9.56737e+12
0.927506	8.10639e+12	9.61347e+12
0.930006	1.51326e+13	9.64844e+12
0.932506	1.3666e+13	9.68524e+12
0.935006	1.56731e+13	9.7214e+12
0.937506	1.84921e+13	9.75013e+12
0.940006	1.00656e+12	9.77796e+12
0.942506	9.68127e+12	9.81495e+12
0.945006	3.27959e+12	9.84368e+12
0.947506	1.55589e+13	9.87569e+12
0.950006	7.8622e+12	9.91684e+12
0.952506	2.79779e+12	9.9407e+12
0.955006	7.69854e+12	9.97022e+12
0.957506	4.71603e+12	9.99449e+12
0.960006	1.55852e+13	1.00348e+13
0.962506	1.82812e+13	1.00645e+13
0.965006	6.22366e+12	1.00875e+13
0.967506	6.49439e+12	1.01164e+13
0.970006	1.29888e+13	1.01537e+13
0.972506	2.18813e+13	1.01749e+13
0.975006	6.79005e+12	1.02059e+13
0.977506	1.82271e+13	1.02311e+13
0.980006	1.24399e+13	1.02614e+13
0.982506	1.14615e+13	1.02833e+13
0.985006	6.01099e+12	1.03072e+13
0.987506	5.46628e+12	1.03437e+13
0.990006	4.0798e+12	1.03735e+13
0.992506	1.20177e+13	1.0395e+13
0.995006	1.2094e+13	1.04255e+13
0.997506	1.40182e+13	1.04421e+13
1.00001	3.76519e+12	1.04646e+13
1.00251	1.02455e+13	1.04907e+13
1.00501	1.26538e+13	1.05134e+13
1.00751	9.68497e+12	1.05496e+13
1.01001	1.96652e+13	1.05848e+13
1.01251	1.10256e+13	1.06113e+13
1.01501	6.32352e+12	1.06412e+13
1.01751	5.46973e+12	1.06942e+13
1.02001	1.51883e+13	1.07504e+13
1.02251	1.48262e+13	1.07892e+13
1.02501	5.32466e+12	1.08401e+13
1.02751	1.02116e+13	1.08751e+13
1.03001	2.82358e+12	1.09169e+13
1.03251	7.0284e+12	1.09644e+13
1.03501	3.17976e+12	1.10093e+13
1.03751	1.8607e+13	1.10583e+13
1.04001	9.05037e+12	1.11142e+13
1.04251	6.33408e+12	1.11669e+13
1.04501	9.92405e+12	1.12083e+13
1.04751	6.3571e+12	1.12529e+13
1.05001	1.7075e+13	1.13048e+13
1.05251	1.65242e+13	1.13663e+13
1.05501	8.39046e+12	1.14148e+13
1.05751	1.04414e+13	1.14621e+13
1.06001	3.42848e+12	1.15151e+13
1.06251	4.62936e+12	1.15643e+13
1.06501	8.66789e+12	1.16085e+13
1.06751	1.6462e+13	1.16798e+13
1.07001	9.54548e+12	1.17319e+13
1.07251	1.74516e+13	1.1804e+13
1.07501	2.04197e+13	1.18406e+13
1.07751	9.45143e+12	1.18872e+13
1.08001	1.49288e+13	1.19358e+13
1.08251	8.34692e+12	1.19821e+13
1.08501	3.18753e+13	1.20278e+13
1.08751	2.14482e+13	1.20614e+13
1.09001	7.73974e+12	1.20959e+13
1.09251	9.33879e+12	1.21519e+13
1.09501	1.88861e+13	1.22102e+13
1.09751	8.68837e+12	1.22705e+13
1.10001	2.09436e+13	1.22913e+13
1.10251	6.52337e+12	1.23395e+13
1.10501	1.73592e+13	1.23813e+13
1.10751	1.68187e+13	1.24135e+13
1.11001	8.69158e+12	1.24559e+13
1.11251	2.02331e+13	1.25014e+13
1.11501	1.65075e+13	1.25486e+13
1.11751	3.84983e+12	1.25895e+13
1.12001	1.25092e+13	1.26307e+13
1.12251	8.218e+12	1.26724e+13
1.12501	7.22355e+12	1.27159e+13
1.12751	5.7498e+12	1.27863e+13
1.13001	7.71583e+12	1.28509e+13
1.13251	2.15522e+13	1.28969e+13
1.13501	1.11535e+13	1.29682e+13
1.13751	1.04894e+12	1.30371e+13
1.14001	8.22278e+12	1.31038e+13
1.14251	2.24536e+13	1.31811e+13
1.14501	2.98939e+13	1.32664e+13
1.14751	6.50505e+12	1.33451e+13
1.15001	2.54461e+13	1.34166e+13
1.15251	2.5036e+12	1.35215e+13
1.15501	1.91241e+12	1.36153e+13
1.15751	7.49338e+12	1.37512e+13
1.16001	8.17098e+12	1.38794e+13
1.16251	1.13378e+13	1.39882e+13
1.16501	1.73198e+13	1.41085e+13
1.16751	1.08174e+13	1.42313e+13
1.17001	2.78327e+12	1.43838e+13
1.17251	3.33371e+12	1.45198e+13
1.17501	1.16171e+13	1.46638e+13
1.17751	2.69589e+13	1.4804e+13
1.18001	6.28722e+12	1.49525e+13
1.18251	1.23256e+13	1.51003e+13
1.18501	1.72142e+13	1.52566e+13
1.18751	1.47619e+13	1.54449e+13
1.19001	1.19991e+13	1.56188e+13
1.19251	2.59036e+13	1.57835e+13
1.19501	1.39729e+13	1.59543e+13
1.19751	3.10511e+13	1.61324e+13
1.20001	3.97364e+12	1.63003e+13
1.20251	9.8173e+12	1.65006e+13
1.20501	9.8961e+12	1.66922e+13
1.20751	1.49283e+13	1.68642e+13
1.21001	1.35034e+13	1.70459e+13
1.21251	1.27274e+13	1.72066e+13
1.21501	1.74933e+13	1.73741e+13
1.21751	3.05198e+13	1.75674e+13
1.22001	3.35958e+13	1.7771e+13
1.22251	4.09559e+13	1.79594e+13
1.22501	4.13243e+12	1.81366e+13
1.22751	2.1038e+13	1.83024e+13
1.23001	2.47239e+13	1.84951e+13
1.23251	7.75724e+12	1.86697e+13
1.23501	1.89573e+13	1.8838e+13
1.23751	1.69329e+13	1.90168e+13
1.24001	1.83132e+13	1.91656e+13
1.24251	9.95011e+12	1.93232e+13
1.24501	1.7775e+13	1.94859e+13
1.24751	1.68284e+13	1.9641e+13
1.25001	1.86577e+13	1.97986e+13
1.25251	3.58497e+13	1.99399e+13
1.25501	3.15591e+13	2.00854e+13
1.25751	9.12527e+12	2.02168e+13
1.26001	3.11849e+13	2.03401e+13
1.26251	3.24779e+13	2.04586e+13
1.26501	1.57133e+13	2.05829e+13
1.26751	1.88694e+13	2.06855e+13
1.27001	2.2659e+13	2.08001e+13
1.27251	1.94753e+13	2.08754e+13
1.27501	5.8416e+12	2.09827e+13
1.27751	2.93761e+13	2.10731e+13
1.28001	1.59211e+13	2.11636e+13
1.28251	4.97162e+13	2.12594e+13
1.28501	3.68482e+13	2.1329e+13
1.28751	4.92227e+12	2.14114e+13
1.29001	2.7615e+13	2.14984e+13
1.29251	1.41806e+13	2.15914e+13
1.29501	3.86327e+13	2.1646e+13
1.29751	1.67004e+13	2.1716e+13
1.30001	1.68355e+13	2.17965e+13
1.30251	1.77221e+13	2.18422e+13
1.30501	2.05613e+13	2.18733e+13
1.30751	7.18701e+12	2.19432e+13
1.31001	1.55665e+13	2.19885e+13
1.31251	4.0376e+13	2.20244e+13
1.31501	2.05991e+13	2.20605e+13
1.31751	1.14354e+13	2.21398e+13
1.32001	2.31653e+13	2.21681e+13
1.32251	2.13622e+13	2.2212e+13
1.32501	1.53421e+13	2.22468e+13
1.32751	5.09914e+13	2.23038e+13
1.33001	2.6e+13	2.23427e+13
1.33251	8.49439e+12	2.23761e+13
1.33501	1.37188e+13	2.24128e+13
1.33751	1.32779e+13	2.24736e+13
1.34001	1.08784e+13	2.25427e+13
1.34251	2.79832e+13	2.26145e+13
1.34501	4.1917e+13	2.2651e+13
1.34751	3.39092e+13	2.26774e+13
1.35001	1.29775e+13	2.27006e+13
1.35251	1.57207e+13	2.27965e+13
1.35501	3.46223e+13	2.28489e+13
1.35751	2.73087e+13	2.29441e+13
1.36001	2.23329e+13	2.30322e+13
1.36251	2.9837e+13	2.30968e+13
1.36501	1.13554e+13	2.31827e+13
1.36751	2.2298e+13	2.32487e+13
1.37001	2.07239e+13	2.33362e+13
1.37251	2.61674e+13	2.34169e+13
1.37501	2.94194e+13	2.35085e+13
1.37751	1.55087e+13	2.35901e+13
1.38001	2.50593e+13	2.36741e+13
1.38251	1.71266e+13	2.37798e+13
1.38501	2.67583e+13	2.38763e+13
1.38751	1.59336e+13	2.3973e+13
1.39001	1.92566e+13	2.40606e+13
1.39251	9.15989e+12	2.41892e+13
1.39501	4.16738e+13	2.4312e+13
1.39751	7.66055e+12	2.445e+13
1.40001	2.63621e+13	2.45964e+13
1.40251	3.03344e+13	2.47635e+13
1.40501	1.27008e+13	2.48722e+13
1.40751	2.51328e+13	2.50187e+13
1.41001	7.58556e+12	2.51389e+13
1.41251	2.87623e+13	2.5283e+13
1.41501	4.07196e+13	2.54613e+13
1.41751	5.44662e+13	2.56344e+13
1.42001	6.83892e+12	2.58275e+13
1.42251	2.18114e+13	2.59707e+13
1.42501	3.79442e+13	2.61326e+13
1.42751	1.00914e+13	2.63522e+13
1.43001	1.2275e+13	2.65188e+13
1.43251	3.79868e+13	2.66878e+13
1.43501	1.82701e+13	2.68861e+13
1.43751	1.54852e+13	2.70685e+13
1.44001	1.60806e+13	2.72528e+13
1.44251	6.27368e+13	2.74391e+13
1.44501	1.73456e+13	2.76413e+13
1.44751	2.4274e+13	2.78234e+13
1.45001	3.08396e+13	2.79983e+13
1.45251	2.88644e+13	2.81828e+13
1.45501	1.6088e+13	2.83218e+13
1.45751	1.23121e+13	2.84827e+13
1.46001	2.26741e+13	2.86547e+13
1.46251	4.76581e+13	2.881e+13
1.46501	5.33008e+13	2.89705e+13
1.46751	5.67371e+13	2.91551e+13
1.47001	25233169865991	2.93538e+13
1.47251	1.40786e+13	2.94794e+13
1.47501	1.5215e+13	2.96373e+13
1.47751	5.78667e+13	2.97922e+13
1.48001	2.21311e+13	2.9967e+13
1.48251	6.92511e+13	3.00963e+13
1.48501	3.81419e+13	3.02379e+13
1.48751	1.95939e+13	3.03761e+13
1.49001	3.78627e+13	3.05093e+13
1.49251	1.31286e+13	3.06515e+13
1.49501	2.65455e+13	3.07802e+13
1.49751	2.33875e+13	3.09184e+13
1.50001	3.06268e+13	3.10667e+13
1.50251	1.70731e+13	3.11989e+13
1.50501	3.19816e+13	3.13657e+13
1.50751	4.47466e+13	3.14991e+13
1.51001	7.38444e+12	3.16838e+13
1.51251	2.64651e+13	3.18216e+13
1.51501	1.27293e+13	3.1976e+13
1.51751	3.834e+13	3.21164e+13
1.52001	3.04848e+13	3.22691e+13
1.52251	4.62267e+13	3.24201e+13
1.52501	4.6301e+13	3.25678e+13
1.52751	5.04438e+13	3.27419e+13
1.53001	3.77373e+12	3.29087e+13
1.53251	3.05349e+13	3.30823e+13
1.53501	2.92975e+13	3.32086e+13
1.53751	3.71088e+13	3.33754e+13
1.54001	4.02808e+13	3.35402e+13
1.54251	5.27267e+13	3.36801e+13
1.54501	5.62399e+13	3.3855e+13
1.54751	1.95868e+13	3.40347e+13
1.55001	1.73897e+13	3.42276e+13
1.55251	7.96962e+13	3.44441e+13
1.55501	1.64954e+13	3.46759e+13
1.55751	2.20565e+13	3.49462e+13
1.56001	4.16979e+13	3.51334e+13
1.56251	3.13285e+13	3.53996e+13
1.56501	5.50617e+13	3.56341e+13
1.56751	3.43349e+13	3.59168e+13
1.57001	4.26487e+13	3.61672e+13
1.57251	3.12267e+13	3.64382e+13
1.57501	2.1733e+13	3.6744e+13
1.57751	2.84709e+13	3.70406e+13
1.58001	1.30984e+13	3.73266e+13
1.58251	1.48116e+13	3.7656e+13
1.58501	1.48096e+13	3.79847e+13
1.58751	7.45998e+12	3.83093e+13
1.59001	1.94503e+13	3.86424e+13
1.59251	4.87501e+13	3.89673e+13
1.59501	8.14931e+13	3.92971e+13
1.59751	1.20804e+13	3.96953e+13
1.60001	4.32497e+13	4.00907e+13
1.60251	2.25504e+13	4.04999e+13
1.60501	5.26095e+13	4.08459e+13
1.60751	2.2609e+13	4.12386e+13
1.61001	3.33455e+13	4.15834e+13
1.61251	2.8834e+13	4.19553e+13
1.61501	3.5003e+13	4.2351e+13
1.61751	3.17948e+13	4.27423e+13
1.62001	3.30286e+13	4.3152e+13
1.62251	4.62393e+13	4.35506e+13
1.62501	6.51124e+13	4.39411e+13
1.62751	5.07345e+13	4.42959e+13
1.63001	7.64942e+13	4.46486e+13
1.63251	4.82944e+13	4.4972e+13
1.63501	9.72877e+13	4.53012e+13
1.63751	5.08963e+13	4.56457e+13
1.64001	5.82021e+13	4.59735e+13
1.64251	4.52676e+13	4.62597e+13
1.64501	4.92915e+13	4.65225e+13
1.64751	7.59253e+13	4.6811e+13
1.65001	3.4913e+13	4.7063e+13
1.65251	8.02737e+13	4.72796e+13
1.65501	6.83701e+13	4.74962e+13
1.65751	5.25822e+13	4.77618e+13
1.66001	8.79759e+12	4.79593e+13
1.66251	3.58865e+13	4.81447e+13
1.66501	5.02982e+13	4.82907e+13
1.66751	2.7136e+13	4.84285e+13
1.67001	7.12047e+13	4.85298e+13
1.67251	2.15546e+13	4.86044e+13
1.67501	4.70159e+13	4.87013e+13
1.67751	7.96222e+13	4.88037e+13
1.68001	5.8051e+13	4.88055e+13
1.68251	9.30514e+13	4.88693e+13
1.68501	1.33032e+13	4.8897e+13
1.68751	7.34902e+13	4.89506e+13
1.69001	2.46113e+13	4.89393e+13
1.69251	7.05232e+13	4.89137e+13
1.69501	6.48065e+13	4.89399e+13
1.69751	2.99961e+13	4.89459e+13
1.70001	6.59544e+13	4.88915e+13
1.70251	4.93503e+13	4.88145e+13
1.70501	2.52989e+13	4.88009e+13
1.70751	5.28508e+13	4.87284e+13
1.71001	3.97295e+13	4.86898e+13
1.71251	3.78315e+13	4.8626e+13
1.71501	6.19092e+13	4.8557e+13
1.71751	4.62224e+13	4.84837e+13
1.72001	4.47832e+13	4.83227e+13
1.72251	8.13341e+13	4.81884e+13
1.72501	5.95225e+13	4.8075e+13
1.72751	7.06925e+13	4.79246e+13
1.73001	3.52954e+13	4.78049e+13
1.73251	4.89201e+13	4.76743e+13
1.73501	3.80221e+13	47553709967599
1.73751	3.5659e+13	4.74086e+13
1.74001	4.62112e+13	4.72567e+13
1.74251	6.10331e+13	4.72034e+13
1.74501	5.94141e+13	4.71004e+13
1.74751	6.3891e+13	4.69528e+13
1.75001	5.56962e+13	4.68226e+13
1.75251	2.93408e+13	4.6741e+13
1.75501	2.41626e+13	4.66279e+13
1.75751	1.82538e+13	4.65192e+13
1.76001	4.84811e+13	4.64789e+13
1.76251	4.07214e+13	4.64471e+13
1.76501	5.44818e+13	4.64254e+13
1.76751	9.61346e+12	4.64431e+13
1.77001	2.67873e+13	4.65068e+13
1.77251	6.31672e+13	4.6549e+13
1.77501	5.09189e+13	4.65406e+13
1.77751	2.6466e+13	4.66024e+13
1.78001	4.70951e+13	4.66255e+13
1.78251	7.31686e+13	4.67071e+13
1.78501	4.07195e+13	4.68042e+13
1.78751	4.45103e+13	4.69119e+13
1.79001	2.69271e+13	4.70909e+13
1.79251	4.01583e+13	4.72127e+13
1.79501	2.95877e+13	4.74315e+13
1.79751	2.16764e+13	4.76341e+13
1.80001	3.17039e+13	4.78385e+13
1.80251	5.70903e+13	4.81146e+13
1.80501	2.27195e+13	4.83338e+13
1.80751	4.86398e+13	4.8557e+13
1.81001	3.40903e+13	4.87932e+13
1.81251	9.90915e+13	4.91501e+13
1.81501	2.92752e+13	4.94476e+13
1.81751	5.27936e+13	4.98435e+13
1.82001	1.01836e+14	5.01293e+13
1.82251	9.48854e+13	5.04426e+13
1.82501	2.5955e+13	5.08867e+13
1.82751	8.02432e+12	5.12508e+13
1.83001	9.90042e+13	5.16441e+13
1.83251	2.6814e+13	5.2097e+13
1.83501	7.8169e+13	5.24829e+13
1.83751	5.7149e+13	5.28971e+13
1.84001	5.20345e+13	5.33716e+13
1.84251	6.54045e+13	5.3844e+13
1.84501	3.21979e+11	5.43059e+13
1.84751	6.4794e+13	5.48874e+13
1.85001	2.07592e+13	5.53866e+13
1.85251	1.60826e+13	5.58887e+13
1.85501	3.44754e+13	5.63808e+13
1.85751	5.25082e+13	5.69385e+13
1.86001	3.37366e+13	5.74532e+13
1.86251	1.87629e+13	5.7969e+13
1.86501	9.27455e+12	5.84983e+13
1.86751	1.23376e+14	5.90456e+13
1.87001	5.50062e+13	5.95294e+13
1.87251	3.37849e+12	6.00498e+13
1.87501	3.4568e+13	6.05781e+13
1.87751	9.87994e+13	6.10381e+13
1.88001	3.73309e+13	6.1607e+13
1.88251	5.83976e+13	6.20872e+13
1.88501	9.49655e+13	6.25612e+13
1.88751	1.33594e+14	6.29823e+13
1.89001	7.88096e+13	6.33979e+13
1.89251	1.13902e+14	6.38214e+13
1.89501	1.32204e+14	6.43139e+13
1.89751	9.13117e+13	6.47143e+13
1.90001	4.27598e+13	6.50465e+13
1.90251	6.62371e+13	6.53595e+13
1.90501	5.08557e+13	6.56849e+13
1.90751	8.57235e+13	6.59634e+13
1.91001	6.80509e+13	6.62368e+13
1.91251	2.38507e+13	6.64726e+13
1.91501	1.17262e+14	6.67355e+13
1.91751	4.6951e+13	6.69639e+13
1.92001	1.14954e+14	6.715e+13
1.92251	1.1522e+14	6.73446e+13
1.92501	4.60656e+13	6.7538e+13
1.92751	1.31938e+14	6.77269e+13
1.93001	7.25758e+13	6.78158e+13
1.93251	3.38303e+13	6.79124e+13
1.93501	6.22081e+13	6.80453e+13
1.93751	9.78127e+13	6.81241e+13
1.94001	6.85956e+13	6.81277e+13
1.94251	1.08641e+14	6.81893e+13
1.94501	9.81535e+12	6.81834e+13
1.94751	1.98671e+13	6.81776e+13
1.95001	1.15312e+14	6.82064e+13
1.95251	4.03521e+13	6.82486e+13
1.95501	4.12168e+13	6.83016e+13
1.95751	7.07915e+13	6.8234e+13
1.96001	1.02079e+13	6.82163e+13
1.96251	2.1106e+13	6.81671e+13
1.96501	7.77944e+13	6.82359e+13
1.96751	8.49568e+13	6.82392e+13
1.97001	4.55348e+13	6.82602e+13
1.97251	1.65865e+14	6.83173e+13
1.97501	8.98158e+13	6.83577e+13
1.97751	5.94525e+13	6.84257e+13
1.98001	5.19886e+13	6.85254e+13
1.98251	8.5827e+13	6.85437e+13
1.98501	4.7971e+13	6.85426e+13
1.98751	4.03212e+13	6.86175e+13
1.99001	5.73225e+13	6.86976e+13
1.99251	9.06992e+13	6.88058e+13
1.99501	3.66866e+13	6.88677e+13
1.99751	8.21963e+13	6.89173e+13
2.00001	9.90093e+13	6.90758e+13
2.00251	2.18924e+13	6.92111e+13
2.00501	1.3065e+14	6.92606e+13
2.00751	3.77041e+13	6.94053e+13
2.01001	4.53544e+13	6.95074e+13
2.01251	3.62435e+13	6.96598e+13
2.01501	4.35229e+13	6.97984e+13
2.01751	8.58558e+13	6.99061e+13
2.02001	1.36317e+14	7.00426e+13
2.02251	6.85101e+13	7.0189e+13
2.02501	4.96162e+13	7.04663e+13
2.02751	3.95254e+13	7.07369e+13
2.03001	5.60554e+13	7.09851e+13
2.03251	5.04025e+13	7.1224e+13
2.03501	9.30249e+13	7.14259e+13
2.03751	4.15295e+13	7.16473e+13
2.04001	1.01323e+14	7.19373e+13
2.04251	6.84306e+13	7.2257e+13
2.04501	5.95904e+13	7.25642e+13
2.04751	8.34922e+13	7.29187e+13
2.05001	9.6638e+13	7.31759e+13
2.05251	1.20276e+14	7.34854e+13
2.05501	4.97255e+13	7.36882e+13
2.05751	4.63334e+13	74019836155962
2.06001	1.30211e+14	7.44193e+13
2.06251	6.68884e+13	7.47436e+13
2.06501	5.91147e+13	7.49978e+13
2.06751	6.74941e+13	75328567193618
2.07001	2.98243e+13	7.5684e+13
2.07251	8.76314e+13	7.60651e+13
2.07501	1.19846e+14	7.64662e+13
2.07751	6.99623e+13	7.67749e+13
2.08001	7.45077e+13	7.70727e+13
2.08251	3.44033e+13	7.73988e+13
2.08501	2.63513e+13	7.76546e+13
2.08751	4.85256e+13	7.80091e+13
2.09001	1.57851e+14	7.8403e+13
2.09251	7.23345e+13	7.86878e+13
2.09501	1.01623e+14	7.9051e+13
2.09751	7.51908e+13	7.93267e+13
2.10001	1.15888e+14	7.95741e+13
2.10251	9.43419e+13	7.99161e+13
2.10501	1.18481e+14	8.02001e+13
2.10751	3.79169e+13	8.05187e+13
2.11001	3.01276e+13	8.07658e+13
2.11251	9.10388e+13	8.10313e+13
2.11501	7.38299e+13	8.14119e+13
2.11751	88951231310663	8.1635e+13
2.12001	1.3244e+14	8.18853e+13
2.12251	3.25722e+13	8.21102e+13
2.12501	9.75656e+13	8.24275e+13
2.12751	9.18207e+13	8.26162e+13
2.13001	4.51576e+13	8.28968e+13
2.13251	8.0218e+13	8.29973e+13
2.13501	4.39756e+13	8.31974e+13
2.13751	1.23247e+14	8.34388e+13
2.14001	1.22823e+14	8.3643e+13
2.14251	1.76037e+13	8.38438e+13
2.14501	7.59823e+13	8.39262e+13
2.14751	8.93506e+13	8.3962e+13
2.15001	1.7744e+14	8.40862e+13
2.15251	1.05638e+14	8.42383e+13
2.15501	9.44082e+13	8.4445e+13
2.15751	6.17851e+13	8.45914e+13
2.16001	4.97621e+13	8.4629e+13
2.16251	5.04509e+13	8.47032e+13
2.16501	8.28636e+13	8.48229e+13
2.16751	1.96798e+14	8.49881e+13
2.17001	9.65278e+13	8.50444e+13
2.17251	2.02165e+14	8.50648e+13
2.17501	7.25012e+13	8.5039e+13
2.17751	5.76281e+13	8.50869e+13
2.18001	1.98254e+13	8.51315e+13
2.18251	1.01807e+14	8.52771e+13
2.18501	1.34212e+14	8.54041e+13
2.18751	7.29947e+13	8.55584e+13
2.19001	2.77058e+13	8.56257e+13
2.19251	8.44429e+13	8.5709e+13
2.19501	1.44056e+14	8.58509e+13
2.19751	7.0436e+13	8.61776e+13
2.20001	1.06765e+14	8.63383e+13
2.20251	9.23919e+13	8.64884e+13
2.20501	6.00887e+12	86672331532700
2.20751	4.81966e+13	8.69136e+13
2.21001	6.08166e+12	8.72118e+13
2.21251	6.78553e+13	8.7472e+13
2.21501	1.29503e+14	8.79126e+13
2.21751	6.38649e+13	8.81416e+13
2.22001	157020209871685	8.86338e+13
2.22251	2.00959e+13	8.92036e+13
2.22501	1.09142e+14	8.96624e+13
2.22751	1.33592e+14	9.02351e+13
2.23001	4.1457e+13	9.07781e+13
2.23251	8.36978e+13	9.12834e+13
2.23501	4.55572e+13	9.19433e+13
2.23751	4.21265e+13	9.26467e+13
2.24001	1.74562e+14	9.33453e+13
2.24251	2.18294e+13	9.41233e+13
2.24501	98469677233279	9.49474e+13
2.24751	2.95787e+13	9.57316e+13
2.25001	1.8998e+14	9.65439e+13
2.25251	6.42318e+13	9.73883e+13
2.25501	1.05204e+14	9.85032e+13
2.25751	2.32947e+13	9.95087e+13
2.26001	6.14919e+13	1.00534e+14
2.26251	1.32901e+14	1.017e+14
2.26501	9.58037e+13	1.02725e+14
2.26751	1.14615e+14	1.03757e+14
2.27001	3.791e+13	1.05045e+14
2.27251	5.02567e+13	1.06248e+14
2.27501	9.66627e+13	1.07462e+14
2.27751	1.23936e+14	1.08575e+14
2.28001	1.85671e+14	1.09695e+14
2.28251	1.40402e+14	1.10876e+14
2.28501	2.56622e+13	1.12031e+14
2.28751	1.23208e+14	1.1322e+14
2.29001	1.30191e+14	1.14437e+14
2.29251	2.39189e+14	1.15675e+14
2.29501	7.89869e+13	1.16928e+14
2.29751	3.9911e+13	1.18256e+14
2.30001	2.34984e+13	1.19436e+14
2.30251	1.25059e+14	1.20761e+14
2.30501	1.38754e+14	1.22106e+14
2.30751	1.75306e+14	1.23465e+14
2.31001	1.44482e+14	1.24588e+14
2.31251	2.41434e+14	1.257e+14
2.31501	6.23789e+13	1.26911e+14
2.31751	6.95418e+13	1.28299e+14
2.32001	1.35129e+14	1.29527e+14
2.32251	2.84242e+14	1.30541e+14
2.32501	1.25254e+14	1.31693e+14
2.32751	1.19567e+14	1.32797e+14
2.33001	8.48581e+13	1.33926e+14
2.33251	1.31676e+14	1.35214e+14
2.33501	1.30803e+14	1.36153e+14
2.33751	5.94291e+13	1.37134e+14
2.34001	2.56512e+14	1.38163e+14
2.34251	8.24347e+13	1.39113e+14
2.34501	2.52094e+14	1.40465e+14
2.34751	3.12459e+14	1.41318e+14
2.35001	1.08033e+14	1.42473e+14
2.35251	2.30004e+14	1.43287e+14
2.35501	1.22755e+14	1.4436e+14
2.35751	6.18677e+13	1.45339e+14
2.36001	1.19366e+14	1.46216e+14
2.36251	1.24588e+14	1.47191e+14
2.36501	1.38477e+14	1.48107e+14
2.36751	1.65159e+14	1.49077e+14
2.37001	1.83822e+14	1.50335e+14
2.37251	1.31765e+14	1.51458e+14
2.37501	2.83794e+13	1.52567e+14
2.37751	1.00332e+14	1.53527e+14
2.38001	3.51169e+14	1.54625e+14
2.38251	1.29755e+14	1.55659e+14
2.38501	1.5123e+14	1.56675e+14
2.38751	2.34575e+14	1.57847e+14
2.39001	1.13196e+14	1.58959e+14
2.39251	8.8281e+13	1.60203e+14
2.39501	2.41991e+14	1.61245e+14
2.39751	1.72775e+14	1.62791e+14
2.40002	1.67004e+14	1.6396e+14
2.40252	1.10948e+14	1.65511e+14
2.40502	2.79389e+13	1.66795e+14
2.40752	8.13415e+13	1.68111e+14
2.41002	1.87455e+13	1.69479e+14
2.41252	5.643e+13	1.7088e+14
2.41502	9.88392e+13	1.72207e+14
2.41752	1.60116e+14	1.73753e+14
2.42002	2.79529e+14	1.75115e+14
2.42252	2.49316e+14	1.76804e+14
2.42502	181520857719099	1.78626e+14
2.42752	2.17385e+14	1.80266e+14
2.43002	2.33456e+14	1.81691e+14
2.43252	2.25546e+14	1.836e+14
2.43502	5.97441e+13	1.85326e+14
2.43752	1.07192e+14	1.87079e+14
2.44002	1.81739e+14	1.88653e+14
2.44252	353940508727068	1.90603e+14
2.44502	2.41115e+14	1.92581e+14
2.44752	7.96099e+13	1.94318e+14
2.45002	1.91168e+14	1.95773e+14
2.45252	1.96325e+14	1.97815e+14
2.45502	233768539953611	1.99572e+14
2.45752	3.44369e+14	201236389399777
2.46002	2.21562e+13	2.03026e+14
2.46252	7.66843e+13	2.04596e+14
2.46502	2.27429e+14	2.06498e+14
2.46752	2.17605e+14	2.08164e+14
2.47002	603901451500586	2.09895e+14
2.47252	1.19916e+14	2.11447e+14
2.47502	3.38935e+14	2.12916e+14
2.47752	5.38364e+13	2.14458e+14
2.48002	376967379896229	2.15932e+14
2.48252	1.75036e+14	2.17588e+14
2.48502	1.15813e+14	2.19275e+14
2.48752	1.98728e+14	2.20614e+14
2.49002	1.37417e+14	2.21899e+14
2.49252	3.22451e+14	2.23284e+14
2.49502	4.65613e+14	2.25005e+14
2.49752	3.53786e+14	2.26553e+14
2.50002	2.43265e+14	2.27943e+14
2.50252	2.07294e+14	2.2947e+14
2.50502	2.09259e+14	2.30947e+14
2.50752	1.54833e+14	2.31961e+14
2.51002	4.13623e+13	2.33411e+14
2.51252	2.41623e+14	234758836085530
2.51502	2.11036e+14	2.36024e+14
2.51752	2.83464e+14	2.37476e+14
2.52002	4.28848e+13	2.39096e+14
2.52252	499173757299920	2.4028e+14
2.52502	4.54768e+13	2.41479e+14
2.52752	4.84462e+14	2.42912e+14
2.53002	1.54135e+14	2.44202e+14
2.53252	2.09498e+14	2.45651e+14
2.53502	1.81829e+14	2.4711e+14
2.53752	8.3047e+13	2.48371e+14
2.54002	8.31196e+13	2.49728e+14
2.54252	3.10792e+14	2.50801e+14
2.54502	1.71033e+14	2.52134e+14
2.54752	3.50304e+14	2.53305e+14
2.55002	4.25804e+14	2.55081e+14
2.55252	1.81218e+14	2.56435e+14
2.55502	3.88457e+13	2.57622e+14
2.55752	5.77909e+14	2.59379e+14
2.56002	3.57976e+14	2.61203e+14
2.56252	3.28832e+14	2.62621e+14
2.56502	2.01324e+14	2.6404e+14
2.56752	4.33737e+14	2.65349e+14
2.57002	4.50859e+14	2.66845e+14
2.57252	2.2939e+14	2.68263e+14
2.57502	6.15782e+13	2.6981e+14
2.57752	5.58854e+14	2.71387e+14
2.58002	2.17616e+14	2.72784e+14
2.58252	1.02245e+14	2.74339e+14
2.58502	3.11586e+14	2.76265e+14
2.58752	8.16295e+13	2.78517e+14
2.59002	4.11945e+14	2.80698e+14
2.59252	338907338703386	2.83298e+14
2.59502	2.4956e+14	2.85223e+14
2.59752	2.34269e+14	2.87182e+14
2.60002	2.09344e+14	2.89633e+14
2.60252	1.16124e+14	292337734701949
2.60502	1.97891e+14	2.95379e+14
2.60752	3.23759e+14	2.97654e+14
2.61002	3.26788e+14	3.00781e+14
2.61252	3.17581e+13	3.03882e+14
2.61502	3.77015e+13	3.06986e+14
2.61752	2.16384e+14	3.09943e+14
2.62002	6.37377e+14	3.13168e+14
2.62252	4.51364e+14	3.16177e+14
2.62502	2.35469e+14	3.19441e+14
2.62752	3.21114e+14	3.23577e+14
2.63002	3.62359e+14	3.27475e+14
2.63252	1.02745e+14	3.31415e+14
2.63502	3.94128e+14	3.35283e+14
2.63752	3.13656e+14	3.39795e+14
2.64002	3.14628e+14	3.43865e+14
2.64252	4.14827e+14	3.48848e+14
2.64502	5.77846e+14	3.53947e+14
2.64752	2.3237e+14	3.58546e+14
2.65002	1.95054e+14	3.63249e+14
2.65252	4.63886e+14	3.68382e+14
2.65502	2.48254e+14	3.73307e+14
2.65752	3.65841e+14	3.7877e+14
2.66002	4.36062e+14	3.83897e+14
2.66252	1.63223e+14	3.89039e+14
2.66502	3.34536e+14	3.94541e+14
2.66752	7.52831e+13	4.0007e+14
2.67002	4.43676e+14	4.0552e+14
2.67252	3.58813e+14	410909697048719
2.67502	9.60407e+14	4.16596e+14
2.67752	355701919860562	4.22774e+14
2.68002	1.92219e+14	4.29117e+14
2.68252	8.17545e+14	4.35407e+14
2.68502	800408495729667	4.40865e+14
2.68752	1.35009e+14	4.46987e+14
2.69002	1.88607e+14	4.53125e+14
2.69252	1.35567e+14	4.59458e+14
2.69502	4.85025e+14	4.65088e+14
2.69752	237947327894508	4.71137e+14
2.70002	2.10108e+14	4.77515e+14
2.70252	3.40352e+14	4.84202e+14
2.70502	1.2269e+14	4.90139e+14
2.70752	3.20443e+14	496637294732831
2.71002	7.84906e+14	5.02976e+14
2.71252	7.46618e+14	5.08953e+14
2.71502	652861125247572	5.15169e+14
2.71752	1.16545e+15	5.21247e+14
2.72002	2.7797e+14	5.27575e+14
2.72252	6.04276e+14	5.33267e+14
2.72502	5.69078e+14	5.38735e+14
2.72752	9.56702e+14	5.43809e+14
2.73002	9.09639e+14	5.489e+14
2.73252	2.48635e+14	5.53913e+14
2.73502	8.98549e+14	558737912833285
2.73752	6.73158e+14	5.63497e+14
2.74002	6.32846e+14	5.68489e+14
2.74252	2.96148e+14	5.72723e+14
2.74502	667250305223356	576679905236577
2.74752	4.17238e+14	5.80303e+14
2.75002	4.59784e+14	5.8412e+14
2.75252	1.17495e+15	5.8779e+14
2.75502	6.90504e+14	5.91154e+14
2.75752	5.9453e+14	5.94111e+14
2.76002	3.37695e+14	597235161452951
2.76252	833127520810889	600211735678963
2.76502	3.94813e+14	6.02669e+14
2.76752	1.23305e+15	6.04819e+14
2.77002	1.20763e+15	6.07487e+14
2.77252	2.38006e+14	6.0939e+14
2.77502	6.73066e+14	611270416441441
2.77752	5.54339e+14	6.13329e+14
2.78002	6.08428e+14	6.14745e+14
2.78252	7.31421e+14	6.16614e+14
2.78502	2.8431e+14	6.17626e+14
2.78752	1.94318e+14	6.18624e+14
2.79002	4.33471e+14	619609175104922
2.79252	393452304826973	6.20358e+14
2.79502	4.55344e+14	6.21099e+14
2.79752	189999684392417	6.21499e+14
2.80002	6.49043e+14	6.22025e+14
2.80252	1160991437452146	621766059197984
2.80502	979973850738778	6.21938e+14
2.80752	7.09747e+14	6.21939e+14
2.81002	2.64358e+14	6.20879e+14
2.81252	7.56586e+14	6.19768e+14
2.81502	705249324048961	6.19399e+14
2.81752	7.79489e+14	6.18309e+14
2.82002	2.25833e+14	6.17281e+14
2.82252	7.4104e+14	6.158e+14
2.82502	8.99284e+14	6.14765e+14
2.82752	1.10169e+15	6.13214e+14
2.83002	7.56712e+14	6.11229e+14
2.83252	1.07128e+15	6.09391e+14
2.83502	8.22251e+14	6.08041e+14
2.83752	6.92577e+14	6.05408e+14
2.84002	8.19658e+14	6.02683e+14
2.84252	1.05412e+15	5.99919e+14
2.84502	1287928168636074	5.96728e+14
2.84752	5.40686e+14	5.94367e+14
2.85002	4.054e+14	5.91901e+14
2.85252	1.06322e+14	589379138969846
2.85502	2.35419e+14	5.86548e+14
2.85752	4.21686e+14	5.8359e+14
2.86002	5.05238e+14	5.81574e+14
2.86252	5.92978e+14	5.78884e+14
2.86502	7.31346e+14	5.76192e+14
2.86752	9.31891e+13	5.73869e+14
2.87002	2.00678e+14	5.71509e+14
2.87252	4.36948e+14	5.68977e+14
2.87502	6.32856e+14	5.66524e+14
2.87752	4.40145e+14	5.64713e+14
2.88002	3.93196e+14	5.61907e+14
2.88252	1.99373e+14	5.59466e+14
2.88502	3.76596e+14	5.57365e+14
2.88752	7.15136e+14	5.55339e+14
2.89002	2.54036e+14	5.53229e+14
2.89252	1.58985e+14	5.51237e+14
2.89502	1.05271e+15	5.48854e+14
2.89752	5.06762e+14	5.465e+14
2.90002	3.56922e+14	5.45026e+14
2.90252	7.52175e+14	5.43586e+14
2.90502	4.94407e+14	5.42215e+14
2.90752	982827609373512	5.40754e+14
2.91002	3.23889e+14	5.38787e+14
2.91252	5.93768e+14	5.37874e+14
2.91502	5.21384e+14	5.36812e+14
2.91752	639641501295541	5.35761e+14
2.92002	5.88011e+14	5.34613e+14
2.92252	7.65739e+14	5.33355e+14
2.92502	9.77574e+14	5.32551e+14
2.92752	7.98298e+14	5.31566e+14
2.93002	8.08325e+14	529864086245462
2.93252	6.25553e+14	5.28777e+14
2.93502	2.2064e+14	5.27822e+14
2.93752	308837889305253	5.27279e+14
2.94002	6.67377e+14	5.2605e+14
2.94252	1.20581e+14	5.25183e+14
2.94502	3.7155e+14	5.24103e+14
2.94752	3.97143e+14	5.23532e+14
2.95002	8.09482e+14	5.22923e+14
2.95252	3.53282e+14	5.21768e+14
2.95502	1.74747e+14	5.20425e+14
2.95752	310555947109184	5.19328e+14
2.96002	1.1773e+15	5.1829e+14
2.96252	2.44942e+14	5.1736e+14
2.96502	1.94144e+14	5.16479e+14
2.96752	1.57904e+14	5.15402e+14
2.97002	2.56318e+14	5.14406e+14
2.97252	3.91299e+14	5.13134e+14
2.97502	6.74406e+14	512432407515168
2.97752	6.08426e+14	5.11865e+14
2.98002	6.4592e+14	5.11469e+14
2.98252	4.39341e+14	5.10705e+14
2.98502	8.56223e+14	5.09638e+14
2.98752	7.14039e+14	5.08601e+14
2.99002	4.48942e+14	5.07209e+14
2.99252	7.94671e+14	5.05697e+14
2.99502	3.95705e+14	5.0473e+14
2.99752	5.52499e+14	5.0348e+14
3.00002	3.6059e+14	5.0182e+14
3.00252	1.07469e+15	5.00126e+14
3.00502	5.27543e+14	4.98243e+14
3.00752	3.5781e+14	4.96556e+14
3.01002	5.78488e+14	4.94737e+14
3.01252	3.53824e+14	4.92686e+14
3.01502	6.7462e+14	4.90329e+14
3.01752	2.89683e+14	4.88006e+14
3.02002	5.83507e+14	4.85764e+14
3.02252	4.34582e+14	4.8292e+14
3.02502	3.92058e+14	4.80131e+14
3.02752	7.98605e+14	4.77345e+14
3.03002	6.52094e+14	474173158188719
3.03252	5.17357e+14	4.7139e+14
3.03502	8.19859e+12	4.67899e+14
3.03752	7.18891e+14	4.65212e+14
3.04002	4.21265e+14	4.61962e+14
3.04252	6.30804e+14	4.58584e+14
3.04502	4.22441e+14	4.55187e+14
3.04752	3.22442e+14	4.51972e+14
3.05002	5.44149e+14	448332369210861
3.05252	7.28637e+14	4.44417e+14
3.05502	3.14143e+14	4.40712e+14
3.05752	712487539217795	4.36741e+14
3.06002	4.93816e+14	4.33021e+14
3.06252	4.81593e+14	4.29672e+14
3.06502	1.73024e+14	4.2628e+14
3.06752	4.93913e+14	4.22318e+14
3.07002	2.81721e+14	4.18901e+14
3.07252	3.11438e+14	4.15397e+14
3.07502	7.59385e+14	4.1169e+14
3.07752	238137706293677	4.07823e+14
3.08002	1.89536e+14	4.04464e+14
3.08252	1.17516e+14	401065342298227
3.08502	4.83818e+14	3.97365e+14
3.08752	3.34003e+14	392999684451549
3.09002	2.78231e+14	3.8981e+14
3.09252	2.17185e+14	386536663887589
3.09502	5.4585e+14	3.83233e+14
3.09752	4.35323e+14	3.80149e+14
3.10002	3.58038e+14	3.76834e+14
3.10252	4.55246e+14	3.73153e+14
3.10502	4.50507e+14	3.69693e+14
3.10752	2.7987e+14	3.66151e+14
3.11002	2.36389e+14	3.63012e+14
3.11252	4.43229e+14	3.59512e+14
3.11502	2.12558e+14	3.56252e+14
3.11752	3.00433e+14	3.53246e+14
3.12002	3.95107e+14	3.50162e+14
3.12252	3.22916e+14	3.47499e+14
3.12502	225862470696773	3.44626e+14
3.12752	4.82564e+14	3.41892e+14
3.13002	1.80926e+14	338751113698420
3.13252	482256697480614	3.36219e+14
3.13502	2.70673e+14	3.33831e+14
3.13752	3.26985e+14	3.31106e+14
3.14002	4.20407e+14	3.28744e+14
3.14252	1.22931e+14	3.26072e+14
3.14502	2.86616e+14	3.23703e+14
3.14752	5.82453e+14	3.21097e+14
3.15002	1.72151e+14	318655633126347
3.15252	1.69544e+14	3.162e+14
3.15502	2.46133e+14	3.1341e+14
3.15752	5.20967e+14	3.10953e+14
3.16002	2.74328e+14	3.08688e+14
3.16252	6.03888e+14	3.07065e+14
3.16502	3.18468e+14	3.04376e+14
3.16752	1.93625e+14	3.01981e+14
3.17002	371024338408069	2.99469e+14
3.17252	5.71962e+14	2.97206e+14
3.17502	299984381047015	2.95267e+14
3.17752	2.23033e+14	2.92878e+14
3.18002	3.01409e+14	2.90381e+14
3.18252	4.50325e+13	2.88271e+14
3.18502	1.94879e+14	285672412985211
3.18752	2.75224e+14	2.8357e+14
3.19002	3.72282e+14	2.81419e+14
3.19252	1.10722e+14	2.79337e+14
3.19502	2.26904e+14	2.77025e+14
3.19752	4.06868e+14	2.74974e+14
3.20002	2.04809e+14	2.73128e+14
3.20252	4.01842e+14	2.70784e+14
3.20502	471123128888735	2.68866e+14
3.20752	2.32869e+14	2.67172e+14
3.21002	3.09139e+13	2.65308e+14
3.21252	8.84955e+13	2.63429e+14
3.21502	4.23851e+14	2.61471e+14
3.21752	2.51514e+14	2.59487e+14
3.22002	1.66782e+14	2.57551e+14
3.22252	4.75753e+14	2.55418e+14
3.22502	2.80591e+14	2.53375e+14
3.22752	7.63978e+13	2.51672e+14
3.23002	184213779260961	2.49695e+14
3.23252	5.80004e+13	2.47711e+14
3.23502	2.46557e+14	2.45865e+14
3.23752	1.73207e+14	2.44098e+14
3.24002	2.12613e+14	2.42193e+14
3.24252	1.75533e+14	2.40663e+14
3.24502	3.60033e+14	2.39023e+14
3.24752	3.6051e+14	2.37309e+14
3.25002	2.23935e+14	2.35916e+14
3.25252	1.51812e+14	234296839159909
3.25502	3.28957e+14	232444176966814
3.25752	3.82374e+14	2.31031e+14
3.26002	3.28822e+14	2.29266e+14
3.26252	1.32191e+14	2.27849e+14
3.26502	2.90057e+14	2.26334e+14
3.26752	2.19441e+14	2.24795e+14
3.27002	1.52976e+14	2.23455e+14
3.27252	1.64415e+14	2.21909e+14
3.27502	1.79785e+14	2.20398e+14
3.27752	1.15676e+14	2.19038e+14
3.28002	1.20305e+14	2.17763e+14
3.28252	3.08278e+14	2.16414e+14
3.28502	3.53339e+14	2.14934e+14
3.28752	5.57911e+14	2.1366e+14
3.29002	3.9202e+13	2.12143e+14
3.29252	6.78005e+13	2.109e+14
3.29502	1.36417e+14	2.09858e+14
3.29752	1.9759e+14	208720078897757
3.30002	4.51154e+14	2.07336e+14
3.30252	1.37202e+14	2.06179e+14
3.30502	1.67244e+14	2.05046e+14
3.30752	1.7619e+14	2.03981e+14
3.31002	1.02767e+13	2.03369e+14
3.31252	3.29589e+14	2.02509e+14
3.31502	2.33915e+14	2.01695e+14
3.31752	1.24611e+13	2.00635e+14
3.32002	8.73477e+13	1.99965e+14
3.32252	1.69024e+14	1.99153e+14
3.32502	417552889794479	1.98177e+14
3.32752	2.44946e+14	1.9751e+14
3.33002	1.74821e+14	1.9674e+14
3.33252	3.71149e+14	1.9588e+14
3.33502	1.01263e+14	1.9541e+14
3.33752	4.21717e+14	1.95039e+14
3.34002	1.33256e+14	1.94773e+14
3.34252	3.41648e+13	1.94113e+14
3.34502	2.86377e+13	1.93691e+14
3.34752	1.12426e+14	1.93321e+14
3.35002	6.82061e+13	1.92752e+14
3.35252	3.41411e+14	192487127816116
3.35502	8.79211e+13	1.92425e+14
3.35752	4.88013e+13	1.92304e+14
3.36002	2.6602e+13	1.92312e+14
3.36252	7.9097e+13	1.92206e+14
3.36502	1.17648e+14	1.92142e+14
3.36752	2.93637e+14	1.92017e+14
3.37002	2.36916e+14	1.91895e+14
3.37252	2.20217e+14	1.91608e+14
3.37502	4.70816e+14	1.9137e+14
3.37752	9.06982e+13	1.91433e+14
3.38002	7.11959e+13	1.9138e+14
3.38252	2.54496e+14	1.91137e+14
3.38502	1.36925e+14	1.90788e+14
3.38752	294318019054717	1.90504e+14
3.39002	2.18236e+14	1.90521e+14
3.39252	2.55032e+14	1.90421e+14
3.39502	1.71264e+14	1.90294e+14
3.39752	1.02576e+14	1.90071e+14
3.40002	398699372319079	1.89762e+14
3.40252	1.26426e+14	1.89364e+14
3.40502	2.20916e+14	1.88992e+14
3.40752	2.01405e+14	188638176658290
3.41002	2.8944e+14	1.88127e+14
3.41252	2.33098e+14	1.8759e+14
3.41502	2.39059e+14	1.86712e+14
3.41752	2.16217e+14	1.86375e+14
3.42002	2.92227e+14	1.85909e+14
3.42252	3.17945e+14	1.85434e+14
3.42502	1.76226e+14	1.84788e+14
3.42752	1.16963e+14	1.83834e+14
3.43002	4.9494e+13	1.8319e+14
3.43252	1.81398e+14	1.82395e+14
3.43502	4.01597e+14	1.81575e+14
3.43752	2.27637e+14	1.80826e+14
3.44002	3.0544e+14	1.79774e+14
3.44252	6.1835e+13	1.78988e+14
3.44502	2.01067e+14	1.78267e+14
3.44752	1.14307e+14	1.77435e+14
3.45002	5.4496e+13	1.76528e+14
3.45252	1.51048e+14	1.7533e+14
3.45502	1.70855e+14	1.74413e+14
3.45752	6.80816e+13	1.73504e+14
3.46002	2.11738e+14	1.72369e+14
3.46252	8.83411e+13	1.71817e+14
3.46502	2.35031e+14	170783811366826
3.46752	6.91791e+13	1.70102e+14
3.47002	1.15211e+14	1.6945e+14
3.47252	5.69718e+13	1.68716e+14
3.47502	9.55285e+13	1.68005e+14
3.47752	1.9367e+14	1.6729e+14
3.48002	1.8928e+14	1.664e+14
3.48252	2.06429e+14	1.65741e+14
3.48502	2.04875e+14	1.65247e+14
3.48752	2.38399e+14	1.64808e+14
3.49002	1.83214e+14	1.64303e+14
3.49252	1.36862e+14	1.63802e+14
3.49502	9.79535e+13	1.63274e+14
3.49752	8.63205e+13	1.62704e+14
3.50002	1.30267e+14	1.62223e+14
3.50252	3.23193e+14	1.61673e+14
3.50502	1.24304e+14	1.61372e+14
3.50752	9.98607e+13	1.61216e+14
3.51002	4.69144e+13	1.60817e+14
3.51252	8.80988e+13	1.60515e+14
3.51502	2.64589e+14	1.60088e+14
3.51752	3.09488e+14	1.59954e+14
3.52002	2.27568e+14	1.59799e+14
3.52252	9.47779e+13	1.59642e+14
3.52502	6.91154e+13	1.59728e+14
3.52752	4.58131e+13	1.5945e+14
3.53002	7.89379e+13	1.59529e+14
3.53252	1.71034e+14	1.59758e+14
3.53502	2.24778e+14	1.59688e+14
3.53752	2.6549e+14	1.59615e+14
3.54002	9.96957e+13	1.59658e+14
3.54252	2.4033e+14	159565042268313
3.54502	1.85237e+14	159579742582924
3.54752	2.93951e+14	1.59557e+14
3.55002	1.96945e+14	1.59565e+14
3.55252	1.24321e+14	1.60022e+14
3.55502	1.92042e+14	1.60279e+14
3.55752	9.18648e+13	1.60495e+14
3.56002	1.14434e+14	1.60619e+14
3.56252	7.74638e+13	1.60513e+14
3.56502	8.65212e+13	1.60652e+14
3.56752	2.97696e+14	1.60752e+14
3.57002	1.64809e+14	1.6107e+14
3.57252	1.39907e+14	1.61177e+14
3.57502	1.47058e+14	1.61534e+14
3.57752	5.73913e+13	1.6181e+14
3.58002	1.87209e+14	1.62165e+14
3.58252	1.17756e+14	1.62355e+14
3.58502	4.51312e+13	162609831979977
3.58752	4.13092e+14	1.62811e+14
3.59002	1.42436e+14	1.6302e+14
3.59252	2.20504e+14	1.63118e+14
3.59502	1.39181e+14	1.63394e+14
3.59752	3.98666e+13	1.63603e+14
3.60002	1.38867e+14	1.63871e+14
3.60252	7.32619e+13	1.6414e+14
3.60502	1.15342e+14	1.64258e+14
3.60752	9.21547e+13	1.64327e+14
3.61002	2.18793e+14	1.64381e+14
3.61252	2.28065e+14	1.64346e+14
3.61502	1.7466e+14	1.64495e+14
3.61752	1.81589e+14	1.64457e+14
3.62002	2.72338e+14	1.64445e+14
3.62252	1.11415e+14	1.64422e+14
3.62502	1.52293e+14	1.64447e+14
3.62752	260766008455280	1.64395e+14
3.63002	1.13434e+14	1.64096e+14
3.63252	2.34301e+14	1.63988e+14
3.63502	1.08432e+14	1.63889e+14
3.63752	7.62633e+13	1.63639e+14
3.64002	6.93289e+13	1.63283e+14
3.64252	2.89857e+14	1.62885e+14
3.64502	2.57523e+14	1.62306e+14
3.64752	1.39062e+14	1.6188e+14
3.65002	3.23332e+14	1.61467e+14
3.65252	1.64033e+14	1.61054e+14
3.65502	2.62184e+14	1.60697e+14
3.65752	4.81225e+14	1.60187e+14
3.66002	8.11728e+13	1.59562e+14
3.66252	1.43772e+14	1.58935e+14
3.66502	1.88593e+14	1.58153e+14
3.66752	2.28158e+13	1.57383e+14
3.67002	1.12172e+14	1.56663e+14
3.67252	1.26808e+14	1.55818e+14
3.67502	1.62353e+14	1.54952e+14
3.67752	4.91079e+14	1.54298e+14
3.68002	1.7245e+14	1.53459e+14
3.68252	5.85225e+13	1.52619e+14
3.68502	8.82282e+13	1.51917e+14
3.68752	2.73253e+13	1.51186e+14
3.69002	1.15091e+14	1.50477e+14
3.69252	1.30299e+14	1.49743e+14
3.69502	1.28437e+14	1.48765e+14
3.69752	3.28059e+13	1.48004e+14
3.70002	2.28712e+14	1.4734e+14
3.70252	7.94199e+13	1.46585e+14
3.70502	2.645e+14	1.45952e+14
3.70752	8.58945e+13	1.4528e+14
3.71002	6.72885e+13	1.44651e+14
3.71252	1.53002e+14	1.44074e+14
3.71502	4.49796e+13	1.43399e+14
3.71752	7.7444e+13	142835300431228
3.72002	1.24553e+14	1.42279e+14
3.72252	1.13484e+14	1.41758e+14
3.72502	1.4278e+14	1.41465e+14
3.72752	199695637953989	1.41038e+14
3.73002	1.37646e+14	1.40739e+14
3.73252	9.20973e+13	1.40349e+14
3.73502	1.12054e+14	1.40109e+14
3.73752	3.70282e+13	1.39751e+14
3.74002	2.97072e+14	139384456589960
3.74252	5.08051e+13	1.39071e+14
3.74502	7.81291e+13	1.388e+14
3.74752	7.80595e+13	1.38551e+14
3.75002	1.73546e+14	1.38372e+14
3.75252	1.73679e+14	1.38294e+14
3.75502	1.2164e+14	1.38079e+14
3.75752	1.7911e+14	1.38049e+14
3.76002	2.13199e+14	1.37803e+14
3.76252	4.91315e+13	1.37618e+14
3.76502	4.2518e+13	1.37557e+14
3.76752	2.20243e+14	1.37483e+14
3.77002	9.39802e+13	1.37215e+14
3.77252	2.24203e+14	1.37041e+14
3.77502	1.53269e+14	1.36828e+14
3.77752	1.85539e+14	1.36561e+14
3.78002	2.73702e+14	1.36386e+14
3.78252	1.78096e+14	1.36188e+14
3.78502	1.78441e+14	1.35671e+14
3.78752	2.50472e+14	1.35702e+14
3.79002	1.31645e+14	1.35492e+14
3.79252	1.48188e+13	1.35243e+14
3.79502	2.38387e+14	1.35142e+14
3.79752	5.67982e+13	1.34992e+14
3.80002	1.55517e+14	1.34883e+14
3.80252	2.94246e+14	1.34781e+14
3.80502	1.91721e+13	1.34208e+14
3.80752	1.0034e+14	1.33905e+14
3.81002	1.62791e+14	1.33766e+14
3.81252	1.51503e+14	1.33638e+14
3.81502	1.36133e+14	1.33484e+14
3.81752	1.1293e+14	1.33314e+14
3.82002	2.90943e+13	1.33251e+14
3.82252	1.2092e+14	1.3299e+14
3.82502	1.78819e+14	1.32907e+14
3.82752	5.68144e+13	1.32696e+14
3.83002	8.82129e+13	1.3259e+14
3.83252	1.44243e+14	1.32378e+14
3.83502	8.99887e+13	1.32305e+14
3.83752	5.33498e+13	1.32283e+14
3.84002	2.5719e+14	1.32189e+14
3.84252	5.55566e+13	1.32194e+14
3.84502	1.04561e+14	1.32168e+14
3.84752	3.06844e+13	1.32203e+14
3.85002	1.6453e+14	1.32258e+14
3.85252	8.20466e+13	1.32211e+14
3.85502	1.34329e+14	1.32278e+14
3.85752	4.85334e+13	1.32475e+14
3.86002	172332590425688	1.32632e+14
3.86252	1.29975e+14	1.32743e+14
3.86502	9.47373e+13	132926440982422
3.86752	7.76956e+13	1.32915e+14
3.87002	1.14027e+14	1.3323e+14
3.87252	2.02431e+14	1.33361e+14
3.87502	1.01009e+14	1.33534e+14
3.87752	2.44888e+14	1.33649e+14
3.88002	1.75977e+14	1.3376e+14
3.88252	2.22215e+14	133859999756843
3.88502	8.982e+13	1.33884e+14
3.88752	4.24116e+13	1.33858e+14
3.89002	1.67058e+14	1.33951e+14
3.89252	1.58643e+14	1.34005e+14
3.89502	1.59323e+14	1.33927e+14
3.89752	2.21406e+14	1.33936e+14
3.90002	6.5493e+13	133819386941723
3.90252	1.9171e+14	1.3366e+14
3.90502	1.38943e+14	1.33538e+14
3.90752	2.13957e+14	1.33294e+14
3.91002	59084032856339	1.33027e+14
3.91252	2.83044e+14	1.32712e+14
3.91502	8.62177e+13	1.32393e+14
3.91752	1.0544e+14	1.32268e+14
3.92002	1.29594e+14	1.32081e+14
3.92252	1.82109e+14	1.31627e+14
3.92502	2.4475e+14	1.31311e+14
3.92752	2.77474e+14	1.30856e+14
3.93002	4.46778e+13	1.30281e+14
3.93252	2.47097e+13	1.29963e+14
3.93502	1.09143e+14	1.29434e+14
3.93752	1.57668e+14	1.28883e+14
3.94002	7.21326e+13	1.28284e+14
3.94252	1.43405e+14	1.27651e+14
3.94502	2.59592e+14	1.27107e+14
3.94752	1.6328e+13	1.26548e+14
3.95002	1.18844e+14	1.25892e+14
3.95252	1.48321e+14	1.25113e+14
3.95502	9.37898e+13	1.24514e+14
3.95752	1.31469e+14	1.23841e+14
3.96002	8.50483e+13	1.23055e+14
3.96252	1.09831e+14	1.22368e+14
3.96502	9.44902e+13	1.21779e+14
3.96752	8.12961e+13	1.20871e+14
3.97002	6.89428e+13	1.20286e+14
3.97252	1.64841e+14	1.19648e+14
3.97502	1.49e+14	1.18955e+14
3.97752	4.43525e+13	1.18154e+14
3.98002	2.04249e+14	117423503242486
3.98252	2.53537e+14	1.16748e+14
3.98502	1.37282e+14	1.16165e+14
3.98752	9.2958e+13	1.15388e+14
3.99002	9.76853e+13	1.14753e+14
3.99252	1.2143e+14	1.14108e+14
3.99502	2.26288e+14	1.13516e+14
3.99752	4.62702e+13	1.12945e+14
4.00003	1.01897e+14	1.12373e+14
4.00253	1.33292e+14	1.11918e+14
4.00503	1.24608e+14	1.11322e+14
4.00753	6.90268e+13	1.10795e+14
4.01003	5.45036e+13	1.10385e+14
4.01253	4.759e+13	1.10031e+14
4.01503	4.64855e+13	1.09717e+14
4.01753	3.72473e+13	1.09339e+14
4.02003	9.53135e+13	1.09178e+14
4.02253	9.65781e+13	1.08836e+14
4.02503	1.11615e+14	1.08542e+14
4.02753	2.47304e+13	1.08396e+14
4.03003	1.35041e+14	1.0813e+14
4.03253	1.10411e+14	1.07948e+14
4.03503	2.33567e+13	1.07792e+14
4.03753	1.80903e+13	1.07717e+14
4.04003	1.26083e+14	1.07467e+14
4.04253	2.57775e+14	1.07439e+14
4.04503	1.14274e+14	1.07477e+14
4.04753	7.90382e+13	1.07461e+14
4.05003	9.81948e+13	1.07471e+14
4.05253	8.72262e+13	1.07431e+14
4.05503	1.19506e+14	1.07395e+14
4.05753	1.7004e+14	1.07684e+14
4.06003	5.85842e+13	1.07882e+14
4.06253	1.32739e+14	1.0797e+14
4.06503	9.7227e+13	1.07996e+14
4.06753	7.53685e+13	1.08247e+14
4.07003	1.82749e+14	1.08378e+14
4.07253	1.10317e+14	1.08389e+14
4.07503	1.21383e+14	1.08641e+14
4.07753	5.7757e+13	1.08709e+14
4.08003	1.60679e+14	1.08756e+14
4.08253	1.24728e+14	1.08878e+14
4.08503	6.52642e+13	1.08971e+14
4.08753	1.35062e+14	1.0905e+14
4.09003	2.12662e+14	1.09173e+14
4.09253	4.7832e+13	1.09204e+14
4.09503	2.06872e+14	1.09364e+14
4.09753	1.839e+14	1.09519e+14
4.10003	4.54026e+13	1.09474e+14
4.10253	5.48469e+13	1.09549e+14
4.10503	4.46224e+13	1.0968e+14
4.10753	1.47056e+14	1.09661e+14
4.11003	1.46194e+14	1.09632e+14
4.11253	3.17976e+13	1.0965e+14
4.11503	1.26955e+14	1.09652e+14
4.11753	5.83167e+13	1.09737e+14
4.12003	8.32481e+13	1.09756e+14
4.12253	1.1924e+14	1.09694e+14
4.12503	1.68042e+14	1.09728e+14
4.12753	1.57175e+14	1.09748e+14
4.13003	9.88919e+13	1.09726e+14
4.13253	6.68628e+13	1.09825e+14
4.13503	2.02017e+14	1.09892e+14
4.13753	9.02707e+13	1.09897e+14
4.14003	6.5009e+13	1.09906e+14
4.14253	8.76646e+13	1.09961e+14
4.14503	2.77348e+14	1.10011e+14
4.14753	2.65253e+13	1.10027e+14
4.15003	1.05901e+14	1.1005e+14
4.15253	8.34117e+13	1.09969e+14
4.15503	4.69156e+13	1.10033e+14
4.15753	5.97491e+13	1.09999e+14
4.16003	1.31829e+14	1.09915e+14
4.16253	4.27295e+13	1.0992e+14
4.16503	4.50767e+13	1.0992e+14
4.16753	7.90802e+13	1.09847e+14
4.17003	1.55859e+14	1.09632e+14
4.17253	9.90353e+13	1.09585e+14
4.17503	1.58325e+14	1.09513e+14
4.17753	1.34382e+14	1.09501e+14
4.18003	1.40095e+14	1.09479e+14
4.18253	2.54096e+14	1.09489e+14
4.18503	1.23203e+14	1.09438e+14
4.18753	8.0785e+13	1.09467e+14
4.19003	5.65707e+13	1.09384e+14
4.19253	2.2081e+14	1.09381e+14
4.19503	1.43533e+14	1.09335e+14
4.19753	1.08137e+14	1.09308e+14
4.20003	1.34617e+14	1.09242e+14
4.20253	3.80062e+13	1.09156e+14
4.20503	5.14562e+13	109172013511614
4.20753	8.98091e+13	1.09037e+14
4.21003	1.0265e+14	1.09091e+14
4.21253	4.9893e+13	1.09033e+14
4.21503	1.35804e+14	1.08904e+14
4.21753	2.92822e+13	1.08812e+14
4.22003	1.74396e+14	1.08834e+14
4.22253	1.60431e+14	1.0865e+14
4.22503	3.71536e+13	1.08568e+14
4.22753	1.61658e+14	1.086e+14
4.23003	1.26509e+14	1.08542e+14
4.23253	1.18932e+14	1.08542e+14
4.23503	1.46906e+14	1.08488e+14
4.23753	8.17504e+13	1.0849e+14
4.24003	3.32197e+13	1.08439e+14
4.24253	1.45486e+14	1.08372e+14
4.24503	9.92473e+13	1.08316e+14
4.24753	1.11398e+14	1.08307e+14
4.25003	4.95303e+13	1.08253e+14
4.25253	1.02875e+14	1.08158e+14
4.25503	9.42277e+13	1.08186e+14
4.25753	2.20501e+14	1.0817e+14
4.26003	1.26191e+14	1.08209e+14
4.26253	5.25974e+13	1.08046e+14
4.26503	6.67668e+13	1.08145e+14
4.26753	1.28302e+14	1.08179e+14
4.27003	1.20447e+14	1.08244e+14
4.27253	1.41642e+14	1.08137e+14
4.27503	1.46715e+14	1.08264e+14
4.27753	4.38777e+13	1.08267e+14
4.28003	1.29233e+14	1.08329e+14
4.28253	1.27478e+14	1.08357e+14
4.28503	4.5244e+13	1.08473e+14
4.28753	6.9732e+13	1.08471e+14
4.29003	7.39539e+13	1.08555e+14
4.29253	1.03675e+14	1.08632e+14
4.29503	6.7771e+13	1.08815e+14
4.29753	1.0953e+14	1.08864e+14
4.30003	5.37522e+13	1.08892e+14
4.30253	1.49075e+14	1.08869e+14
4.30503	1.27904e+14	1.08962e+14
4.30753	1.94556e+14	1.0892e+14
4.31003	1.65173e+14	1.08877e+14
4.31253	1.41263e+14	1.09037e+14
4.31503	9.09862e+13	1.09102e+14
4.31753	1.47597e+14	1.09237e+14
4.32003	7.96325e+13	1.09222e+14
4.32253	2.04806e+14	1.0924e+14
4.32503	7.93065e+13	1.09298e+14
4.32753	7.23823e+13	1.09339e+14
4.33003	1.30282e+14	1.09603e+14
4.33253	6.30549e+13	1.09798e+14
4.33503	2.33211e+14	1.09862e+14
4.33753	4.36719e+13	1.10042e+14
4.34003	4.16407e+13	1.10149e+14
4.34253	1.53869e+14	1.10251e+14
4.34503	1.1191e+14	1.10495e+14
4.34753	3.7371e+13	1.10593e+14
4.35003	1.23078e+14	1.107e+14
4.35253	1.11387e+14	1.10864e+14
4.35503	2.98818e+13	1.1096e+14
4.35753	9.6045e+13	1.11154e+14
4.36003	1.34528e+14	1.11276e+14
4.36253	1.83571e+14	1.11359e+14
4.36503	8.20663e+12	1.11508e+14
4.36753	9.19609e+13	1.1175e+14
4.37003	4.03526e+13	1.11824e+14
4.37253	1.21565e+14	1.11926e+14
4.37503	1.03588e+14	1.12077e+14
4.37753	9.80428e+13	1.12257e+14
4.38003	2.12478e+14	1.1233e+14
4.38253	9.25925e+13	1.12471e+14
4.38503	1.24017e+14	1.12466e+14
4.38753	2.57797e+13	1.12541e+14
4.39003	2.05491e+14	1.12705e+14
4.39253	1.02827e+14	1.1281e+14
4.39503	1.59438e+14	1.12816e+14
4.39753	1.36142e+14	1.12856e+14
4.40003	1.40988e+14	1.12798e+14
4.40253	8.37666e+13	1.12782e+14
4.40503	1.26988e+14	1.12778e+14
4.40753	5.90103e+13	1.12679e+14
4.41003	1.75334e+14	1.12555e+14
4.41253	1.07954e+14	1.1251e+14
4.41503	1.16696e+14	1.12347e+14
4.41753	1.16357e+14	1.12192e+14
4.42003	2.62982e+14	1.12023e+14
4.42253	1.6894e+14	1.11798e+14
4.42503	7.81919e+13	1.11585e+14
4.42753	7.6084e+13	1.11354e+14
4.43003	1.74182e+14	1.11047e+14
4.43253	2.01568e+13	1.10747e+14
4.43503	1.23575e+14	1.10289e+14
4.43753	2.05228e+14	1.09902e+14
4.44003	5.10705e+13	1.09507e+14
4.44253	1.11704e+14	1.09167e+14
4.44503	9.76534e+13	1.0874e+14
4.44753	5.06881e+13	1.08401e+14
4.45003	6.23417e+13	1.07953e+14
4.45253	7.14026e+13	1.07663e+14
4.45503	2.24948e+14	1.07221e+14
4.45753	1.52435e+14	1.0679e+14
4.46003	4.27899e+13	1.06459e+14
4.46253	1.83305e+14	1.05899e+14
4.46503	4.35144e+13	1.05547e+14
4.46753	1.22433e+14	1.05102e+14
4.47003	1.67966e+14	1.04604e+14
4.47253	1.35699e+14	1.04205e+14
4.47503	1.14937e+14	1.03876e+14
4.47753	5.28624e+13	1.03449e+14
4.48003	9.87014e+13	1.03045e+14
4.48253	1.63136e+14	1.02682e+14
4.48503	6.51937e+13	1.02246e+14
4.48753	4.72237e+13	1.018e+14
4.49003	6.18675e+13	1.01437e+14
4.49253	1.2509e+14	1.0124e+14
4.49503	5.0876e+13	1.00993e+14
4.49753	4.2688e+13	1.009e+14
4.50003	1.18348e+14	1.00645e+14
4.50253	9.70355e+13	1.00472e+14
4.50503	4.23015e+13	1.00339e+14
4.50753	1.22928e+14	1.00122e+14
4.51003	8.66102e+13	1.00031e+14
4.51253	8.92641e+13	9.98757e+13
4.51503	1.32394e+14	9.98835e+13
4.51753	9.94876e+13	9.9738e+13
4.52003	6.74266e+13	9.97052e+13
4.52253	1.1636e+14	9.96943e+13
4.52503	4.58889e+13	9.97798e+13
4.52753	1.18757e+14	9.98249e+13
4.53003	5.53743e+13	9.99102e+13
4.53253	6.62609e+13	1.0004e+14
4.53503	6.23526e+13	1.00185e+14
4.53753	1.04075e+14	1.00302e+14
4.54003	3.20006e+13	1.00447e+14
4.54253	8.26568e+13	1.00634e+14
4.54503	1.28726e+14	1.00935e+14
4.54753	6.00127e+13	1.00947e+14
4.55003	1.46277e+14	1.01121e+14
4.55253	9.90956e+13	1.01369e+14
4.55503	1.34332e+14	1.01617e+14
4.55753	1.39603e+14	1.01826e+14
4.56003	4.66949e+13	1.02136e+14
4.56253	1.1863e+14	1.02316e+14
4.56503	1.03961e+14	1.02434e+14
4.56753	1.37242e+14	1.02602e+14
4.57003	1.13939e+14	1.02874e+14
4.57253	1.60717e+14	1.03162e+14
4.57503	1.67788e+14	1.03466e+14
4.57753	2.22594e+14	1.03595e+14
4.58003	5.29143e+13	1.03742e+14
4.58253	1.33259e+14	1.03784e+14
4.58503	1.81217e+14	1.03874e+14
4.58753	8.32764e+13	1.03987e+14
4.59003	1.26942e+14	1.04089e+14
4.59253	2.64755e+13	1.04262e+14
4.59503	78742171508419	1.04322e+14
4.59753	1.37504e+14	1.04411e+14
4.60003	1.31509e+14	1.04437e+14
4.60253	9.23244e+13	1.04467e+14
4.60503	8.95945e+13	1.04603e+14
4.60753	4.23732e+13	1.04637e+14
4.61003	1.8633e+13	1.04587e+14
4.61253	3.16456e+13	1.04681e+14
4.61503	1.44795e+14	1.04774e+14
4.61753	1.30928e+14	1.04784e+14
4.62003	1.32689e+14	1.04733e+14
4.62253	2.22018e+14	1.04845e+14
4.62503	8.33271e+13	1.04932e+14
4.62753	1.23743e+14	1.04926e+14
4.63003	1.27164e+14	1.04939e+14
4.63253	1.0321e+14	1.0494e+14
4.63503	8.89222e+13	1.04877e+14
4.63753	1.78544e+13	1.04823e+14
4.64003	8.37353e+13	1.04808e+14
4.64253	5.95804e+13	1.04731e+14
4.64503	5.52963e+13	1.04712e+14
4.64753	1.08746e+14	1.04785e+14
4.65003	1.6009e+14	1.04829e+14
4.65253	8.80889e+13	1.04917e+14
4.65503	5.72564e+13	1.04856e+14
4.65753	1.31951e+14	1.0493e+14
4.66003	6.60358e+13	1.04934e+14
4.66253	1.32786e+14	1.04942e+14
4.66503	7.93794e+13	1.0498e+14
4.66753	1.25357e+14	1.0503e+14
4.67003	2.34124e+14	1.05024e+14
4.67253	3.18013e+13	1.04952e+14
4.67503	1.09319e+14	1.04978e+14
4.67753	9.98152e+13	1.04884e+14
4.68003	1.04351e+14	1.04906e+14
4.68253	1.55176e+14	1.04907e+14
4.68503	1.19991e+14	1.04892e+14
4.68753	8.48335e+13	1.0496e+14
4.69003	9.79308e+13	1.04913e+14
4.69253	1.52275e+13	1.04854e+14
4.69503	2.08922e+14	1.04786e+14
4.69753	2.11612e+14	1.04716e+14
4.70003	1.87923e+14	1.04677e+14
4.70253	1.67856e+13	1.04571e+14
4.70503	7.05411e+13	1.04408e+14
4.70753	1.12553e+14	1.04393e+14
4.71003	9.81002e+13	1.04314e+14
4.71253	3.38448e+13	1.04185e+14
4.71503	1.74575e+14	1.04112e+14
4.71753	1.23573e+14	1.04034e+14
4.72003	8.80933e+13	1.04009e+14
4.72253	1.70171e+14	1.03972e+14
4.72503	6.81244e+13	1.03956e+14
4.72753	6.57055e+13	1.03849e+14
4.73003	1.36263e+14	1.03736e+14
4.73253	7.74701e+13	1.0373e+14
4.73503	5.46222e+13	1.0379e+14
4.73753	1.26625e+14	1.03832e+14
4.74003	1.17113e+14	1.03794e+14
4.74253	4.93946e+13	1.03713e+14
4.74503	5.22772e+13	1.03637e+14
4.74753	1.67745e+14	1.03575e+14
4.75003	1.31869e+14	1.03388e+14
4.75253	1.00676e+14	1.03416e+14
4.75503	9.84037e+13	1.03327e+14
4.75753	3.64587e+13	1.03253e+14
4.76003	5.08029e+13	1.03169e+14
4.76253	3.06962e+13	1.03223e+14
4.76503	8.26262e+13	1.03294e+14
4.76753	5.79665e+13	1.03303e+14
4.77003	9.29959e+13	1.03267e+14
4.77253	1.65327e+14	1.03232e+14
4.77503	174957886009539	1.0312e+14
4.77753	1.48448e+14	1.02999e+14
4.78003	5.5141e+13	1.02891e+14
4.78253	1.48164e+14	1.02862e+14
4.78503	8.2632e+13	1.02661e+14
4.78753	9.13526e+13	1.02579e+14
4.79003	1.68248e+14	1.02352e+14
4.79253	1.10565e+14	1.02228e+14
4.79503	1.04705e+14	1.02074e+14
4.79753	7.96251e+13	1.01716e+14
4.80003	1.26396e+14	1.01569e+14
4.80253	7.93033e+13	1.01316e+14
4.80503	1.63984e+14	1.01133e+14
4.80753	1.71179e+14	1.00891e+14
4.81003	1.51994e+14	1.0053e+14
4.81253	1.52227e+14	1.00259e+14
4.81503	9.65344e+13	9.99495e+13
4.81753	7.35613e+13	9.96139e+13
4.82003	1.00135e+14	9.93559e+13
4.82253	7.63687e+13	9.89215e+13
4.82503	1.56602e+14	9.84286e+13
4.82753	8.17245e+13	9.79849e+13
4.83003	6.68521e+13	9.76853e+13
4.83253	6.92634e+13	9.73525e+13
4.83503	8.50844e+13	9.70018e+13
4.83753	7.51594e+13	9.65839e+13
4.84003	4.60198e+13	9.61894e+13
4.84253	9.00659e+13	9.56208e+13
4.84503	5.84127e+13	9.52005e+13
4.84753	1.06617e+14	9.48501e+13
4.85003	1.82491e+14	9.44564e+13
4.85253	6.46893e+13	9.40798e+13
4.85503	2.19228e+13	9.3642e+13
4.85753	1.43672e+14	9.32202e+13
4.86003	1.65497e+14	9.28199e+13
4.86253	1.2026e+14	9.242e+13
4.86503	4.66538e+13	9.19639e+13
4.86753	1.08894e+14	9.15565e+13
4.87003	9.01647e+13	9.12311e+13
4.87253	9.84358e+13	9.08972e+13
4.87503	3.43439e+13	9.04429e+13
4.87753	1.33581e+14	9.01232e+13
4.88003	4.01266e+13	8.98233e+13
4.88253	6.10401e+13	8.95321e+13
4.88503	3.09982e+13	8.93021e+13
4.88753	1.7559e+14	8.91135e+13
4.89003	1.24366e+14	8.891e+13
4.89253	1.23391e+14	8.86534e+13
4.89503	5.50584e+13	8.84481e+13
4.89753	6.50687e+13	8.82536e+13
4.90003	4.14211e+13	8.80443e+13
4.90253	8.81062e+13	8.78386e+13
4.90503	3.97271e+13	8.77471e+13
4.90753	1.15184e+14	8.77076e+13
4.91003	8.39952e+12	8.75977e+13
4.91253	9.67961e+13	8.75187e+13
4.91503	1.61358e+13	8.74577e+13
4.91753	9.95358e+13	8.73478e+13
4.92003	1.26576e+14	8.73177e+13
4.92253	1.35201e+13	8.73295e+13
4.92503	7.35147e+13	8.74614e+13
4.92753	5.75816e+13	8.7455e+13
4.93003	1.48019e+14	8.75445e+13
4.93253	1.03153e+14	8.76183e+13
4.93503	3.8156e+13	8.76016e+13
4.93753	1.24252e+14	8.76747e+13
4.94003	6.59129e+13	8.76989e+13
4.94253	7.49594e+13	8.7773e+13
4.94503	1.06682e+14	8.78855e+13
4.94753	1.14958e+14	8.79598e+13
4.95003	5.71634e+13	8.80409e+13
4.95253	9.83168e+13	8.80968e+13
4.95503	1.08369e+14	8.81373e+13
4.95753	1.43558e+14	8.81969e+13
4.96003	1.71702e+14	8.81962e+13
4.96253	8.66104e+13	8.81723e+13
4.96503	64172870157369	8.81447e+13
4.96753	1.93434e+13	8.81357e+13
4.97003	1.38773e+14	8.81223e+13
4.97253	1.77918e+14	8.81646e+13
4.97503	1.96238e+14	8.81358e+13
4.97753	1.02058e+14	8.79691e+13
4.98003	3.23802e+13	8.79224e+13
4.98253	1.16232e+14	8.79311e+13
4.98503	7.17789e+13	8.78771e+13
4.98753	4.64106e+13	8.77149e+13
4.99003	4.79191e+13	8.76094e+13
4.99253	8.00573e+13	8.75891e+13
4.99503	9.24207e+13	8.75331e+13
[truncated: 78,001 more rows]

## Sheet: Ion1_Spectrum_2c
Frequency_THz	Raw_Amplitude	Smoothed_Amplitude
0	0.0512003	2.51028e+12
0.00250002	3.27544e+12	2.51315e+12
0.00500003	2.75018e+12	2.51575e+12
0.00750005	2.6417e+12	2.51866e+12
0.0100001	2.60405e+12	2.52091e+12
0.0125001	2.58452e+12	2.52317e+12
0.0150001	2.57585e+12	2.52557e+12
0.0175001	2.56778e+12	2.52775e+12
0.0200001	2.56644e+12	2.52965e+12
0.0225001	2.56231e+12	2.53186e+12
0.0250002	2.55681e+12	2.53395e+12
0.0275002	2.56341e+12	2.53545e+12
0.0300002	2.56229e+12	2.53741e+12
0.0325002	2.55715e+12	2.53933e+12
0.0350002	2.56079e+12	2.54107e+12
0.0375002	2.53059e+12	2.54279e+12
0.0400003	2.57351e+12	2.5444e+12
0.0425003	2.53958e+12	2.54545e+12
0.0450003	2.534e+12	2.54631e+12
0.0475003	2.57837e+12	2.54766e+12
0.0500003	2.57686e+12	2.54898e+12
0.0525003	2.50509e+12	2.54986e+12
0.0550003	2.65587e+12	2.55051e+12
0.0575004	2.54385e+12	2.55106e+12
0.0600004	2.58214e+12	2.55248e+12
0.0625004	2.58755e+12	2.55324e+12
0.0650004	2.69858e+12	2.55385e+12
0.0675004	2.61452e+12	2.55419e+12
0.0700004	2.54934e+12	2.55518e+12
0.0725005	2.65508e+12	2.5556e+12
0.0750005	2.64438e+12	2.55649e+12
0.0775005	2.54171e+12	2.55649e+12
0.0800005	2.58021e+12	2.55715e+12
0.0825005	2.59923e+12	2.55753e+12
0.0850005	2.61463e+12	2.55783e+12
0.0875005	2.61354e+12	2.5581e+12
0.0900006	2.68906e+12	2.55792e+12
0.0925006	2.5662e+12	2.5581e+12
0.0950006	2.62601e+12	2.55762e+12
0.0975006	2.50969e+12	2.55709e+12
0.100001	2.72602e+12	2.55704e+12
0.102501	2.49486e+12	2.55671e+12
0.105001	2.50816e+12	2.55688e+12
0.107501	2.65735e+12	2.55682e+12
0.110001	2.50668e+12	2.55734e+12
0.112501	2.64114e+12	2.55831e+12
0.115001	2.49732e+12	2.55904e+12
0.117501	2.26146e+12	2.55837e+12
0.120001	2.48343e+12	2.55873e+12
0.122501	2.49011e+12	2.55803e+12
0.125001	2.55563e+12	2.56015e+12
0.127501	2.66761e+12	2.56243e+12
0.130001	2.5284e+12	2.5631e+12
0.132501	2.75594e+12	2.56435e+12
0.135001	2.36454e+12	2.56542e+12
0.137501	2.41302e+12	2.5674e+12
0.140001	2.55878e+12	2.56947e+12
0.142501	2.45377e+12	2.57028e+12
0.145001	2.30619e+12	2.57233e+12
0.147501	2.59851e+12	2.57531e+12
0.150001	2.561e+12	2.57764e+12
0.152501	2.16169e+12	2.57927e+12
0.155001	2.6244e+12	2.58247e+12
0.157501	2.64616e+12	2.58514e+12
0.160001	2.56398e+12	2.58867e+12
0.162501	2.61529e+12	2.59171e+12
0.165001	2.59048e+12	2.59517e+12
0.167501	2.18553e+12	2.59758e+12
0.170001	2.12764e+12	2.60196e+12
0.172501	2.6998e+12	2.60441e+12
0.175001	2.74359e+12	2.60944e+12
0.177501	2.4226e+12	2.61405e+12
0.180001	2.31206e+12	2.61675e+12
0.182501	2.34619e+12	2.62169e+12
0.185001	3.29751e+12	2.62543e+12
0.187501	2.69861e+12	2.63022e+12
0.190001	2.63157e+12	2.63386e+12
0.192501	2.45084e+12	2.63954e+12
0.195001	3.21303e+12	2.64429e+12
0.197501	2.65393e+12	2.6504e+12
0.200001	3.20892e+12	2.65456e+12
0.202501	2.32002e+12	2.65927e+12
0.205001	3.08686e+12	2.66507e+12
0.207501	2.813e+12	2.6708e+12
0.210001	2.7542e+12	2.67701e+12
0.212501	2.75879e+12	2.68356e+12
0.215001	2.2967e+12	2.68903e+12
0.217501	2.72743e+12	2.69216e+12
0.220001	2.05008e+12	2.6985e+12
0.222501	2.07036e+12	2.70419e+12
0.225001	2.64607e+12	2.71054e+12
0.227501	2.35408e+12	2.71747e+12
0.230001	2.90545e+12	2.72229e+12
0.232501	2.60924e+12	2.73053e+12
0.235001	3.21086e+12	2.73423e+12
0.237501	3.57218e+12	2.73924e+12
0.240002	3.15919e+12	2.74539e+12
0.242502	1.51697e+12	2.7515e+12
0.245002	2.66178e+12	2.75605e+12
0.247502	1.45124e+12	2.76338e+12
0.250002	4.52142e+12	2.76797e+12
0.252502	2.10865e+12	2.77487e+12
0.255002	3.50069e+12	2.78123e+12
0.257502	3.32863e+12	2.78668e+12
0.260002	2.78755e+12	2.79221e+12
0.262502	3.54451e+12	2.79792e+12
0.265002	3.33328e+12	2.80414e+12
0.267502	1.71395e+12	2.80867e+12
0.270002	2.95697e+12	2.81542e+12
0.272502	3.74733e+12	2.82126e+12
0.275002	2.71711e+12	2.82592e+12
0.277502	1.76478e+12	2.83141e+12
0.280002	3.36977e+12	2.83698e+12
0.282502	2.53808e+12	2.84263e+12
0.285002	3.28284e+12	2.84748e+12
0.287502	2.50156e+12	2.854e+12
0.290002	2.76196e+12	2.86221e+12
0.292502	1.48895e+12	2.87e+12
0.295002	3.55736e+12	2.8781e+12
0.297502	1.2368e+12	2.88593e+12
0.300002	4.07024e+12	2.89052e+12
0.302502	3.31627e+12	2.89833e+12
0.305002	1.00975e+12	2.90641e+12
0.307502	3.64473e+12	2.91532e+12
0.310002	2.03387e+12	2.92013e+12
0.312502	3.19009e+12	2.92532e+12
0.315002	1.84036e+12	2.93092e+12
0.317502	4.16436e+12	2.93629e+12
0.320002	2.86803e+12	2.94336e+12
0.322502	4.20574e+12	2.95115e+12
0.325002	1.99402e+12	2.95674e+12
0.327502	2.63228e+12	2.963e+12
0.330002	3.7033e+12	2.96978e+12
0.332502	3.54661e+12	2.97677e+12
0.335002	3.97964e+12	2.98454e+12
0.337502	4.20213e+12	2.99019e+12
0.340002	2.85118e+12	3.00263e+12
0.342502	3.92058e+11	3.01001e+12
0.345002	4.00659e+12	3.01587e+12
0.347502	3.23005e+12	3.02625e+12
0.350002	3.8005e+12	3.03916e+12
0.352502	4.52136e+12	3.04651e+12
0.355002	1.82728e+12	3.05565e+12
0.357502	5.63086e+12	3.06228e+12
0.360002	5.70074e+11	3.07331e+12
0.362502	2.08677e+12	3.08845e+12
0.365002	3.52952e+12	3.09699e+12
0.367502	3.27469e+12	3.11112e+12
0.370002	1.36054e+12	3.123e+12
0.372502	4.75381e+12	3.13819e+12
0.375002	1.60997e+12	3.15251e+12
0.377502	4.29411e+12	3.16338e+12
0.380002	3.635e+12	3.17541e+12
0.382502	2.42022e+12	3.18938e+12
0.385002	2.74919e+12	3.20241e+12
0.387502	2.56273e+12	3.22185e+12
0.390002	3.19918e+12	3.23737e+12
0.392502	1.48469e+12	3.25132e+12
0.395002	3.91902e+12	3.27026e+12
0.397502	2.70892e+12	3.2859e+12
0.400003	1.73699e+12	3.30241e+12
0.402503	2.7312e+12	3.322e+12
0.405003	2.51121e+12	3.34037e+12
0.407503	3.10568e+12	3.36081e+12
0.410003	2.28053e+12	3.37981e+12
0.412503	4.10103e+12	3.39968e+12
0.415003	5.86653e+12	3.42327e+12
0.417503	5.07019e+12	3.44545e+12
0.420003	4.78894e+12	3.46995e+12
0.422503	4.25281e+12	3.49553e+12
0.425003	1.15741e+12	3.51842e+12
0.427503	4.82664e+12	3.5486e+12
0.430003	4.58527e+12	3.57598e+12
0.432503	5.15819e+12	3.60429e+12
0.435003	5.16087e+11	3.62753e+12
0.437503	2.04792e+12	3.65357e+12
0.440003	1.97974e+12	3.68153e+12
0.442503	1.79326e+12	3.7131e+12
0.445003	3.62207e+12	3.73996e+12
0.447503	5.04932e+12	3.77141e+12
0.450003	1.92114e+12	3.79951e+12
0.452503	3.28071e+12	3.82963e+12
0.455003	3.00551e+12	3.86246e+12
0.457503	4.00652e+12	3.88872e+12
0.460003	4.47124e+12	3.91821e+12
0.462503	2.00218e+12	3.94402e+12
0.465003	9.42565e+12	3.97439e+12
0.467503	2.82836e+12	4.00892e+12
0.470003	1.60776e+12	4.04297e+12
0.472503	5.99294e+12	4.0715e+12
0.475003	8.37442e+12	4.10534e+12
0.477503	2.24469e+12	4.1343e+12
0.480003	3.86616e+12	4.16191e+12
0.482503	1.43993e+12	4.19433e+12
0.485003	5.90427e+12	4.22818e+12
0.487503	1.03129e+13	4.26038e+12
0.490003	2.39189e+12	4.29196e+12
0.492503	7.7092e+12	4.32953e+12
0.495003	2.91088e+12	4.36152e+12
0.497503	7.24642e+12	4.39609e+12
0.500003	4.33455e+12	4.42824e+12
0.502503	2.88291e+12	4.46351e+12
0.505003	1.32813e+12	4.49845e+12
0.507503	4.45871e+12	4.53176e+12
0.510003	2.56567e+12	4.56321e+12
0.512503	8.48675e+12	4.60184e+12
0.515003	3.79394e+12	4.63314e+12
0.517503	1.21323e+12	4.66814e+12
0.520003	4.78263e+12	4.7053e+12
0.522503	1.75215e+12	4.73944e+12
0.525003	3.03713e+12	4.77209e+12
0.527503	4.84869e+12	4.81192e+12
0.530003	2.05278e+12	4.8464e+12
0.532503	5.49481e+12	4.8795e+12
0.535003	2.45974e+12	4.9104e+12
0.537503	3.7887e+12	4.94735e+12
0.540003	6.61064e+12	4.98761e+12
0.542503	4.6342e+12	5.01972e+12
0.545003	5.51573e+12	5.05629e+12
0.547503	8.09955e+12	5.0868e+12
0.550003	2.20709e+12	5.1207e+12
0.552503	1.2584e+13	5.15209e+12
0.555003	7.3926e+12	5.18864e+12
0.557503	5.54131e+12	5.2258e+12
0.560004	2.1189e+12	5.2547e+12
0.562504	3.53999e+12	5.30015e+12
0.565004	6.52978e+12	5.33436e+12
0.567504	8.6721e+12	5.36517e+12
0.570004	5.04294e+12	5.39884e+12
0.572504	8.37649e+12	5.44178e+12
0.575004	5.2894e+12	5.47293e+12
0.577504	5.05821e+12	5.51102e+12
0.580004	8.41124e+12	5.54203e+12
0.582504	1.70533e+12	5.57453e+12
0.585004	5.16085e+12	5.60385e+12
0.587504	1.3769e+12	5.63661e+12
0.590004	6.70552e+12	5.66855e+12
0.592504	9.5818e+12	5.69848e+12
0.595004	6.30559e+12	5.72879e+12
0.597504	3.62829e+12	5.75985e+12
0.600004	8.61409e+12	5.7871e+12
0.602504	3.35543e+12	5.81692e+12
0.605004	2.60457e+12	5.84961e+12
0.607504	5.4693e+12	5.87886e+12
0.610004	1.04443e+13	5.91017e+12
0.612504	3.24805e+12	5.94435e+12
0.615004	4.366e+12	5.96866e+12
0.617504	1.22159e+13	6.00578e+12
0.620004	5.01425e+12	6.03726e+12
0.622504	5.95086e+12	6.07286e+12
0.625004	6.31829e+12	6.105e+12
0.627504	6.42054e+12	6.1442e+12
0.630004	8.30552e+12	6.18485e+12
0.632504	5.28325e+12	6.23261e+12
0.635004	1.98121e+12	6.2664e+12
0.637504	1.02881e+13	6.3157e+12
0.640004	1.55325e+12	6.35074e+12
0.642504	6.44159e+12	6.39864e+12
0.645004	6.97896e+12	6.45316e+12
0.647504	5.76833e+12	6.5094e+12
0.650004	2.86367e+12	6.56704e+12
0.652504	9.98421e+12	6.61663e+12
0.655004	4.71089e+12	6.66695e+12
0.657504	3.13836e+12	6.73381e+12
0.660004	1.68754e+12	6.79659e+12
0.662504	8.02124e+12	6.85243e+12
0.665004	1.31446e+13	6.9141e+12
0.667504	5.11721e+12	6.98409e+12
0.670004	9.13643e+12	7.04876e+12
0.672504	2.0268e+12	7.12313e+12
0.675004	5.77364e+12	7.19403e+12
0.677504	6.42023e+11	7.26563e+12
0.680004	1.07519e+13	7.32917e+12
0.682504	1.09373e+13	7.40381e+12
0.685004	2.37472e+12	7.48331e+12
0.687504	1.67921e+13	7.57236e+12
0.690004	5.65779e+12	7.659e+12
0.692504	2.65385e+12	7.76561e+12
0.695004	6.66369e+12	7.85519e+12
0.697504	1.88624e+13	7.948e+12
0.700004	6.43326e+12	8.04875e+12
0.702504	1.13186e+13	8.15305e+12
0.705004	4.8893e+12	8.25327e+12
0.707504	6.80555e+12	8.35759e+12
0.710004	4.64597e+12	8.47393e+12
0.712504	9.24706e+12	8.58029e+12
0.715004	6.07567e+12	8.6969e+12
0.717504	1.10121e+13	8.81025e+12
0.720005	4.65671e+12	8.93413e+12
0.722505	4.93902e+12	9.05133e+12
0.725005	5.39782e+12	9.16366e+12
0.727505	1.03404e+13	9.28221e+12
0.730005	7.2172e+12	9.41058e+12
0.732505	5.20863e+12	9.53851e+12
0.735005	5.53424e+12	9.66973e+12
0.737505	1.30263e+13	9790811392743
0.740005	5.34854e+12	9.92529e+12
0.742505	1.14993e+13	1.00519e+13
0.745005	9.68943e+12	1.01859e+13
0.747505	8.96232e+12	1.03121e+13
0.750005	8.76554e+12	1.04375e+13
0.752505	1.29329e+13	1.05704e+13
0.755005	1.21163e+13	1.0698e+13
0.757505	1.74466e+13	1.08264e+13
0.760005	3.73311e+12	1.0953e+13
0.762505	1.83679e+13	1.10722e+13
0.765005	6.38464e+12	1.12029e+13
0.767505	1.48143e+13	1.13377e+13
0.770005	1.78784e+13	1.14583e+13
0.772505	2.08946e+13	1.15769e+13
0.775005	1.67899e+13	1.16974e+13
0.777505	7.04928e+12	1.18223e+13
0.780005	8.13486e+12	1.19258e+13
0.782505	2.17224e+13	1.2045e+13
0.785005	1.73031e+13	1.21601e+13
0.787505	4.07817e+12	1.22659e+13
0.790005	1.03088e+13	1.2381e+13
0.792505	1.96009e+13	1.24875e+13
0.795005	8.54588e+12	1.25874e+13
0.797505	1.76046e+13	1.26814e+13
0.800005	1.28334e+13	1.27907e+13
0.802505	5.29024e+12	1.28882e+13
0.805005	4.36081e+12	1.30022e+13
0.807505	9.23298e+12	1.30979e+13
0.810005	1.05049e+13	1.32104e+13
0.812505	1.55119e+13	1.33112e+13
0.815005	1.17666e+13	1.33926e+13
0.817505	3.36355e+13	1.34798e+13
0.820005	1.20968e+13	1.35662e+13
0.822505	9.44629e+12	1.36705e+13
0.825005	1.8827e+13	1.37491e+13
0.827505	1.63649e+13	1.3826e+13
0.830005	8.91946e+12	1.39021e+13
0.832505	1.44204e+13	1.39921e+13
0.835005	1.85752e+13	1.40835e+13
0.837505	8.4552e+12	1.41749e+13
0.840005	1.45152e+13	1.42449e+13
0.842505	1.39743e+13	1.43142e+13
0.845005	2.56109e+13	1.43909e+13
0.847505	1.17511e+13	1.44739e+13
0.850005	2.5223e+12	1.4542e+13
0.852505	1.35953e+13	1.46146e+13
0.855005	1.7818e+13	1.46735e+13
0.857505	1.52834e+13	1.47398e+13
0.860005	2.04347e+13	1.48066e+13
0.862505	1.22975e+13	1.48762e+13
0.865005	1.92228e+13	1.49332e+13
0.867505	1.08275e+13	1.50125e+13
0.870005	2.59517e+13	1.508e+13
0.872505	8.8145e+12	1.51397e+13
0.875005	9.54398e+12	1.52111e+13
0.877505	1.87241e+13	1.5271e+13
0.880006	1.29542e+13	1.5332e+13
0.882506	1.62501e+13	1.53979e+13
0.885006	1.18797e+13	1.54713e+13
0.887506	2.53482e+12	1.55318e+13
0.890006	2.53703e+13	1.55835e+13
0.892506	2.17075e+13	1.5633e+13
0.895006	1.19158e+13	1.5688e+13
0.897506	1.21961e+13	1.57579e+13
0.900006	1.51676e+13	1.58163e+13
0.902506	1.91379e+13	1.58699e+13
0.905006	4.51202e+12	1.59317e+13
0.907506	1.96604e+13	1.59739e+13
0.910006	1.57792e+13	1.6001e+13
0.912506	7.04191e+12	1.60405e+13
0.915006	2.65938e+13	1.61014e+13
0.917506	2.28994e+13	1.61492e+13
0.920006	9.38939e+12	1.61734e+13
0.922506	1.00401e+13	1.62141e+13
0.925006	2.30109e+13	1.62335e+13
0.927506	1.59752e+13	1.62889e+13
0.930006	3.15811e+13	1.63274e+13
0.932506	2.20781e+13	1.63938e+13
0.935006	4.10713e+13	1.64359e+13
0.937506	1.94104e+13	1.64781e+13
0.940006	1.31979e+13	1.65158e+13
0.942506	1.05202e+13	1.65525e+13
0.945006	9.42125e+12	1.65807e+13
0.947506	3.49662e+13	1.6624e+13
0.950006	1.74367e+13	1.6665e+13
0.952506	4.43477e+12	1.66874e+13
0.955006	1.05166e+13	1.67256e+13
0.957506	2.13241e+13	1.67643e+13
0.960006	2.52691e+13	1.68356e+13
0.962506	2.32711e+13	1.68641e+13
0.965006	4.55465e+12	1.69003e+13
0.967506	2.94691e+12	1.69511e+13
0.970006	1.75584e+13	1.70242e+13
0.972506	1.89828e+13	1.7085e+13
0.975006	3.90713e+12	1.71392e+13
0.977506	1.14072e+13	1.72124e+13
0.980006	2.70548e+12	1.72882e+13
0.982506	9.93744e+12	1.73458e+13
0.985006	1.04974e+13	1.74134e+13
0.987506	1.56511e+13	1.74896e+13
0.990006	1.02288e+13	1.7579e+13
0.992506	2.86371e+13	1.76604e+13
0.995006	2.14282e+13	1.77712e+13
0.997506	1.16987e+13	1.78594e+13
1.00001	2.52313e+13	1.79673e+13
1.00251	1.30138e+13	1.80579e+13
1.00501	1.97278e+13	1.81682e+13
1.00751	2.488e+13	1.82953e+13
1.01001	3.78564e+13	1.83958e+13
1.01251	9.97466e+12	1.85073e+13
1.01501	1.64545e+13	1.86418e+13
1.01751	4.40917e+12	1.87467e+13
1.02001	2.14425e+13	1.88935e+13
1.02251	4.11322e+13	1.90276e+13
1.02501	2.96295e+13	1.91751e+13
1.02751	1.99813e+13	1.93095e+13
1.03001	2.11276e+13	1.94603e+13
1.03251	2.89645e+12	1.96126e+13
1.03501	2.73294e+12	1.97457e+13
1.03751	1.47691e+13	1.98957e+13
1.04001	2.79927e+13	2.00422e+13
1.04251	2.11807e+13	2.01759e+13
1.04501	5.76238e+12	2.0329e+13
1.04751	1.62069e+13	2.04756e+13
1.05001	4.07398e+12	2.06382e+13
1.05251	4.14291e+13	2.08122e+13
1.05501	1.57165e+13	2.09726e+13
1.05751	4.72024e+13	2.11525e+13
1.06001	2.41524e+13	2.13253e+13
1.06251	2.5687e+13	2.14625e+13
1.06501	2.50064e+13	2.16377e+13
1.06751	1.94756e+13	2.18272e+13
1.07001	2.96786e+13	2.20054e+13
1.07251	2.27501e+13	2.22059e+13
1.07501	1.684e+13	2.23881e+13
1.07751	5.00749e+12	2.2558e+13
1.08001	1.97145e+13	2.2758e+13
1.08251	1.20662e+13	2.29614e+13
1.08501	5.16806e+13	2.31261e+13
1.08751	3.65447e+12	2.33187e+13
1.09001	2.13422e+12	2.35171e+13
1.09251	2.37732e+13	2.37582e+13
1.09501	4.42087e+13	2.39679e+13
1.09751	3.57747e+13	2.42126e+13
1.10001	1.03318e+13	2.4421e+13
1.10251	2.0854e+13	2.46564e+13
1.10501	3.15379e+13	2.49007e+13
1.10751	1.10031e+13	2.51401e+13
1.11001	1.67939e+13	2.53606e+13
1.11251	2.75744e+13	2.55923e+13
1.11501	2.98046e+13	2.58171e+13
1.11751	2.3087e+13	2.60602e+13
1.12001	4.30515e+13	2.6261e+13
1.12251	2.65641e+13	2.65006e+13
1.12501	2.72611e+13	2.67392e+13
1.12751	6.02702e+12	2.69899e+13
1.13001	3.44137e+13	2.72776e+13
1.13251	4.21778e+13	2.7511e+13
1.13501	1.14331e+13	2.77644e+13
1.13751	1.75286e+13	2.807e+13
1.14001	3.20526e+13	2.83902e+13
1.14251	1.81277e+13	2.86932e+13
1.14501	5.68136e+13	2.89843e+13
1.14751	2.72691e+13	2.9277e+13
1.15001	3.94617e+13	2.95793e+13
1.15251	2.41232e+13	2.98691e+13
1.15501	4.27286e+13	3.01685e+13
1.15751	2.65964e+13	3.05227e+13
1.16001	1.80298e+13	3.0858e+13
1.16251	3.08049e+13	3.12098e+13
1.16501	1.67323e+13	3.158e+13
1.16751	2.03432e+13	3.19291e+13
1.17001	3.55627e+13	3.23449e+13
1.17251	1.32092e+13	3.27248e+13
1.17501	3.18128e+13	3.31083e+13
1.17751	5.41629e+13	3.35001e+13
1.18001	2.78529e+13	3.39051e+13
1.18251	6.09047e+13	3.43086e+13
1.18501	3.76717e+13	3.46596e+13
1.18751	1.2757e+13	3.5057e+13
1.19001	3.18141e+13	3.55163e+13
1.19251	3.97377e+13	3.59489e+13
1.19501	2.28583e+13	3.63888e+13
1.19751	4.55803e+13	3.67993e+13
1.20001	4.57799e+13	3.73308e+13
1.20251	1.12814e+13	3.78744e+13
1.20501	3.25651e+13	3.842e+13
1.20751	4.0894e+13	3.89022e+13
1.21001	6.5034e+12	3.94102e+13
1.21251	4.06351e+13	3.99077e+13
1.21501	4.13045e+13	4.04103e+13
1.21751	6.70242e+13	4.09429e+13
1.22001	2.72127e+13	4.14391e+13
1.22251	7.74729e+13	4.19532e+13
1.22501	3.1861e+13	4.2531e+13
1.22751	4.45347e+13	4.30488e+13
1.23001	5.80426e+13	4.36172e+13
1.23251	3.95381e+13	4.41443e+13
1.23501	2.33231e+13	4.46719e+13
1.23751	3.43649e+13	4.52121e+13
1.24001	2.90374e+13	4.57234e+13
1.24251	4.1397e+13	4.62172e+13
1.24501	9.24584e+12	4.67172e+13
1.24751	4.3371e+13	4.72144e+13
1.25001	2.98318e+13	4.7734e+13
1.25251	5.35285e+13	4.8209e+13
1.25501	7.7112e+13	4.87401e+13
1.25751	1.79524e+13	4.92163e+13
1.26001	4.34926e+13	4.96883e+13
1.26251	1.06939e+14	5.01432e+13
1.26501	8.47893e+13	5.05922e+13
1.26751	6.42694e+13	5.10872e+13
1.27001	3.43782e+13	5.16037e+13
1.27251	4.9471e+13	5.20081e+13
1.27501	7.17504e+13	5.24157e+13
1.27751	3.78423e+13	5.2812e+13
1.28001	3.48681e+13	5.32073e+13
1.28251	9.11654e+13	5.35517e+13
1.28501	4.44923e+13	5.38549e+13
1.28751	5.89557e+13	5.41735e+13
1.29001	8.41953e+13	5.44442e+13
1.29251	6.32974e+13	5.47862e+13
1.29501	1.19669e+14	5.50185e+13
1.29751	51681005747810	5.52964e+13
1.30001	5.84897e+13	5.56445e+13
1.30251	4.79922e+13	5.58767e+13
1.30501	8.90818e+13	5.60743e+13
1.30751	4.92791e+13	5.62837e+13
1.31001	1.28806e+13	5.6435e+13
1.31251	3.57346e+13	5.66508e+13
1.31501	9.70092e+13	5.68746e+13
1.31751	5.39214e+13	5.72007e+13
1.32001	4.81036e+13	5.73462e+13
1.32251	1.83849e+13	5.76445e+13
1.32501	1.37541e+14	5.78094e+13
1.32751	1.27181e+14	5.79634e+13
1.33001	101884262985761	5.81686e+13
1.33251	3.39734e+13	5.83757e+13
1.33501	4.82348e+13	5.85884e+13
1.33751	6.51171e+13	5.87697e+13
1.34001	1.5188e+13	5.90203e+13
1.34251	4.51268e+13	5.92219e+13
1.34501	2.17235e+13	5.94917e+13
1.34751	5.64462e+13	5.97557e+13
1.35001	1.09418e+14	6.00322e+13
1.35251	1.00087e+13	6.03476e+13
1.35501	7.64728e+13	6.07404e+13
1.35751	3.6392e+13	6.10542e+13
1.36001	1.81629e+13	6.15206e+13
1.36251	4.19457e+13	6.1999e+13
1.36501	2.35739e+13	6.23837e+13
1.36751	1.23471e+13	6.28512e+13
1.37001	2.13697e+13	6.33068e+13
1.37251	4.5917e+13	6.3896e+13
1.37501	6.18097e+13	6.43876e+13
1.37751	2.24121e+13	6.4916e+13
1.38001	7.79716e+13	6.55382e+13
1.38251	5.52851e+13	6.61054e+13
1.38501	6.96632e+13	6.67739e+13
1.38751	3.50579e+13	6.74671e+13
1.39001	5.38451e+13	6.80511e+13
1.39251	1.34092e+14	6.86491e+13
1.39501	1.52187e+14	6.93432e+13
1.39751	7.32211e+13	7.01777e+13
1.40001	6.31238e+13	7.08466e+13
1.40251	7.97119e+13	7.16526e+13
1.40501	8.01149e+13	7.24058e+13
1.40751	5.91581e+13	7.31679e+13
1.41001	1.87122e+13	7.39134e+13
1.41251	5.28636e+13	7.47184e+13
1.41501	3.51943e+13	7.5536e+13
1.41751	1.22344e+14	7.63046e+13
1.42001	2.19376e+13	7.72474e+13
1.42251	1.09377e+14	7.79714e+13
1.42501	1.77027e+14	7.88732e+13
1.42751	7.43286e+13	7.98936e+13
1.43001	7.07366e+13	8.08045e+13
1.43251	7.09056e+13	8.16809e+13
1.43501	5.05476e+13	8.25066e+13
1.43751	1.09679e+14	8.34463e+13
1.44001	1.00612e+14	8.43639e+13
1.44251	2.33337e+14	8.52529e+13
1.44501	3.20686e+13	8.62276e+13
1.44751	1.87096e+14	8.72184e+13
1.45001	5.1331e+13	8.8243e+13
1.45251	3.84049e+13	8.90554e+13
1.45501	6.13747e+13	9.01419e+13
1.45751	8.02395e+13	9.10445e+13
1.46001	8.48692e+13	9.20313e+13
1.46251	9.08438e+12	9.29858e+13
1.46501	1.12962e+14	9.39479e+13
1.46751	4.28891e+13	9.49954e+13
1.47001	1.27363e+14	9.6028e+13
1.47251	6.04114e+13	9.70053e+13
1.47501	1.0389e+14	9.81639e+13
1.47751	7.92341e+13	9.91227e+13
1.48001	1.54418e+14	1.00185e+14
1.48251	5.1218e+13	1.01136e+14
1.48501	1.77942e+14	1.02243e+14
1.48751	1.42093e+14	1.03445e+14
1.49001	2.2181e+13	1.04622e+14
1.49251	8.99563e+13	1.05696e+14
1.49501	6.46056e+13	1.06823e+14
1.49751	1.5789e+14	1.07993e+14
1.50001	5.44621e+13	1.09213e+14
1.50251	6.22637e+13	1.10424e+14
1.50501	1.65462e+14	1.11798e+14
1.50751	9.52191e+13	1.13082e+14
1.51001	1.25948e+14	1.14408e+14
1.51251	1.53602e+14	1.15643e+14
1.51501	6.60442e+13	1.16863e+14
1.51751	3.9932e+13	1.18048e+14
1.52001	1.11761e+14	1.19382e+14
1.52251	218247597199638	1.20701e+14
1.52501	2.82094e+13	1.22019e+14
1.52751	1.91533e+14	1.23387e+14
1.53001	8.10969e+13	1.24709e+14
1.53251	8.27538e+13	1.26071e+14
1.53501	1.11422e+14	1.27373e+14
1.53751	1.22542e+14	1.28649e+14
1.54001	1.43092e+14	1.30031e+14
1.54251	1.04161e+14	1.31485e+14
1.54501	2.67004e+14	1.32933e+14
1.54751	6.01976e+13	1.34264e+14
1.55001	1.88065e+14	1.35498e+14
1.55251	3.11666e+14	1.36791e+14
1.55501	159057587605415	1.38294e+14
1.55751	151046029832932	1.3976e+14
1.56001	5.0716e+13	1.41087e+14
1.56251	1.46934e+14	1.42447e+14
1.56501	1.42086e+14	1.43837e+14
1.56751	1.61814e+14	1.45319e+14
1.57001	2.02022e+14	1.46811e+14
1.57251	1.99985e+14	1.48299e+14
1.57501	1.95235e+14	1.49738e+14
1.57751	6.10534e+13	1.51333e+14
1.58001	3.35961e+14	1.52762e+14
1.58251	7.42675e+13	1.54197e+14
1.58501	9.57515e+13	1.55635e+14
1.58751	7.00599e+13	1.56983e+14
1.59001	9.04848e+13	1.58519e+14
1.59251	1.31151e+14	1.59926e+14
1.59501	1.35078e+14	1.61415e+14
1.59751	4.43472e+13	1.63032e+14
1.60001	271847581531804	1.64612e+14
1.60251	7.5643e+13	1.66072e+14
1.60501	8.75729e+13	1.67557e+14
1.60751	2.58617e+13	1.6906e+14
1.61001	1.59909e+14	1.70556e+14
1.61251	2.34262e+14	1.71945e+14
1.61501	2.12254e+14	1.73409e+14
1.61751	6.8326e+13	1.74928e+14
1.62001	1.18736e+14	1.76509e+14
1.62251	1.72332e+14	1.77986e+14
1.62501	2.41278e+14	1.79364e+14
1.62751	2.28213e+14	1.80705e+14
1.63001	3.52135e+14	1.82108e+14
1.63251	2.77088e+14	1.83482e+14
1.63501	2.78296e+14	1.84783e+14
1.63751	1.70921e+14	1.85951e+14
1.64001	1.14495e+14	1.87e+14
1.64251	9.5778e+13	1.88118e+14
1.64501	3.3166e+14	1.89227e+14
1.64751	300904242505416	1.90211e+14
1.65001	2.01259e+14	1.91068e+14
1.65251	2.37873e+14	1.92072e+14
1.65501	1.94266e+14	1.92872e+14
1.65751	2.30804e+14	1.93683e+14
1.66001	1.38579e+14	1.9433e+14
1.66251	7.86481e+13	1.94937e+14
1.66501	2.41049e+14	1.95648e+14
1.66751	2.95317e+14	1.96146e+14
1.67001	3.56006e+14	1.9651e+14
1.67251	1.11541e+14	1.96775e+14
1.67501	9.62536e+13	1.97087e+14
1.67751	2.23782e+14	1.97205e+14
1.68001	3.39686e+14	1.97279e+14
1.68251	2.75883e+14	1.97358e+14
1.68501	1.12763e+14	1.97459e+14
1.68751	1.33729e+14	1.97716e+14
1.69001	2.23754e+14	1.97585e+14
1.69251	3.00027e+14	1.97389e+14
1.69501	4.06333e+14	1.97273e+14
1.69751	1.72128e+14	1.97041e+14
1.70001	2.55926e+14	1.9667e+14
1.70251	2.73151e+14	1.96279e+14
1.70501	6.64934e+13	1.95992e+14
1.70751	1.02256e+14	1.95387e+14
1.71001	1.25963e+14	1.95027e+14
1.71251	3.12996e+13	1.94622e+14
1.71501	1.78401e+14	1.94103e+14
1.71751	1.36852e+14	193614150244013
1.72001	1.61925e+14	1.93024e+14
1.72251	3.78844e+14	1.92348e+14
1.72501	2.51764e+14	1.91766e+14
1.72751	1.56217e+14	1.90896e+14
1.73001	1.65104e+14	1.90156e+14
1.73251	2.5949e+14	1.89379e+14
1.73501	1.51168e+14	1.88593e+14
1.73751	1.67582e+14	1.87683e+14
1.74001	2.22697e+14	1.86814e+14
1.74251	1.83568e+14	1.86012e+14
1.74501	3.3811e+14	1.85214e+14
1.74751	2.09553e+14	1.84311e+14
1.75001	2.10685e+14	1.83356e+14
1.75251	9.72822e+13	1.82326e+14
1.75501	2.19521e+14	1.81273e+14
1.75751	3.13194e+14	1.80206e+14
1.76001	1.88473e+14	1.79189e+14
1.76251	1.13471e+14	1.7835e+14
1.76501	6.00645e+13	1.77404e+14
1.76751	1.15505e+14	1.76538e+14
1.77001	147325027953561	175732790280129
1.77251	1.43286e+14	1.74653e+14
1.77501	1.64555e+14	1.73698e+14
1.77751	2.03833e+14	1.72745e+14
1.78001	1.99564e+14	1.71821e+14
1.78251	1.67821e+14	1.70993e+14
1.78501	6.37381e+13	170051762771305
1.78751	1.32189e+14	169147996453115
1.79001	3.27093e+14	1.68336e+14
1.79251	1.68656e+14	1.67276e+14
1.79501	5.7159e+13	1.66334e+14
1.79751	1.81193e+14	165333138466480
1.80001	1.01387e+14	1.64443e+14
1.80251	9.39163e+13	1.63779e+14
1.80501	2.28961e+14	1.62958e+14
1.80751	1.43206e+14	1.61917e+14
1.81001	2.29274e+14	1.60901e+14
1.81251	3.6744e+14	1.60129e+14
1.81501	8.65728e+13	1.59368e+14
1.81751	8.27396e+13	1.58534e+14
1.82001	2.56023e+14	1.57561e+14
1.82251	2.09942e+14	1.56565e+14
1.82501	1.0322e+14	1.55749e+14
1.82751	1.30179e+14	1.5485e+14
1.83001	1.73024e+14	1.53926e+14
1.83251	1.30551e+14	1.53232e+14
1.83501	1.9074e+14	1.52474e+14
1.83751	2.09931e+14	1.51703e+14
1.84001	1.02958e+14	1.51002e+14
1.84251	2.05499e+14	1.50208e+14
1.84501	1.6587e+14	1.49529e+14
1.84751	1.06572e+14	1.48755e+14
1.85001	1.60847e+14	147793610439334
1.85251	8.81949e+13	1.46983e+14
1.85501	6.96746e+13	1.46279e+14
1.85751	7.95496e+13	1.45531e+14
1.86001	4.85086e+13	1.44731e+14
1.86251	7.79126e+13	1.43973e+14
1.86501	2.09578e+14	1.43301e+14
1.86751	2.59488e+14	1.4253e+14
1.87001	1.28345e+14	1.41801e+14
1.87251	8.26194e+13	1.40941e+14
1.87501	9.39491e+13	1.40268e+14
1.87751	8.60381e+13	1.39509e+14
1.88001	5.51436e+13	1.38904e+14
1.88251	1.60405e+14	1.38164e+14
1.88501	1.34078e+14	1.37267e+14
1.88751	3.22839e+14	1.36583e+14
1.89001	8.7181e+13	1.35933e+14
1.89251	1.35794e+14	1.35294e+14
1.89501	1.96947e+14	1.34661e+14
1.89751	1.16069e+14	1.3398e+14
1.90001	2.10109e+14	1.33368e+14
1.90251	1.05503e+14	1.32663e+14
1.90501	1.72262e+14	1.31886e+14
1.90751	2.28063e+14	1.31189e+14
1.91001	1.26514e+14	1.30383e+14
1.91251	8.06276e+13	1.29774e+14
1.91501	1.36497e+14	1.29012e+14
1.91751	2.32322e+13	1.28106e+14
1.92001	2.01757e+14	1.27358e+14
1.92251	1.70608e+14	1.26691e+14
1.92501	4.68251e+13	1.25907e+14
1.92751	2.92564e+14	1.25138e+14
1.93001	2.22864e+14	1.24424e+14
1.93251	6.75081e+13	1.23637e+14
1.93501	2.22094e+13	1.22857e+14
1.93751	1.36251e+14	1.22016e+14
1.94001	1.68133e+14	1.21039e+14
1.94251	1.62862e+14	1.20379e+14
1.94501	6.46887e+13	1.19725e+14
1.94751	1.18951e+14	1.18872e+14
1.95001	7.41804e+13	1.18109e+14
1.95251	6.01523e+13	1.17378e+14
1.95501	4.10959e+13	1.16657e+14
1.95751	9.98868e+13	1.15932e+14
1.96001	7.19741e+13	1.15245e+14
1.96251	8.61685e+13	1.14477e+14
1.96501	8.04947e+13	1.13714e+14
1.96751	122356046389205	1.13068e+14
1.97001	1.98683e+14	1.12347e+14
1.97251	1.03525e+14	1.11691e+14
1.97501	86366454640725	1.11185e+14
1.97751	1.07883e+14	1.10526e+14
1.98001	1.22967e+14	1.1004e+14
1.98251	7.68542e+13	1.09449e+14
1.98501	1.05276e+14	1.08879e+14
1.98751	3.89221e+13	108347862455752
1.99001	1.54585e+14	1.07826e+14
1.99251	8.93346e+13	1.07186e+14
1.99501	9.36171e+13	1.06445e+14
1.99751	8.95844e+13	1.05886e+14
2.00001	1.61995e+14	1.05397e+14
2.00251	6.25594e+13	1.048e+14
2.00501	1.31868e+14	1.0421e+14
2.00751	1.05461e+14	1.03739e+14
2.01001	1.9102e+13	1.03113e+14
2.01251	1.3973e+14	1.02513e+14
2.01501	1.12614e+14	1.01787e+14
2.01751	9.12238e+13	1.01226e+14
2.02001	1.68659e+14	1.00614e+14
2.02251	1.52846e+14	9.99348e+13
2.02501	2.24798e+14	9.93706e+13
2.02751	1.39119e+14	9.86746e+13
2.03001	9.75956e+13	9.8077e+13
2.03251	1.80473e+14	9.73998e+13
2.03501	2.67738e+13	9.66807e+13
2.03751	1.58875e+14	9.60544e+13
2.04001	6.32096e+13	9.54493e+13
2.04251	8.99813e+13	9.49001e+13
2.04501	1.04312e+14	9.44472e+13
2.04751	9.2072e+13	9.37768e+13
2.05001	8.89099e+13	9.31793e+13
2.05251	3.22039e+13	9.26599e+13
2.05501	9.48921e+13	9.19242e+13
2.05751	1.40043e+14	9.13198e+13
2.06001	5.22977e+13	9.09298e+13
2.06251	6.27172e+13	9.05637e+13
2.06501	2.67833e+13	9.00786e+13
2.06751	9.73667e+13	8.95911e+13
2.07001	9.97688e+13	8.90831e+13
2.07251	3.70341e+13	8.86698e+13
2.07501	7.81625e+13	8.83132e+13
2.07751	4.22352e+12	8.79749e+13
2.08001	4.38438e+13	8.76522e+13
2.08251	7.5247e+13	8.7393e+13
2.08501	6.652e+13	8.70806e+13
2.08751	2.72967e+13	8.68491e+13
2.09001	4.15054e+13	8.66668e+13
2.09251	6.16104e+13	8.6476e+13
2.09501	7.24106e+13	8.62822e+13
2.09751	9.39791e+13	8.60532e+13
2.10001	1.92091e+14	8.59144e+13
2.10251	6.1327e+13	8.57897e+13
2.10501	1.75573e+14	8.57175e+13
2.10751	3.71387e+13	8.56114e+13
2.11001	7.49066e+13	8.56104e+13
2.11251	9.13593e+13	8.55358e+13
2.11501	1.3178e+14	8.55314e+13
2.11751	1.17243e+14	8.54804e+13
2.12001	3.7847e+13	8.55155e+13
2.12251	1.06446e+14	8.5548e+13
2.12501	1.4087e+14	8.56896e+13
2.12751	3.3959e+13	8.56948e+13
2.13001	4.61326e+13	8.58367e+13
2.13251	1.58372e+14	8.58294e+13
2.13501	8.69336e+13	8.60166e+13
2.13751	8.94752e+13	86146399524757
2.14001	1.23636e+14	8.61778e+13
2.14251	6.902e+13	8.62618e+13
2.14501	68989112046221	8.63891e+13
2.14751	5.57077e+13	8.64097e+13
2.15001	1.07514e+14	8.64423e+13
2.15251	5.20468e+13	8.64607e+13
2.15501	6.30609e+13	8.65663e+13
2.15751	4.49796e+13	8.66797e+13
2.16001	5.15822e+13	8.6744e+13
2.16251	5.60188e+13	8.68598e+13
2.16501	4.32062e+13	8.69077e+13
2.16751	1.62491e+14	87053095677107
2.17001	1.52659e+14	8.71322e+13
2.17251	7.53421e+13	8.71715e+13
2.17501	1.10738e+14	8.72116e+13
2.17751	6.77598e+13	8.71969e+13
2.18001	5.29837e+13	8.72715e+13
2.18251	1.04911e+14	8.72593e+13
2.18501	1.71368e+14	8.72268e+13
2.18751	1.37777e+14	8.72705e+13
2.19001	9.7459e+13	8.72617e+13
2.19251	9.9214e+13	8.73051e+13
2.19501	4.34558e+13	8.71976e+13
2.19751	3.57654e+13	8.72424e+13
2.20001	1.32822e+14	8.72269e+13
2.20251	8.23339e+13	8.71701e+13
2.20501	6.55403e+13	8.70971e+13
2.20751	9.83032e+13	8.70274e+13
2.21001	7.1889e+13	8.69631e+13
2.21251	1.08441e+14	8.68046e+13
2.21501	1.46618e+14	8.6753e+13
2.21751	9.84758e+13	8.66342e+13
2.22001	1.04475e+14	8.65877e+13
2.22251	1.01279e+14	8.65369e+13
2.22501	7.39319e+13	8.63578e+13
2.22751	4.89688e+13	8.61715e+13
2.23001	1.05411e+14	8.6083e+13
2.23251	5.53119e+13	8.58812e+13
2.23501	1.05667e+14	8.58375e+13
2.23751	3.08327e+13	8.57599e+13
2.24001	3.36118e+13	8.57091e+13
2.24251	8.06946e+13	8.55419e+13
2.24501	9.33203e+13	8.54167e+13
2.24751	7.98582e+13	8.53821e+13
2.25001	181153039584450	8.52301e+13
2.25251	7.61895e+13	8.51234e+13
2.25501	1.17628e+14	8.52588e+13
2.25751	9.56539e+12	8.52558e+13
2.26001	1.91963e+14	8.52074e+13
2.26251	3.38184e+13	8.52893e+13
2.26501	4.40055e+13	8.53287e+13
2.26751	7.23745e+13	8.53035e+13
2.27001	9.71186e+13	8.53911e+13
2.27251	4.94616e+13	8.54878e+13
2.27501	4.53094e+13	8.55672e+13
2.27751	9.50381e+13	8.56013e+13
2.28001	1.0234e+14	8.56992e+13
2.28251	7.37642e+13	8.58513e+13
2.28501	1.03191e+14	8.5974e+13
2.28751	1.96802e+13	8.61115e+13
2.29001	8.87973e+13	8.62707e+13
2.29251	1.1173e+14	8.65268e+13
2.29501	7.55853e+13	86675695540526
2.29751	5.84027e+13	8.68113e+13
2.30001	6.2184e+13	8.70564e+13
2.30251	1.62217e+13	8.72888e+13
2.30501	8.37417e+13	8.74885e+13
2.30751	6.68404e+13	8.77637e+13
2.31001	1.00575e+14	8.79679e+13
2.31251	1.11592e+14	8.81024e+13
2.31501	7.98408e+13	8.82827e+13
2.31751	1.215e+14	8.85733e+13
2.32001	3.78643e+13	8.88444e+13
2.32251	2.20751e+14	8.91435e+13
2.32501	9.50148e+13	8.94591e+13
2.32751	1.02458e+14	8.97199e+13
2.33001	2.86332e+13	8.9963e+13
2.33251	9.24402e+13	9.0253e+13
2.33501	1.38233e+14	9.04068e+13
2.33751	3.14858e+13	9.05982e+13
2.34001	1.26383e+14	9.08192e+13
2.34251	7.39531e+13	9.09727e+13
2.34501	179172441405628	9.13337e+13
2.34751	1.77589e+14	91511312089194
2.35001	49543117062233	9.16959e+13
2.35251	1.30782e+14	9.19203e+13
2.35501	1.00847e+14	9.2234e+13
2.35751	7.84729e+13	9.2386e+13
2.36001	1.12717e+14	9.26314e+13
2.36251	1.07024e+14	9.28158e+13
2.36501	1.42019e+14	9.3004e+13
2.36751	3.7112e+13	9.32942e+13
2.37001	6.05178e+13	9.3578e+13
2.37251	7.70695e+13	9.3907e+13
2.37501	7.28192e+12	9.41449e+13
2.37751	8.18541e+13	9.43705e+13
2.38001	2.29315e+14	9.46428e+13
2.38251	6.66169e+13	9.48607e+13
2.38501	1.08298e+14	9.52081e+13
2.38751	1.57771e+14	9.53986e+13
2.39001	8.87638e+13	9.58509e+13
2.39251	3.10177e+13	9.62552e+13
2.39501	8.82917e+13	9.65726e+13
2.39751	8.19657e+13	9.71019e+13
2.40002	3.62167e+13	9.74837e+13
2.40252	2.52664e+13	9.81404e+13
2.40502	3.27096e+13	9.86089e+13
2.40752	9.51296e+13	9.91054e+13
2.41002	3.42771e+13	9.96556e+13
2.41252	5.29113e+13	1.00111e+14
2.41502	7.50113e+13	1.00671e+14
2.41752	1.6076e+14	1.01287e+14
2.42002	1.3621e+14	1.01824e+14
2.42252	8.90273e+13	1.02484e+14
2.42502	1.2263e+14	1.03206e+14
2.42752	1.31337e+14	1.03877e+14
2.43002	4.53861e+13	1.04538e+14
2.43252	1.17398e+14	1.05292e+14
2.43502	8.57692e+13	1.06048e+14
2.43752	6.80033e+13	1.06684e+14
2.44002	8.27781e+13	1.07312e+14
2.44252	1.65299e+14	1.08077e+14
2.44502	1.417e+14	1.08787e+14
2.44752	1.21639e+14	1.09492e+14
2.45002	1.41004e+14	1.09998e+14
2.45252	1.75195e+14	1.10832e+14
2.45502	1.0403e+14	1.11446e+14
2.45752	1.46411e+14	1.12103e+14
2.46002	3.36078e+13	1.1274e+14
2.46252	6.50498e+13	1.13267e+14
2.46502	1.43587e+14	1.13999e+14
2.46752	1.0604e+14	1.14619e+14
2.47002	2.87227e+14	1.15202e+14
2.47252	7.97226e+13	115696661095102
2.47502	9.13142e+13	1.16114e+14
2.47752	1.15223e+14	1.16688e+14
2.48002	1.9333e+14	1.17115e+14
2.48252	6.59187e+13	1.17603e+14
2.48502	1.25233e+14	1.18049e+14
2.48752	1.05086e+14	1.18371e+14
2.49002	3.88167e+13	1.18646e+14
2.49252	1.61613e+14	1.18941e+14
2.49502	1.90077e+14	1.19459e+14
2.49752	2.32071e+14	1.19848e+14
2.50002	9.58516e+13	1.2011e+14
2.50252	1.61337e+14	1.2049e+14
2.50502	8.7212e+13	1.20775e+14
2.50752	5.37253e+13	1.20826e+14
2.51002	8.36394e+13	1.21057e+14
2.51252	7.09562e+13	1.21289e+14
2.51502	1.86492e+14	1.21425e+14
2.51752	1.21688e+14	1.21635e+14
2.52002	3.61827e+13	1.21944e+14
2.52252	2.74312e+14	1.22028e+14
2.52502	3.11333e+13	1.22199e+14
2.52752	3.125e+14	1.22462e+14
2.53002	1.11068e+14	1.22589e+14
2.53252	1.21322e+14	1.22717e+14
2.53502	1.26117e+14	1.22838e+14
2.53752	2.6567e+13	1.22966e+14
2.54002	4.97682e+13	1.23066e+14
2.54252	1.65263e+14	1.23054e+14
2.54502	7.56022e+13	1.23172e+14
2.54752	1.58515e+14	1.23327e+14
2.55002	1.88948e+14	1.23804e+14
2.55252	1.16378e+14	1.23957e+14
2.55502	5.42348e+13	1.24168e+14
2.55752	2.16402e+14	1.24631e+14
2.56002	1.80882e+14	1.25145e+14
2.56252	6.87658e+13	1.25417e+14
2.56502	6.67711e+13	1.25804e+14
2.56752	1.84627e+14	1.26132e+14
2.57002	1.54521e+14	1.26567e+14
2.57252	6.82674e+13	1.26998e+14
2.57502	3.15366e+13	1.27451e+14
2.57752	2.74058e+14	1.27902e+14
2.58002	3.55347e+13	1.28299e+14
2.58252	3.59056e+13	1.28955e+14
2.58502	1.01781e+14	1.29877e+14
2.58752	4.18255e+13	1.3084e+14
2.59002	1.90796e+14	1.31807e+14
2.59252	1.72613e+14	1.32977e+14
2.59502	9.77544e+13	1.33859e+14
2.59752	1.23714e+14	1.34793e+14
2.60002	5.44142e+13	1.35938e+14
2.60252	1.33537e+14	1.37287e+14
2.60502	8.07505e+13	1.38721e+14
2.60752	1.48097e+14	1.39906e+14
2.61002	1.10076e+14	1.41484e+14
2.61252	4.11173e+13	1.43045e+14
2.61502	2.46548e+13	1.44614e+14
2.61752	1.20244e+14	146214833804354
2.62002	295366254543757	1.47894e+14
2.62252	1.95448e+14	1.49535e+14
2.62502	9.84601e+13	1.51194e+14
2.62752	1.96928e+14	1.53306e+14
2.63002	1.89231e+14	1.55284e+14
2.63252	8.84821e+13	1.57274e+14
2.63502	1.50624e+14	1.59264e+14
2.63752	2.1317e+14	1.61524e+14
2.64002	1.6455e+14	1.63613e+14
2.64252	1.9081e+14	1.65998e+14
2.64502	2.57941e+14	1.6858e+14
2.64752	7.39467e+13	1.70831e+14
2.65002	1.79697e+14	1.73188e+14
2.65252	2.4495e+14	1.75716e+14
2.65502	8.77268e+13	1.78039e+14
2.65752	1.10841e+14	1.8069e+14
2.66002	1.70415e+14	1.83212e+14
2.66252	1.16783e+14	1.85662e+14
2.66502	1.07478e+14	1.88314e+14
2.66752	8.58127e+12	1.90994e+14
2.67002	2.3413e+14	1.93611e+14
2.67252	2.22753e+14	1.96139e+14
2.67502	4.99314e+14	1.98834e+14
2.67752	1.21553e+14	2.01785e+14
2.68002	1.71365e+14	2.04676e+14
2.68252	334411745906239	2.07589e+14
2.68502	4.08294e+14	2.10141e+14
2.68752	5.56315e+13	2.12904e+14
2.69002	1.40779e+14	2.15817e+14
2.69252	5.88067e+13	2.18719e+14
2.69502	2.21691e+14	2.21294e+14
2.69752	1.40718e+14	2.2399e+14
2.70002	1.03923e+14	2.26886e+14
2.70252	8.22968e+13	2.29823e+14
2.70502	1.9036e+13	2.32366e+14
2.70752	2.03592e+14	2.35279e+14
2.71002	4.80878e+14	2.37973e+14
2.71252	3.41123e+14	2.40584e+14
2.71502	3.14902e+14	2.43265e+14
2.71752	5.41532e+14	2.45848e+14
2.72002	9.99837e+13	2.48549e+14
2.72252	2.73026e+14	2.50918e+14
2.72502	2.32939e+14	2.53172e+14
2.72752	4.07298e+14	2.55346e+14
2.73002	4.42847e+14	2.57333e+14
2.73252	158167008801613	2.59322e+14
2.73502	4.05684e+14	2.61284e+14
2.73752	3.62982e+14	2.63216e+14
2.74002	2.75014e+14	2.65193e+14
2.74252	1.84003e+14	2.66827e+14
2.74502	3.29041e+14	2.68398e+14
2.74752	2.35924e+14	2.69757e+14
2.75002	2.23183e+14	2.71177e+14
2.75252	5.18899e+14	2.72572e+14
2.75502	3.44831e+14	2.73717e+14
2.75752	2.15041e+14	2.74736e+14
2.76002	1.33724e+14	2.75875e+14
2.76252	414418655295296	2.76953e+14
2.76502	1.47207e+14	2.77802e+14
2.76752	5.29027e+14	2.7844e+14
2.77002	5.86345e+14	2.7932e+14
2.77252	6.11124e+13	2.79872e+14
2.77502	3.62112e+14	2.80457e+14
2.77752	2.47644e+14	2.81066e+14
2.78002	2.37541e+14	2.81392e+14
2.78252	3.44768e+14	2.81957e+14
2.78502	1.62134e+14	2.82201e+14
2.78752	6.06286e+13	2.82462e+14
2.79002	1.75834e+14	2.82594e+14
2.79252	2.15355e+14	2.82694e+14
2.79502	2.3562e+14	2.82811e+14
2.79752	3.49501e+13	2.82706e+14
2.80002	3.03817e+14	2.82628e+14
2.80252	5.8406e+14	2.82299e+14
2.80502	4.00559e+14	2.82206e+14
2.80752	3.47491e+14	2.8194e+14
2.81002	9.89898e+13	2.81357e+14
2.81252	3.08511e+14	2.8067e+14
2.81502	3.6876e+14	2.80385e+14
2.81752	3.635e+14	2.79707e+14
2.82002	1.31544e+14	2.79133e+14
2.82252	2.69891e+14	2.78361e+14
2.82502	4.37293e+14	2.77766e+14
2.82752	4.69203e+14	2.76987e+14
2.83002	2.88475e+14	2.76107e+14
2.83252	4.97439e+14	2.75291e+14
2.83502	294229584803968	2.74611e+14
2.83752	3.20105e+14	2.73279e+14
2.84002	3.91819e+14	2.72086e+14
2.84252	4.70122e+14	2.70867e+14
2.84502	6.0684e+14	2.69449e+14
2.84752	1.9793e+14	268466896915628
2.85002	1.72541e+14	2.67409e+14
2.85252	1.01249e+14	2.66368e+14
2.85502	6.80172e+13	2.65205e+14
2.85752	1.21132e+14	2.63948e+14
2.86002	2.50426e+14	2.63068e+14
2.86252	2.64131e+14	2.61952e+14
2.86502	3.35567e+14	2.60833e+14
2.86752	3.51852e+13	2.5989e+14
2.87002	1.74217e+14	2.58951e+14
2.87252	1.98128e+14	2.57891e+14
2.87502	2.51627e+14	2.5689e+14
2.87752	2.20432e+14	2.562e+14
2.88002	1.3817e+14	2.55117e+14
2.88252	9.33157e+13	2.5413e+14
2.88502	2.38295e+14	2.53357e+14
2.88752	3.27363e+14	2.52593e+14
2.89002	2.18438e+14	2.51756e+14
2.89252	3.59895e+13	2.51058e+14
2.89502	4.34197e+14	2.50159e+14
2.89752	2.05591e+14	2.4921e+14
2.90002	1.60939e+14	2.48788e+14
2.90252	3.89766e+14	2.48253e+14
2.90502	2.12975e+14	2.47813e+14
2.90752	4.09705e+14	2.47346e+14
2.91002	160193960775160	2.46633e+14
2.91252	3.29915e+14	2.46377e+14
2.91502	2.14645e+14	2.46123e+14
2.91752	2.59471e+14	2.45823e+14
2.92002	2.7423e+14	2.45408e+14
2.92252	3.25029e+14	2.44944e+14
2.92502	3.9961e+14	2.44773e+14
2.92752	4.21819e+14	2.44497e+14
2.93002	3.51427e+14	2.43876e+14
2.93252	2.70202e+14	2.43533e+14
2.93502	1.36128e+14	2.43213e+14
2.93752	1.48432e+14	2.4315e+14
2.94002	3.16554e+14	2.42753e+14
2.94252	3.65165e+13	2.42439e+14
2.94502	1.62564e+14	2.42077e+14
2.94752	1.74073e+14	2.41966e+14
2.95002	3.47482e+14	2.41905e+14
2.95252	1.59924e+14	2.41448e+14
2.95502	9.52942e+13	2.4106e+14
2.95752	1.78029e+14	2.40772e+14
2.96002	548968836714151	2.40405e+14
2.96252	8.86316e+13	2.40163e+14
2.96502	1.26487e+14	2.39919e+14
2.96752	1.00997e+14	2.39588e+14
2.97002	1.16671e+14	2.3926e+14
2.97252	1.95797e+14	2.38777e+14
2.97502	3.05923e+14	2.38609e+14
2.97752	2.90731e+14	2.38516e+14
2.98002	3.16795e+14	2.38446e+14
2.98252	2.25673e+14	2.38268e+14
2.98502	3.58294e+14	2.38e+14
2.98752	3.17322e+14	2.37628e+14
2.99002	2.41468e+14	2.3712e+14
2.99252	3.30287e+14	2.36578e+14
2.99502	2.24448e+14	2.36257e+14
2.99752	2.15746e+14	2.35716e+14
3.00002	1.68314e+14	2.35087e+14
3.00252	4.78288e+14	2.34449e+14
3.00502	2.64606e+14	2.33632e+14
3.00752	1.53091e+14	233034096077404
3.01002	2.37066e+14	2.32305e+14
3.01252	1.49519e+14	2.31431e+14
3.01502	311905632141020	2.30405e+14
3.01752	1.64699e+14	2.29399e+14
3.02002	2.7476e+14	2.28548e+14
3.02252	2.0467e+14	2.27471e+14
3.02502	2.43867e+14	2.26327e+14
3.02752	3.80322e+14	2.25155e+14
3.03002	3.21258e+14	2.23849e+14
3.03252	2.44034e+14	222754960199455
3.03502	4.61855e+13	2.21341e+14
3.03752	3.57577e+14	2.20199e+14
3.04002	2.37302e+14	2.18797e+14
3.04252	2.81587e+14	2.17402e+14
3.04502	1.65966e+14	2.15976e+14
3.04752	1.13157e+14	2.14625e+14
3.05002	2.38764e+14	2.13093e+14
3.05252	360296347050098	2.11412e+14
3.05502	1.89439e+14	209797760231038
3.05752	2.69415e+14	2.08149e+14
3.06002	2.04993e+14	2.06616e+14
3.06252	2.33726e+14	2.05182e+14
3.06502	6.07044e+13	2.03759e+14
3.06752	2.00476e+14	2.02063e+14
3.07002	1.2267e+14	2.00612e+14
3.07252	1.76678e+14	1.99148e+14
3.07502	3.63167e+14	1.97544e+14
3.07752	6.10579e+13	1.95905e+14
3.08002	1.57967e+14	1.94424e+14
3.08252	8.85103e+13	1.9294e+14
3.08502	2.05267e+14	1.91347e+14
3.08752	1.41057e+14	1.89458e+14
3.09002	1.7851e+14	1.88028e+14
3.09252	1.6102e+14	1.86567e+14
3.09502	2.41299e+14	1.85126e+14
3.09752	1.90719e+14	1.83815e+14
3.10002	1.56021e+14	1.82337e+14
3.10252	2.54959e+14	1.80676e+14
3.10502	2.51034e+14	1.79124e+14
3.10752	1.47153e+14	1.77549e+14
3.11002	1.54478e+14	1.761e+14
3.11252	2.07709e+14	1.74497e+14
3.11502	1.05443e+14	1.72989e+14
3.11752	1.77347e+14	1.71575e+14
3.12002	1.77397e+14	1.70136e+14
3.12252	1.31115e+14	1.68821e+14
3.12502	1.12406e+14	1.67506e+14
3.12752	2.06934e+14	1.66256e+14
3.13002	2.80977e+13	1.64743e+14
3.13252	2.5773e+14	1.63503e+14
3.13502	1.27203e+14	1.6236e+14
3.13752	1.69684e+14	1.61032e+14
3.14002	1.33862e+14	1.59843e+14
3.14252	1.02146e+14	1.5848e+14
3.14502	1.68487e+14	1.57255e+14
3.14752	3.50633e+14	1.5595e+14
3.15002	7.9789e+13	1.54757e+14
3.15252	7.29935e+13	1.53434e+14
3.15502	1.9726e+14	1.52015e+14
3.15752	2.93996e+14	1.50737e+14
3.16002	1.55725e+14	1.49523e+14
3.16252	2.49725e+14	1.48564e+14
3.16502	1.59072e+14	1.47186e+14
3.16752	8.97309e+13	1.45955e+14
3.17002	1.40328e+14	1.44654e+14
3.17252	2.65434e+14	1.43507e+14
3.17502	1.25185e+14	1.42511e+14
3.17752	4.91244e+13	1.41279e+14
3.18002	1.5782e+14	1.40009e+14
3.18252	5.82015e+13	1.3883e+14
3.18502	1.28086e+14	1.37648e+14
3.18752	1.31424e+14	1.36564e+14
3.19002	1.79136e+14	1.3555e+14
3.19252	4.84176e+13	1.34582e+14
3.19502	7.0615e+13	133465505198728
3.19752	2.00123e+14	1.32496e+14
3.20002	5.88158e+13	1.31552e+14
3.20252	1.83704e+14	1.30481e+14
3.20502	1.60901e+14	1.29605e+14
3.20752	9.48628e+13	1.28804e+14
3.21002	5.65682e+13	1.27967e+14
3.21252	6.73919e+13	1.27133e+14
3.21502	1.08578e+14	1.26266e+14
3.21752	1.12986e+14	1.25425e+14
3.22002	1.08143e+14	1.24567e+14
3.22252	2.58215e+14	1.237e+14
3.22502	1.26058e+14	1.22854e+14
3.22752	6.98065e+12	1.2227e+14
3.23002	9.53958e+13	1.2145e+14
3.23252	7.05627e+13	1.20657e+14
3.23502	1.03714e+14	1.19963e+14
3.23752	4.16528e+13	1.19308e+14
3.24002	8.84855e+13	1.18603e+14
3.24252	1.05482e+14	1.18041e+14
3.24502	1.46795e+14	117422461380525
3.24752	1.63422e+14	116790912186032
3.25002	1.44477e+14	1.1635e+14
3.25252	1.62076e+14	1.15749e+14
3.25502	1.48287e+14	1.15086e+14
3.25752	2.14094e+14	1.14662e+14
3.26002	1.99543e+14	1.13924e+14
3.26252	6.80035e+13	1.13365e+14
3.26502	1.38221e+14	1.12799e+14
3.26752	9.62822e+13	1.1228e+14
3.27002	1.00254e+14	1.11742e+14
3.27252	1.13993e+14	1.11101e+14
3.27502	1.61221e+14	1.10477e+14
3.27752	4.66837e+13	1.09987e+14
3.28002	6.45118e+13	1.09518e+14
3.28252	1.45207e+14	1.08954e+14
3.28502	1.26955e+14	1.08345e+14
3.28752	2.14333e+14	1.07813e+14
3.29002	4.04222e+13	1.0727e+14
3.29252	7.41003e+13	1.06709e+14
3.29502	3.13569e+13	1.06317e+14
3.29752	8.61167e+13	1.05883e+14
3.30002	1.99373e+14	1.05292e+14
3.30252	4.30442e+13	1.0485e+14
3.30502	1.00199e+14	1.04411e+14
3.30752	1.55174e+13	1.0392e+14
3.31002	8.04739e+13	1.03677e+14
3.31252	1.08139e+14	1.03261e+14
3.31502	1.91527e+14	1.02901e+14
3.31752	5.52248e+13	1.02429e+14
3.32002	2.11811e+13	1.02135e+14
3.32252	9.82206e+13	1.01797e+14
3.32502	1.58485e+14	1.01353e+14
3.32752	1.59734e+14	1.01028e+14
3.33002	5.21626e+13	1.00637e+14
3.33252	2.13284e+14	1.0025e+14
3.33502	7.74375e+13	9.99258e+13
3.33752	1.70265e+14	9.96278e+13
3.34002	4.05409e+13	9.94227e+13
3.34252	8.42992e+13	9.90981e+13
3.34502	2.6891e+13	9.88387e+13
3.34752	7.23247e+13	9.853e+13
3.35002	2.21021e+13	9.81218e+13
3.35252	2.57719e+14	9.78957e+13
3.35502	5.37416e+13	9.77582e+13
3.35752	5.33268e+13	9.75614e+13
3.36002	4.67452e+13	9.74055e+13
3.36252	8.79607e+13	9.72878e+13
3.36502	6.76874e+13	9.71837e+13
3.36752	1.17045e+14	9.70172e+13
3.37002	1.12687e+14	9.68352e+13
3.37252	8.39216e+13	9.66414e+13
3.37502	2.36996e+14	9.63858e+13
3.37752	2.62128e+13	9.62681e+13
3.38002	48589950656915	9.60386e+13
3.38252	1.38606e+14	9.58013e+13
3.38502	7.77799e+12	9.55109e+13
3.38752	7.76605e+13	9.52312e+13
3.39002	1.09974e+14	9.51492e+13
3.39252	1.20773e+14	9.50169e+13
3.39502	7.00094e+13	9.48756e+13
3.39752	2.34581e+13	9.47054e+13
3.40002	2.07604e+14	9.44853e+13
3.40252	7.60216e+13	9.41687e+13
3.40502	1.01116e+14	9.39586e+13
3.40752	1.15347e+14	9.37299e+13
3.41002	143183224401415	9.34195e+13
3.41252	8.00818e+13	9.31236e+13
3.41502	1.49907e+14	9.2759e+13
3.41752	3.13523e+13	9.25806e+13
3.42002	1.54846e+14	9.22703e+13
3.42252	1.49697e+14	91979498503753
3.42502	8.10667e+13	9.16566e+13
3.42752	9.94212e+13	9.11895e+13
3.43002	2.93945e+13	9.09198e+13
3.43252	8.05453e+13	9.05035e+13
3.43502	2.49774e+14	9.01556e+13
3.43752	1.0469e+14	8.96933e+13
3.44002	1.53939e+14	8.91907e+13
3.44252	5.57626e+13	8.87676e+13
3.44502	1.14114e+14	8.83944e+13
3.44752	7.68979e+13	8.80281e+13
3.45002	6.87738e+13	8.75641e+13
3.45252	4.77769e+13	8.70455e+13
3.45502	8.2551e+13	8.65026e+13
3.45752	4.29649e+13	8.60608e+13
3.46002	3.52915e+13	8.54876e+13
3.46252	2.26362e+13	8.51624e+13
3.46502	1.30208e+14	8.47086e+13
3.46752	2.22988e+13	8.43633e+13
3.47002	8.83124e+13	8.40038e+13
3.47252	1.57096e+13	8.36104e+13
3.47502	3.66091e+13	8.32183e+13
3.47752	9.25414e+13	8.29172e+13
3.48002	6.95961e+13	8.23842e+13
3.48252	8.81248e+13	8.20313e+13
3.48502	1.0206e+14	8.1748e+13
3.48752	1.66226e+14	8.15147e+13
3.49002	1.0853e+14	8.11994e+13
3.49252	8.00196e+13	8.09488e+13
3.49502	7.41584e+13	8.07434e+13
3.49752	9.42095e+13	8.0496e+13
3.50002	3.32424e+13	8.02359e+13
3.50252	1.62737e+14	7.99452e+13
3.50502	4.50565e+13	7.98244e+13
3.50752	2.49999e+13	7.97463e+13
3.51002	3.33994e+13	7.95221e+13
3.51252	3.32928e+13	7.94308e+13
3.51502	1.34701e+14	7.929e+13
3.51752	1.5235e+14	7.92703e+13
3.52002	1.05159e+14	7.92149e+13
3.52252	8.81345e+13	7.91471e+13
3.52502	5.92425e+13	7.9285e+13
3.52752	1.28549e+13	7.91502e+13
3.53002	4.23679e+13	7.927e+13
3.53252	6.51976e+13	7.94246e+13
3.53502	7.11027e+13	7.94646e+13
3.53752	8.34362e+13	7.95005e+13
3.54002	1.00701e+14	7.96383e+13
3.54252	1.48811e+14	7.97634e+13
3.54502	5.22227e+13	7.99659e+13
3.54752	5.71117e+13	8.00829e+13
3.55002	9.59098e+13	8.02116e+13
3.55252	5.44163e+13	8.05963e+13
3.55502	1.32552e+14	8.08373e+13
3.55752	3.77186e+13	8.11129e+13
3.56002	5.14051e+13	8.1394e+13
3.56252	7.92934e+12	8.15547e+13
3.56502	7.84172e+12	8.18333e+13
3.56752	1.81676e+14	8.20972e+13
3.57002	9.81766e+13	8.24522e+13
3.57252	8.25411e+13	8.27512e+13
3.57502	5.63189e+13	8.31724e+13
3.57752	5.43124e+13	8.35351e+13
3.58002	2.54835e+13	8.39555e+13
3.58252	3.78939e+13	8.43059e+13
3.58502	4.8343e+13	8.46853e+13
3.58752	1.83067e+14	8.50754e+13
3.59002	1.14003e+14	8.54209e+13
3.59252	9.84202e+13	8.57029e+13
3.59502	119429949255714	8.60496e+13
3.59752	2.04938e+13	8.63191e+13
3.60002	6.7229e+13	8.66607e+13
3.60252	1.13379e+14	8.69303e+13
3.60502	6.51468e+13	8.71689e+13
3.60752	4.88447e+13	8.73817e+13
3.61002	1.18945e+14	8.7572e+13
3.61252	152982803650281	8.76897e+13
3.61502	8.28417e+13	8.78171e+13
3.61752	1.18271e+14	8.79024e+13
3.62002	1.91333e+14	8.79507e+13
3.62252	1.07983e+14	8.80092e+13
3.62502	4.4226e+13	8.80704e+13
3.62752	1.32741e+14	8.80956e+13
3.63002	8.6997e+13	8.79506e+13
3.63252	1.39911e+14	8.79019e+13
3.63502	4.01607e+13	8.79019e+13
3.63752	4.59594e+13	8.77435e+13
3.64002	4.76471e+13	8.75642e+13
3.64252	1.90688e+14	8.72996e+13
3.64502	1.25357e+14	8.69312e+13
3.64752	3.67519e+13	8.67253e+13
3.65002	2.01817e+14	8.64379e+13
3.65252	4.27533e+13	8.61006e+13
3.65502	1.67979e+14	8.58441e+13
3.65752	1.95931e+14	8.55482e+13
3.66002	4.70558e+13	8.51327e+13
3.66252	4.48592e+13	8.47528e+13
3.66502	7.38288e+13	84274996515258
3.66752	1.01724e+14	8.37707e+13
3.67002	4.88825e+13	8.32993e+13
3.67252	5.55394e+13	8.28472e+13
3.67502	3.89507e+13	8.23383e+13
3.67752	2.32017e+14	8.18801e+13
3.68002	5.82297e+13	8.13717e+13
3.68252	1.63313e+13	8.08314e+13
3.68502	6.43416e+13	8.03789e+13
3.68752	7.13471e+13	7.99733e+13
3.69002	3.83116e+13	7.95616e+13
3.69252	5.77181e+13	7.9133e+13
3.69502	5.43403e+13	7.85245e+13
3.69752	4.51754e+13	7.80367e+13
3.70002	1.38725e+14	7.76018e+13
3.70252	5.88318e+13	7.71606e+13
3.70502	1.03956e+14	7.67846e+13
3.70752	6.02257e+13	7.64397e+13
3.71002	5.96183e+13	76140498427614
3.71252	7.44123e+13	7.57782e+13
3.71502	2.63544e+13	7.53923e+13
3.71752	7.34348e+13	7.50504e+13
3.72002	5.23716e+13	7.47263e+13
3.72252	5.01179e+13	7.44484e+13
3.72502	8.04073e+13	7.42382e+13
3.72752	4.55891e+13	7.40104e+13
3.73002	8.94012e+13	7.37345e+13
3.73252	5.98598e+13	7.35114e+13
3.73502	7.86419e+13	7.33673e+13
3.73752	3.75358e+13	7.31825e+13
3.74002	1.34879e+14	7.29362e+13
3.74252	5.19488e+13	7.27948e+13
3.74502	1.89879e+13	7.26339e+13
3.74752	6.53289e+13	7.24281e+13
3.75002	1.23154e+14	7.22642e+13
3.75252	5.90938e+13	7.22902e+13
3.75502	3.45464e+13	7.2195e+13
3.75752	6.63638e+13	7.21508e+13
3.76002	1.43169e+14	7.20393e+13
3.76252	1.53674e+13	7.20049e+13
3.76502	4.07607e+13	7.20067e+13
3.76752	8.34074e+13	7.20148e+13
3.77002	1.51566e+13	7.18414e+13
3.77252	1.81023e+14	7.18439e+13
3.77502	9.63801e+13	7.1777e+13
3.77752	4.50942e+13	7.16443e+13
3.78002	1.25838e+14	7.16518e+13
3.78252	1.37557e+14	71524814601201
3.78502	4.94121e+13	7.13262e+13
3.78752	1.17844e+14	7.13585e+13
3.79002	3.73861e+13	7.13074e+13
3.79252	4.34867e+13	7.11875e+13
3.79502	1.35818e+14	7.103e+13
3.79752	6.66946e+13	7.0963e+13
3.80002	22011332037511	7.09227e+13
3.80252	1.24619e+14	7.09233e+13
3.80502	2.85181e+13	7.06525e+13
3.80752	7.13907e+13	7.05552e+13
3.81002	7.34164e+13	7.04799e+13
3.81252	1.35129e+14	70370225050528
3.81502	7.74921e+13	7.0243e+13
3.81752	5.48758e+13	7.01456e+13
3.82002	1.16161e+13	7.01526e+13
3.82252	4.7321e+13	7.00426e+13
3.82502	7.46651e+13	6.99949e+13
3.82752	2.64298e+13	6.98653e+13
3.83002	8.35481e+13	6.97505e+13
3.83252	7.24685e+13	6.96256e+13
3.83502	1.16454e+14	6.95057e+13
3.83752	3.40261e+13	6.94435e+13
3.84002	1.11529e+14	6.93597e+13
3.84252	5.71749e+13	6.92754e+13
3.84502	3.67854e+13	6.91993e+13
3.84752	8.39268e+13	6.91786e+13
3.85002	4.06133e+13	6.91221e+13
3.85252	5.15207e+13	6.90163e+13
3.85502	2.30494e+13	6.89663e+13
3.85752	1.89536e+13	6.89021e+13
3.86002	7.86287e+13	6.88858e+13
3.86252	8.22858e+13	6.88626e+13
3.86502	2.46937e+13	6.88853e+13
3.86752	5.88147e+13	6.87721e+13
3.87002	5.86065e+13	6.8767e+13
3.87252	6.26543e+13	6.87335e+13
3.87502	1.50935e+13	6.86907e+13
3.87752	1.61174e+14	6.859e+13
3.88002	9.89331e+13	6.85718e+13
3.88252	1.01073e+14	6.85938e+13
3.88502	6.9984e+13	6.85218e+13
3.88752	5.76523e+13	6.8374e+13
3.89002	1.08888e+14	6.83601e+13
3.89252	1.1789e+14	6.82929e+13
3.89502	4.97096e+13	6.8176e+13
3.89752	1.73563e+14	6.81692e+13
3.90002	7.35208e+12	6.79811e+13
3.90252	9.95785e+13	6.78224e+13
3.90502	9.74076e+13	6.77784e+13
3.90752	7.04104e+13	6.75904e+13
3.91002	1.44271e+13	6.73821e+13
3.91252	1.31076e+14	6.72398e+13
3.91502	4.31279e+13	6.70593e+13
3.91752	8.25239e+12	6.70185e+13
3.92002	6.62889e+12	6.68687e+13
3.92252	6.79907e+13	6.66078e+13
3.92502	1.11856e+14	6.64309e+13
3.92752	1.42881e+14	6.62843e+13
3.93002	2.10024e+13	6.60704e+13
3.93252	4.43065e+13	6.59128e+13
3.93502	3.85932e+13	6.57278e+13
3.93752	5.61098e+13	6.55148e+13
3.94002	4.68623e+13	6.52452e+13
3.94252	5.24173e+13	6.50415e+13
3.94502	1.86173e+14	6.48926e+13
3.94752	4.25947e+13	6.47294e+13
3.95002	1.02057e+14	6.45763e+13
3.95252	9.05413e+13	6.43285e+13
3.95502	1.94408e+13	6.41981e+13
3.95752	4.94354e+13	6.39813e+13
3.96002	8.45088e+12	6.37576e+13
3.96252	7.1726e+13	6.35241e+13
3.96502	5.61762e+13	6.3406e+13
3.96752	7.46916e+12	6.32216e+13
3.97002	6.36918e+13	6.30584e+13
3.97252	9.82062e+13	6.2956e+13
3.97502	4.99794e+13	6.27687e+13
3.97752	2.21455e+13	6.26203e+13
3.98002	4.99658e+13	6.24805e+13
3.98252	7.38195e+13	6.2395e+13
3.98502	9.21195e+13	6.23259e+13
3.98752	9.6157e+13	6.21853e+13
3.99002	1.01649e+14	6.2116e+13
3.99252	3.90343e+13	6.20353e+13
3.99502	7.60308e+13	6.19652e+13
3.99752	1.6966e+13	6.18845e+13
4.00003	6.00294e+13	6.18889e+13
4.00253	5.15977e+13	6.18884e+13
4.00503	8.17559e+13	6.17669e+13
4.00753	1.06022e+14	6.17104e+13
4.01003	3.63089e+13	6.16991e+13
4.01253	3.11352e+13	6.16961e+13
4.01503	6.34647e+13	61669316015096
4.01753	4.15514e+13	6.16609e+13
4.02003	3.89799e+13	6.17282e+13
4.02253	1.05695e+14	6.17629e+13
4.02503	6.67002e+13	6.17324e+13
4.02753	1.87385e+13	6.18524e+13
4.03003	1.07905e+14	6.18772e+13
4.03253	3.15189e+13	6.19349e+13
4.03503	2.70724e+13	6.20132e+13
4.03753	2.6818e+13	6.21195e+13
4.04003	6.34524e+13	6.21892e+13
4.04253	1.4688e+14	6.22639e+13
4.04503	3.84679e+13	6.23921e+13
4.04753	1.50333e+13	6.24999e+13
4.05003	5.04826e+13	6.26131e+13
4.05253	5.34222e+13	6.27109e+13
4.05503	8.5551e+13	6.27559e+13
4.05753	5.83276e+13	6.29393e+13
4.06003	7.74817e+13	6.30348e+13
4.06253	5.15707e+13	6.31391e+13
4.06503	4.98108e+13	6.32195e+13
4.06753	6.69063e+13	6.33581e+13
4.07003	1.0691e+14	6.34739e+13
4.07253	5.09036e+13	6.34547e+13
4.07503	1.0097e+14	6.35553e+13
4.07753	1.9945e+13	6.35941e+13
4.08003	1.05107e+14	6.36514e+13
4.08253	5.91272e+13	6.37414e+13
4.08503	3.64278e+13	6.38117e+13
4.08753	6.25813e+13	6.38965e+13
4.09003	1.0289e+14	6.39073e+13
4.09253	9.35288e+13	6.39044e+13
4.09503	5.27282e+13	6.39844e+13
4.09753	9.49924e+13	6.40001e+13
4.10003	3.70244e+13	6.39348e+13
4.10253	3.29512e+13	6.39914e+13
4.10503	4.94202e+13	6.4015e+13
4.10753	7.6491e+13	6.40174e+13
4.11003	8.38379e+13	6.3978e+13
4.11253	5.20428e+13	6.39182e+13
4.11503	1.20502e+14	6.38176e+13
4.11753	3.72091e+13	6.37143e+13
4.12003	7.48535e+13	6.36764e+13
4.12253	5.07472e+13	6.36057e+13
4.12503	1.35754e+14	6.35873e+13
4.12753	6.75942e+13	6.35572e+13
4.13003	5.93199e+13	6.34808e+13
4.13253	5.10623e+13	6.34829e+13
4.13503	8.75571e+13	6.33657e+13
4.13753	5.06948e+13	6.33188e+13
4.14003	4.48457e+12	6.32481e+13
4.14253	6.70978e+13	6.31956e+13
4.14503	1.41126e+14	6.32099e+13
4.14753	2.14127e+13	6.31772e+13
4.15003	5.87928e+13	6.30979e+13
4.15253	5.34685e+13	63040881980675
4.15503	3.33716e+13	6.30314e+13
4.15753	5.96473e+13	6.2999e+13
4.16003	4.8707e+13	6.30049e+13
4.16253	2.52098e+13	6.29871e+13
4.16503	9.47617e+13	6.30311e+13
4.16753	7.41291e+12	6.30178e+13
4.17003	4.0055e+13	6.29504e+13
4.17253	2.38106e+13	6.29511e+13
4.17503	9.3382e+13	6.29674e+13
4.17753	1.10437e+14	6.3004e+13
4.18003	7.00084e+13	6.30349e+13
4.18253	1.01896e+14	6.30817e+13
4.18503	2.99343e+13	6.31389e+13
4.18753	4.24097e+13	6.31636e+13
4.19003	4.06101e+13	6.32328e+13
4.19253	1.01918e+14	6.32977e+13
4.19503	8.38331e+13	6.3372e+13
4.19753	6.08313e+13	6.34319e+13
4.20003	5.4649e+13	6.35222e+13
4.20253	5.14383e+13	6.35563e+13
4.20503	6.59835e+13	6.36748e+13
4.20753	4.33736e+13	63673753542255
4.21003	6.52089e+13	6.38063e+13
4.21253	5.49758e+13	6.38737e+13
4.21503	4.7884e+13	6.39072e+13
4.21753	2.96545e+13	6.39721e+13
4.22003	9.00089e+13	6.40156e+13
4.22253	8.34656e+13	6.40698e+13
4.22503	3.3828e+13	6.41072e+13
4.22753	1.30689e+14	6.42088e+13
4.23003	7.3245e+13	6.42903e+13
4.23253	8.6526e+13	6.4296e+13
4.23503	6.88224e+13	6.43469e+13
4.23753	6.80639e+13	6.44132e+13
4.24003	3.05748e+13	6.44025e+13
4.24253	3.92671e+13	6.43414e+13
4.24503	5.91879e+13	6.4338e+13
4.24753	6.60528e+13	6.43457e+13
4.25003	7.33329e+13	6.43875e+13
4.25253	1.06969e+14	6.43312e+13
4.25503	4.78784e+13	6.43588e+13
4.25753	1.63439e+14	6.43233e+13
4.26003	4.32851e+13	6.43379e+13
4.26253	5.39498e+13	6.42746e+13
4.26503	2.67334e+13	6.43189e+13
4.26753	8.04587e+13	6.4287e+13
4.27003	1.27294e+14	6.42941e+13
4.27253	6.47778e+13	6.41921e+13
4.27503	7.01797e+13	6.41731e+13
4.27753	4.74063e+13	64148517007107
4.28003	5.03321e+13	6.41013e+13
4.28253	1.03248e+14	6.40655e+13
4.28503	5.83494e+13	6.40482e+13
4.28753	2.41191e+13	6.40171e+13
4.29003	8.91813e+13	6.40493e+13
4.29253	5.09087e+13	6.4041e+13
4.29503	5.74052e+13	6.41094e+13
4.29753	1.5993e+13	6.41539e+13
4.30003	1.10199e+13	6.41844e+13
4.30253	6.65766e+13	6.41896e+13
4.30503	5.53716e+13	6.42078e+13
4.30753	9.41022e+13	6.42245e+13
4.31003	6.69799e+13	6.42756e+13
4.31253	4.14269e+13	6.4418e+13
4.31503	6.03851e+13	6.45024e+13
4.31753	4.98041e+13	6.46098e+13
4.32003	7.2747e+13	6.46829e+13
4.32253	8.65865e+13	6.48081e+13
4.32503	5.84077e+13	6.49389e+13
4.32753	4.17221e+13	6.5074e+13
4.33003	5.7481e+13	6.52812e+13
4.33253	9.8503e+12	6.54692e+13
4.33503	1.14967e+14	6.5651e+13
4.33753	2.13073e+13	6.58893e+13
4.34003	1.89306e+13	6.60588e+13
4.34253	9.77285e+13	6.62611e+13
4.34503	6.322e+13	6.65171e+13
4.34753	4.16774e+13	6.66973e+13
4.35003	7.2065e+13	6.68949e+13
4.35253	9.33159e+13	6.71372e+13
4.35503	7.62076e+13	6.72681e+13
4.35753	2.00341e+13	6.74771e+13
4.36003	1.08378e+14	6.762e+13
4.36253	1.33914e+14	6.77731e+13
4.36503	2.19636e+13	6.79212e+13
4.36753	4.43257e+13	6.81225e+13
4.37003	3.85993e+13	6.82601e+13
4.37253	1.00373e+14	6.83547e+13
4.37503	1.20122e+14	6.84167e+13
4.37753	9.41766e+13	6.84834e+13
4.38003	1.21107e+14	6.8533e+13
4.38253	4.69809e+13	6.85975e+13
4.38503	1.0315e+14	6.85468e+13
4.38753	5.49164e+13	6.85635e+13
4.39003	1.41398e+14	6.85471e+13
4.39253	1.47936e+13	6.85179e+13
4.39503	1.26939e+14	6.84242e+13
4.39753	6.83043e+13	6.82906e+13
4.40003	4.21966e+13	6.81806e+13
4.40253	7.55929e+13	6.80724e+13
4.40503	4.33909e+13	6.78967e+13
4.40753	3.78867e+13	6.77276e+13
4.41003	8.28868e+13	6.74746e+13
4.41253	5.06604e+13	6.72957e+13
4.41503	9.40636e+13	6.70462e+13
4.41753	1.04332e+14	6.67551e+13
4.42003	9.12157e+13	6.64578e+13
4.42253	8.6378e+13	6.61353e+13
4.42503	4.44828e+13	6.58398e+13
4.42753	7.20392e+13	6.55471e+13
4.43003	8.27893e+13	6.51269e+13
4.43253	2.40012e+13	6.47527e+13
4.43503	7.92929e+13	6.42994e+13
4.43753	9.36166e+13	6.39114e+13
4.44003	2.87841e+13	6.35036e+13
4.44253	4.43773e+13	6.30764e+13
4.44503	5.29896e+13	6.26029e+13
4.44753	7.69191e+13	6.2174e+13
4.45003	4.67459e+13	6.17125e+13
4.45253	3.71102e+13	6.13235e+13
4.45503	1.05377e+14	6.08706e+13
4.45753	8.45987e+13	6.04079e+13
4.46003	4.64319e+13	6.00122e+13
4.46253	1.22891e+14	5.95319e+13
4.46503	2.59207e+13	5.91382e+13
4.46753	5.46992e+13	5.8704e+13
4.47003	9.48297e+13	5.82289e+13
4.47253	6.39995e+13	5.77941e+13
4.47503	7.21412e+13	5.74271e+13
4.47753	7.28759e+13	5.70019e+13
4.48003	4.26851e+13	5.66165e+13
4.48253	7.38697e+13	5.62395e+13
4.48503	1.77376e+13	5.5933e+13
4.48753	2.28055e+13	5.55523e+13
4.49003	3.02837e+13	5.52496e+13
4.49253	6.8428e+13	5.49779e+13
4.49503	2.30141e+13	5.47356e+13
4.49753	1.53661e+13	5.45401e+13
4.50003	7.72432e+12	5.43152e+13
4.50253	4.21106e+13	5.41405e+13
4.50503	7.31901e+13	5.39806e+13
4.50753	5.04145e+13	5.37964e+13
4.51003	5.278e+13	5.37128e+13
4.51253	3.05142e+13	5.35926e+13
4.51503	3.36579e+13	5.35296e+13
4.51753	2.39545e+13	5.33996e+13
4.52003	3.50664e+13	5.34357e+13
4.52253	5.95212e+13	5.34317e+13
4.52503	4.79026e+13	5.34807e+13
4.52753	8.16848e+13	5.35396e+13
4.53003	1.14044e+13	5.35803e+13
4.53253	5.40171e+13	5.36918e+13
4.53503	38025387255682	5.37927e+13
4.53753	1.00744e+14	5.39214e+13
4.54003	1.4597e+13	5.40631e+13
4.54253	6.05817e+13	5.42084e+13
4.54503	3.96463e+13	5.43958e+13
4.54753	4.37519e+13	5.45421e+13
4.55003	5.94932e+13	5.47399e+13
4.55253	8.27844e+13	5.49452e+13
4.55503	1.572e+13	5.51189e+13
4.55753	7.62923e+13	5.53608e+13
4.56003	3.95844e+13	5.56441e+13
4.56253	9.82386e+13	5.58482e+13
4.56503	6.17813e+13	5.6074e+13
4.56753	7.03915e+13	5.6292e+13
4.57003	1.89844e+13	5.657e+13
4.57253	1.00601e+14	5.67966e+13
4.57503	7.72148e+13	5.70407e+13
4.57753	1.2871e+14	5.72564e+13
4.58003	3.87519e+13	5.74803e+13
4.58253	4.59802e+13	5.76597e+13
4.58503	7.48506e+13	5.7875e+13
4.58753	7.60924e+13	5.80725e+13
4.59003	7.10057e+13	5.82498e+13
4.59253	1.95691e+13	5.84956e+13
4.59503	4.38622e+13	5.87329e+13
4.59753	4.18074e+13	5.89176e+13
4.60003	8.34261e+13	5.90794e+13
4.60253	3.16061e+13	5.92511e+13
4.60503	7.80136e+13	5.94587e+13
4.60753	4.76109e+13	5.96615e+13
4.61003	5.37461e+13	5.98198e+13
4.61253	3.67082e+13	6.00736e+13
4.61503	1.18523e+14	6.03108e+13
4.61753	1.5053e+13	6.04895e+13
4.62003	5.27185e+13	6.06279e+13
4.62253	7.62357e+13	6.08611e+13
4.62503	7.47595e+13	6.10833e+13
4.62753	1.14086e+14	6.13435e+13
4.63003	6.78717e+13	6.15341e+13
4.63253	3.49195e+13	6.16597e+13
4.63503	4.78182e+13	6.18122e+13
4.63753	3.61927e+13	6.1954e+13
4.64003	2.84002e+13	6.20945e+13
4.64253	1.38648e+13	6.2238e+13
4.64503	5.41918e+13	6.24018e+13
4.64753	9.48026e+13	6.26203e+13
4.65003	6.78223e+13	6.28089e+13
4.65253	3.3983e+13	6.29949e+13
4.65503	3.08541e+13	6.31027e+13
4.65753	6.31587e+13	6.32977e+13
4.66003	3.29892e+13	6.34072e+13
4.66253	9.40093e+13	6.35672e+13
4.66503	5.99594e+13	6.36985e+13
4.66753	9.18577e+13	6.38672e+13
4.67003	1.28382e+14	6.39511e+13
4.67253	5.08341e+13	6.40575e+13
4.67503	9.22605e+13	6.418e+13
4.67753	5.08179e+13	6.42665e+13
4.68003	3.99374e+13	6.43431e+13
4.68253	1.20617e+14	6.44675e+13
4.68503	1.01313e+14	6.45428e+13
4.68753	6.31588e+13	6.46267e+13
4.69003	9.59637e+13	6.46531e+13
4.69253	2.25778e+13	6.46684e+13
4.69503	1.09925e+14	6.46807e+13
4.69753	5.98607e+13	6.47506e+13
4.70003	1.02407e+14	6.47635e+13
4.70253	4.04991e+13	6.47338e+13
4.70503	4.72264e+13	6.46874e+13
4.70753	6.68772e+13	6.46605e+13
4.71003	8.45327e+13	6.46586e+13
4.71253	2.95404e+13	6.46263e+13
4.71503	8.46073e+13	6.45898e+13
4.71753	6.64217e+13	6.46027e+13
4.72003	8.96481e+13	6.45942e+13
4.72253	6.89505e+13	6.4559e+13
4.72503	1.53135e+13	6.45833e+13
4.72753	4.11387e+13	6.45336e+13
4.73003	8.44129e+13	6.45043e+13
4.73253	5.12011e+13	6.44307e+13
4.73503	3.67299e+13	6.44321e+13
4.73753	9.31467e+13	6.44133e+13
4.74003	8.2278e+13	6.43684e+13
4.74253	2.87237e+13	6.42664e+13
4.74503	2.66985e+13	6.42672e+13
4.74753	9.17886e+13	6.42416e+13
4.75003	73893624665308	6.41508e+13
4.75253	1.10825e+14	6.41282e+13
4.75503	6.52621e+13	6.40241e+13
4.75753	2.30122e+13	6.39517e+13
4.76003	3.36756e+13	6.3933e+13
4.76253	2.84177e+13	6.39546e+13
4.76503	1.25136e+13	6.39698e+13
4.76753	2.89944e+13	6.39916e+13
4.77003	5.1225e+13	6.39908e+13
4.77253	1.27555e+14	6.39227e+13
4.77503	1.14969e+14	6.38074e+13
4.77753	9.83566e+13	6.37288e+13
4.78003	4.46665e+13	6.36791e+13
4.78253	7.94018e+13	6.36711e+13
4.78503	3.35401e+13	6.35733e+13
4.78753	8.27044e+13	6.35355e+13
4.79003	1.13149e+14	6.34034e+13
4.79253	7.28442e+13	6.33098e+13
4.79503	3.29338e+13	6.31786e+13
4.79753	4.91844e+13	6.30038e+13
4.80003	8.17127e+13	6.28759e+13
4.80253	6.47603e+13	6.26901e+13
4.80503	8.29063e+13	6.25783e+13
4.80753	7.85954e+13	6.24817e+13
4.81003	9.11559e+13	6.22447e+13
4.81253	7.09203e+13	6.2071e+13
4.81503	7.066e+13	6.19051e+13
4.81753	2.94161e+13	6.17512e+13
4.82003	4.60722e+13	6.16089e+13
4.82253	7.16732e+13	6.1381e+13
4.82503	9.40897e+13	6.11843e+13
4.82753	2.69496e+13	6.09486e+13
4.83003	6.40906e+13	6.0799e+13
4.83253	5.15805e+12	6.06309e+13
4.83503	5.48115e+13	6.0454e+13
4.83753	5.72409e+13	6.02303e+13
4.84003	5.89172e+13	6.00043e+13
4.84253	1.1189e+14	5.9755e+13
4.84503	4.10477e+13	5.95571e+13
4.84753	4.50095e+13	5.93249e+13
4.85003	1.1364e+14	5.91258e+13
4.85253	6.90168e+13	5.89092e+13
4.85503	4.26416e+13	5.86795e+13
4.85753	4.22199e+13	5.84165e+13
4.86003	9.6077e+13	5.8153e+13
4.86253	76681068973519	5.79162e+13
4.86503	3.11593e+13	5.76357e+13
4.86753	4.69796e+13	5.73758e+13
4.87003	5.94016e+13	5.71804e+13
4.87253	6.8067e+13	5.69426e+13
4.87503	1.70244e+13	5.66716e+13
4.87753	9.05225e+13	5.64566e+13
4.88003	3.14663e+13	5.61812e+13
4.88253	2.1081e+13	5.5967e+13
4.88503	5.35536e+13	5.581e+13
4.88753	1.12027e+14	5.56474e+13
4.89003	9.00107e+13	5.54792e+13
4.89253	8.90392e+13	5.53568e+13
4.89503	5.13636e+13	5.52225e+13
4.89753	2.03336e+13	5.50936e+13
4.90003	1.09177e+13	5.49496e+13
4.90253	2.92954e+13	5.48073e+13
4.90503	3.52353e+13	5.47098e+13
4.90753	8.59188e+13	5.46577e+13
4.91003	2.13258e+13	5.45755e+13
4.91253	6.68216e+13	5.45154e+13
4.91503	2.6025e+13	5.44205e+13
4.91753	4.22586e+13	54328232346618
4.92003	3.8054e+13	5.42547e+13
4.92253	2.93764e+13	5.42488e+13
4.92503	1.51654e+13	5.42895e+13
4.92753	5.06859e+12	5.42651e+13
4.93003	6.07776e+13	5.42697e+13
4.93253	7.89823e+13	5.42665e+13
4.93503	1.02951e+13	5.42455e+13
4.93753	7.12179e+13	5.42719e+13
4.94003	5.17622e+13	5.42853e+13
4.94253	1.06154e+14	5.43194e+13
4.94503	5.56891e+13	5.43524e+13
4.94753	5.71515e+13	5.43961e+13
4.95003	5.18752e+13	5.44171e+13
4.95253	5.9569e+13	5.44363e+13
4.95503	1.02956e+14	5.44994e+13
4.95753	9.5744e+13	5.45151e+13
4.96003	1.09188e+14	5.45734e+13
4.96253	7.48322e+13	5.45634e+13
4.96503	2.52942e+13	5.45445e+13
4.96753	6.1538e+13	5.45336e+13
4.97003	1.01795e+14	5.45116e+13
4.97253	8.2934e+13	5.45389e+13
4.97503	9.57207e+13	5.45895e+13
4.97753	2.45385e+13	5.4546e+13
4.98003	4.14149e+13	5.45243e+13
4.98253	4.61377e+13	5.45654e+13
4.98503	1.1783e+13	5.45681e+13
4.98753	3.02485e+13	5.45364e+13
4.99003	3.46067e+13	5.45194e+13
4.99253	4.0729e+13	5.45648e+13
4.99503	5.60504e+13	5.46188e+13
[truncated: 78,001 more rows]

## Sheet: Ion2_Spectrum_2d
Frequency_THz	Raw_Amplitude	Smoothed_Amplitude
0	0.0240002	4.89443e+11
0.00250002	6.00444e+11	4.89977e+11
0.00500003	5.29821e+11	4.90615e+11
0.00750005	5.15713e+11	4.91325e+11
0.0100001	5.09404e+11	4.92266e+11
0.0125001	5.07445e+11	4.93119e+11
0.0150001	5.0451e+11	4.94222e+11
0.0175001	5.07458e+11	4.94839e+11
0.0200001	5.07452e+11	4.96066e+11
0.0225001	5.05608e+11	4.96999e+11
0.0250002	5.06816e+11	4.97936e+11
0.0275002	5.02444e+11	4.9903e+11
0.0300002	4.99648e+11	4.99713e+11
0.0325002	5.06e+11	5.00827e+11
0.0350002	5.06631e+11	5.01694e+11
0.0375002	5.28054e+11	5.02506e+11
0.0400003	5.03899e+11	5.03476e+11
0.0425003	5.16812e+11	5.04911e+11
0.0450003	5.04329e+11	5.06463e+11
0.0475003	4.96443e+11	5.07762e+11
0.0500003	4.86604e+11	5.08745e+11
0.0525003	5.60129e+11	5.10456e+11
0.0550003	4.46478e+11	5.12075e+11
0.0575004	4.89618e+11	5.13658e+11
0.0600004	5.12429e+11	5.15301e+11
0.0625004	4.88024e+11	5.16927e+11
0.0650004	4.37812e+11	5.18557e+11
0.0675004	5.04862e+11	5.20378e+11
0.0700004	5.2525e+11	5.21772e+11
0.0725005	4.09689e+11	5.23431e+11
0.0750005	4.32242e+11	5.2494e+11
0.0775005	5.79213e+11	5.27148e+11
0.0800005	5.10496e+11	5.28914e+11
0.0825005	5.08145e+11	5.30752e+11
0.0850005	5.25202e+11	5.33028e+11
0.0875005	5.26502e+11	5.3514e+11
0.0900006	3.96391e+11	5.37957e+11
0.0925006	4.36718e+11	5.40057e+11
0.0950006	5.51189e+11	5.4249e+11
0.0975006	6.55373e+11	5.45089e+11
0.100001	3.0999e+11	5.4757e+11
0.102501	6.48361e+11	5.50136e+11
0.105001	5.03614e+11	5.52397e+11
0.107501	5.53271e+11	5.55525e+11
0.110001	5.43462e+11	5.57607e+11
0.112501	3.85915e+11	5.60006e+11
0.115001	5.40637e+11	5.62381e+11
0.117501	7.01682e+11	5.6534e+11
0.120001	5.98196e+11	5.68081e+11
0.122501	6.5869e+11	5.71849e+11
0.125001	5.88278e+11	5.75077e+11
0.127501	4.68786e+11	5.78391e+11
0.130001	5.34157e+11	5.82131e+11
0.132501	5.78703e+11	5.84943e+11
0.135001	7.21617e+11	5.88036e+11
0.137501	6.52159e+11	5.90884e+11
0.140001	8.10038e+11	5.94479e+11
0.142501	4.4958e+11	5.98386e+11
0.145001	8.82372e+11	6.01225e+11
0.147501	6.33429e+11	6.04026e+11
0.150001	6.1717e+11	6.07362e+11
0.152501	7.16253e+11	6.11117e+11
0.155001	3.60728e+11	6.1526e+11
0.157501	7.02573e+11	6.19027e+11
0.160001	4.643e+11	6.22902e+11
0.162501	4.02054e+11	6.26248e+11
0.165001	5.24008e+11	6.29823e+11
0.167501	9.04041e+11	6.33649e+11
0.170001	9.46656e+11	6.37504e+11
0.172501	6.48364e+11	6.42306e+11
0.175001	3.12632e+11	6.46385e+11
0.177501	9.66922e+11	6.51363e+11
0.180001	7.98391e+11	6.56449e+11
0.182501	6.92405e+11	6.62391e+11
0.185001	6.83614e+11	6.67908e+11
0.187501	6.00257e+11	6.72893e+11
0.190001	5.41796e+11	6.79407e+11
0.192501	6.74688e+11	6.8616e+11
0.195001	1.78748e+11	6.91506e+11
0.197501	4.26712e+11	6.98723e+11
0.200001	2.35323e+11	7.06154e+11
0.202501	9.28258e+11	7.13264e+11
0.205001	3.88622e+11	7.19831e+11
0.207501	4.32777e+11	7.26637e+11
0.210001	8.53869e+11	7.33932e+11
0.212501	6.11172e+11	7.43088e+11
0.215001	1.29764e+12	7.52553e+11
0.217501	4.25963e+11	7.62634e+11
0.220001	7.50688e+11	7.71837e+11
0.222501	8.69666e+11	7.80822e+11
0.225001	6.75988e+11	7.90533e+11
0.227501	7.22508e+11	8.00478e+11
0.230001	3.56228e+11	8.11514e+11
0.232501	1.28029e+12	8.22241e+11
0.235001	6.6608e+10	8.35477e+11
0.237501	4.5199e+11	8.47936e+11
0.240002	4.38222e+11	8.6078e+11
0.242502	1.08334e+12	8.72768e+11
0.245002	8.00068e+11	8.86076e+11
0.247502	1.88374e+12	8.99462e+11
0.250002	1.15596e+12	9.13522e+11
0.252502	6.711e+11	9.26912e+11
0.255002	1.70435e+12	9.40232e+11
0.257502	4.97454e+11	9.56041e+11
0.260002	7.88739e+11	9.71834e+11
0.262502	4.91459e+11	9.87203e+11
0.265002	1.29819e+12	1.00331e+12
0.267502	1.53967e+12	1.02014e+12
0.270002	2.70498e+11	1.03721e+12
0.272502	2.5305e+11	1.05339e+12
0.275002	8.53437e+11	1.06982e+12
0.277502	1.26042e+12	1.0874e+12
0.280002	1.57316e+12	1.1044e+12
0.282502	1.0201e+12	1.12388e+12
0.285002	1.05301e+12	1.14268e+12
0.287502	3.84469e+11	1.16084e+12
0.290002	6.25935e+11	1.17845e+12
0.292502	8.18361e+11	1.19767e+12
0.295002	7.81449e+11	1.21666e+12
0.297502	1.70342e+12	1.23543e+12
0.300002	7.23965e+11	1.25468e+12
0.302502	1.5898e+12	1.27449e+12
0.305002	1.56986e+12	1.29282e+12
0.307502	2.16803e+12	1.31248e+12
0.310002	1.45493e+12	1.33375e+12
0.312502	6.77772e+11	1.35564e+12
0.315002	2.15009e+12	1.37518e+12
0.317502	2.03121e+12	1.3958e+12
0.320002	2.55643e+11	1.41609e+12
0.322502	2.1518e+12	1.43849e+12
0.325002	1.91397e+12	1.45817e+12
0.327502	1.25208e+12	1.48049e+12
0.330002	5.30709e+11	1.50106e+12
0.332502	5.27464e+11	1.52285e+12
0.335002	8.66016e+11	1.5422e+12
0.337502	2.65421e+12	1.56278e+12
0.340002	2.54294e+12	1.58693e+12
0.342502	2.63899e+12	1.60922e+12
0.345002	1.27444e+12	1.63059e+12
0.347502	8.36333e+11	1.6503e+12
0.350002	1.44256e+12	1.6717e+12
0.352502	1.04652e+12	1.6931e+12
0.355002	2.26424e+12	1.7153e+12
0.357502	1.36934e+12	1.73501e+12
0.360002	3.78952e+12	1.75625e+12
0.362502	2.32796e+12	1.77972e+12
0.365002	2.14738e+12	1.80424e+12
0.367502	9.45385e+11	1.82633e+12
0.370002	2.2141e+12	1.84772e+12
0.372502	1.75134e+12	1.87133e+12
0.375002	2.14376e+12	1.89184e+12
0.377502	9.30703e+11	1.91515e+12
0.380002	4.80682e+11	1.93864e+12
0.382502	3.02274e+12	1.96531e+12
0.385002	2.55531e+12	1.98968e+12
0.387502	1.78738e+12	2.01549e+12
0.390002	2.16455e+12	2.0422e+12
0.392502	2.68733e+12	2.06675e+12
0.395002	2.17147e+12	2.09409e+12
0.397502	1.2404e+12	2.12104e+12
0.400003	1.02513e+12	2.14625e+12
0.402503	2.05054e+12	2.17195e+12
0.405003	1.21364e+12	2.19762e+12
0.407503	3.38574e+12	2.22431e+12
0.410003	2.55192e+12	2.25259e+12
0.412503	1.33894e+12	2.27956e+12
0.415003	5.46597e+11	2.3063e+12
0.417503	2.38681e+12	2.33703e+12
0.420003	2.27003e+12	2.36517e+12
0.422503	1.85546e+12	2.39772e+12
0.425003	1.95151e+12	2.42381e+12
0.427503	2.15592e+12	2.46128e+12
0.430003	1.09295e+12	2.49361e+12
0.432503	2.39683e+12	2.52835e+12
0.435003	3.95183e+12	2.56237e+12
0.437503	4.35209e+12	2.59247e+12
0.440003	1.46803e+12	2.62648e+12
0.442503	2.66182e+12	2.65779e+12
0.445003	2.38704e+12	2.68796e+12
0.447503	4.20279e+12	2.72426e+12
0.450003	1.35829e+12	2.75567e+12
0.452503	4.17376e+12	2.78951e+12
0.455003	2.76225e+12	2.82242e+12
0.457503	3.54442e+12	2.8545e+12
0.460003	8.81409e+11	2.89075e+12
0.462503	2.82408e+12	2.92276e+12
0.465003	6.40139e+12	2.95908e+12
0.467503	4.56609e+12	2.99046e+12
0.470003	2.4969e+12	3.02203e+12
0.472503	1.00863e+12	3.05511e+12
0.475003	3.0801e+12	3.08987e+12
0.477503	2.82848e+12	3.12471e+12
0.480003	3.6643e+12	3.15695e+12
0.482503	5.03866e+11	3.18771e+12
0.485003	3.23025e+12	3.22131e+12
0.487503	4.35435e+12	3.25178e+12
0.490003	5.63179e+12	3.28405e+12
0.492503	2.57811e+12	3.31891e+12
0.495003	2.31205e+12	3.35213e+12
0.497503	4.29983e+12	3.38464e+12
0.500003	1.58308e+12	3.41751e+12
0.502503	3.784e+12	3.4468e+12
0.505003	3.21186e+12	3.47501e+12
0.507503	7.28953e+12	3.50687e+12
0.510003	2.88969e+12	3.53704e+12
0.512503	4.45139e+12	3.56666e+12
0.515003	4.67676e+12	3.59756e+12
0.517503	2.57549e+12	3.62901e+12
0.520003	5.42481e+12	3.65907e+12
0.522503	3.15887e+12	3.68579e+12
0.525003	9.47073e+11	3.71678e+12
0.527503	1.95164e+12	3.74814e+12
0.530003	2.05855e+12	3.77703e+12
0.532503	3.18692e+12	3.80486e+12
0.535003	4.0022e+12	3.82983e+12
0.537503	2.22495e+12	3.85642e+12
0.540003	1.20785e+12	3.88494e+12
0.542503	5.76514e+12	3.91236e+12
0.545003	2.66022e+12	3.93749e+12
0.547503	7.23938e+12	3.96162e+12
0.550003	4.93469e+11	3.98351e+12
0.552503	1.1894e+13	4.00582e+12
0.555003	5.98663e+12	4.02925e+12
0.557503	7.96048e+12	4.05388e+12
0.560004	6.89079e+12	4.07791e+12
0.562504	1.30049e+12	4.09879e+12
0.565004	4.81715e+12	4.12061e+12
0.567504	2.95265e+12	4.14264e+12
0.570004	1.45218e+12	4.16359e+12
0.572504	6.50615e+12	4.19156e+12
0.575004	2.62904e+12	4.21299e+12
0.577504	4.98232e+12	4.24222e+12
0.580004	3.15764e+12	4.26154e+12
0.582504	1.69079e+12	4.27969e+12
0.585004	6.53315e+12	4.30087e+12
0.587504	2.09322e+12	4.3236e+12
0.590004	8.62269e+12	4.3457e+12
0.592504	2.57769e+12	4.36067e+12
0.595004	2.9792e+12	4.37927e+12
0.597504	3.51134e+12	4.40481e+12
0.600004	5.154e+12	4.42977e+12
0.602504	5.88246e+12	4.44924e+12
0.605004	2.68538e+12	4.47672e+12
0.607504	2.58362e+12	4.5031e+12
0.610004	5.15308e+12	4.52699e+12
0.612504	4.07073e+12	4.55138e+12
0.615004	4.73234e+12	4.57458e+12
0.617504	7.48748e+12	4.60452e+12
0.620004	4.49868e+12	4.63501e+12
0.622504	5.17643e+12	4.66119e+12
0.625004	5.25062e+12	4.68773e+12
0.627504	1.93085e+12	4.72062e+12
0.630004	2.46419e+11	4.75472e+12
0.632504	4.69517e+12	4.79575e+12
0.635004	5.61457e+12	4.82361e+12
0.637504	4.71604e+12	4.86665e+12
0.640004	5.69362e+12	4.9011e+12
0.642504	6.90087e+12	4.94732e+12
0.645004	5.95078e+12	4.98889e+12
0.647504	2.07323e+12	5.03289e+12
0.650004	6.51522e+12	5.08498e+12
0.652504	7.01356e+12	5.13115e+12
0.655004	5.51486e+12	5.1777e+12
0.657504	3.92431e+12	5.23418e+12
0.660004	3.37047e+12	5.29124e+12
0.662504	4.80593e+12	5.33999e+12
0.665004	6.20551e+12	5.39734e+12
0.667504	4.68537e+12	5.46169e+12
0.670004	4.47653e+12	5.51399e+12
0.672504	3.75439e+12	5.58382e+12
0.675004	1.55342e+12	5.64684e+12
0.677504	3.00173e+12	5.71644e+12
0.680004	5.14895e+12	5.77621e+12
0.682504	5.98866e+12	5.8456e+12
0.685004	6.98209e+12	5.90932e+12
0.687504	5.20987e+12	5.97811e+12
0.690004	6.80661e+12	6.05814e+12
0.692504	4.50029e+12	6.15061e+12
0.695004	5.00067e+12	6.22606e+12
0.697504	1.26726e+13	6.31247e+12
0.700004	6.69926e+12	6.39458e+12
0.702504	1.24267e+13	6.47937e+12
0.705004	3.73604e+12	6.5625e+12
0.707504	1.33909e+12	6.6468e+12
0.710004	5.84033e+12	6.73308e+12
0.712504	5.0675e+12	6.82652e+12
0.715004	6.39207e+12	6.9211e+12
0.717504	1.75991e+12	7.01174e+12
0.720005	4.04351e+12	7.11599e+12
0.722505	9.62545e+12	7.21928e+12
0.725005	7.16599e+12	7.30947e+12
0.727505	2.99253e+12	7.40439e+12
0.730005	1.14442e+13	7.49169e+12
0.732505	1.00704e+13	7.59703e+12
0.735005	3.64124e+12	7.70595e+12
0.737505	6.71629e+12	7.8015e+12
0.740005	5.84221e+12	7.90619e+12
0.742505	1.35474e+13	8.00037e+12
0.745005	9.68295e+12	8.09529e+12
0.747505	3.78705e+12	8.18425e+12
0.750005	5.6046e+12	8.27492e+12
0.752505	9.21511e+12	8.36873e+12
0.755005	1.14978e+13	8.45532e+12
0.757505	1.68538e+13	8.54785e+12
0.760005	4.09524e+12	8.64134e+12
0.762505	1.52601e+13	8.72658e+12
0.765005	5.31849e+12	8.82598e+12
0.767505	1.69767e+13	8.91446e+12
0.770005	7.4684e+12	8.99511e+12
0.772505	1.12505e+13	9.07839e+12
0.775005	1.5714e+13	9.15551e+12
0.777505	4.85979e+12	9.24161e+12
0.780005	5.07836e+12	9.31553e+12
0.782505	1.4576e+13	9.39474e+12
0.785005	1.37442e+13	9.47932e+12
0.787505	2.9743e+12	9.54952e+12
0.790005	9.255e+12	9.63042e+12
0.792505	1.39184e+13	9.70617e+12
0.795005	2.6164e+12	9.77815e+12
0.797505	1.70938e+13	9.85447e+12
0.800005	1.08775e+13	9.92375e+12
0.802505	9.21106e+12	9.99709e+12
0.805005	6.98101e+12	1.007e+13
0.807505	9.34998e+12	1.01367e+13
0.810005	2.80065e+12	1.02153e+13
0.812505	5.7556e+12	1.02746e+13
0.815005	1.12298e+13	1.03404e+13
0.817505	2.60693e+13	1.0406e+13
0.820005	2.36307e+12	1.04676e+13
0.822505	1.20483e+13	1.0539e+13
0.825005	1.02742e+13	1.0593e+13
0.827505	7.80945e+12	1.06468e+13
0.830005	7.05878e+12	1.06981e+13
0.832505	5.6357e+12	1.07643e+13
0.835005	5.94851e+12	1.08313e+13
0.837505	17652602852652	1.08841e+13
0.840005	1.29122e+13	1.0941e+13
0.842505	1.35671e+13	1.09945e+13
0.845005	2.12472e+13	1.10521e+13
0.847505	1.88278e+13	1.11072e+13
0.850005	3.80078e+12	1.1149e+13
0.852505	1.07661e+13	1.11968e+13
0.855005	2.86463e+12	1.1252e+13
0.857505	2.00465e+13	1.12902e+13
0.860005	2.29132e+13	1.13286e+13
0.862505	9.65802e+12	1.13772e+13
0.865005	1.86606e+13	1.14239e+13
0.867505	7.30869e+12	1.14769e+13
0.870005	1.12517e+13	1.1527e+13
0.872505	2.33616e+12	1.15607e+13
0.875005	6.48528e+12	1.16149e+13
0.877505	1.12364e+13	1.1654e+13
0.880006	1.47357e+12	1.16971e+13
0.882506	8.95762e+12	1.17356e+13
0.885006	1.5937e+13	1.17731e+13
0.887506	8.66817e+12	1.1809e+13
0.890006	2.46542e+13	1.18414e+13
0.892506	1.36062e+13	1.18743e+13
0.895006	7.30887e+12	1.18951e+13
0.897506	1.10155e+13	1.19432e+13
0.900006	2.45932e+12	1.19843e+13
0.902506	1.90476e+13	1.20186e+13
0.905006	7.01493e+12	1.20595e+13
0.907506	1.3358e+13	1.2086e+13
0.910006	1.91631e+13	1.2103e+13
0.912506	4.16147e+12	1.21178e+13
0.915006	1.96457e+13	1.21577e+13
0.917506	1.60657e+13	1.21866e+13
0.920006	1.15999e+13	1.22025e+13
0.922506	1.76557e+13	1.22333e+13
0.925006	1.02937e+13	1.22558e+13
0.927506	1.44371e+13	1.22966e+13
0.930006	1.66159e+13	1.23172e+13
0.932506	1.28569e+13	1.23658e+13
0.935006	2.73412e+13	1.24048e+13
0.937506	6.60228e+12	1.24504e+13
0.940006	1.33871e+13	1.24946e+13
0.942506	1.5276e+13	1.2521e+13
0.945006	9.3203e+12	1.25475e+13
0.947506	2.14635e+13	1.25835e+13
0.950006	9.29568e+12	1.26296e+13
0.952506	3.85006e+12	1.26676e+13
0.955006	7.94142e+12	1.27043e+13
0.957506	1.67637e+13	1.27558e+13
0.960006	1.59865e+13	1.28132e+13
0.962506	5.38356e+12	1.28766e+13
0.965006	1.05401e+13	1.29197e+13
0.967506	9.03149e+12	1.29808e+13
0.970006	1.026e+13	1.30509e+13
0.972506	1.10345e+13	1.31221e+13
0.975006	2.6147e+12	1.31922e+13
0.977506	8.50937e+12	1.32811e+13
0.980006	1.39946e+13	1.33688e+13
0.982506	4.22325e+12	1.34601e+13
0.985006	4.63431e+12	1.35509e+13
0.987506	1.15409e+13	1.36414e+13
0.990006	1.39678e+13	1.37479e+13
0.992506	2.09474e+13	1.38513e+13
0.995006	2.50836e+13	1.39836e+13
0.997506	2.94335e+12	1.41062e+13
1.00001	2.19797e+13	1.42444e+13
1.00251	7.9311e+12	1.43649e+13
1.00501	1.75461e+13	1.45001e+13
1.00751	1.51435e+13	1.46448e+13
1.01001	1.95159e+13	1.4777e+13
1.01251	6.15496e+12	1.49099e+13
1.01501	1.5005e+13	1.50578e+13
1.01751	7.15078e+12	1.51844e+13
1.02001	7.30076e+12	1.53413e+13
1.02251	2.94705e+13	1.55e+13
1.02501	2.51835e+13	1.56761e+13
1.02751	2.16374e+13	1.58453e+13
1.03001	1.8641e+13	1.60167e+13
1.03251	4.57694e+12	1.61838e+13
1.03501	5.45161e+12	1.63458e+13
1.03751	3.91975e+12	1.65241e+13
1.04001	2.33797e+13	1.66818e+13
1.04251	1.78061e+13	1.68359e+13
1.04501	8.4866e+12	1.70162e+13
1.04751	1.5653e+13	1.71821e+13
1.05001	2.08421e+13	1.73648e+13
1.05251	3.39134e+13	1.75455e+13
1.05501	8.54523e+12	1.77245e+13
1.05751	3.75185e+13	1.79215e+13
1.06001	2.65151e+13	1.8109e+13
1.06251	2.57919e+13	1.8271e+13
1.06501	2.51562e+13	1.84539e+13
1.06751	8.74759e+12	1.86347e+13
1.07001	2.06365e+13	1.87992e+13
1.07251	5.56771e+12	1.89926e+13
1.07501	2.49442e+13	1.91858e+13
1.07751	1.08783e+13	1.93675e+13
1.08001	5.24365e+12	1.95604e+13
1.08251	1.92241e+13	1.97467e+13
1.08501	2.12738e+13	1.99137e+13
1.08751	2.47163e+13	2.01032e+13
1.09001	9201056647352	20299523757703
1.09251	2.07376e+13	2.04991e+13
1.09501	2.64362e+13	2.06795e+13
1.09751	2.91e+13	2.08769e+13
1.10001	1.90337e+13	2.10706e+13
1.10251	2.08017e+13	2.12627e+13
1.10501	2.18092e+13	2.14593e+13
1.10751	1.38483e+13	2.16582e+13
1.11001	2.55889e+13	2.18314e+13
1.11251	2.14335e+13	2.20155e+13
1.11501	2.10185e+13	2.21948e+13
1.11751	2.1365e+13	2.23974e+13
1.12001	3.71069e+13	2.25647e+13
1.12251	2.42095e+13	2.27661e+13
1.12501	2.83489e+13	2.29646e+13
1.12751	8.89769e+12	2.31354e+13
1.13001	2.66651e+13	2.33446e+13
1.13251	2.35598e+13	2.35266e+13
1.13501	1.36813e+13	2.37065e+13
1.13751	1.81295e+13	2.39338e+13
1.14001	2.4278e+13	2.41751e+13
1.14251	1.25159e+13	2.43861e+13
1.14501	3.2203e+13	2.45743e+13
1.14751	2.46216e+13	2.47776e+13
1.15001	4.44889e+13	2.50026e+13
1.15251	2.46697e+13	2.51874e+13
1.15501	4.04171e+13	2.54041e+13
1.15751	2.01478e+13	2.56248e+13
1.16001	1.92468e+13	2.58441e+13
1.16251	4.04926e+13	2.6085e+13
1.16501	8.07102e+11	2.634e+13
1.16751	1.3025e+13	2.6589e+13
1.17001	3.74612e+13	2.68604e+13
1.17251	1.54936e+13	2.71056e+13
1.17501	3.93056e+13	2.73541e+13
1.17751	2.79386e+13	2.76232e+13
1.18001	2.93569e+13	2.78991e+13
1.18251	4.93986e+13	2.81799e+13
1.18501	3.22732e+13	2.84143e+13
1.18751	1.63872e+13	2.86685e+13
1.19001	1.96973e+13	2.89836e+13
1.19251	2.4753e+13	2.92864e+13
1.19501	9.02936e+12	2.95824e+13
1.19751	3.67531e+13	2.98823e+13
1.20001	4.64857e+13	3.02819e+13
1.20251	2.01762e+13	3.0637e+13
1.20501	2.85524e+13	3.10148e+13
1.20751	2.59845e+13	3.13771e+13
1.21001	1.37136e+13	3.17321e+13
1.21251	3.85662e+13	3.21065e+13
1.21501	3.48656e+13	3.24615e+13
1.21751	4.29884e+13	3.2844e+13
1.22001	1.9384e+13	3.32358e+13
1.22251	4.01243e+13	3.3612e+13
1.22501	3.54009e+13	3.40649e+13
1.22751	2.54268e+13	3.44535e+13
1.23001	3.66556e+13	3.49005e+13
1.23251	4.29672e+13	3.53035e+13
1.23501	4.63897e+12	3.57214e+13
1.23751	2.01789e+13	3.61327e+13
1.24001	2.29213e+13	3.65394e+13
1.24251	5.08052e+13	3.69448e+13
1.24501	1.64553e+13	3.73498e+13
1.24751	5.74284e+13	3.77584e+13
1.25001	3.01643e+13	3.81729e+13
1.25251	1.84365e+13	3.85593e+13
1.25501	4.785e+13	3.8999e+13
1.25751	2.59739e+13	3.94012e+13
1.26001	2.19264e+13	3.98242e+13
1.26251	7.78348e+13	4.0218e+13
1.26501	7.49634e+13	4.06104e+13
1.26751	4.54949e+13	4.10716e+13
1.27001	1.17391e+13	4.15247e+13
1.27251	3.04508e+13	4.1913e+13
1.27501	7.37314e+13	4.22705e+13
1.27751	1.9146e+13	4.2615e+13
1.28001	4.98168e+13	4.2989e+13
1.28251	4.75813e+13	4.32983e+13
1.28501	3.04097e+13	4.35932e+13
1.28751	5.43774e+13	4.3923e+13
1.29001	6.50637e+13	4.41816e+13
1.29251	7.11217e+13	4.44946e+13
1.29501	8.21249e+13	44744429330783
1.29751	3.62902e+13	4.50127e+13
1.30001	4.30717e+13	4.53354e+13
1.30251	6.4556e+13	4.55798e+13
1.30501	7.47883e+13	4.58049e+13
1.30751	4.587e+13	4.59979e+13
1.31001	1.60941e+13	4.61875e+13
1.31251	2.22041e+13	4.64116e+13
1.31501	8.21562e+13	4.6632e+13
1.31751	56319155470197	4.69242e+13
1.32001	2.54957e+13	4.70731e+13
1.32251	3.62877e+13	4.73643e+13
1.32501	1.23355e+14	4.75212e+13
1.32751	7.69216e+13	4.7693e+13
1.33001	7.54729e+13	4.78991e+13
1.33251	4.20521e+13	4.81185e+13
1.33501	3.911e+13	4.83204e+13
1.33751	5.28283e+13	4.85255e+13
1.34001	2.45492e+13	4.87263e+13
1.34251	3.30705e+13	4.89526e+13
1.34501	4.70742e+13	4.92111e+13
1.34751	2.66636e+13	4.94646e+13
1.35001	1.04642e+14	4.97444e+13
1.35251	1.0916e+13	4.99841e+13
1.35501	7.19298e+13	5.03513e+13
1.35751	1.56304e+13	5.06401e+13
1.36001	2.18663e+13	5.10465e+13
1.36251	2.35478e+13	5.14843e+13
1.36501	1.30291e+13	5.18744e+13
1.36751	1.23307e+13	5.22974e+13
1.37001	1.47214e+13	5.2726e+13
1.37251	3.61745e+13	5.32531e+13
1.37501	3.17728e+13	5.36717e+13
1.37751	9.65464e+12	5.4158e+13
1.38001	5.73877e+13	5.47452e+13
1.38251	3.88101e+13	5.52588e+13
1.38501	6.55044e+13	5.5872e+13
1.38751	3.12686e+13	5.6527e+13
1.39001	4.57876e+13	5.70955e+13
1.39251	1.3603e+14	5.76616e+13
1.39501	1.17169e+14	5.83121e+13
1.39751	6.91192e+13	5.90885e+13
1.40001	3.76167e+13	5.97598e+13
1.40251	5.49658e+13	6.04893e+13
1.40501	7.94394e+13	6.1222e+13
1.40751	3.45553e+13	6.19108e+13
1.41001	1.58659e+13	6.2658e+13
1.41251	7.27706e+13	6.34183e+13
1.41501	2.91583e+13	6.4182e+13
1.41751	6.95001e+13	6.49607e+13
1.42001	2.95877e+13	6.58207e+13
1.42251	9.13361e+13	6.65599e+13
1.42501	1.40062e+14	6.74406e+13
1.42751	8.28154e+13	6.83771e+13
1.43001	6.08586e+13	6.92463e+13
1.43251	3.99129e+13	7.00888e+13
1.43501	6.773e+13	7.08938e+13
1.43751	9.72785e+13	7.1783e+13
1.44001	8.38516e+13	7.26358e+13
1.44251	1.70347e+14	7.34754e+13
1.44501	1.49667e+13	7.4378e+13
1.44751	1.63471e+14	7.53204e+13
1.45001	3.59376e+13	7.6266e+13
1.45251	6.25832e+13	7.70307e+13
1.45501	7.27133e+13	7.81013e+13
1.45751	9.08825e+13	7.89556e+13
1.46001	6.14707e+13	7.98679e+13
1.46251	4.76699e+13	8.07615e+13
1.46501	6.0103e+13	8.16547e+13
1.46751	7.35155e+13	8.25892e+13
1.47001	1.0198e+14	8.35159e+13
1.47251	5.67252e+13	8.43886e+13
1.47501	9.07143e+13	8.54464e+13
1.47751	2.34958e+13	8.63073e+13
1.48001	1.39071e+14	8.72199e+13
1.48251	3.8758e+13	8.80692e+13
1.48501	1.54116e+14	8.90525e+13
1.48751	1.21929e+14	9.01047e+13
1.49001	5.97615e+13	9.11545e+13
1.49251	7.74123e+13	9.21102e+13
1.49501	8.56299e+13	9.30877e+13
1.49751	1.34251e+14	9.40883e+13
1.50001	2.53973e+13	9.51226e+13
1.50251	5.42233e+13	9.61798e+13
1.50501	1.32815e+14	9.73553e+13
1.50751	5.32957e+13	9.84442e+13
1.51001	1.21106e+14	9.95164e+13
1.51251	1.37777e+14	1.00521e+14
1.51501	6.91112e+13	1.01552e+14
1.51751	4.19835e+13	1.0256e+14
1.52001	9.0031e+13	1.03651e+14
1.52251	1.78089e+14	1.04726e+14
1.52501	5.89755e+13	1.05801e+14
1.52751	1.50168e+14	1.06893e+14
1.53001	8.13363e+13	1.08066e+14
1.53251	5.33074e+13	1.09152e+14
1.53501	1.0768e+14	1.10241e+14
1.53751	9.58784e+13	1.11251e+14
1.54001	1.14832e+14	1.12351e+14
1.54251	1.31021e+14	1.13547e+14
1.54501	2.12122e+14	1.1474e+14
1.54751	7.16855e+13	1.15808e+14
1.55001	1.78749e+14	1.16768e+14
1.55251	2.33392e+14	1.17785e+14
1.55501	1.61594e+14	1.18988e+14
1.55751	1.29246e+14	1.20125e+14
1.56001	5.41343e+13	1.21205e+14
1.56251	1.21539e+14	1.22214e+14
1.56501	8.71905e+13	1.23319e+14
1.56751	1.28701e+14	1.24476e+14
1.57001	1.64725e+14	1.25697e+14
1.57251	1.69809e+14	1.26881e+14
1.57501	1.74605e+14	1.27996e+14
1.57751	4.68698e+13	1.29261e+14
1.58001	3.28527e+14	1.30385e+14
1.58251	6.0987e+13	1.31467e+14
1.58501	9.05872e+13	1.32596e+14
1.58751	6.5369e+13	1.33677e+14
1.59001	7.78189e+13	1.34872e+14
1.59251	9.48463e+13	1.35994e+14
1.59501	9.30297e+13	1.37133e+14
1.59751	4.56695e+13	1.38404e+14
1.60001	2.28585e+14	1.39638e+14
1.60251	6.92586e+13	1.40807e+14
1.60501	3.48862e+13	1.42011e+14
1.60751	3.0234e+13	1.43178e+14
1.61001	1.28177e+14	1.44348e+14
1.61251	2.07047e+14	1.45421e+14
1.61501	1.95081e+14	1.46562e+14
1.61751	7.51618e+13	1.47712e+14
1.62001	1.0416e+14	1.48961e+14
1.62251	1.34901e+14	1.50076e+14
1.62501	1.90856e+14	1.5115e+14
1.62751	203761423773137	1.52219e+14
1.63001	3.02584e+14	1.53321e+14
1.63251	2.33665e+14	1.54424e+14
1.63501	1.83558e+14	1.55441e+14
1.63751	1.2804e+14	1.56332e+14
1.64001	123178655056114	1.57093e+14
1.64251	1.15156e+14	1.57958e+14
1.64501	288023007822519	1.58806e+14
1.64751	2.28623e+14	1.59548e+14
1.65001	1.70489e+14	1.60168e+14
1.65251	1.58176e+14	1.60948e+14
1.65501	2.63009e+14	1.61554e+14
1.65751	1.79485e+14	1.62108e+14
1.66001	1.38938e+14	1.62566e+14
1.66251	4.21288e+13	1.62964e+14
1.66501	2.09904e+14	1.63511e+14
1.66751	2.67497e+14	1.63846e+14
1.67001	2.91032e+14	1.64022e+14
1.67251	1.04404e+14	1.6419e+14
1.67501	4.99802e+13	1.64408e+14
1.67751	1.64687e+14	1.64398e+14
1.68001	3.02821e+14	1.64451e+14
1.68251	1.92284e+14	1.64419e+14
1.68501	1.06385e+14	1.64453e+14
1.68751	6.05428e+13	1.64576e+14
1.69001	1.99336e+14	1.64411e+14
1.69251	2.30804e+14	1.64254e+14
1.69501	3.61953e+14	1.64065e+14
1.69751	1.43031e+14	1.63772e+14
1.70001	2.01634e+14	1.63428e+14
1.70251	2.25596e+14	1.63064e+14
1.70501	8.69978e+13	1.62776e+14
1.70751	5.08662e+13	1.62192e+14
1.71001	1.22504e+14	1.61844e+14
1.71251	4.09401e+13	1.61472e+14
1.71501	1.61194e+14	1.61052e+14
1.71751	9.26533e+13	1.606e+14
1.72001	1.28643e+14	1.60123e+14
1.72251	298016561798814	1.59532e+14
1.72501	1.98145e+14	1.59026e+14
1.72751	1.55947e+14	1.58307e+14
1.73001	1.34352e+14	1.57707e+14
1.73251	2.10047e+14	1.57071e+14
1.73501	1.17308e+14	1.56406e+14
1.73751	1.33646e+14	1.55645e+14
1.74001	1.8385e+14	1.54938e+14
1.74251	1.46516e+14	1.54199e+14
1.74501	2.89386e+14	1.53484e+14
1.74751	1.56419e+14	1.52734e+14
1.75001	1.77461e+14	151926942864642
1.75251	9.37881e+13	1.51017e+14
1.75501	1.95207e+14	1.50122e+14
1.75751	2.94891e+14	1.4926e+14
1.76001	1.42947e+14	1.48372e+14
1.76251	1.07169e+14	147629538337167
1.76501	2.19037e+13	1.46853e+14
1.76751	1.23211e+14	1.46001e+14
1.77001	1.31579e+14	1.45198e+14
1.77251	1.15338e+14	1.44255e+14
1.77501	1.14267e+14	1.435e+14
1.77751	2.26355e+14	1.42636e+14
1.78001	1.67497e+14	1.41842e+14
1.78251	9.58604e+13	1.40985e+14
1.78501	2.98441e+13	1.40122e+14
1.78751	8.93255e+13	1.39315e+14
1.79001	3.00813e+14	1.38569e+14
1.79251	1.28677e+14	1.3763e+14
1.79501	2.83964e+13	1.36683e+14
1.79751	1.60112e+14	1.35698e+14
1.80001	1.31795e+14	1.34895e+14
1.80251	4.42752e+13	1.34193e+14
1.80501	2.20062e+14	1.33381e+14
1.80751	9.94701e+13	1.32364e+14
1.81001	1.96636e+14	131474988942788
1.81251	2.71202e+14	1.30751e+14
1.81501	6.28465e+13	1.29993e+14
1.81751	9.84278e+13	1.29159e+14
1.82001	1.55679e+14	1.28232e+14
1.82251	1.16592e+14	1.27228e+14
1.82501	1.07496e+14	1.26456e+14
1.82751	1.28244e+14	1.25537e+14
1.83001	1.32358e+14	1.24576e+14
1.83251	1.10612e+14	1.23831e+14
1.83501	1.42383e+14	1.23076e+14
1.83751	183702879609314	1.22269e+14
1.84001	1.39546e+14	1.21535e+14
1.84251	1.49484e+14	1.20654e+14
1.84501	1.65491e+14	1.19938e+14
1.84751	6.44702e+13	1.19145e+14
1.85001	144390669707118	1.18284e+14
1.85251	1.03415e+14	1.17425e+14
1.85501	9.92226e+13	1.16688e+14
1.85751	5.45139e+13	1.15997e+14
1.86001	5.09507e+13	1.152e+14
1.86251	6.76239e+13	1.14497e+14
1.86501	2.12739e+14	1.13812e+14
1.86751	1.57291e+14	1.13121e+14
1.87001	7.49347e+13	1.12483e+14
1.87251	8.21181e+13	1.11685e+14
1.87501	6.26163e+13	1.11145e+14
1.87751	1.41226e+13	1.10495e+14
1.88001	5.54853e+13	1.09901e+14
1.88251	1.83791e+14	1.0929e+14
1.88501	7.72626e+13	1.0859e+14
1.88751	1.90713e+14	1.0809e+14
1.89001	9.84465e+13	1.07603e+14
1.89251	2.41677e+13	1.07141e+14
1.89501	8.8645e+13	1.06652e+14
1.89751	1.03362e+14	1.0624e+14
1.90001	2.42605e+14	1.05893e+14
1.90251	5.6638e+13	1.05496e+14
1.90501	1.29359e+14	1.04966e+14
1.90751	1.56348e+14	1.0459e+14
1.91001	6.24863e+13	1.04236e+14
1.91251	9.32751e+13	1.04053e+14
1.91501	8.13657e+13	1.0371e+14
1.91751	4.05584e+13	1.03184e+14
1.92001	8.80263e+13	1.02839e+14
1.92251	6.22459e+13	1.02556e+14
1.92501	8.80652e+13	1.02245e+14
1.92751	1.61006e+14	1.01992e+14
1.93001	1.52537e+14	1.01748e+14
1.93251	5.1442e+13	1.01456e+14
1.93501	8.29436e+13	1.01242e+14
1.93751	1.85449e+14	1.00954e+14
1.94001	1.07117e+14	1.00554e+14
1.94251	1.59121e+14	1.00454e+14
1.94501	7.34026e+13	1.00244e+14
1.94751	1.01479e+14	9.9988e+13
1.95001	1.3217e+14	9.97491e+13
1.95251	2.52099e+13	9.95284e+13
1.95501	3.40567e+12	9.92637e+13
1.95751	1.15367e+14	9.89907e+13
1.96001	7.80469e+13	9.87379e+13
1.96251	9.49679e+13	9.84606e+13
1.96501	1.01895e+14	9.82501e+13
1.96751	5.51306e+13	9.79452e+13
1.97001	1.68258e+14	9.76823e+13
1.97251	1.05298e+14	9.73814e+13
1.97501	1.73572e+14	9.7176e+13
1.97751	5.02264e+13	9.68549e+13
1.98001	1.32225e+14	9.65787e+13
1.98251	1.45741e+14	9.62897e+13
1.98501	7.96154e+13	9.60559e+13
1.98751	7.934e+13	9.57588e+13
1.99001	1.02479e+14	9.54704e+13
1.99251	1.25045e+14	9.50074e+13
1.99501	1.2291e+14	9.46511e+13
1.99751	5.7144e+13	9.4339e+13
2.00001	1.8526e+14	9.39988e+13
2.00251	5.52139e+13	9.36677e+13
2.00501	2.3748e+13	9.32986e+13
2.00751	9.02276e+13	9.29425e+13
2.01001	5.7968e+13	9.24664e+13
2.01251	1.07711e+14	9.21178e+13
2.01501	7.12461e+13	9.16443e+13
2.01751	1.04491e+13	9.12064e+13
2.02001	7.6554e+13	9.08101e+13
2.02251	1.52083e+14	9.03448e+13
2.02501	1.83892e+14	8.99105e+13
2.02751	1.01912e+14	8.93093e+13
2.03001	4.05401e+13	8.89491e+13
2.03251	1.32201e+14	8.84774e+13
2.03501	6.76479e+13	8.79467e+13
2.03751	1.83748e+14	8.75335e+13
2.04001	4.89403e+13	8.70562e+13
2.04251	3.39413e+13	8.65531e+13
2.04501	4.79168e+13	8.60938e+13
2.04751	2.08202e+13	8.56488e+13
2.05001	1.14712e+14	8.52162e+13
2.05251	1.37089e+14	8.46722e+13
2.05501	5.23314e+13	8.41146e+13
2.05751	1.6305e+14	8.35988e+13
2.06001	1.1243e+14	8.31763e+13
2.06251	1.11866e+14	8.27356e+13
2.06501	4.0922e+13	8.21849e+13
2.06751	1.64655e+14	8.16839e+13
2.07001	71857895816936	8.12037e+13
2.07251	7.60564e+13	8.07499e+13
2.07501	5.50484e+13	8.03554e+13
2.07751	6.98952e+13	7.98525e+13
2.08001	4.43128e+13	7.94985e+13
2.08251	4.40845e+13	7.92193e+13
2.08501	5.21061e+13	7.88059e+13
2.08751	6.19052e+13	7.84986e+13
2.09001	1.7388e+14	7.81459e+13
2.09251	2.00391e+13	7.78173e+13
2.09501	8.4397e+13	7.7529e+13
2.09751	6.03111e+13	7.71938e+13
2.10001	7.74977e+13	7.68796e+13
2.10251	3.80425e+13	7.66037e+13
2.10501	5.9627e+13	7.64248e+13
2.10751	5.45364e+13	7.62088e+13
2.11001	8.76492e+13	7.60285e+13
2.11251	3.09374e+13	7.58853e+13
2.11501	7.61026e+13	7.58648e+13
2.11751	3.09456e+13	7.57736e+13
2.12001	1.00024e+14	7.5673e+13
2.12251	7.7111e+13	7.5596e+13
2.12501	6.76728e+13	7.55693e+13
2.12751	7.43938e+13	7.54593e+13
2.13001	6.10761e+12	7.54465e+13
2.13251	8.51818e+13	7.54639e+13
2.13501	8.38169e+13	75541147918564
2.13751	1.26111e+14	7.56947e+13
2.14001	9.88974e+13	7.57806e+13
2.14251	5.21946e+13	7.5884e+13
2.14501	4.38598e+13	7.60961e+13
2.14751	4.85283e+13	7.61567e+13
2.15001	1.08053e+14	7.62476e+13
2.15251	5.64175e+13	7.62652e+13
2.15501	1.45177e+14	7.64818e+13
2.15751	9.44566e+13	7.67889e+13
2.16001	5.65967e+13	7.69901e+13
2.16251	1.01841e+14	7.72503e+13
2.16501	6.72216e+13	7.73853e+13
2.16751	3.50692e+13	7.76995e+13
2.17001	5.65457e+13	7.79371e+13
2.17251	1.25067e+14	7.81983e+13
2.17501	1.11693e+14	7.84573e+13
2.17751	1.41162e+13	7.871e+13
2.18001	7.05242e+13	7.8929e+13
2.18251	9.91801e+13	7.92638e+13
2.18501	9.77319e+13	7.94455e+13
2.18751	1.04028e+14	7.97413e+13
2.19001	6.85488e+13	7.99428e+13
2.19251	3.63891e+13	8.02677e+13
2.19501	1.00474e+14	8.04939e+13
2.19751	3.44625e+13	8.077e+13
2.20001	1.20655e+14	8.10106e+13
2.20251	1.46293e+13	8.13002e+13
2.20501	7.09426e+13	8.15922e+13
2.20751	1.27225e+14	8.18498e+13
2.21001	71174593489413	8.21237e+13
2.21251	1.33248e+14	8.24009e+13
2.21501	7.63225e+13	8.27023e+13
2.21751	8.87737e+13	8.28004e+13
2.22001	6.80896e+13	8.30742e+13
2.22251	1.02053e+14	83382552629832
2.22501	3.60813e+13	8.3601e+13
2.22751	1.19759e+14	8.38768e+13
2.23001	7.92105e+13	8.40768e+13
2.23251	9.4862e+13	8.42396e+13
2.23501	1.16513e+14	8.45479e+13
2.23751	6.5156e+13	8.46938e+13
2.24001	1.7733e+14	8.48421e+13
2.24251	8.88704e+13	8.50737e+13
2.24501	7.29554e+13	8.53122e+13
2.24751	7.07351e+13	8.54151e+13
2.25001	4.18403e+13	8.55013e+13
2.25251	5.27957e+13	8.55797e+13
2.25501	1.4732e+13	8.57398e+13
2.25751	1.24609e+13	8.58943e+13
2.26001	1.33278e+14	8.59607e+13
2.26251	1.62952e+14	8.60387e+13
2.26501	1.1079e+14	8.60641e+13
2.26751	7.478e+13	8.61125e+13
2.27001	1.2419e+14	8.62721e+13
2.27251	8.19578e+12	86406442071296
2.27501	1.02652e+14	8.65157e+13
2.27751	2.96317e+13	8.65314e+13
2.28001	1.55186e+14	8.65306e+13
2.28251	1.78055e+14	8.6449e+13
2.28501	1.29851e+14	8.64155e+13
2.28751	1.15807e+14	8.64478e+13
2.29001	7.3733e+13	8.64124e+13
2.29251	1.29089e+14	8.63866e+13
2.29501	2.56554e+13	8.64855e+13
2.29751	6.95015e+13	8.65823e+13
2.30001	4.33356e+13	8.6509e+13
2.30251	1.26403e+14	8.65502e+13
2.30501	9.70156e+13	8.67018e+13
2.30751	1.34904e+14	8.67528e+13
2.31001	6.30099e+13	8.66923e+13
2.31251	1.31604e+14	8.66655e+13
2.31501	1.95436e+13	8.66774e+13
2.31751	9.31818e+13	8.68086e+13
2.32001	1.00354e+14	8.69122e+13
2.32251	6.14203e+13	8.69781e+13
2.32501	3.25824e+13	8.70537e+13
2.32751	7.56106e+13	8.70488e+13
2.33001	9.81764e+13	8.72228e+13
2.33251	4.14139e+13	8.74419e+13
2.33501	7.13571e+13	8.74589e+13
2.33751	9.14765e+13	8.75739e+13
2.34001	1.32415e+14	8.76875e+13
2.34251	1.39081e+13	8.79311e+13
2.34501	6.93507e+13	8.83391e+13
2.34751	1.78176e+14	8.85763e+13
2.35001	5.47863e+13	8.89675e+13
2.35251	1.43427e+14	8.93035e+13
2.35501	2.67542e+13	8.97012e+13
2.35751	2.42787e+13	9.00746e+13
2.36001	1.9261e+14	9.03896e+13
2.36251	4.50648e+13	9.07595e+13
2.36501	9.12385e+12	9.12126e+13
2.36751	1.61365e+14	9.16438e+13
2.37001	1.28652e+14	9.22991e+13
2.37251	5.27162e+13	9.28561e+13
2.37501	2.49468e+13	9.34653e+13
2.37751	2.53554e+13	9.40272e+13
2.38001	1.3824e+14	9.46629e+13
2.38251	7.70219e+13	9.53663e+13
2.38501	7.25078e+13	9.6046e+13
2.38751	9.55905e+13	9.67133e+13
2.39001	8.6241e+13	9.72626e+13
2.39251	9.32292e+13	9.79883e+13
2.39501	1.8017e+14	9.8664e+13
2.39751	1.48713e+14	9.9461e+13
2.40002	1.32332e+14	1.00216e+14
2.40252	9.11736e+13	1.01045e+14
2.40502	3.23546e+13	1.01894e+14
2.40752	4.13913e+13	1.02596e+14
2.41002	5.46849e+13	1.03268e+14
2.41252	1.028e+14	1.03987e+14
2.41502	7.90739e+13	1.04688e+14
2.41752	6.49226e+13	1.05523e+14
2.42002	1.81031e+14	1.06265e+14
2.42252	1.967e+14	1.07222e+14
2.42502	6.75128e+13	1.08147e+14
2.42752	1.77191e+14	1.08955e+14
2.43002	1.95369e+14	1.09623e+14
2.43252	1.29701e+14	110620457662936
2.43502	2.70464e+13	1.11422e+14
2.43752	6.1654e+13	1.12383e+14
2.44002	1.04067e+14	1.1316e+14
2.44252	1.89055e+14	1.14133e+14
2.44502	1.11344e+14	1.15081e+14
2.44752	1.18991e+14	1.15923e+14
2.45002	5.25981e+13	1.16686e+14
2.45252	3.85682e+13	1.17669e+14
2.45502	1.24234e+14	1.18554e+14
2.45752	2.10314e+14	1.19298e+14
2.46002	1.32286e+13	1.20194e+14
2.46252	5.51344e+13	1.20943e+14
2.46502	9.66938e+13	1.21806e+14
2.46752	1.61805e+14	1.22585e+14
2.47002	3.23059e+14	1.23474e+14
2.47252	7.30726e+13	1.24249e+14
2.47502	2.50446e+14	1.2498e+14
2.47752	8.92228e+13	1.25752e+14
2.48002	2.11354e+14	1.26468e+14
2.48252	1.06903e+14	1.2733e+14
2.48502	3.24324e+13	1.28239e+14
2.48752	9.26166e+13	1.2881e+14
2.49002	1.10039e+14	1.29523e+14
2.49252	1.63634e+14	1.30308e+14
2.49502	2.85235e+14	1.31178e+14
2.49752	1.20371e+14	1.3205e+14
2.50002	1.50038e+14	1.32889e+14
2.50252	4.67983e+13	1.33722e+14
2.50502	1.24767e+14	1.34596e+14
2.50752	1.43007e+14	1.35254e+14
2.51002	9.75376e+13	1.36174e+14
2.51252	1.79091e+14	1.36964e+14
2.51502	4.4763e+13	1.37759e+14
2.51752	1.68606e+14	1.38656e+14
2.52002	5.7251e+13	1.39626e+14
2.52252	2.24073e+14	1.40394e+14
2.52502	4.54574e+13	1.41081e+14
2.52752	2.12925e+14	1.41956e+14
2.53002	1.44335e+14	1.4282e+14
2.53252	9.10443e+13	143813177858761
2.53502	6.54251e+13	1.44807e+14
2.53752	6.41954e+13	1.45595e+14
2.54002	3.21921e+13	1.46493e+14
2.54252	1.45791e+14	1.47255e+14
2.54502	9.63659e+13	1.48144e+14
2.54752	2.37497e+14	1.48873e+14
2.55002	241225211732348	1.49882e+14
2.55252	8.5556e+13	1.50808e+14
2.55502	2.44431e+13	1.51455e+14
2.55752	3.67875e+14	1.5248e+14
2.56002	1.70562e+14	1.53522e+14
2.56252	2.76938e+14	1.54407e+14
2.56502	133818611974820	1.55202e+14
2.56752	2.49589e+14	155929781056603
2.57002	2.89912e+14	1.56759e+14
2.57252	1.71148e+14	1.57502e+14
2.57502	5.45815e+13	1.58251e+14
2.57752	284619946169869	159153632658890
2.58002	2.13199e+14	1.59914e+14
2.58252	8.03455e+13	1.60579e+14
2.58502	2.03266e+14	1.61381e+14
2.58752	7.63253e+13	1.62431e+14
2.59002	2.30069e+14	1.6341e+14
2.59252	1.69389e+14	1.6462e+14
2.59502	1.77545e+14	1.65397e+14
2.59752	1.10549e+14	1.66201e+14
2.60002	1.68395e+14	1.67287e+14
2.60252	9.04667e+13	1.68429e+14
2.60502	1.22016e+14	1.69718e+14
2.60752	1.71985e+14	1.70605e+14
2.61002	2.25217e+14	1.71963e+14
2.61252	8.16207e+12	1.73257e+14
2.61502	3.38823e+13	1.74612e+14
2.61752	9.84516e+13	1.75789e+14
2.62002	3.40263e+14	1.77132e+14
2.62252	280579700351148	1.783e+14
2.62502	1.55235e+14	179701753169228
2.62752	1.24544e+14	1.81531e+14
2.63002	1.76471e+14	1.83259e+14
2.63252	4.37752e+13	1.85011e+14
2.63502	2.75155e+14	1.8667e+14
2.63752	1.14491e+14	1.88615e+14
2.64002	1.44699e+14	1.90408e+14
2.64252	2.4302e+14	1.92801e+14
2.64502	3.15939e+14	1.9516e+14
2.64752	1.53535e+14	1.97331e+14
2.65002	2.8046e+13	1.99533e+14
2.65252	2.24973e+14	2.01949e+14
2.65502	1.67454e+14	2.04358e+14
2.65752	2.55991e+14	2.06946e+14
2.66002	2.63279e+14	2.09424e+14
2.66252	5.19963e+13	2.1203e+14
2.66502	2.33761e+14	2.14759e+14
2.66752	6.39446e+13	2.17512e+14
2.67002	2.08812e+14	2.20253e+14
2.67252	1.47052e+14	2.23005e+14
2.67502	4.63344e+14	2.25849e+14
2.67752	2.25247e+14	2.29e+14
2.68002	2.95039e+13	2.32346e+14
2.68252	4.70674e+14	2.35603e+14
2.68502	397076739063795	2.38425e+14
2.68752	1.18248e+14	2.4172e+14
2.69002	7.55508e+13	2.4486e+14
2.69252	6.82743e+13	2.48251e+14
2.69502	2.74882e+14	2.5127e+14
2.69752	1.03492e+14	2.54584e+14
2.70002	1.36192e+14	2.58024e+14
2.70252	2.56798e+14	2.61689e+14
2.70502	9.96216e+13	2.65075e+14
2.70752	9.877e+13	2.68609e+14
2.71002	3.3977e+14	2.72199e+14
2.71252	4.10087e+14	2.75584e+14
2.71502	3.58077e+14	279090951076128
2.71752	629170801909294	2.82569e+14
2.72002	1.66425e+14	286192232557978
2.72252	3.25509e+14	2.89494e+14
2.72502	3.5815e+14	2.92704e+14
2.72752	5.45195e+14	2.95642e+14
2.73002	4.85811e+14	2.98662e+14
2.73252	1.0689e+14	3.01704e+14
2.73502	4.93149e+14	3.04581e+14
2.73752	2.93237e+14	3.07433e+14
2.74002	3.748e+14	3.10458e+14
2.74252	1.40636e+14	3.13093e+14
2.74502	3.31901e+14	3.15509e+14
2.74752	1.86724e+14	3.17814e+14
2.75002	2.27677e+14	3.20222e+14
2.75252	6.61774e+14	3.22508e+14
2.75502	3.52801e+14	3.24747e+14
2.75752	3.8165e+14	3.26713e+14
2.76002	2.16063e+14	3.2871e+14
2.76252	4.18659e+14	3.30599e+14
2.76502	2.41722e+14	3.32234e+14
2.76752	6.90927e+14	3.3376e+14
2.77002	6.46901e+14	3.35548e+14
2.77252	2.16798e+14	3.36895e+14
2.77502	3.29795e+14	3.3821e+14
2.77752	3.02542e+14	3.39644e+14
2.78002	3.65961e+14	3.40752e+14
2.78252	3.97449e+14	3.42044e+14
2.78502	1.35088e+14	3.4285e+14
2.78752	1.93234e+14	3.43579e+14
2.79002	2.67341e+14	344452007821473
2.79252	2.02887e+14	3.4511e+14
2.79502	2.42644e+14	3.45744e+14
2.79752	1.51135e+14	3.46251e+14
2.80002	3.3789e+14	3.46828e+14
2.80252	6.02147e+14	3.46898e+14
2.80502	5.76484e+14	3.47153e+14
2.80752	3.54235e+14	3.47419e+14
2.81002	1.57676e+14	3.46938e+14
2.81252	4.47467e+14	3.46485e+14
2.81502	3.30039e+14	3.46355e+14
2.81752	4.35456e+14	3.459e+14
2.82002	1.13808e+14	3.45437e+14
2.82252	4.7306e+14	3.44692e+14
2.82502	4.7399e+14	3.44247e+14
2.82752	5.9947e+14	3.43444e+14
2.83002	4.95743e+14	3.42379e+14
2.83252	5.74377e+14	3.41352e+14
2.83502	5.03147e+14	3.40695e+14
2.83752	4.07468e+14	3.39352e+14
2.84002	4.4215e+14	3.37844e+14
2.84252	5.78567e+14	3.36289e+14
2.84502	6.82257e+14	3.34516e+14
2.84752	3.42737e+14	3.33156e+14
2.85002	2.25946e+14	3.31744e+14
2.85252	5.3033e+13	330268637456774
2.85502	1.61321e+14	3.28617e+14
2.85752	3.01843e+14	326907641188368
2.86002	2.43089e+14	3.2575e+14
2.86252	3.43929e+14	3.24195e+14
2.86502	4.03622e+14	3.22634e+14
2.86752	9.21513e+13	321242742552650
2.87002	3.6618e+13	319816826646778
2.87252	2.5666e+14	3.18352e+14
2.87502	3.9279e+14	3.16914e+14
2.87752	2.21972e+14	3.15805e+14
2.88002	2.5296e+14	3.14068e+14
2.88252	1.18069e+14	3.12611e+14
2.88502	1.58323e+14	3.11264e+14
2.88752	3.83669e+14	3.10003e+14
2.89002	5.72147e+13	3.08726e+14
2.89252	1.13362e+14	3.07426e+14
2.89502	6.20882e+14	3.05942e+14
2.89752	2.81724e+14	3.04485e+14
2.90002	2.06966e+14	3.03386e+14
2.90252	3.56203e+14	3.02458e+14
2.90502	3.09916e+14	3.01504e+14
2.90752	5.6784e+14	3.00473e+14
2.91002	2.14424e+14	2.99229e+14
2.91252	2.57946e+14	2.98519e+14
2.91502	3.43459e+14	2.97651e+14
2.91752	4.03554e+14	2.96871e+14
2.92002	3.30513e+14	2.96082e+14
2.92252	4.50587e+14	2.95254e+14
2.92502	5.67673e+14	294606116591094
2.92752	3.89646e+14	2.93863e+14
2.93002	4.47976e+14	2.92722e+14
2.93252	3.75644e+14	2.91951e+14
2.93502	8.24188e+13	2.9128e+14
2.93752	1.47877e+14	2.90835e+14
2.94002	3.51462e+14	2.89982e+14
2.94252	7.40413e+13	2.89403e+14
2.94502	2.03258e+14	2.8862e+14
2.94752	2.07819e+14	2.88123e+14
2.95002	4.76212e+14	2.87555e+14
2.95252	2.02298e+14	2.86809e+14
2.95502	1.30538e+14	2.85865e+14
2.95752	1.28361e+14	2.85058e+14
2.96002	6.3182e+14	2.84376e+14
2.96252	1.50649e+14	2.83689e+14
2.96502	1.01196e+14	2.83002e+14
2.96752	6.5582e+13	2.8226e+14
2.97002	1.40389e+14	2.81595e+14
2.97252	2.02819e+14	2.80811e+14
2.97502	3.55447e+14	2.80328e+14
2.97752	3.44249e+14	2.7988e+14
2.98002	3.38319e+14	2.79542e+14
2.98252	2.16617e+14	2.7899e+14
2.98502	4.83362e+14	2.78247e+14
2.98752	4.11908e+14	2.77629e+14
2.99002	1.98766e+14	2.76782e+14
2.99252	4.67405e+14	2.75846e+14
2.99502	1.88948e+14	2.75231e+14
2.99752	3.36059e+14	2.74565e+14
3.00002	2.10702e+14	2.73582e+14
3.00252	6.00628e+14	2.726e+14
3.00502	2.54646e+14	2.71602e+14
3.00752	2.14318e+14	2.70592e+14
3.01002	3.29685e+14	2.69576e+14
3.01252	226997759480845	2.68476e+14
3.01502	3.69516e+14	2.67234e+14
3.01752	1.27094e+14	2.66003e+14
3.02002	3.14037e+14	2.64717e+14
3.02252	2.18816e+14	2.63043e+14
3.02502	1.5857e+14	2.61511e+14
3.02752	4.32331e+14	2.59989e+14
3.03002	324991026668919	2.58212e+14
3.03252	2.58167e+14	2.56599e+14
3.03502	1.95583e+13	2.54614e+14
3.03752	3.46943e+14	2.53109e+14
3.04002	2.08765e+14	2.51362e+14
3.04252	3.55703e+14	2.49445e+14
3.04502	2.52306e+14	2.47536e+14
3.04752	2.27346e+14	2.45739e+14
3.05002	3.18974e+14	2.43708e+14
3.05252	3.61982e+14	2.4155e+14
3.05502	1.23549e+14	2.39511e+14
3.05752	4.52695e+14	2.37286e+14
3.06002	2.86874e+14	2.3513e+14
3.06252	3.25356e+14	233253157742335
3.06502	1.29902e+14	2.31337e+14
3.06752	2.98134e+14	2.29148e+14
3.07002	1.45241e+14	2.27229e+14
3.07252	1.50407e+14	2.25215e+14
3.07502	4.10932e+14	2.23137e+14
3.07752	1.67078e+14	2.20892e+14
3.08002	4.67589e+13	2.19007e+14
3.08252	8.67339e+13	2.17042e+14
3.08502	2.87288e+14	2.14992e+14
3.08752	1.8757e+14	2.12518e+14
3.09002	9.51453e+13	210745919607724
3.09252	8.41652e+13	2.08889e+14
3.09502	3.06484e+14	2.07012e+14
3.09752	2.51643e+14	2.05222e+14
3.10002	2.53749e+14	2.03354e+14
3.10252	2.07619e+14	2.01311e+14
3.10502	2.10895e+14	1.99342e+14
3.10752	1.36144e+14	1.97444e+14
3.11002	1.08513e+14	1.95729e+14
3.11252	2.35317e+14	1.93822e+14
3.11502	1.14998e+14	1.92047e+14
3.11752	1.16103e+14	1.90472e+14
3.12002	2.23761e+14	1.88807e+14
3.12252	1.84051e+14	1.87445e+14
3.12502	1.11468e+14	1.85922e+14
3.12752	2.91634e+14	1.84447e+14
3.13002	1.47989e+14	1.82839e+14
3.13252	2.25246e+14	1.81576e+14
3.13502	1.49231e+14	1.80361e+14
3.13752	1.69985e+14	1.79029e+14
3.14002	284717991639502	1.77883e+14
3.14252	3.80075e+13	1.76631e+14
3.14502	1.23311e+14	1.75599e+14
3.14752	2.34361e+14	174380834746773
3.15002	9.78465e+13	1.73258e+14
3.15252	1.07683e+14	1.72255e+14
3.15502	3.96106e+13	1.70994e+14
3.15752	2.38725e+14	169947178490309
3.16002	1.14927e+14	1.69041e+14
3.16252	3.48149e+14	1.68474e+14
3.16502	1.69591e+14	1.67392e+14
3.16752	1.16716e+14	1.66511e+14
3.17002	2.2704e+14	1.65499e+14
3.17252	3.08833e+14	164592376116816
3.17502	1.84634e+14	1.63849e+14
3.17752	1.71226e+14	1.62904e+14
3.18002	1.45674e+14	1.61909e+14
3.18252	2.42592e+13	1.61209e+14
3.18502	6.49355e+13	1.60158e+14
3.18752	1.37244e+14	1.59395e+14
3.19002	2.02995e+14	1.58476e+14
3.19252	1.1902e+14	1.57707e+14
3.19502	1.73162e+14	1.56808e+14
3.19752	2.14573e+14	1.56025e+14
3.20002	1.5294e+14	1.55396e+14
3.20252	2.14777e+14	1.54403e+14
3.20502	3.21395e+14	1.53651e+14
3.20752	1.45706e+14	1.53045e+14
3.21002	5.02848e+13	1.5229e+14
3.21252	4.53443e+13	1.51528e+14
3.21502	3.18338e+14	1.50732e+14
3.21752	1.48677e+14	1.50004e+14
3.22002	8.00159e+13	1.4924e+14
3.22252	2.31626e+14	1.48292e+14
3.22502	1.64299e+14	1.47384e+14
3.22752	6.91979e+13	1.46533e+14
3.23002	8.93823e+13	1.45665e+14
3.23252	1.11312e+14	1.44781e+14
3.23502	1.46113e+14	1.43981e+14
3.23752	1.33652e+14	1.43173e+14
3.24002	1.39906e+14	1.42266e+14
3.24252	1.02551e+14	1.41579e+14
3.24502	2.08986e+14	1.40837e+14
3.24752	2.11154e+14	1.40017e+14
3.25002	1.21675e+14	1.39338e+14
3.25252	9.61723e+12	1.38594e+14
3.25502	1.89379e+14	1.3765e+14
3.25752	1.66178e+14	1.36937e+14
3.26002	1.39633e+14	1.36147e+14
3.26252	8.24987e+13	1.35507e+14
3.26502	1.51829e+14	1.34773e+14
3.26752	1.29667e+14	1.33958e+14
3.27002	1.04128e+14	1.33342e+14
3.27252	5.70753e+13	1.32625e+14
3.27502	4.69601e+13	1.31909e+14
3.27752	1.09332e+14	1.31195e+14
3.28002	6.28268e+13	1.30562e+14
3.28252	1.64471e+14	1.29953e+14
3.28502	2.24961e+14	1.29224e+14
3.28752	3.48937e+14	1.28595e+14
3.29002	6.73547e+13	1.27732e+14
3.29252	1.39415e+14	1.27121e+14
3.29502	1.17917e+14	1.2653e+14
3.29752	1.15056e+14	1.25881e+14
3.30002	2.58335e+14	1.25157e+14
3.30252	9.92041e+13	1.24458e+14
3.30502	7.05377e+13	1.23815e+14
3.30752	1.63034e+14	1.2326e+14
3.31002	8.14787e+13	1.22851e+14
3.31252	2.20722e+14	1.2238e+14
3.31502	6.97227e+13	1.21878e+14
3.31752	5.35205e+13	1.21273e+14
3.32002	8.37574e+13	1.20823e+14
3.32252	7.02895e+13	1.2025e+14
3.32502	2.56574e+14	1.19714e+14
3.32752	9.04096e+13	1.19261e+14
3.33002	1.14394e+14	1.18767e+14
3.33252	1.73395e+14	1.18199e+14
3.33502	5.89718e+13	1.17906e+14
3.33752	2.48006e+14	1.1763e+14
3.34002	9.53682e+13	1.17406e+14
3.34252	8.66328e+13	1.16929e+14
3.34502	4.86427e+13	1.16594e+14
3.34752	6.16946e+13	1.16353e+14
3.35002	4.5207e+13	1.16023e+14
3.35252	1.0436e+14	1.15815e+14
3.35502	3.59562e+13	1.15721e+14
3.35752	2.65716e+13	1.15615e+14
3.36002	5.48593e+13	1.15489e+14
3.36252	3.12265e+13	1.15314e+14
3.36502	5.37007e+13	1.15202e+14
3.36752	1.82733e+14	1.15065e+14
3.37002	1.21182e+14	1.1493e+14
3.37252	1.36279e+14	1.14697e+14
3.37502	2.39721e+14	1.14556e+14
3.37752	8.70349e+13	1.14547e+14
3.38002	3.70784e+13	1.14566e+14
3.38252	1.49886e+14	1.14409e+14
3.38502	1.30619e+14	1.14217e+14
3.38752	2.15094e+14	1.1407e+14
3.39002	1.18633e+14	1.14046e+14
3.39252	1.29355e+14	1.13966e+14
3.39502	1.06118e+14	1.13875e+14
3.39752	8.54348e+13	1.1368e+14
3.40002	1.889e+14	1.13581e+14
3.40252	5.00581e+13	1.13393e+14
3.40502	1.56652e+14	1.13203e+14
3.40752	1.1828e+14	1.13019e+14
3.41002	1.72348e+14	1.12764e+14
3.41252	1.46772e+14	1.1248e+14
3.41502	9.67347e+13	1.11944e+14
3.41752	1.83032e+14	1.11704e+14
3.42002	1.40717e+14	1.114e+14
3.42252	1.6809e+14	1.11202e+14
3.42502	1.36037e+14	1.10859e+14
3.42752	2.38884e+13	1.10374e+14
3.43002	6.86287e+13	1.09982e+14
3.43252	1.33517e+14	1.09579e+14
3.43502	1.6886e+14	1.09122e+14
3.43752	1.3201e+14	1.08696e+14
3.44002	1.52844e+14	1.08157e+14
3.44252	7.64961e+13	1.07766e+14
3.44502	1.4543e+14	1.07323e+14
3.44752	3.97047e+13	1.06835e+14
3.45002	9.70033e+13	1.06379e+14
3.45252	1.02967e+14	1.05769e+14
3.45502	8.88339e+13	1.05369e+14
3.45752	7.36125e+13	1.04875e+14
3.46002	1.75324e+14	1.04271e+14
3.46252	7.48573e+13	1.0398e+14
3.46502	1.16201e+14	1.03364e+14
3.46752	6.92644e+13	1.02992e+14
3.47002	2.98155e+13	1.02539e+14
3.47252	5.33918e+13	1.02114e+14
3.47502	8.11939e+13	1.01733e+14
3.47752	1.23023e+14	1.01367e+14
3.48002	1.33875e+14	1.00946e+14
3.48252	1.22173e+14	1.00623e+14
3.48502	102578944173147	1.00333e+14
3.48752	6.30733e+13	1.001e+14
3.49002	1.06014e+14	9.98439e+13
3.49252	6.96538e+13	9.9624e+13
3.49502	2.80051e+13	9.92705e+13
3.49752	1.95144e+13	9.89275e+13
3.50002	1.14458e+14	9.86846e+13
3.50252	1.63028e+14	9.84001e+13
3.50502	8.73543e+13	9.81896e+13
3.50752	7.48265e+13	9.80774e+13
3.51002	1.51253e+13	9.78786e+13
3.51252	5.51887e+13	9.76514e+13
3.51502	1.51087e+14	9.74339e+13
3.51752	1.64461e+14	9.73145e+13
3.52002	1.37863e+14	9.72198e+13
3.52252	1.51298e+13	9.71241e+13
3.52502	1.08116e+14	9.70806e+13
3.52752	3.11694e+13	9.69506e+13
3.53002	1.22357e+14	9.69167e+13
3.53252	1.09042e+14	9.6974e+13
3.53502	1.52009e+14	9.68955e+13
3.53752	1.87439e+14	9.68012e+13
3.54002	3.00431e+13	9.67448e+13
3.54252	1.07247e+14	9.67047e+13
3.54502	1.35511e+14	9.65852e+13
3.54752	2.4889e+14	9.64949e+13
3.55002	9.80073e+13	9.64579e+13
3.55252	9.64041e+13	9.6552e+13
3.55502	6.00094e+13	9.66381e+13
3.55752	5.19942e+13	9.6616e+13
3.56002	1.04842e+14	9.65187e+13
3.56252	7.66784e+13	9.64028e+13
3.56502	9.96259e+13	9.63515e+13
3.56752	1.26292e+14	9.62814e+13
3.57002	6.71e+13	9.6284e+13
3.57252	6.3445e+13	9.61987e+13
3.57502	9.64884e+13	9.62511e+13
3.57752	1.03154e+14	9.61779e+13
3.58002	1.63398e+14	9.62271e+13
3.58252	7.47884e+13	9.62595e+13
3.58502	6.14153e+12	9.62114e+13
3.58752	2.35084e+14	9.61437e+13
3.59002	3.3362e+13	9.61445e+13
3.59252	1.40074e+14	9.61864e+13
3.59502	2.68759e+13	9.62244e+13
3.59752	1.82994e+13	9.6297e+13
3.60002	7.59399e+13	9.63668e+13
3.60252	6.5512e+13	96489500515264
3.60502	5.03231e+13	9.64927e+13
3.60752	7.85523e+13	9.64658e+13
3.61002	9.41749e+13	9.64642e+13
3.61252	167642840278693	9.64854e+13
3.61502	9.48179e+13	9.66421e+13
3.61752	1.375e+14	9.66408e+13
3.62002	8.42466e+13	9.67006e+13
3.62252	9.91145e+12	9.67472e+13
3.62502	1.17112e+14	9.68427e+13
3.62752	1.37662e+14	9.68766e+13
3.63002	4.35137e+13	9.6883e+13
3.63252	9.64309e+13	9.69555e+13
3.63502	9.5516e+13	9.69748e+13
3.63752	2.91384e+13	9.70196e+13
3.64002	1.08021e+14	9.69771e+13
3.64252	1.05046e+14	9.69362e+13
3.64502	1.31608e+14	9.68331e+13
3.64752	9.75613e+13	9.66988e+13
3.65002	1.30657e+14	9.66885e+13
3.65252	1.24527e+14	9.66326e+13
3.65502	9.00145e+13	9.6628e+13
3.65752	2.88117e+14	9.64363e+13
3.66002	7.86619e+13	9.63137e+13
3.66252	1.09548e+14	9.61534e+13
3.66502	1.18587e+14	9.59246e+13
3.66752	8.56012e+13	9.5747e+13
3.67002	8.05337e+13	9.55439e+13
3.67252	6.96391e+13	9.52182e+13
3.67502	1.53103e+14	9.48951e+13
3.67752	2.53947e+14	9.4728e+13
3.68002	1.25262e+14	9.44228e+13
3.68252	5.38464e+13	9.41558e+13
3.68502	3.78028e+13	9.39149e+13
3.68752	5.08033e+13	9.36183e+13
3.69002	8.37006e+13	9.33292e+13
3.69252	7.84812e+13	9.29872e+13
3.69502	8.3028e+13	9.2593e+13
3.69752	5.12487e+13	9.22761e+13
3.70002	1.02061e+14	9.19807e+13
3.70252	1.99336e+13	9.15935e+13
3.70502	1.60457e+14	9.11721e+13
3.70752	1.15682e+14	9.07564e+13
3.71002	7.29717e+12	9.04036e+13
3.71252	8.20287e+13	9.012e+13
3.71502	5.21698e+13	8.97109e+13
3.71752	1.33497e+14	8.93935e+13
3.72002	7.35707e+13	8.90222e+13
3.72252	7.40121e+13	8.87452e+13
3.72502	9.38566e+13	8.8535e+13
3.72752	1.71972e+14	8.82086e+13
3.73002	6.48021e+13	8.7954e+13
3.73252	3.49135e+13	8.76507e+13
3.73502	4.84948e+13	8.73852e+13
3.73752	5.37743e+13	8.70731e+13
3.74002	1.65585e+14	8.67235e+13
3.74252	2.73628e+13	8.64045e+13
3.74502	6.69432e+13	8.60937e+13
3.74752	2.3471e+13	8.59056e+13
3.75002	8.70698e+13	8.57541e+13
3.75252	1.18389e+14	8.55116e+13
3.75502	1.32024e+14	8.52434e+13
3.75752	1.3109e+14	8.5098e+13
3.76002	6.78835e+13	8.48463e+13
3.76252	5.79246e+13	8.4568e+13
3.76502	2.42468e+13	8.43797e+13
3.76752	1.36297e+14	8.41332e+13
3.77002	8.44427e+13	8.39317e+13
3.77252	3.71813e+13	8.3661e+13
3.77502	8.17673e+13	8.34274e+13
3.77752	1.44559e+14	83188450951225
3.78002	1.43063e+14	8.29124e+13
3.78252	4.33396e+13	8.27728e+13
3.78502	127505810257336	8.23677e+13
3.78752	1.38793e+14	8.22507e+13
3.79002	1.03927e+14	8.20117e+13
3.79252	2.73163e+13	8.18077e+13
3.79502	102173877147886	8.16528e+13
3.79752	1.15522e+13	8.15083e+13
3.80002	1.37725e+14	8.13821e+13
3.80252	1.66459e+14	8.12073e+13
3.80502	2.43521e+13	8.08748e+13
3.80752	5.57566e+13	8.06818e+13
3.81002	9.82568e+13	8.05572e+13
3.81252	1.00243e+14	8.04781e+13
3.81502	9.01046e+13	8.03359e+13
3.81752	6.26439e+13	8.02304e+13
3.82002	3.81709e+13	8.01015e+13
3.82252	7.50664e+13	7.99314e+13
3.82502	1.01921e+14	7.97896e+13
3.82752	3.45327e+13	7.96417e+13
3.83002	8.39771e+12	7.95836e+13
3.83252	7.40115e+13	7.94345e+13
3.83502	5.40638e+13	7.93319e+13
3.83752	6.96371e+13	7.93127e+13
3.84002	1.43874e+14	7.92207e+13
3.84252	3.44553e+13	7.91985e+13
3.84502	7.69497e+13	7.90637e+13
3.84752	6.58348e+13	7.90406e+13
3.85002	1.3102e+14	7.90453e+13
3.85252	5.02462e+13	7.89885e+13
3.85502	1.13012e+14	7.89843e+13
3.85752	3.5786e+13	7.91464e+13
3.86002	1.00173e+14	7.92126e+13
3.86252	5.21057e+13	7.92294e+13
3.86502	6.93604e+13	7.92646e+13
3.86752	2.11925e+13	7.92903e+13
3.87002	6.65655e+13	7.95009e+13
3.87252	1.40533e+14	7.95599e+13
3.87502	1.01323e+14	7.96924e+13
3.87752	9.84816e+13	7.97765e+13
3.88002	7.78585e+13	7.98025e+13
3.88252	1.15984e+14	7.9852e+13
3.88502	4.51283e+13	7.98778e+13
3.88752	1.53139e+13	7.99407e+13
3.89002	5.75262e+13	8.00011e+13
3.89252	7.2556e+13	8.01004e+13
3.89502	1.15879e+14	8.00951e+13
3.89752	5.87495e+13	8.0103e+13
3.90002	6.66023e+13	8.0159e+13
3.90252	9.21676e+13	8.01486e+13
3.90502	4.28432e+13	8.00961e+13
3.90752	1.61749e+14	8.00501e+13
3.91002	45220927076947	8.00524e+13
3.91252	1.54145e+14	7.99265e+13
3.91502	4.69891e+13	7.98523e+13
3.91752	9.74903e+13	7.9827e+13
3.92002	1.18731e+14	7.98022e+13
3.92252	1.23115e+14	7.96878e+13
3.92502	1.29626e+14	7.96274e+13
3.92752	1.46605e+14	7.95052e+13
3.93002	4.95529e+13	7.9263e+13
3.93252	6.83071e+13	7.91914e+13
3.93502	7.36203e+13	7.89907e+13
3.93752	109529016395433	7.87974e+13
3.94002	5.01565e+13	7.85582e+13
3.94252	1.19281e+14	7.82767e+13
3.94502	7.69401e+13	7.80464e+13
3.94752	2.82773e+13	7.78115e+13
3.95002	2.65612e+13	7.74979e+13
3.95252	6.42965e+13	7.71515e+13
3.95502	7.63151e+13	7.6876e+13
3.95752	9.82406e+13	7.6599e+13
3.96002	8.47778e+13	7.62201e+13
3.96252	6.12531e+13	7.59042e+13
3.96502	4.63694e+13	7.55781e+13
3.96752	8.48591e+13	7.51374e+13
3.97002	2.49008e+13	7.48908e+13
3.97252	7.90478e+13	7.45425e+13
3.97502	9.74592e+13	7.41282e+13
3.97752	3.51461e+13	7.37024e+13
3.98002	1.52636e+14	7.33825e+13
3.98252	2.05926e+14	7.29858e+13
3.98502	5.20909e+13	7.26723e+13
3.98752	7.98921e+12	7.22667e+13
3.99002	3.39236e+13	7.18782e+13
3.99252	1.21804e+14	7.14975e+13
3.99502	1.75028e+14	7.1159e+13
3.99752	3.43084e+13	7.08293e+13
4.00003	7.42562e+13	7.04109e+13
4.00253	7.94274e+13	7.01038e+13
4.00503	3.88145e+13	6.97457e+13
4.00753	7.33066e+13	6.94344e+13
4.01003	4.07228e+13	6.91578e+13
4.01253	2.41903e+13	6.88979e+13
4.01503	2.34922e+13	6.86838e+13
4.01753	4.88363e+13	6.84933e+13
4.02003	5.13314e+13	6.83248e+13
4.02253	2.39644e+13	6.80316e+13
4.02503	4.90958e+13	6.78325e+13
4.02753	3.64967e+13	6.76185e+13
4.03003	6.38188e+13	6.73796e+13
4.03253	7.77529e+13	6.7199e+13
4.03503	4.98913e+13	6.69836e+13
4.03753	1.11677e+13	6.68417e+13
4.04003	9.73171e+13	6.66292e+13
4.04253	1.29239e+14	6.65439e+13
4.04503	7.282e+13	6.64795e+13
4.04753	6.90396e+13	6.63598e+13
4.05003	6.48735e+13	6.62391e+13
4.05253	1.38604e+14	6.6105e+13
4.05503	4.05058e+13	6.60053e+13
4.05753	1.11753e+14	6.60915e+13
4.06003	2.20534e+13	6.60905e+13
4.06253	9.48556e+13	6.60866e+13
4.06503	6.08152e+13	6.60718e+13
4.06753	2.31403e+13	6.61492e+13
4.07003	7.55507e+13	6.61128e+13
4.07253	6.70403e+13	6.61229e+13
4.07503	3.5592e+13	6.62292e+13
4.07753	4.31354e+13	6.62497e+13
4.08003	7.38925e+13	6.62565e+13
4.08253	6.62674e+13	6.63303e+13
4.08503	3.39443e+13	6.63655e+13
4.08753	9.80101e+13	6.63565e+13
4.09003	1.08186e+14	6.64476e+13
4.09253	5.34374e+13	6.64798e+13
4.09503	1.64267e+14	6.65436e+13
4.09753	8.94053e+13	6.66555e+13
4.10003	7.55941e+12	6.66701e+13
4.10253	6.12448e+13	6.6711e+13
4.10503	9.71723e+13	6.683e+13
4.10753	6.7541e+13	6.68161e+13
4.11003	8.042e+13	6.68081e+13
4.11253	3.63165e+13	6.69418e+13
4.11503	6.51677e+12	6.70602e+13
4.11753	3.28612e+13	6.72322e+13
4.12003	3.23208e+13	6.727e+13
4.12253	8.28509e+13	6.7294e+13
4.12503	4.20932e+13	6.74253e+13
4.12753	1.11623e+14	6.75054e+13
4.13003	3.50705e+13	6.76194e+13
4.13253	5.65579e+13	6.77677e+13
4.13503	1.16346e+14	6.79269e+13
4.13753	4.85639e+13	6.80482e+13
4.14003	6.36055e+13	6.8177e+13
4.14253	1.19151e+14	6.83054e+13
4.14503	1.36538e+14	6.83742e+13
4.14753	1.72365e+13	6.84946e+13
4.15003	5.28657e+13	6.86305e+13
4.15253	3.20166e+13	6.86828e+13
4.15503	1.78436e+13	6.87894e+13
4.15753	2.6455e+13	6.88623e+13
4.16003	8.92028e+13	6.88604e+13
4.16253	3.98664e+13	6.89391e+13
4.16503	5.53975e+13	6.90215e+13
4.16753	7.8903e+13	6.90129e+13
4.17003	1.37719e+14	6.89316e+13
4.17253	7.64354e+13	6.89558e+13
4.17503	6.41252e+13	6.89317e+13
4.17753	4.2378e+13	6.89262e+13
4.18003	8.4576e+13	6.88558e+13
4.18253	1.82172e+14	6.88724e+13
4.18503	8.86195e+13	6.88443e+13
4.18753	8.21433e+13	6.88749e+13
4.19003	9.44603e+13	6.87603e+13
4.19253	1.27796e+14	6.87223e+13
4.19503	5.62992e+13	6.86342e+13
4.19753	5.90203e+13	6.85777e+13
4.20003	1.14296e+14	6.84678e+13
4.20253	1.43933e+13	6.83516e+13
4.20503	3.86277e+13	6.82612e+13
4.20753	1.19516e+14	6.81149e+13
4.21003	8.48988e+13	6.80265e+13
4.21253	1.45103e+13	6.79095e+13
4.21503	1.00176e+14	6.77056e+13
4.21753	1.56288e+13	6.75223e+13
4.22003	8.66586e+13	6.73763e+13
4.22253	7.58277e+13	6.71042e+13
4.22503	1.74353e+13	6.69378e+13
4.22753	6.10636e+13	6.68287e+13
4.23003	8.19783e+13	6.66766e+13
4.23253	4.01458e+13	6.65225e+13
4.23503	8.27133e+13	6.63719e+13
4.23753	7.77122e+13	6.622e+13
4.24003	1.99488e+13	6.60784e+13
4.24253	1.09276e+14	6.59891e+13
4.24503	3.83153e+13	6.58483e+13
4.24753	6.48066e+13	6.57126e+13
4.25003	4.16049e+13	6.55622e+13
4.25253	2.77498e+13	6.5414e+13
4.25503	7.19722e+13	6.53045e+13
4.25753	7.09682e+13	6.52077e+13
4.26003	1.16296e+14	6.51224e+13
4.26253	4.08515e+13	6.49642e+13
4.26503	4.13831e+13	6.49503e+13
4.26753	4.96033e+13	6.49095e+13
4.27003	1.73739e+13	6.47738e+13
4.27253	8.59416e+13	6.46538e+13
4.27503	8.17831e+13	6.46713e+13
4.27753	2.2034e+13	6.4588e+13
4.28003	8.17868e+13	6.45738e+13
4.28253	7.77233e+13	6.45273e+13
4.28503	1.59921e+13	6.45224e+13
4.28753	9.10803e+13	6.44258e+13
4.29003	6.93022e+13	6.43441e+13
4.29253	6.35407e+13	6.42194e+13
4.29503	2.16744e+13	6.42228e+13
4.29753	9.53875e+13	6.41058e+13
4.30003	4.96332e+13	6.39971e+13
4.30253	8.14987e+13	6.39021e+13
4.30503	8.99033e+13	6.38639e+13
4.30753	1.00306e+14	6.37225e+13
4.31003	1.28822e+14	6.35077e+13
4.31253	1.13788e+14	6.34428e+13
4.31503	3.51485e+13	6.33094e+13
4.31753	1.00105e+14	6.3195e+13
4.32003	2.18262e+13	6.30312e+13
4.32253	1.23356e+14	6.29181e+13
4.32503	6.05504e+13	6.2825e+13
4.32753	3.56805e+13	6.26692e+13
4.33003	8.48149e+13	6.26526e+13
4.33253	5.89901e+13	6.25685e+13
4.33503	1.19444e+14	6.23537e+13
4.33753	5.73803e+13	6.22327e+13
4.34003	2.77015e+13	6.21588e+13
4.34253	6.06075e+13	6.2053e+13
4.34503	4.84887e+13	6.20015e+13
4.34753	1.41515e+13	6.18922e+13
4.35003	5.52981e+13	6.17749e+13
4.35253	4.15898e+13	6.16963e+13
4.35503	4.95452e+13	6.1607e+13
4.35753	7.75379e+13	6.15495e+13
4.36003	4.527e+13	6.1493e+13
4.36253	5.174e+13	6.14196e+13
4.36503	1.75736e+13	6.13742e+13
4.36753	4.94637e+13	6.13789e+13
4.37003	1.86036e+13	6.13021e+13
4.37253	2.49743e+13	6.12999e+13
4.37503	5.43321e+13	6.13453e+13
4.37753	1.23834e+13	6.13743e+13
4.38003	1.16907e+14	6.14424e+13
4.38253	4.45397e+13	6.14774e+13
4.38503	7.51424e+13	6.15093e+13
4.38753	4.34747e+13	6.15177e+13
4.39003	1.29728e+14	6.16572e+13
4.39253	1.0354e+14	6.17698e+13
4.39503	4.1698e+13	6.18562e+13
4.39753	6.70285e+13	6.19838e+13
4.40003	9.86248e+13	6.20207e+13
4.40253	2.18166e+13	6.20858e+13
4.40503	8.30772e+13	6.22096e+13
4.40753	3.72323e+13	6.23401e+13
4.41003	9.80851e+13	6.24576e+13
4.41253	5.60596e+13	6.2568e+13
4.41503	2.7892e+13	6.26441e+13
4.41753	5.06665e+12	6.27175e+13
4.42003	1.74573e+14	6.28604e+13
4.42253	8.62185e+13	6.30104e+13
4.42503	3.42479e+13	6.31186e+13
4.42753	4.50504e+13	6.32098e+13
4.43003	9.43966e+13	6.33613e+13
4.43253	2.51656e+13	6.34663e+13
4.43503	4.06428e+13	6.35531e+13
4.43753	1.14448e+14	6.35926e+13
4.44003	3.32671e+13	6.36458e+13
4.44253	7.24171e+13	6.38105e+13
4.44503	5.05005e+13	6.39316e+13
4.44753	4.21015e+13	6.40731e+13
4.45003	7.49022e+13	6.41514e+13
4.45253	6.04222e+13	6.42801e+13
4.45503	1.19622e+14	6.43639e+13
4.45753	6.96839e+13	6.44806e+13
4.46003	3.74572e+12	6.46107e+13
4.46253	7.44554e+13	6.45994e+13
4.46503	5.84044e+13	6.46923e+13
4.46753	1.03963e+14	6.47757e+13
4.47003	7.50953e+13	6.48217e+13
4.47253	7.49097e+13	6.49158e+13
4.47503	4.66773e+13	6.50277e+13
4.47753	3.01745e+13	6.50727e+13
4.48003	5.87111e+13	6.51124e+13
4.48253	1.03666e+14	6.51178e+13
4.48503	5.13089e+13	6.51337e+13
4.48753	6.49126e+13	6.51621e+13
4.49003	7.75697e+13	6.51559e+13
4.49253	6.6095e+13	6.52728e+13
4.49503	5.09525e+13	6.53104e+13
4.49753	5.3178e+13	6.54332e+13
4.50003	1.2039e+14	6.54479e+13
4.50253	6.38072e+13	6.54943e+13
4.50503	8.39843e+13	6.55882e+13
4.50753	7.71354e+13	6.55709e+13
4.51003	5.83456e+13	6.55943e+13
4.51253	6.16441e+13	6.55951e+13
4.51503	1.19236e+14	6.56325e+13
4.51753	7.64422e+13	6.56125e+13
4.52003	4.62496e+13	6.55662e+13
4.52253	5.58606e+13	6.56044e+13
4.52503	1.61295e+13	6.56697e+13
4.52753	3.77479e+13	6.5679e+13
4.53003	4.22687e+13	6.57481e+13
4.53253	1.03657e+14	6.57814e+13
4.53503	7.41543e+13	6.58228e+13
4.53753	4.8628e+12	6.58227e+13
4.54003	4.35599e+13	6.58414e+13
4.54253	1.87878e+13	6.59098e+13
4.54503	9.2251e+13	6.60406e+13
4.54753	5.96964e+13	6.59738e+13
4.55003	8.60079e+13	6.59667e+13
4.55253	2.25936e+13	6.60287e+13
4.55503	1.24211e+14	6.60921e+13
4.55753	7.55706e+13	6.60799e+13
4.56003	6.44361e+13	6.61698e+13
4.56253	3.91317e+13	6.61784e+13
4.56503	4.18791e+13	6.6103e+13
4.56753	9.56965e+13	6.61133e+13
4.57003	1.12861e+14	6.61441e+13
4.57253	6.25711e+13	6.62423e+13
4.57503	9.637e+13	6.62796e+13
4.57753	9.11163e+13	6.62291e+13
4.58003	2.5064e+13	6.61992e+13
4.58253	1.18291e+14	6.61043e+13
4.58503	1.0745e+14	6.60388e+13
4.58753	1.08291e+13	6.5998e+13
4.59003	7.39417e+13	6.59464e+13
4.59253	4.35409e+13	6.58809e+13
4.59503	4.5239e+13	6.57113e+13
4.59753	9.44291e+13	6.56476e+13
4.60003	8.66829e+13	6.55231e+13
4.60253	5.85546e+13	6.53967e+13
4.60503	4.60863e+13	6.52958e+13
4.60753	2.4639e+13	6.51182e+13
4.61003	7.03326e+13	6.49442e+13
4.61253	5.62299e+13	6.47954e+13
4.61503	3.08745e+13	6.45917e+13
4.61753	1.40774e+14	6.4371e+13
4.62003	8.17508e+13	6.41441e+13
4.62253	145989277963205	6.39609e+13
4.62503	3.03619e+13	6.37436e+13
4.62753	9.72256e+13	6.34335e+13
4.63003	1.05889e+14	6.31887e+13
4.63253	7.66921e+13	6.28927e+13
4.63503	4.51378e+13	6.25912e+13
4.63753	4.87831e+13	6.23187e+13
4.64003	5.66604e+13	6.20818e+13
4.64253	7.0663e+13	6.17464e+13
4.64503	7.44013e+12	6.14476e+13
4.64753	4.26316e+13	6.11953e+13
4.65003	9.6333e+13	6.09316e+13
4.65253	5.70734e+13	6.07099e+13
4.65503	4.72849e+13	6.04014e+13
4.65753	6.6932e+13	6.01428e+13
4.66003	2.98299e+13	5.98214e+13
4.66253	4.37266e+13	5.95047e+13
4.66503	2.35459e+13	5.92759e+13
4.66753	5.64779e+13	5.89916e+13
4.67003	1.07262e+14	5.87685e+13
4.67253	4.58011e+13	5.84599e+13
4.67503	2.11389e+13	5.8182e+13
4.67753	5.33225e+13	5.78635e+13
4.68003	7.09702e+13	5.76587e+13
4.68253	3.7262e+13	5.73814e+13
4.68503	8.85853e+13	5.71796e+13
4.68753	2.0413e+13	5.69853e+13
4.69003	7.85442e+12	5.67655e+13
4.69253	35031381805869	5.65582e+13
4.69503	1.05681e+14	5.63328e+13
4.69753	1.60196e+14	5.60526e+13
4.70003	8.47007e+13	5.59288e+13
4.70253	2.69539e+13	5.57286e+13
4.70503	4.72748e+13	5.5517e+13
4.70753	4.10095e+13	5.53969e+13
4.71003	3.47916e+13	5.52194e+13
4.71253	1.64907e+13	5.5022e+13
4.71503	9.10455e+13	5.49279e+13
4.71753	6.89007e+13	5.47604e+13
4.72003	8.93628e+12	5.46533e+13
4.72253	1.1106e+14	5.4566e+13
4.72503	5.11541e+13	5.4458e+13
4.72753	3.64377e+13	5.43287e+13
4.73003	6.64929e+13	5.42261e+13
4.73253	2.45823e+13	5.42059e+13
4.73503	8.48122e+13	5.41889e+13
4.73753	6.95287e+13	5.41191e+13
4.74003	3.4047e+13	5.40466e+13
4.74253	4.04793e+13	5.4044e+13
4.74503	3.46927e+13	5.39236e+13
4.74753	8.06343e+13	5.38669e+13
4.75003	5.37956e+13	5.37748e+13
4.75253	2.35435e+13	5.37907e+13
4.75503	4.91329e+13	5.37501e+13
4.75753	2.05273e+13	5.37171e+13
4.76003	1.75973e+13	5.36944e+13
4.76253	4.18864e+13	5.37345e+13
4.76503	9.1415e+13	5.37746e+13
4.76753	3.76944e+13	5.37824e+13
4.77003	3.94296e+13	5.37523e+13
4.77253	6.69034e+13	5.38354e+13
4.77503	6.66451e+13	5.38542e+13
4.77753	7.78072e+13	5.38417e+13
4.78003	6.72062e+12	5.38268e+13
4.78253	7.22251e+13	5.3828e+13
4.78503	5.80394e+13	5.38053e+13
4.78753	2.99031e+13	5.38081e+13
4.79003	6.21722e+13	5.37865e+13
4.79253	3.9387e+13	5.38118e+13
4.79503	8.29043e+13	5.38134e+13
4.79753	5.2892e+13	5.37028e+13
4.80003	4.83765e+13	5.37e+13
4.80253	2.3648e+13	5.36924e+13
4.80503	8.48472e+13	5.36774e+13
4.80753	9.18677e+13	5.35836e+13
4.81003	1.11916e+14	5.35199e+13
4.81253	9.46219e+13	5.34281e+13
4.81503	3.22313e+13	5.33379e+13
4.81753	4.50606e+13	5.32746e+13
4.82003	6.81508e+13	5.31865e+13
4.82253	1.06492e+13	5.30392e+13
4.82503	1.25039e+14	5.2792e+13
4.82753	5.61967e+13	5.26284e+13
4.83003	2.64979e+13	5.25009e+13
4.83253	5.77554e+13	5.2363e+13
4.83503	7.34542e+13	5.2235e+13
4.83753	2.5073e+13	5.20649e+13
4.84003	4.01504e+13	5.19188e+13
4.84253	1.59621e+13	5.17048e+13
4.84503	4.83158e+13	5.14986e+13
4.84753	6.51423e+13	5.13868e+13
4.85003	7.77629e+13	5.12073e+13
4.85253	3.24762e+13	5.10753e+13
4.85503	2.69094e+13	5.09027e+13
4.85753	9.91607e+13	5.07448e+13
4.86003	7.09424e+13	5.06159e+13
4.86253	4.71168e+13	5.04049e+13
4.86503	2.20095e+13	5.0244e+13
4.86753	6.94724e+13	5.01297e+13
4.87003	3.26584e+13	4.99897e+13
4.87253	3.384e+13	4.989e+13
4.87503	4.52118e+13	4.97074e+13
4.87753	4.37505e+13	4.96089e+13
4.88003	4.10752e+13	4.95544e+13
4.88253	4.91923e+13	4.95059e+13
4.88503	2.57018e+13	4.94468e+13
4.88753	6.33353e+13	4.94269e+13
4.89003	6.4438e+13	4.93641e+13
4.89253	3.41985e+13	4.93258e+13
4.89503	6.90792e+12	4.92775e+13
4.89753	7.5992e+13	4.92675e+13
4.90003	4.09611e+13	4.92528e+13
4.90253	5.84151e+13	4.92313e+13
4.90503	1.74934e+13	4.92506e+13
4.90753	3.28327e+13	4.93112e+13
4.91003	3.15515e+13	4.93321e+13
4.91253	3.21618e+13	4.93969e+13
4.91503	2.9072e+13	4.94757e+13
4.91753	7.212e+13	4.95496e+13
4.92003	8.37252e+13	4.9666e+13
4.92253	1.15166e+13	4.97569e+13
4.92503	7.99276e+13	4.99207e+13
4.92753	5.95058e+13	5.00271e+13
4.93003	9.15634e+13	5.01997e+13
4.93253	2.69737e+13	5.0367e+13
4.93503	3.95799e+13	5.0501e+13
4.93753	6.76227e+13	5.06091e+13
4.94003	1.28394e+13	5.07805e+13
4.94253	4.8662e+13	5.09904e+13
4.94503	6.08736e+13	5.12154e+13
4.94753	6.97007e+13	5.13884e+13
4.95003	1.14056e+13	5.15947e+13
4.95253	3.6448e+13	5.18376e+13
4.95503	3.21203e+13	5.20216e+13
4.95753	5.36533e+13	5.22466e+13
4.96003	6.75524e+13	5.2431e+13
4.96253	2.39411e+13	5.25918e+13
4.96503	4.53766e+13	5.27955e+13
4.96753	4.90617e+13	5.29876e+13
4.97003	3.86787e+13	5.31879e+13
4.97253	9.08287e+13	5.34088e+13
4.97503	1.11555e+14	5.35584e+13
4.97753	9.72504e+13	5.36673e+13
4.98003	3.53204e+13	5.38457e+13
4.98253	7.99016e+13	5.40016e+13
4.98503	6.63142e+13	5.41728e+13
4.98753	2.88836e+13	5.42941e+13
4.99003	6.31344e+13	5.44374e+13
4.99253	7.24397e+13	5.4588e+13
4.99503	4.30793e+13	5.47028e+13
[truncated: 78,001 more rows]
