# Supplementary material for: Enhancement of Calcium Ion Permeation via Resonant Coupling of Ion and Terahertz Waves in Voltage Gated Calcium Channels
Source: Adv Sci (Weinh). 2026 Feb 19;13(24):e20475. doi: 10.1002/advs.202520475 (PMC13116260; doi:10.1002/advs.202520475)
Supplement: Supplementary file 2 — Supporting File 2: advs74432‐sup‐0002‐Figures_Data.zip. [file ADVS-13-e20475-s002.zip › Figure3_Data.xlsx]

## Sheet: 3a_MSC
Frequency_THz	Run1_MSC	Run2_MSC	Run3_MSC
0	0.442695	0.606957	0.52258
0.0976562	0.512433	0.714191	0.598149
0.195312	0.626304	0.674845	0.610092
0.292969	0.646458	0.600695	0.598496
0.390625	0.685557	0.61362	0.64855
0.488281	0.669542	0.641248	0.58516
0.585938	0.665188	0.688838	0.651811
0.683594	0.699635	0.725092	0.701873
0.78125	0.729333	0.775036	0.681523
0.878906	0.774209	0.760892	0.656072
0.976562	0.772656	0.765482	0.73895
1.07422	0.768141	0.836127	0.794159
1.17188	0.803287	0.860979	0.812831
1.26953	0.855631	0.883259	0.869715
1.36719	0.925606	0.909101	0.909148
1.46484	0.965917	0.943752	0.93916
1.5625	0.968064	0.967334	0.957625
1.66016	0.964736	0.970291	0.965864
1.75781	0.954581	0.935677	0.934131
1.85547	0.889202	0.810988	0.86099
1.95312	0.722883	0.658982	0.743304
2.05078	0.55137	0.483651	0.478702
2.14844	0.234923	0.184651	0.302128
2.24609	0.0369387	0.0340747	0.0643637
2.34375	0.00913316	0.00570126	0.0451406
2.44141	0.109728	0.106515	0.255982
2.53906	0.446917	0.493447	0.46497
2.63672	0.738853	0.749844	0.684716
2.73438	0.867662	0.843359	0.877676
2.83203	0.929635	0.912468	0.92597
2.92969	0.908491	0.889127	0.90497
3.02734	0.848738	0.827348	0.829715
3.125	0.767823	0.758731	0.733215
3.22266	0.636218	0.607876	0.639426
3.32031	0.540564	0.536561	0.57689
3.41797	0.483342	0.496767	0.436693
3.51562	0.396507	0.381896	0.260306
3.61328	0.371337	0.324277	0.319326
3.71094	0.268029	0.325944	0.278118
3.80859	0.251552	0.262772	0.220717
3.90625	0.174749	0.256591	0.324484
4.00391	0.126071	0.153047	0.312522
4.10156	0.203689	0.177657	0.228993
4.19922	0.14816	0.211805	0.180786
4.29688	0.137781	0.137428	0.258217
4.39453	0.130495	0.0848186	0.154383
4.49219	0.0868768	0.115157	0.216691
4.58984	0.0786518	0.145881	0.200949
4.6875	0.116021	0.107558	0.0607385
4.78516	0.108567	0.0952885	0.0455716
4.88281	0.0960433	0.0728536	0.0225259
4.98047	0.135615	0.0562868	0.0541654
5.07812	0.156638	0.0712526	0.0391733
5.17578	0.0724073	0.0563821	0.0966156
5.27344	0.0631107	0.0253099	0.075994
5.37109	0.0802758	0.0437882	0.0811531
5.46875	0.0350479	0.0664442	0.0906601
5.56641	0.0765684	0.0383246	0.040787
5.66406	0.0471142	0.000248136	0.0189313
5.76172	0.00947033	0.0689819	0.046894
5.85938	0.0422731	0.0365461	0.0553388
5.95703	0.0687205	0.0264233	0.0687841
6.05469	0.0169651	0.0877574	0.104159
6.15234	0.00225834	0.0893376	0.0130846
6.25	0.0246732	0.0752595	0.0100136
6.34766	0.0193442	0.0175123	0.0230306
6.44531	0.00493153	0.00129107	0.0298468
6.54297	0.023443	0.0128482	0.0682069
6.64062	0.0248625	0.0320284	0.0141239
6.73828	0.002975	0.00247303	0.0135817
6.83594	0.00652429	0.00791267	0.0156862
6.93359	0.0355342	0.00810441	0.0276765
7.03125	0.074138	0.0134612	0.0381191
7.12891	0.0410071	0.031985	0.0302971
7.22656	0.0193312	0.0231959	0.0117351
7.32422	0.00195282	0.00123126	0.00851353
7.42188	0.026119	0.00110699	0.00268614
7.51953	0.0168199	0.0335905	0.0374344
7.61719	0.0021165	0.0195908	0.0315463
7.71484	0.00912577	0.00124871	0.0266774
7.8125	0.0363934	0.0192434	0.0254666
7.91016	0.0022779	0.050947	0.00577905
8.00781	0.00983749	0.0117448	0.000701634
8.10547	0.0465846	0.00216355	0.0161247
8.20312	0.0290541	0.00287803	0.00598527
8.30078	0.0192737	0.0261515	0.0119289
8.39844	0.0265748	0.0107223	0.0434513
8.49609	0.0105164	0.00527637	0.00839546
8.59375	0.00571308	0.0251667	0.00678795
8.69141	0.00647709	0.0168203	0.00705172
8.78906	0.0198575	0.0149501	0.0331428
8.88672	0.0114642	0.0173109	0.00612865
8.98438	0.0510854	0.00887909	0.0200768
9.08203	0.0314228	0.0137922	0.0162619
9.17969	0.00568995	0.0249268	0.00658392
9.27734	0.000162587	0.00741278	0.00636819
9.375	0.00707452	0.0154276	0.000505478
9.47266	0.00467236	0.00429372	0.00132432
9.57031	0.0049716	0.00236838	0.059339
9.66797	0.00301066	0.00747598	0.000900232
9.76562	0.0370156	0.0236237	0.00541666
9.86328	0.0300202	0.0168817	0.0263146
9.96094	0.000777024	0.00699124	0.0417499
10.0586	0.0102028	0.0368105	0.0451206
10.1562	0.0404203	0.0183969	0.0506302
10.2539	0.0310584	0.00144895	0.051749
10.3516	8.37081e-05	0.0113974	0.00996455
10.4492	0.00555638	0.0106209	0.00426293
10.5469	0.00410299	0.00211341	0.0166836
10.6445	0.0196309	0.0171901	0.0292871
10.7422	0.026906	0.0308423	0.00413955
10.8398	0.0162576	0.00682935	0.0221507
10.9375	0.0294822	0.0198258	0.0231579
11.0352	0.00137352	0.0649472	0.00956893
11.1328	0.000862392	0.0112079	0.0584248
11.2305	0.00129756	0.0284704	0.0171449
11.3281	0.0290355	0.0175416	0.0111676
11.4258	0.0358496	0.00468942	0.0142649
11.5234	0.0708392	0.000719003	0.0182457
11.6211	0.0178476	0.00842297	0.0191591
11.7188	0.0115306	0.0323109	0.0048728
11.8164	0.00774897	0.000652668	0.0015522
11.9141	0.0418655	0.0189251	0.0297715
12.0117	0.0326004	0.00683078	0.0267671
12.1094	0.00524028	0.0420774	0.0230215
12.207	0.000744488	0.0182122	0.0137111
12.3047	0.00704107	0.00395665	0.0186327
12.4023	0.0049809	0.000618774	0.0190256
12.5	0.00259883	0.000296115	0.0115079
12.5977	0.0118675	0.0363647	0.00469351
12.6953	0.0165198	0.0108593	0.0188625
12.793	0.0563136	0.01112	0.00451262
12.8906	0.00296861	0.0164944	0.0100295
12.9883	0.00332676	0.0152453	0.0186446
13.0859	0.00346746	0.0188558	0.00256053
13.1836	0.00112904	0.0246507	0.00587646
13.2812	0.0303985	0.0227962	0.0011447
13.3789	0.041759	0.0036577	0.003223
13.4766	0.00888478	0.0103356	0.0137897
13.5742	0.00246965	0.00128861	0.0145564
13.6719	0.000503631	0.0112753	0.000722602
13.7695	0.00558147	0.0096163	0.00285069
13.8672	0.00369179	0.0275935	0.00552845
13.9648	0.00818965	0.00391232	0.00729869
14.0625	0.00710271	0.0122641	0.0145242
14.1602	0.0110825	0.00230484	0.0256332
14.2578	0.0137852	0.0181558	0.0188853
14.3555	0.0175825	0.0167146	0.00964087
14.4531	0.00431275	0.0155033	0.000665113
14.5508	0.00713844	0.0151685	0.00739257
14.6484	0.00969661	0.00543873	0.00106877
14.7461	0.0343986	0.0355842	0.0123871
14.8438	0.0380908	0.00420478	0.00134175
14.9414	0.0427821	0.0310253	0.0447895
15.0391	0.0171508	0.00167821	0.0409505
15.1367	0.00783098	0.0117177	0.0128817
15.2344	0.00417932	0.0165401	0.0165594
15.332	0.00356855	0.0411125	0.00652178
15.4297	0.00141945	0.00718048	0.0071165
15.5273	0.0355211	0.00213501	0.0027822
15.625	0.0420959	0.00418324	0.00403997
15.7227	0.00369458	0.00344073	0.0246012
15.8203	0.00456848	0.00116269	0.000517379
15.918	0.0167745	0.0180569	0.00584485
16.0156	0.00907891	0.0310771	0.00364699
16.1133	0.000568609	0.0292795	0.0160855
16.2109	0.00662199	0.0084975	0.006247
16.3086	0.00526738	0.0208199	0.00176007
16.4062	0.00215428	0.0183807	0.0649828
16.5039	0.00604682	0.0107239	0.00922166
16.6016	0.00612191	0.0190282	0.00999111
16.6992	0.00601305	0.00310097	0.0522527
16.7969	0.00559275	0.0108235	0.00256457
16.8945	0.0138034	0.0121997	0.0052802
16.9922	0.00131234	0.00261725	0.0450631
17.0898	0.0276797	0.00889306	0.014732
17.1875	0.002328	0.00285266	0.0110902
17.2852	0.00130476	0.023863	0.00984158
17.3828	0.00889922	0.0184929	0.00799203
17.4805	0.00917866	0.0229332	0.0168455
17.5781	0.0224879	0.0100677	0.0085146
17.6758	0.00962242	0.0313987	0.0196662
17.7734	0.00306215	0.0316657	0.0135827
17.8711	0.00673953	0.0145354	0.0444431
17.9688	0.00302761	0.00905344	0.00277106
18.0664	0.000994846	0.00210927	0.0453843
18.1641	0.00055953	0.0190009	0.0361674
18.2617	0.000712269	0.0115002	0.00626131
18.3594	0.0180786	0.00406919	0.0124695
18.457	0.00919027	0.0315669	0.00175864
18.5547	0.0160024	0.0422809	0.000970391
18.6523	0.0346227	0.0169352	0.00233908
18.75	0.00302828	0.0265849	0.0168839
18.8477	0.0209256	0.0409249	0.00320632
18.9453	0.00269911	0.00780797	0.00130048
19.043	0.000111078	0.0148072	0.0115951
19.1406	0.00782949	0.0191359	0.00471482
19.2383	0.0152789	0.0129928	0.00486922
19.3359	0.0231214	0.000363952	0.0251406
19.4336	0.000785134	0.0109228	0.00900925
19.5312	0.00219429	0.00480985	0.0145409
19.6289	0.00392278	0.0103303	0.00918325
19.7266	0.0128359	0.0303334	0.0173387
19.8242	0.0016634	0.0515164	0.0323809
19.9219	0.0182749	0.00461559	0.00687945
20.0195	0.0471738	0.0094524	0.000356019
20.1172	0.000518001	0.00587751	0.000973691
20.2148	0.0024128	0.00549124	0.00355417
20.3125	0.0140734	0.0257429	0.00361776
20.4102	0.00589176	0.021394	0.00460076
20.5078	0.0177939	0.0168519	0.00169944
20.6055	0.0370805	0.0275236	2.17072e-05
20.7031	0.0203911	0.00321149	0.0210604
20.8008	0.00771598	0.000408034	0.00064256
20.8984	0.00519462	0.00212062	0.0116616
20.9961	0.00465102	0.0228373	0.0100348
21.0938	0.00441327	0.00964072	0.0198323
21.1914	0.0118425	0.0011191	0.00229747
21.2891	0.0203644	0.0106745	0.0063044
21.3867	0.0141441	0.0431301	0.00418926
21.4844	0.00752972	0.0285179	0.00552896
21.582	0.00434604	0.0368752	0.0357596
21.6797	0.0104164	0.00393145	0.00841048
21.7773	0.00579242	0.00564727	0.00867183
21.875	0.0142348	0.0234229	0.00402487
21.9727	0.0285279	0.00130487	0.0130393
22.0703	0.038796	0.0147811	0.0114496
22.168	0.00428505	0.00070552	0.000537308
22.2656	0.0319938	0.0223588	0.0093499
22.3633	0.0351572	0.00335708	0.014492
22.4609	0.00375174	0.0123854	0.00306596
22.5586	0.00544251	0.0977562	0.00230345
22.6562	0.0116741	0.0213212	0.0152033
22.7539	0.0483116	0.00136843	0.0116156
22.8516	0.0354051	0.0096624	0.000444997
22.9492	0.0288565	0.00598222	0.00260784
23.0469	0.00201132	0.0318012	0.00730244
23.1445	0.00647461	0.0135325	0.0023762
23.2422	0.0210968	0.0010772	0.0270381
23.3398	0.0255619	0.00212044	0.0128487
23.4375	0.00548833	0.00784879	0.000861362
23.5352	0.0129	0.039871	0.0379034
23.6328	0.0154711	0.0251829	0.0515449
23.7305	0.0424597	0.00963575	0.0194374
23.8281	0.00742834	0.0138487	0.0020882
23.9258	0.000651932	0.021038	0.00183377
24.0234	0.0246184	0.0157068	0.00844526
24.1211	0.0246217	0.0191178	0.0160482
24.2188	0.00019396	0.0155452	0.00725309
24.3164	0.0428187	0.000676737	0.0148366
24.4141	0.0286749	0.0139084	0.000965174
24.5117	0.00213859	0.0131554	0.0221671
24.6094	0.0104909	0.0321408	0.00557569
24.707	0.012759	0.000955727	0.0275961
24.8047	0.00585065	0.00351985	0.00569385
24.9023	0.00964726	0.00283602	0.00687001
25	0.0214248	0.0265517	0.0347748
25.0977	0.00659341	0.00971956	0.0179948
25.1953	0.00470225	0.00663891	0.00072944
25.293	0.0163162	0.00415352	0.00303433
25.3906	0.0188326	0.00461496	0.00286616
25.4883	0.00795845	0.00318437	0.00287849
25.5859	0.00413396	0.00136809	0.0367743
25.6836	0.0102146	0.0224275	0.0047209
25.7812	0.0396574	0.0168375	0.00852163
25.8789	0.00655392	0.00450699	9.18108e-06
25.9766	0.00948459	0.007686	0.005799
26.0742	0.00585913	0.0012613	0.00607094
26.1719	0.00262421	0.0325129	0.00997889
26.2695	0.0296925	0.0286707	0.00479094
26.3672	0.00694454	0.0503516	0.0192621
26.4648	0.000257613	0.0163323	0.00179477
26.5625	0.00642096	0.030387	0.00216671
26.6602	0.0102119	0.00507997	0.0434991
26.7578	0.0367958	0.0187987	0.010055
26.8555	0.00918909	0.0202729	0.00311005
26.9531	0.00442722	0.0106275	0.00248576
27.0508	0.00540259	0.00426636	0.00175881
27.1484	0.0486448	0.00582379	0.0142623
27.2461	0.0136028	0.0139244	0.0260235
27.3438	0.00652765	0.0286936	0.0444135
27.4414	0.014462	0.0361861	0.0273734
27.5391	0.00121335	0.0182586	0.00753048
27.6367	0.00579695	0.00861332	0.000450046
27.7344	0.0024846	0.0170653	0.0112578
27.832	0.00610365	0.0110966	0.0169335
27.9297	0.00626213	0.000657801	0.000638632
28.0273	0.00726565	0.0273072	0.00579466
28.125	0.0149073	0.0160069	0.00999752
28.2227	0.0193697	0.00995157	0.00583287
28.3203	0.0319674	0.0103199	0.00789161
28.418	0.00241925	0.0368779	0.0192759
28.5156	0.00377656	0.00757122	0.0153415
28.6133	0.00833997	0.00148869	0.00304329
28.7109	0.0288295	0.00820441	0.00431581
28.8086	0.0180205	0.00305119	0.0107887
28.9062	0.0769719	0.00309449	0.0221788
29.0039	0.0419105	0.00917666	0.00216805
29.1016	0.0034166	0.0566199	0.0107879
29.1992	0.0123305	0.0198705	0.00726183
29.2969	0.0172344	0.0140042	0.0497173
29.3945	0.0163035	0.00314541	0.0325024
29.4922	0.0489962	0.0177862	0.00272338
29.5898	0.0373122	0.00682595	0.00958602
29.6875	0.0546977	0.00932499	0.00922801
29.7852	0.0072428	0.00306825	0.00680714
29.8828	0.0157698	0.0239196	0.00512881
29.9805	0.00275923	0.00637055	0.00858931
30.0781	0.00452361	0.00803611	0.0234805
30.1758	0.00517323	9.57588e-05	0.00762416
30.2734	0.0230948	0.00168451	0.0286537
30.3711	0.0232599	0.00454492	0.00424614
30.4688	0.019548	0.00745108	0.00809894
30.5664	0.0016321	0.0286956	0.000960479
30.6641	0.00761599	0.0141776	0.00264609
30.7617	0.011218	0.0373053	0.00234437
30.8594	0.00846904	0.0326868	0.00516633
30.957	0.0188305	0.0290137	0.00198587
31.0547	0.00733428	0.0046025	0.00237762
31.1523	0.0251131	0.0229945	0.00335396
31.25	0.00986626	0.0220236	0.045955
31.3477	0.00500527	0.00207933	0.0318939
31.4453	0.00213664	0.0106686	0.0117313
31.543	0.00298079	0.00158939	0.000873882
31.6406	0.00718131	0.00204489	0.000530268
31.7383	0.03614	0.00165266	0.00152909
31.8359	0.0156095	0.000360439	0.00495487
31.9336	0.00115978	0.000553011	0.00416223
32.0312	0.0258734	0.0176349	0.000640738
32.1289	0.0202412	0.0219611	6.64653e-05
32.2266	0.000817893	0.0294127	0.00296717
32.3242	0.0143909	0.00693237	0.00342625
32.4219	0.0229446	0.0254048	0.00364822
32.5195	0.00343702	0.0146988	0.0287821
32.6172	0.00252621	0.00977229	0.0309813
32.7148	0.0117198	0.0155313	0.00333518
32.8125	0.0236974	0.0121407	0.00662573
32.9102	0.0335858	0.0093663	0.0102815
33.0078	0.0155538	0.00949852	0.0165479
33.1055	0.00986219	0.00665149	0.0144173
33.2031	0.0152755	0.00539206	0.0111925
33.3008	0.00659702	0.0109423	0.028048
33.3984	0.0012736	0.00843936	0.00166331
33.4961	0.00389141	0.00476619	0.00135313
33.5938	0.00665407	0.0149279	0.0576624
33.6914	0.00588358	0.0229044	0.0293038
33.7891	0.00180294	0.0090739	0.0147513
33.8867	0.000118752	0.0260434	0.0269189
33.9844	0.00265047	0.024299	0.0111688
34.082	0.00143878	0.00451114	0.0061751
34.1797	0.00171032	0.0397859	0.0536193
34.2773	0.00100705	0.0265328	0.021154
34.375	0.00352499	0.0123836	0.0911864
34.4727	0.0220214	0.00294673	0.0413279
34.5703	0.00568989	0.00999913	0.0118962
34.668	0.017075	0.00956686	0.0299025
34.7656	0.00341803	0.0152306	0.0181085
34.8633	0.00450739	0.0646519	0.00990846
34.9609	0.0134096	0.0559764	0.000117544
35.0586	0.0229025	0.00850296	0.000370723
35.1562	0.012179	0.0364769	0.0113655
35.2539	0.019272	0.00351974	0.00317051
35.3516	0.00973546	0.00340402	0.00801897
35.4492	0.011109	0.00409649	0.00119484
35.5469	0.0082917	0.0177868	0.00691727
35.6445	0.0187691	0.00479348	0.00341526
35.7422	0.0226482	0.00409943	0.00347292
35.8398	0.0245324	0.007624	0.0313715
35.9375	0.0266433	0.00668786	0.00854281
36.0352	0.00338961	0.00159821	0.0114863
36.1328	0.00618412	0.00346345	0.0239213
36.2305	0.0174871	0.0328636	0.026754
36.3281	0.0180307	0.0643996	0.00888086
36.4258	0.00600295	0.00243347	0.00670766
36.5234	9.82069e-05	0.00342031	0.0116366
36.6211	0.0027101	0.021438	0.0119997
36.7188	0.00120618	0.0113283	0.00811961
36.8164	0.01482	0.00615187	0.0114572
36.9141	0.00114221	0.00402284	0.0214472
37.0117	0.00063565	0.0300717	0.00102643
37.1094	0.00518607	0.00479983	0.0119167
37.207	0.010703	0.00858982	0.030128
37.3047	0.00315161	0.002027	0.0165948
37.4023	0.0049796	0.0553784	0.0084152
37.5	0.0123616	0.0728823	0.00274613
37.5977	0.00936623	0.0122879	0.00244557
37.6953	0.070529	0.0473724	0.00275025
37.793	0.0221426	0.040877	0.0098064
37.8906	0.00530076	0.00309424	0.0380391
37.9883	0.0332885	0.0115358	0.00482939
38.0859	0.00887106	0.0338769	0.00885096
38.1836	0.00221435	0.0145604	0.00714008
38.2812	0.00237703	0.0130916	0.0689372
38.3789	0.0293268	0.00219055	0.0523046
38.4766	0.0241824	0.000176361	0.00514761
38.5742	0.000524238	0.00862665	0.00132129
38.6719	0.000241402	0.0480458	0.00385032
38.7695	0.024502	0.0227214	0.00444041
38.8672	0.0104452	0.000143158	0.0029651
38.9648	0.0114631	0.00455668	0.0058861
39.0625	0.00932497	0.0138693	0.0242305
39.1602	0.0232749	0.0292376	0.0151145
39.2578	0.0285977	0.00433344	0.0111444
39.3555	0.00300669	0.0104401	0.0222922
39.4531	0.020953	0.0352164	0.00134643
39.5508	0.000515573	0.0140559	0.00173517
39.6484	0.0109281	0.000911142	0.00311998
39.7461	0.0136664	0.00350061	0.00754647
39.8438	0.012631	0.00170078	0.00976398
39.9414	0.0168179	0.0113291	0.0183655
40.0391	0.0314231	0.00970524	0.0167062
40.1367	0.00682329	0.00543827	0.00191457
40.2344	0.0209186	0.0059201	0.0146817
40.332	0.00765678	0.000154681	0.00291267
40.4297	0.0122031	0.00801318	0.0199768
40.5273	0.00151932	0.000791815	0.0386944
40.625	0.0035553	0.0029347	0.0176641
40.7227	0.00716888	0.025716	0.0072204
40.8203	0.00223876	0.0615844	0.00666243
40.918	0.0222257	0.0267086	0.0112288
41.0156	0.0057639	0.0124315	0.0449432
41.1133	0.013878	0.0104462	0.0115687
41.2109	0.00222194	0.00489655	0.00527486
41.3086	0.00101718	0.00334021	0.0218449
41.4062	0.00221966	0.00428505	0.0143132
41.5039	0.0062607	0.00399878	0.00380786
41.6016	0.028623	0.00187706	0.000116626
41.6992	0.00101957	0.00104114	0.0139725
41.7969	0.000249671	0.010392	0.0113358
41.8945	0.00404468	0.00986983	0.00135865
41.9922	0.0153471	0.00432613	0.0107739
42.0898	0.0403543	0.00262149	0.0216133
42.1875	0.0101474	0.00851664	0.0300333
42.2852	0.00150995	0.0076946	0.050413
42.3828	0.0157503	0.0219385	0.00884986
42.4805	0.0140118	0.022829	0.00516871
42.5781	0.00586165	0.0136464	0.0564821
42.6758	0.00576661	0.000611175	0.00309552
42.7734	0.0136269	0.00053073	0.00952436
42.8711	0.00106458	0.000873786	0.0232154
42.9688	0.0081195	0.0224445	0.00661132
43.0664	0.00505047	0.0207759	0.0127622
43.1641	0.00352015	0.000346891	0.0158735
43.2617	0.000824245	0.00767982	0.0260817
43.3594	0.00436998	0.00725526	0.00539579
43.457	0.0248375	0.013969	0.0166416
43.5547	0.00429653	0.0125045	0.00189684
43.6523	0.0069205	0.00368875	0.0155779
43.75	0.0110691	0.00506421	0.0129214
43.8477	0.0191066	0.0250849	0.0178129
43.9453	0.0146728	0.0035838	0.0063154
44.043	0.0304236	0.0170435	0.00768236
44.1406	0.00981918	0.0277824	0.0233022
44.2383	0.0444189	0.0749051	0.0152094
44.3359	0.00627592	0.0208896	0.0205039
44.4336	0.0395115	0.0168856	0.0180645
44.5312	0.0440101	0.0148388	0.0253266
44.6289	0.0165841	0.00803158	0.00203013
44.7266	0.00662331	0.0178051	0.00897253
44.8242	0.0246553	0.0298846	0.0146388
44.9219	0.0118806	0.0109764	0.015523
45.0195	0.00134977	0.0251721	0.0104223
45.1172	0.000786849	0.0121966	0.00617988
45.2148	0.0114685	1.44532e-05	0.00537975
45.3125	0.00194023	0.00486067	9.93545e-05
45.4102	0.066036	0.0081091	0.000724825
45.5078	0.0327452	8.81894e-05	0.0115066
45.6055	0.00107585	0.00934956	0.00347047
45.7031	0.0223265	0.0216085	0.00750952
45.8008	0.0140823	0.0173533	0.0133196
45.8984	0.0121848	0.0639987	0.00745358
45.9961	0.00288091	0.0148079	0.00420807
46.0938	0.00168443	0.0179202	0.000608218
46.1914	0.010115	0.0345145	0.00215775
46.2891	0.0133133	0.012198	0.0129347
46.3867	0.00761574	0.00637698	0.000708716
46.4844	0.011045	0.0165888	0.0106351
46.582	0.000542217	0.00655599	0.00445398
46.6797	0.00372255	0.00992374	0.00362098
46.7773	0.00868038	7.52392e-05	0.060821
46.875	0.0178924	0.00747759	0.0490475
46.9727	0.00346128	0.0289517	0.00401895
47.0703	0.0118056	0.00362516	0.00966317
47.168	0.00800882	0.0294885	0.0106421
47.2656	0.00189033	0.039109	0.0192738
47.3633	0.0153792	0.0064511	0.00585373
47.4609	0.013074	0.00295019	0.013235
47.5586	0.000385567	0.000242237	0.0192501
47.6562	0.0227216	0.00648719	0.00616342
47.7539	0.053718	0.0181189	0.00204565
47.8516	0.0381481	0.0222419	0.0205473
47.9492	0.0244816	0.0713822	0.0101503
48.0469	0.00613278	0.00301095	0.00889834
48.1445	0.00209677	0.000222165	0.00856592
48.2422	0.00058387	0.00418273	0.0114763
48.3398	0.00417308	0.00619216	0.0104928
48.4375	0.00353317	0.00771976	0.0032643
48.5352	0.00340501	0.0151774	0.00256728
48.6328	0.00815101	0.0129711	0.0301104
48.7305	0.0277007	0.0031302	0.00929484
48.8281	0.0169063	0.0210934	0.0179739
48.9258	0.0234334	0.00389937	0.0205234
49.0234	0.0153831	0.0253013	0.00641486
49.1211	0.0030771	0.000101485	0.000768704
49.2188	0.00385156	0.00752405	0.00802548
49.3164	0.0085387	0.00933261	0.0191562
49.4141	0.00335208	0.00710792	0.0049895
49.5117	0.0148408	0.00533825	0.0166055
49.6094	0.061311	0.00131539	0.0127372
49.707	0.0150659	0.00142444	0.00599431
49.8047	0.0166112	0.0087753	0.00778985
49.9023	0.00529353	0.0491792	0.00726666
50	0.0011524	0.00323622	0.00995116
50.0977	0.00186629	0.0243852	0.00884189
50.1953	0.00483855	0.00522399	0.00077034
50.293	0.0314138	0.0183582	0.0118263
50.3906	0.0028911	0.0283859	0.00400155
50.4883	0.00189485	0.000697416	0.0165755
50.5859	0.0140081	0.00294967	0.015094
50.6836	0.00731855	0.0209675	0.00447187
50.7812	0.00168144	0.00500095	0.0169929
50.8789	0.00985385	0.00798172	0.0582986
50.9766	0.0116289	0.0125356	0.0241124
51.0742	0.00757968	0.0134926	0.00392393
51.1719	0.0041935	0.00154278	0.0105939
51.2695	0.00492967	0.00253114	0.00537371
51.3672	0.00362558	0.000708979	0.0172814
51.4648	0.0159192	0.00050064	0.0073098
51.5625	0.0235602	0.00715492	0.0117637
51.6602	0.00632102	0.0171078	0.00736088
51.7578	0.0465463	0.00984616	0.00452678
51.8555	0.00709208	0.00441928	0.00147322
51.9531	0.0237823	0.0501255	0.00816394
52.0508	0.043272	0.00426324	0.0155
52.1484	0.00223065	0.00938784	0.0144349
52.2461	0.0198552	0.00788206	0.000672661
52.3438	0.00102279	0.0115356	0.00305014
52.4414	0.00013512	0.0104941	0.0436041
52.5391	0.0150713	0.00983806	0.00696781
52.6367	0.0225695	0.00469338	0.0214881
52.7344	0.00553346	0.000335624	0.0178024
52.832	0.0235806	0.000992533	0.00329585
52.9297	0.01112	0.00499014	0.00107412
53.0273	0.000711386	0.0129904	0.0108462
53.125	0.00986129	0.0332398	0.0150438
53.2227	6.55297e-05	0.0109964	0.02402
53.3203	0.00225929	0.00685731	0.00346162
53.418	0.0113779	0.0199158	0.00615399
53.5156	0.0233784	0.0316236	0.000582478
53.6133	0.0582909	0.0398668	0.00116794
53.7109	0.0532523	0.0241155	0.000334207
53.8086	0.00617865	0.00945618	0.000901774
53.9062	0.0014066	0.0168437	0.0224018
54.0039	0.00653132	0.00479133	0.00606572
54.1016	0.000555815	0.0404622	0.0321174
54.1992	0.0052166	0.0882674	0.0104516
54.2969	0.00814252	0.00724561	0.00701031
54.3945	0.0310014	0.00423202	0.0174514
54.4922	0.0888562	0.00413859	0.00447789
54.5898	0.0517842	0.0126397	0.00896188
54.6875	0.017057	0.00207575	0.0155143
54.7852	0.0383851	0.0158742	0.0100234
54.8828	0.0180783	0.0355216	0.0203156
54.9805	0.0174587	0.00825252	0.0234464
55.0781	0.00948829	0.00324279	0.0310276
55.1758	0.000317328	0.0346022	0.00844664
55.2734	0.00281706	0.0655964	0.0933445
55.3711	0.0061322	0.0257851	0.0174198
55.4688	0.0484221	0.00753944	0.00410059
55.5664	0.0366671	0.0266373	0.00891046
55.6641	0.00749937	0.0114005	0.00564709
55.7617	0.00783412	0.00652369	0.0208489
55.8594	0.00586591	0.0269289	0.0294161
55.957	0.00398279	0.0944426	0.0394555
56.0547	0.00549128	0.0406848	0.0366896
56.1523	0.000486598	0.0502248	0.0144131
56.25	0.0047916	0.00078837	0.00120182
56.3477	0.0305242	0.0337827	0.0108494
56.4453	0.00484399	0.0113362	0.010198
56.543	0.0186466	0.0225564	0.0108104
56.6406	0.00468321	0.00135808	0.00343791
56.7383	0.00669087	0.00246995	0.00132891
56.8359	0.00990322	0.0124354	0.0134364
56.9336	0.00156257	0.00755896	0.047151
57.0312	0.00933716	0.0322139	0.0183224
57.1289	0.0156703	0.00478971	0.0119363
57.2266	0.0512483	0.00919834	0.0284375
57.3242	0.0154418	0.0381123	0.0170642
57.4219	0.0409548	0.0176335	0.00490681
57.5195	0.035723	0.0039362	0.011737
57.6172	0.00835117	0.00914884	0.0011799
57.7148	0.0188788	0.00794935	0.018778
57.8125	0.00146881	0.00873134	0.00282792
57.9102	0.0113055	0.00123369	0.00626326
58.0078	0.0013034	0.0151248	0.000418657
58.1055	0.000170538	0.00576561	0.0144131
58.2031	0.0118497	0.000230089	0.0102939
58.3008	0.00816085	0.00777946	0.00575273
58.3984	0.0607544	0.00328654	0.00464911
58.4961	0.0345084	0.00296041	0.00200688
58.5938	0.00603445	0.0290892	0.0321307
58.6914	0.0385015	0.0111795	0.0143774
58.7891	0.0177402	0.00917929	0.019059
58.8867	0.000353336	0.0359797	0.0214806
58.9844	0.0115119	0.0457058	0.00657473
59.082	0.0230875	0.00833621	0.044339
59.1797	0.00400133	0.00339795	0.0235637
59.2773	0.00999654	0.00641901	0.0253191
59.375	0.0377336	0.00418371	0.0276732
59.4727	0.0115254	0.0473364	0.00115503
59.5703	0.0100065	0.0581981	0.000993427
59.668	0.00190982	0.00875974	0.00184661
59.7656	0.000150462	0.00508109	0.0130934
59.8633	0.00315783	0.0454799	0.0200315
59.9609	0.0112034	0.000671964	0.00184896
60.0586	0.0156085	8.62528e-05	0.0313331
60.1562	0.00791765	0.0113486	0.0386615
60.2539	0.00522318	0.0104718	0.00729498
60.3516	0.00830005	0.012155	0.00951891
60.4492	0.00670655	0.0158634	0.0148344
60.5469	0.00520945	0.0463653	0.00392923
60.6445	0.00776822	0.0503779	0.00362052
60.7422	0.00390997	0.00443394	0.00169587
60.8398	0.000137677	0.0017237	0.0134867
60.9375	0.0176976	0.0165311	0.016691
61.0352	0.0207017	0.01825	0.000866331
61.1328	0.00520317	0.0033545	0.00128148
61.2305	0.00254673	0.000334505	0.0058331
61.3281	0.0274344	0.000696166	0.0269043
61.4258	0.0241701	0.0284882	0.0147728
61.5234	0.00537158	0.015144	0.00394318
61.6211	0.00226942	0.00773966	0.0137918
61.7188	0.00695714	0.0111279	0.00212861
61.8164	0.0123325	0.0150954	0.0188215
61.9141	0.00783616	0.00339744	0.0622554
62.0117	0.0496944	0.0127484	0.00294059
62.1094	0.0267884	0.00193794	0.00830846
62.207	0.000610975	0.0222964	0.000583861
62.3047	0.0208393	0.0435682	0.00770168
62.4023	0.00356808	0.0218267	0.0115723
62.5	0.00438316	0.0108192	0.0023338
62.5977	0.00877229	0.0040818	0.057489
62.6953	0.0147657	0.0241903	0.0221069
62.793	0.0308272	0.00206915	0.00329122
62.8906	0.00273482	0.0172705	0.00500465
62.9883	0.0084924	0.0068472	0.00537474
63.0859	0.02665	0.0202484	0.0394401
63.1836	0.00544939	0.0113186	0.0840147
63.2812	0.00687949	0.0264452	0.024293
63.3789	0.00755152	0.0380668	0.0131311
63.4766	0.0056371	0.0292386	0.00593025
63.5742	0.0245932	0.0349182	0.0136645
63.6719	0.047214	0.0102578	0.00189968
63.7695	0.00148202	0.0140009	0.0020598
63.8672	0.00321049	0.000947227	0.00957026
63.9648	0.00257846	0.00647345	0.0280619
64.0625	0.00524045	0.00832703	0.0433897
64.1602	0.00469192	0.00654351	0.0390837
64.2578	0.00272189	0.014944	0.0183232
64.3555	0.0315526	0.00935386	0.02737
64.4531	0.00567675	0.0163914	0.00348381
64.5508	0.00449766	4.94808e-05	0.00046835
64.6484	0.00527833	0.0183427	0.00182745
64.7461	0.0133333	0.0132313	0.00744384
64.8438	0.00165531	0.00319379	0.00383794
64.9414	0.00211007	0.002628	0.00880685
65.0391	0.00158956	0.0206557	0.0142827
65.1367	0.0206983	0.00193438	0.0040993
65.2344	0.0250322	0.00953521	0.0288221
65.332	0.0265508	0.00610973	0.00537415
65.4297	0.00120433	0.000520948	0.0037074
65.5273	0.0130179	0.020373	0.0264937
65.625	0.00072002	0.0152627	0.00190215
65.7227	0.00695322	0.0234771	0.0303794
65.8203	0.0120047	0.0150327	0.0217992
65.918	0.00234076	0.0266335	0.00106697
66.0156	0.0142024	0.00956382	0.0157997
66.1133	0.014186	0.0133731	0.007457
66.2109	0.00594634	0.000563547	0.0420598
66.3086	0.04142	0.0179253	0.00647748
66.4062	0.0152402	0.00840836	0.0187758
66.5039	0.0120357	0.00586611	0.0085123
66.6016	0.0035172	0.0033419	0.00795723
66.6992	0.00548046	0.0126417	0.0166318
66.7969	0.0063718	0.00757802	0.0385601
66.8945	0.0011659	0.0357001	0.00253942
66.9922	4.54812e-05	0.0515549	0.0189052
67.0898	4.22802e-05	0.0258596	0.0104916
67.1875	0.00269611	0.0203364	0.000344013
67.2852	9.77115e-05	0.0251751	0.0265898
67.3828	0.0276046	0.0165481	0.00675175
67.4805	0.0348681	0.00248761	0.00237511
67.5781	0.0100012	0.0110527	0.00305104
67.6758	0.00425632	0.0290167	0.0111928
67.7734	0.0401581	0.0311808	0.00959073
67.8711	0.0197324	0.0159397	0.0107929
67.9688	0.0280125	0.0157365	0.00583424
68.0664	0.00193295	0.00051464	0.00795447
68.1641	0.020784	0.0191512	0.00642045
68.2617	0.0522106	0.00283028	0.0232734
68.3594	0.0210446	0.00376912	0.041772
68.457	0.0149754	0.00111999	0.00906826
68.5547	0.0135562	0.00667297	0.00263579
68.6523	0.00201946	0.0168442	0.00101205
68.75	0.0125711	0.0701354	0.000733832
68.8477	0.00499288	0.00936059	0.00905674
68.9453	0.0117693	0.000553247	0.0101575
69.043	0.0307343	0.0434575	0.00988812
69.1406	0.00341871	0.0138395	0.0179111
69.2383	0.0127121	0.0153043	0.0012225
69.3359	0.0111058	6.67861e-05	0.00129918
69.4336	0.00500698	0.0264633	0.00266076
69.5312	0.0217283	0.027001	0.0359989
69.6289	0.0537148	0.00860622	0.00520765
69.7266	0.00830211	0.0153138	0.00373557
69.8242	0.0171211	0.00410525	0.00902218
69.9219	0.0081596	0.0152996	0.00292369
70.0195	0.00901072	0.0284041	0.0113309
70.1172	0.0196857	0.0223359	7.07241e-05
70.2148	0.0107953	0.0409233	0.00686937
70.3125	0.0058372	0.0126686	0.0654929
70.4102	0.0265236	0.0189716	0.027415
70.5078	0.0117449	0.0120804	0.0131956
70.6055	0.00263985	0.00612469	0.0117902
70.7031	0.000101469	0.00990483	0.032648
70.8008	0.0165831	0.00253493	0.0080759
70.8984	0.00805787	0.0542565	0.00398061
70.9961	0.00109087	0.0351772	0.00725155
71.0938	0.00953582	0.00970942	0.00801448
71.1914	0.000793375	0.0262159	0.0187463
71.2891	0.00191126	0.00821065	0.0113739
71.3867	0.00330892	0.0117067	0.00772883
71.4844	0.00563185	0.0230339	0.00368785
71.582	0.0316322	0.00616098	0.0166107
71.6797	0.00735675	0.0199875	0.00729092
71.7773	0.0130064	0.0423871	0.0288173
71.875	0.0015351	0.00775744	0.0287954
71.9727	0.00270373	0.00707885	0.000583589
72.0703	0.0210757	0.00188398	0.00343907
72.168	0.0357081	0.00175907	0.00544174
72.2656	0.0153953	0.0136747	0.018303
72.3633	0.0151409	0.00260146	0.0258259
72.4609	0.0405026	0.0295625	0.00448179
72.5586	0.0519373	0.00838863	0.014217
72.6562	0.016596	0.00648665	0.0264737
72.7539	0.0159933	0.00896837	0.00461983
72.8516	0.0113506	0.0030048	0.00584233
72.9492	0.00913942	0.00498613	0.0255831
73.0469	0.0352392	0.00939991	0.012433
73.1445	0.0135221	0.00522423	0.0131965
73.2422	0.01506	0.0172585	0.00913303
73.3398	0.0144141	0.00334448	0.0172109
73.4375	0.0216853	0.0206177	0.00191958
73.5352	0.0452539	0.00330634	0.00608219
73.6328	0.000808707	0.0283636	0.00820137
73.7305	0.0141203	0.0098782	0.0035457
73.8281	0.0148358	0.0240488	0.0116125
73.9258	0.0184494	0.0155446	0.0225879
74.0234	0.0081046	0.0482553	0.020342
74.1211	0.00484525	0.0335475	0.0080306
74.2188	0.0215582	0.00387299	0.015119
74.3164	0.0209426	0.00321676	0.00909949
74.4141	0.00548015	0.00288444	0.0184951
74.5117	0.00828251	0.00795872	0.0689703
74.6094	0.0070487	0.00630657	0.0086628
74.707	0.0126949	0.00255901	0.0176353
74.8047	0.00549148	0.0284393	0.0367781
74.9023	0.00668847	0.0199784	0.00699859
75	0.00951017	0.00109404	0.00312356
75.0977	0.00126145	0.00703952	0.00334398
75.1953	0.0053413	0.0213991	0.00310353
75.293	0.0160416	0.00253082	0.0124898
75.3906	0.0183419	0.0150132	0.00477588
75.4883	0.00217968	0.00539052	0.0241773
75.5859	0.00253715	0.0442014	0.0137095
75.6836	0.00403574	0.00592255	0.0159889
75.7812	0.00305517	0.0160377	0.000612696
75.8789	0.00928995	0.014066	0.0361039
75.9766	0.0151963	0.00850368	0.00715538
76.0742	0.0072429	0.0145015	0.00674
76.1719	0.027127	0.060734	0.00110949
76.2695	0.0215583	0.00974039	0.0295966
76.3672	0.0204738	0.00186937	0.00996343
76.4648	0.0149369	0.00368451	0.0136183
76.5625	0.0618819	0.0162484	0.011723
76.6602	0.00721355	0.000166144	0.0188475
76.7578	0.025988	0.0145893	0.00596224
76.8555	0.00164344	0.000396306	0.0040596
76.9531	0.00861615	0.00244196	0.00362787
77.0508	0.0278788	0.0117232	0.0181905
77.1484	0.00761604	0.0153326	0.00330147
77.2461	0.0062702	0.0214857	0.00144818
77.3438	0.00219611	3.09304e-05	0.0326641
77.4414	0.00320858	0.00372628	0.0118449
77.5391	0.00400718	0.00554098	0.00596082
77.6367	0.00214666	0.000412808	0.00320472
77.7344	0.00961313	0.00094353	0.00173646
77.832	0.00117954	0.0207236	0.014766
77.9297	0.00737186	0.00509529	0.0177367
78.0273	0.00190104	0.0140876	0.00236345
78.125	0.000573892	0.0151917	0.00963298
78.2227	6.95521e-05	0.0123447	0.0116548
78.3203	0.00100734	0.00409131	0.00417651
78.418	0.0539957	0.00773489	0.0111368
78.5156	0.0410491	0.00136838	0.0115401
78.6133	0.00929398	0.00980492	0.0166617
78.7109	0.00358945	0.00744511	0.00166833
78.8086	0.00281907	0.00933656	0.0285367
78.9062	0.00166172	0.0198069	0.0394872
79.0039	0.000633819	0.0151943	0.000529184
79.1016	0.0290112	0.0052265	0.0246567
79.1992	0.00744119	0.00356998	0.0233795
79.2969	0.0105685	0.0101804	0.011378
79.3945	0.0173042	0.0138213	0.000731624
79.4922	0.0185444	0.0038153	0.0112436
79.5898	0.00194205	0.00960109	0.0028899
79.6875	0.0209351	0.00432891	0.0125415
79.7852	0.0133685	0.00218195	0.0286871
79.8828	0.0141	0.00625246	0.00741595
79.9805	0.0345457	0.00390342	0.00217093
80.0781	0.0502224	0.0109173	0.0351075
80.1758	0.0231806	0.0499955	0.0262668
80.2734	0.014557	0.0397764	0.00049032
80.3711	0.0258166	0.0290165	0.0161756
80.4688	0.00979012	0.0152549	0.0737501
80.5664	0.00296265	0.0214737	0.0128538
80.6641	0.0210701	0.00837146	0.0247299
80.7617	0.000638678	0.00239473	0.0430225
80.8594	0.00420466	0.00723954	0.015201
80.957	0.00475467	0.00850346	0.00977977
81.0547	0.0245486	0.00430988	0.0424684
81.1523	0.001589	0.0557327	0.0179169
81.25	0.0195696	0.0203693	0.0107968
81.3477	0.0218474	0.00265075	0.0154396
81.4453	0.00468675	0.00628151	0.00191019
81.543	0.00197205	0.000579587	0.0104378
81.6406	0.00694467	0.00219344	0.00662357
81.7383	0.000894713	0.00777083	0.015653
81.8359	0.018386	0.0046788	0.0158607
81.9336	0.00984896	0.00540465	0.00928639
82.0312	0.0031926	0.0234202	0.00749021
82.1289	0.000116501	0.0269569	0.00714183
82.2266	0.0113409	0.0554799	0.0036049
82.3242	0.00286671	0.00964822	0.0062797
82.4219	0.00266348	0.00315752	0.008445
82.5195	0.0184108	0.02073	0.00869552
82.6172	0.00166384	0.0188229	0.00666058
82.7148	0.00316257	0.000428371	0.0254919
82.8125	0.00274313	0.00203052	0.0220805
82.9102	0.00154561	0.00199207	0.0151256
83.0078	0.00837616	0.00200976	0.00130439
83.1055	0.00444605	0.0125218	0.00539416
83.2031	0.0110968	0.00349987	0.00562013
83.3008	0.000202426	0.00070284	0.00583645
83.3984	0.00277962	0.00380147	0.00947658
83.4961	0.0291311	0.00754661	0.00469616
83.5938	0.0143826	0.0062436	0.0041866
83.6914	0.05009	0.0108798	0.00613715
83.7891	0.0374626	0.00374371	0.00860481
83.8867	0.0177295	0.000135847	0.000805772
83.9844	0.0142443	0.00883547	0.0144782
84.082	0.00968968	0.00707106	0.0230001
84.1797	0.00267261	0.0164538	0.016934
84.2773	0.016663	0.0163261	0.0117527
84.375	0.00335858	0.000465906	0.0144736
84.4727	0.0107381	0.00489235	0.0290283
84.5703	0.0153487	0.00357341	0.00328487
84.668	0.00567133	0.00756825	0.000369616
84.7656	0.0104745	0.0119385	0.00096723
84.8633	0.0562398	6.49805e-05	0.00483395
84.9609	0.0293856	0.0128017	0.0117545
85.0586	0.00557843	0.0006204	0.0191487
85.1562	0.00385553	0.0125277	0.00576372
85.2539	0.00908036	0.00828748	0.0087299
85.3516	0.00202701	0.00348092	0.00887668
85.4492	0.00592901	0.0116144	0.0299969
85.5469	0.0209503	0.00457581	0.00745733
85.6445	0.0020073	0.0117477	0.0190751
85.7422	0.000939854	0.00987616	0.0131739
85.8398	0.0218447	0.0128591	0.000119181
85.9375	0.00269659	0.00282882	0.0265066
86.0352	0.0324244	0.00280022	0.012994
86.1328	0.0025314	0.00220977	0.0300241
86.2305	0.000231444	0.00459153	0.00576467
86.3281	0.00346882	0.00406198	0.0167956
86.4258	0.00247905	0.0203403	0.00641421
86.5234	0.008312	0.0179939	0.00405031
86.6211	0.00159752	0.0269386	0.00283813
86.7188	0.0320788	0.0453011	6.21199e-05
86.8164	0.00119145	0.00937597	0.00483579
86.9141	0.0133309	0.0158217	0.0212349
87.0117	0.00155206	0.00246574	0.0111332
87.1094	0.00777861	0.00597303	0.000609819
87.207	0.00791121	0.00366336	0.0238301
87.3047	0.0132663	0.0230948	0.0582924
87.4023	0.00145193	0.0364639	0.0300499
87.5	0.00646144	0.0330951	0.0227487
87.5977	0.00749927	0.0044112	0.00703301
87.6953	0.00221716	0.00323095	0.0211758
87.793	0.0169651	0.026831	0.0204477
87.8906	0.0203203	0.00124944	0.00305456
87.9883	0.00754232	0.00255785	0.0221597
88.0859	0.0154988	0.0250042	0.0082375
88.1836	0.0698479	0.0138934	0.0113721
88.2812	0.0106543	0.00741659	0.0212477
88.3789	0.00684796	0.0089813	0.0164076
88.4766	0.00452931	0.000988047	0.0141161
88.5742	0.012102	0.0124196	0.0369205
88.6719	0.0279107	0.0209853	0.0353191
88.7695	0.000628167	0.0355637	0.0182999
88.8672	0.0107791	0.011812	0.00711259
88.9648	0.000931554	0.0253178	0.00166376
89.0625	0.0227685	0.00175132	0.00243678
89.1602	0.0217493	0.00845373	0.0110959
89.2578	0.00207249	0.00449753	0.000843165
89.3555	0.00276604	0.0148155	0.0292267
89.4531	0.00118537	0.00395057	0.011567
89.5508	0.000955711	0.00683295	0.00818358
89.6484	0.000476761	0.000265175	0.0299797
89.7461	0.016469	3.87307e-06	0.0309687
89.8438	0.00227092	0.00368704	0.0022447
89.9414	0.0220498	0.000392521	0.00256808
90.0391	0.0379833	0.0144987	0.0227441
90.1367	0.0465975	0.00458828	0.00197501
90.2344	0.0051275	4.62623e-05	8.19216e-05
90.332	0.00348363	0.00897008	0.00892466
90.4297	0.0028088	0.00619367	0.00442752
90.5273	0.00129167	0.0507696	0.0291908
90.625	0.00540371	0.00859021	0.0253122
90.7227	0.0653857	0.0429097	0.00274868
90.8203	0.0272141	0.02138	0.00366125
90.918	0.0233548	0.000863518	0.0116055
91.0156	0.0165186	0.00168342	0.0298761
91.1133	0.0120137	0.0330154	0.0246337
91.2109	0.00375874	0.0286283	0.00664641
91.3086	0.00259599	0.0311507	0.000465045
91.4062	0.0332108	0.0351761	0.0128188
91.5039	0.0295132	0.00629159	0.0221629
91.6016	0.00168013	0.00297729	0.0424878
91.6992	0.0412012	0.0406612	0.0112123
91.7969	0.0246428	0.0113697	0.0126519
91.8945	0.000424641	0.0219151	0.0137833
91.9922	0.0055737	0.0405097	0.0035831
92.0898	0.00374688	0.00252388	0.00212889
92.1875	0.0281979	0.000361399	0.00479324
92.2852	0.00588362	0.0012897	0.0366152
92.3828	0.0337425	0.00110747	0.036938
92.4805	0.0143085	0.0128768	0.0591298
92.5781	0.0525272	0.0105305	0.0384097
92.6758	0.0228986	0.0143482	0.00508281
92.7734	0.0161323	0.00782969	0.00368529
92.8711	0.0159838	0.000918347	0.00480532
92.9688	0.0128259	0.0187671	0.010295
93.0664	0.0187437	0.00431598	0.0183153
93.1641	0.00166202	0.0216796	0.00182475
93.2617	0.000382848	0.00304642	0.00237891
93.3594	0.0131148	0.00245536	0.00217151
93.457	0.00982534	0.00868066	0.00861238
93.5547	0.0216826	0.024934	0.0470372
93.6523	0.00398194	0.00866262	0.0510996
93.75	0.00849044	0.00237717	0.0310032
93.8477	0.0104089	0.0121719	0.0114762
93.9453	0.0126734	0.015383	0.0241362
94.043	0.0131406	0.0125882	0.0178113
94.1406	0.000838866	0.0297358	0.0456671
94.2383	0.0124269	0.00204994	0.0145569
94.3359	0.0187736	0.00744005	0.00281045
94.4336	0.0186399	0.000722352	0.0107081
94.5312	0.0145115	0.0255334	0.0486373
94.6289	0.00258264	0.0118028	0.0133932
94.7266	0.00980329	0.0380264	0.0256181
94.8242	0.00454193	0.0563108	0.0173595
94.9219	0.00802719	0.0235132	0.00302028
95.0195	0.0280516	0.00127666	0.00314905
95.1172	0.000571429	0.0128221	0.00531757
95.2148	0.0124143	0.0231972	0.00963485
95.3125	0.0150823	0.0270526	0.0135741
95.4102	0.00799998	0.0161953	0.00521224
95.5078	0.0003786	0.0186991	0.0229815
95.6055	0.00687849	0.0523554	0.0764712
95.7031	0.00438923	0.00657364	0.0305358
95.8008	0.00362951	0.00629407	0.0110242
95.8984	0.00770517	0.00941592	0.013303
95.9961	0.0040152	0.00454108	0.00388604
96.0938	0.0304809	0.000340621	0.0164343
96.1914	0.0386009	0.00794807	0.000685787
96.2891	0.0272728	0.0116256	0.000469734
96.3867	0.0253685	0.0354061	0.0215301
96.4844	0.0145683	0.0244693	0.0263925
96.582	0.00512924	0.001847	0.032161
96.6797	0.00683142	0.00547195	0.0198013
96.7773	0.00814911	0.0244653	0.0205631
96.875	0.00148638	0.0277897	0.00172945
96.9727	0.0116659	0.0339942	0.00341654
97.0703	0.000536973	0.00275861	0.00983167
97.168	0.00551336	0.00632328	9.68264e-05
97.2656	0.00196413	0.033401	0.0143678
97.3633	0.0127209	0.0249704	0.00503304
97.4609	0.00370503	0.0294523	0.00150508
97.5586	0.0224534	0.02513	0.0128141
97.6562	0.00100398	0.0159438	0.0104475
97.7539	0.00584285	0.0198504	0.00419328
97.8516	0.00241776	0.024479	0.00645311
97.9492	0.00236769	0.000900676	0.0100524
98.0469	0.00285398	0.00491001	0.00479092
98.1445	0.0134114	0.0323988	0.00846975
98.2422	0.00328159	0.0365065	0.00360079
98.3398	0.0209269	0.00269525	0.002241
98.4375	0.0132059	0.00193395	0.0336472
98.5352	0.00745614	0.0203297	0.00291403
98.6328	0.00651788	0.0503536	0.00643239
98.7305	0.0112007	0.0237131	0.0439746
98.8281	0.0168761	0.0206027	0.0958991
98.9258	0.0121778	0.00605474	0.043451
99.0234	0.0111515	0.00206649	0.00502482
99.1211	0.0317714	0.000952683	0.0011782
99.2188	0.000747593	0.00987655	0.00396274
99.3164	0.00441044	0.00393945	0.0095278
99.4141	0.0178767	0.000969394	0.0313435
99.5117	0.0434628	0.0121413	0.000441798
99.6094	0.0174996	0.0100823	0.0127058
99.707	0.0073146	0.00517484	0.00263179
99.8047	0.0192949	0.071208	0.0144632
99.9023	0.00667298	0.00951427	0.000188741
100	0.00192363	0.00490982	0.000361645
100.098	0.00145249	0.00682372	0.00128984
100.195	0.00226853	0.000549554	9.84343e-05
100.293	0.00422072	0.0225263	0.0101978
100.391	0.0068036	0.0148676	0.00591841
100.488	0.00797091	0.0123568	0.0139272
100.586	0.0103931	0.00302887	0.0250969
100.684	0.0112347	0.00149542	0.0133513
100.781	0.0418867	0.00755204	0.000121532
100.879	0.0124261	0.00330265	0.0159684
100.977	0.00950349	0.00643558	0.0221059
101.074	0.000646386	0.00238348	0.0072125
101.172	0.0213508	0.0143682	0.00271435
101.27	0.015264	0.00261958	0.0195392
101.367	0.0275098	0.0187263	0.000969333
101.465	0.018021	0.00585678	0.0145729
101.562	0.0170986	0.00394558	0.00727166
101.66	0.00138188	0.000955776	0.0124452
101.758	0.00238509	0.00769535	0.0214648
101.855	0.0332366	0.018974	0.00748093
101.953	0.00842309	0.00514394	0.00649109
102.051	0.0050241	0.00128942	0.00498838
102.148	0.00612388	0.000159959	0.0408301
102.246	0.0361795	0.0053337	0.00895668
102.344	0.0224391	0.0494388	0.018917
102.441	0.0075989	0.00741391	0.00581331
102.539	0.000623824	0.0134976	0.00107385
102.637	0.0129131	0.00316289	0.00415803
102.734	0.00913471	0.0111888	0.0134971
102.832	0.0149683	0.00283888	0.00378136
102.93	0.00271018	0.00212364	0.00439399
103.027	0.00712281	0.00443005	0.00445759
103.125	0.00649989	0.0173213	0.00747871
103.223	0.0308202	0.0527182	0.00672432
103.32	0.000759606	0.000881077	0.0325314
103.418	0.0176405	0.00376539	0.0644344
103.516	0.00612174	0.0122403	0.0161801
103.613	0.0408412	0.00724034	0.0160719
103.711	0.0401817	0.00146947	0.0195758
103.809	0.00286106	0.00635708	0.00109448
103.906	0.00469547	0.0528006	0.0032793
104.004	0.00268651	0.064993	0.00952571
104.102	0.00491842	0.0761951	0.00844225
104.199	0.00346883	0.021867	0.0185453
104.297	0.0204731	0.0311803	0.00347551
104.395	0.0081137	0.0360155	0.00158977
104.492	0.0109976	0.00838947	0.00721124
104.59	0.0155629	0.043268	0.0108395
104.688	0.00836161	0.0488399	0.0256876
104.785	0.0120929	0.0257948	0.0132756
104.883	0.0079227	0.0126529	0.0138538
104.98	0.00412472	0.0367038	0.00257072
105.078	0.00169928	0.0331327	0.00110751
105.176	0.00679303	0.011423	0.00582474
105.273	0.0441328	0.00161857	4.24704e-06
105.371	0.00774538	0.000248493	0.0124154
105.469	0.0130471	0.0223967	0.00386199
105.566	0.0407179	0.0473103	0.00468416
105.664	0.0176281	0.00190821	0.00523998
105.762	0.00892473	0.0199841	0.00283302
105.859	0.0153375	0.0487914	0.00157455
105.957	0.00156635	0.0259454	0.00233495
106.055	0.0234546	0.000416063	0.00195735
106.152	0.0170177	0.0171201	0.0247709
106.25	0.0121429	0.00919244	0.00645862
106.348	0.0078828	0.00995826	0.00494139
106.445	0.000872813	0.0289491	0.00928806
106.543	0.00105412	0.00575397	0.00205524
106.641	0.00347614	0.0232196	0.0175043
106.738	0.0320926	0.0136317	0.00979114
106.836	0.00639111	0.0131508	0.00102672
106.934	0.00787728	0.0222944	0.0145898
107.031	0.00479475	0.0107522	0.0381054
107.129	0.00374363	0.00988814	0.00895806
107.227	0.00242754	0.00403171	0.0176507
107.324	0.00665484	0.0187951	0.0194937
107.422	0.0120154	0.00136485	0.0169343
107.52	0.021263	0.00827201	0.0112789
107.617	0.0228638	0.00218546	0.0125034
107.715	0.00981934	0.0101279	0.0155992
107.812	0.00214891	0.00628377	0.0071307
107.91	0.00900828	0.00861651	0.00732063
108.008	0.0254171	0.00523123	0.0185789
108.105	0.000784189	0.00580508	0.000775208
108.203	0.000517072	0.00690157	0.00173668
108.301	0.0103818	0.00671329	0.00153164
108.398	0.00535117	0.00234276	0.00942876
108.496	0.0192592	0.0363363	0.0212892
108.594	0.00287793	0.0295968	0.0172644
108.691	0.0020581	0.0111661	0.000628555
108.789	0.00711071	0.00944945	0.0078633
108.887	0.0421793	0.016065	0.00986841
108.984	0.00962059	0.000315848	0.00456383
109.082	0.0093933	0.00774832	0.00443075
109.18	0.00265698	0.0198176	0.00622958
109.277	0.0135581	0.038022	0.00997773
109.375	0.00140538	0.0070268	0.0151922
109.473	0.00341769	0.00636258	0.0159228
109.57	0.0141044	0.00741419	0.00525445
109.668	0.014164	0.0149924	0.0120342
109.766	0.000924152	0.0070566	0.00121363
109.863	0.0194312	0.0213878	0.0172151
109.961	0.0126061	0.0178621	0.00263214
110.059	0.0190637	0.00487381	0.000379586
110.156	0.00997628	4.11014e-05	0.0105886
110.254	0.0044173	0.0128747	0.0186339
110.352	0.0149761	0.0281453	0.00441652
110.449	0.0110653	0.00223285	0.0260665
110.547	0.0210353	0.00554289	0.0187214
110.645	0.0109103	0.0260944	0.0126538
110.742	0.0012172	0.0284547	0.0287113
110.84	0.0109847	0.0262756	0.00359189
110.938	0.0134696	0.00558394	0.0013194
111.035	0.0197346	0.0193745	0.00584833
111.133	0.0407742	0.0291453	0.0110423
111.23	0.0311765	0.00623539	0.0213112
111.328	0.00333412	0.00905151	0.000704974
111.426	0.0148233	0.0172316	0.000460183
111.523	0.0029307	0.0206446	0.00418661
111.621	0.00248269	0.00582277	0.00970236
111.719	0.00238651	0.0294611	0.0153961
111.816	0.00167544	0.0353568	0.00561643
111.914	0.000407435	0.00735749	0.00168419
112.012	0.0125235	0.00129899	0.0163114
112.109	0.0287168	0.00514802	0.0174275
112.207	0.0181124	0.00297696	0.00645462
112.305	0.00417971	0.00744365	0.0338713
112.402	0.00282812	0.00105559	0.0053379
112.5	0.0086625	0.00563073	0.00361425
112.598	0.0195193	0.0111766	0.0194307
112.695	0.0150575	0.0170314	0.00130628
112.793	0.0196405	0.00128965	0.000233757
112.891	0.0234495	0.00904243	0.00292628
112.988	0.0018691	0.00981899	0.000892993
113.086	0.0064896	0.0316397	0.00324905
113.184	0.00388318	0.03031	0.0100083
113.281	0.0144916	0.00709936	0.038434
113.379	0.0174676	0.000520397	0.00200134
113.477	0.00870772	0.00458114	0.0035025
113.574	0.00292736	0.00543727	0.00760103
113.672	0.0238499	2.63243e-06	0.0206127
113.77	0.0447142	0.00301054	0.00856196
113.867	0.0330982	0.00953099	0.00983731
113.965	0.0310494	0.00448291	0.00364929
114.062	0.0244573	0.0170956	0.025822
114.16	0.0239383	0.0283576	0.012677
114.258	0.0117434	0.0121568	0.0101111
114.355	0.0184344	0.0244258	0.0271236
114.453	0.00225679	0.00486592	0.00402319
114.551	0.00694399	0.00893246	0.0162682
114.648	0.00423796	0.00113359	0.00739076
114.746	0.0066418	0.00296222	0.000403681
114.844	0.0265318	0.0316447	0.0289866
114.941	0.0240488	0.00146589	0.0316922
115.039	0.000789309	0.0144698	0.0129878
115.137	0.01163	0.0283644	0.0337767
115.234	0.0191496	0.00850445	0.00561987
115.332	0.0133251	0.0173331	0.00390357
115.43	0.00499035	0.0147662	0.00709535
115.527	0.0244829	0.000647158	0.00161042
115.625	0.0295932	0.047135	0.00174
115.723	0.028028	0.01496	0.00700318
115.82	0.00700496	0.00607885	0.00407277
115.918	0.00786854	0.00488979	0.00283249
116.016	0.0114829	0.00520108	0.0250319
116.113	0.00379885	0.0140473	0.0122005
116.211	0.00182905	0.000870625	0.0108041
116.309	0.0170642	0.00802334	0.00512684
116.406	0.0260977	0.0396757	0.00786918
116.504	0.00213867	0.0619101	0.00325151
116.602	0.00540002	0.00461446	0.0100028
116.699	0.00562575	0.00741764	0.00561497
116.797	0.00143359	0.0048873	0.00961684
116.895	0.00609475	0.00631566	0.0438095
116.992	0.0304395	0.00803922	0.00634866
117.09	0.0248111	0.0111457	0.0310199
117.188	0.0150342	0.0236033	0.0177251
117.285	0.00150891	0.0527467	0.0111802
117.383	0.00715317	0.0304018	0.00855964
117.48	0.034081	0.0126138	0.0104069
117.578	0.0113869	0.0320104	0.00530974
117.676	0.0169835	0.00188253	0.0410297
117.773	0.0283982	0.000800262	0.0119269
117.871	0.0302136	0.0128296	0.000848282
117.969	0.00149705	0.0445008	0.00228375
118.066	0.0309616	0.0221589	0.0021278
118.164	0.0170804	0.000204771	0.0188881
118.262	0.0103443	0.0119587	0.0213541
118.359	0.0159437	0.00528623	0.0203296
118.457	0.0482688	0.000332022	0.0522679
118.555	0.00807469	0.00338172	0.00279066
118.652	0.014897	0.014464	0.00161553
118.75	0.0250271	0.0133857	0.0195605
118.848	0.0426221	0.0111645	0.00228349
118.945	0.0348173	0.00158985	0.00317551
119.043	0.0068147	0.00184973	0.00595355
119.141	0.00485231	0.00308444	0.015189
119.238	0.00170101	1.23568e-05	0.0106356
119.336	0.000950344	0.0108014	0.00750556
119.434	0.00180516	0.0149674	0.0129086
119.531	0.0137151	0.0143482	0.00231367
119.629	0.0394953	0.00270941	0.0110954
119.727	0.0700672	0.000554181	0.0397732
119.824	0.0128342	0.00488382	0.0158715
119.922	0.0285578	0.00400412	0.0224172
120.02	0.00835887	0.00943151	0.048545
120.117	0.0137306	0.00711578	0.00940934
120.215	0.0031962	0.0112055	0.00228652
120.312	0.0191938	0.0212774	0.00513766
120.41	0.00660487	0.00304637	0.0142393
120.508	0.000704098	0.00260314	0.0209482
120.605	0.0067015	0.00461564	0.00917326
120.703	0.027732	0.0115515	0.0128037
120.801	0.00713193	0.0393668	0.0343795
120.898	0.00948085	0.00510026	0.0206294
120.996	0.0216632	0.00440966	0.00245592
121.094	0.00521747	0.00861561	0.00722941
121.191	0.00435839	0.0156042	0.0225988
121.289	0.00699092	0.00185773	0.0182724
121.387	0.0355536	0.0293845	0.00881308
121.484	0.00579842	0.00326349	0.00710143
121.582	1.61425e-05	0.0146742	0.021833
121.68	0.0121705	0.025384	0.0329012
121.777	0.0101643	0.000840803	0.0113073
121.875	0.00759786	0.0197651	0.0201964
121.973	0.0119592	0.0150635	0.0190928
122.07	0.0144753	0.0107928	0.00200474
122.168	0.00501301	0.0164212	0.00326595
122.266	0.0152162	0.012162	0.00193852
122.363	0.015131	0.0275252	0.0341164
122.461	0.0295669	0.0113037	0.0292201
122.559	0.00731409	0.00594475	0.0530269
122.656	0.00496347	0.004427	0.0144319
122.754	0.000580595	0.0148867	0.0109873
122.852	0.0223134	0.00179083	8.51067e-05
122.949	0.0377799	4.25082e-05	0.00723701
123.047	0.00528019	0.0067638	0.00194948
123.145	0.00760142	0.0170817	0.000997048
123.242	0.0126117	0.0127307	0.0324277
123.34	0.00383504	0.0203569	0.0193205
123.438	0.000606645	0.00515417	0.00161341
123.535	0.00561477	0.0332634	0.0187506
123.633	0.00579369	0.0303147	0.00420835
123.73	0.0278923	0.00641748	0.0021898
123.828	0.0185345	0.0190783	0.00676617
123.926	0.0089742	0.00893607	0.00783968
124.023	0.00349358	6.44375e-05	0.00541495
124.121	0.00438217	0.0162162	0.0171434
124.219	0.000932333	0.00600503	0.0614777
124.316	0.0108517	0.000628892	0.00353952
124.414	0.0322568	0.000288851	0.00106694
124.512	0.0316597	0.00228141	0.00783313
124.609	0.000403688	0.00468003	0.00392827
124.707	0.00504113	0.00183496	0.00684513
124.805	0.011587	0.0394852	0.0049244
124.902	0.0200747	0.00105885	0.0124898
125	0.000224633	0.00704642	0.0080875
125.098	0.00138328	0.0133578	0.0142996
125.195	0.0292342	0.00262883	0.0171306
125.293	0.0276192	0.00794623	0.0161131
125.391	0.00769985	0.0470183	0.000263161
125.488	0.0265321	0.0524933	0.0139073
125.586	0.0193244	0.0247416	0.0354704
125.684	0.0169393	0.0142732	0.00127822
125.781	0.0170079	0.00216367	0.00822894
125.879	0.000781291	0.0141022	0.000835037
125.977	0.000222897	0.0259499	0.016124
126.074	0.00158162	0.00945317	0.00432615
126.172	0.00224799	0.0068906	0.0361013
126.27	0.00566458	0.0378522	0.0246962
126.367	0.0138671	0.00555392	0.0206963
126.465	0.0116144	0.00382036	0.00461082
126.562	0.0120189	0.00893547	0.00859704
126.66	0.00308349	0.0186779	0.00290045
126.758	0.0125746	0.00907256	0.0015496
126.855	0.00870885	0.00333234	0.0141091
126.953	0.0341195	0.018855	0.00365046
127.051	0.00671457	0.0130948	0.000260194
127.148	0.0309255	0.00508549	0.000194861
127.246	0.0252038	0.0107707	0.00854719
127.344	0.0222123	0.00971986	0.00467008
127.441	0.000857422	0.0116658	0.0100167
127.539	0.00477933	0.00582224	0.00869993
127.637	0.00546702	0.0100507	0.00187034
127.734	0.000695499	0.0178519	0.00142191
127.832	0.00418109	0.027874	0.0136726
127.93	0.00713545	0.00689931	0.000191201
128.027	0.00398521	0.0027849	0.0305547
128.125	0.00942625	0.00771239	0.00408012
128.223	0.0148596	0.000684809	0.0402202
128.32	0.00410962	0.00987802	0.0394217
128.418	0.0115162	0.0105981	0.0225542
128.516	0.00117278	0.025209	0.00622628
128.613	0.00171207	0.0171347	0.0179963
128.711	0.00498684	0.000366872	0.00573519
128.809	0.0141059	0.0241776	0.00194292
128.906	7.10914e-05	0.00494561	0.00232319
129.004	0.0309024	0.00531386	0.0133825
129.102	0.0134441	0.00325488	0.00289951
129.199	6.81932e-05	0.0036545	0.00301671
129.297	0.00921725	0.00617042	0.018114
129.395	0.000611896	0.00568252	0.0127111
129.492	0.00484595	0.0132935	0.013794
129.59	0.00390352	0.0204817	0.00361507
129.688	0.000842576	4.15127e-05	0.00686075
129.785	0.000217345	0.00494695	0.00629367
129.883	0.0116265	0.00460274	0.00891887
129.98	0.00231575	0.0144168	0.000571444
130.078	0.0238771	0.00996004	0.0100977
130.176	0.00648688	0.0198416	0.0337952
130.273	0.0206809	0.00993764	0.0603105
130.371	0.0153118	0.00842108	0.0123371
130.469	0.100344	0.0014246	0.00287082
130.566	0.0331337	0.00134249	0.0263469
130.664	0.0228641	0.0226261	0.0199759
130.762	0.0114548	0.00113226	0.00597604
130.859	0.0243317	0.000349189	0.0130879
130.957	0.0122944	0.0203722	0.00251311
131.055	0.0167259	0.00192113	0.0129501
131.152	0.00353523	0.0335308	0.0406928
131.25	0.0194012	0.0126554	0.0345162
131.348	0.0201103	0.00432999	0.0283835
131.445	0.0307509	0.00350938	0.00307963
131.543	0.00497597	0.00817803	0.00896867
131.641	0.00763568	0.0183779	0.0040323
131.738	0.0220994	0.00154749	0.00310483
131.836	0.0117415	0.000989574	0.000461483
131.934	0.00583928	0.0061173	0.0234788
132.031	0.00792159	0.00679795	0.0460885
132.129	0.0223902	0.012058	0.0504191
132.227	0.0197481	0.0172175	0.00123642
132.324	0.00281677	0.0657306	0.00482816
132.422	0.00679345	0.0217288	0.0313731
132.52	0.0067708	0.0101967	0.0203917
132.617	0.00221608	0.0318955	0.0102303
132.715	0.0473852	0.00793242	0.0181738
132.812	0.008771	0.0104402	0.000360355
132.91	0.0177695	0.0234034	0.0108365
133.008	0.0245994	0.000723993	0.00927139
133.105	0.0167303	0.0259286	0.000166438
133.203	0.0202158	0.00307345	0.000692548
133.301	0.0176869	0.0197917	0.000544356
133.398	0.0023368	0.00704201	0.000440458
133.496	0.0103539	0.00180401	0.00282016
133.594	0.00810454	0.00297838	0.00185855
133.691	0.00528553	0.0207932	0.0390112
133.789	0.00492915	0.0326194	0.0147858
133.887	0.0186851	0.0108713	0.0298212
133.984	0.0355894	0.00748388	0.0085565
134.082	0.0443956	0.00670206	0.00982504
134.18	0.0141413	0.00748959	0.0189053
134.277	0.0115835	0.00647964	0.00247244
134.375	0.0250621	0.000677837	0.0194992
134.473	0.0100923	0.00365116	0.0297085
134.57	0.00436287	0.00516908	0.0347983
134.668	0.011606	0.0236151	0.00345149
134.766	0.00283093	0.00306537	0.0103978
134.863	0.00874382	0.00377868	0.023578
134.961	0.024393	0.00131571	0.0386082
135.059	0.0143368	0.0028046	0.0148057
135.156	0.0395024	0.00646612	0.0208289
135.254	0.0270919	0.0115897	0.0385431
135.352	0.00571514	0.0264792	0.0034972
135.449	0.0050315	0.0248174	0.00557191
135.547	0.00295628	0.00754493	0.0129861
135.645	0.00873798	0.0149431	0.0199997
135.742	0.00386713	0.0234267	0.0199839
135.84	0.0173402	0.0180497	0.0103406
135.938	0.019314	0.0602437	0.00401844
136.035	0.000423025	0.0044172	0.00980481
136.133	0.0188238	0.0497903	0.0334723
136.23	0.000407156	0.0179692	0.0151354
136.328	0.0296949	0.00475329	0.0218224
136.426	0.0032301	0.00535986	0.000507681
136.523	0.00708077	0.0133925	0.0144793
136.621	0.00154045	0.00359588	0.0370247
136.719	0.0284793	0.0110602	0.0152207
136.816	0.007652	0.0252526	0.00660295
136.914	0.00966932	0.00251507	0.00467153
137.012	0.00216869	0.00598046	0.00282899
137.109	0.00199022	0.0536975	0.0184406
137.207	0.0119825	0.0123502	0.00030381
137.305	0.0524718	0.0142894	0.00601438
137.402	0.0183854	0.0195781	0.0560277
137.5	0.00738779	0.00427503	0.055993
137.598	0.0107334	0.00315922	0.0767401
137.695	0.00181427	0.00424642	0.0306493
137.793	0.0022577	0.02033	0.0100872
137.891	0.0383462	0.0106995	0.00294406
137.988	0.0093108	0.0125975	8.71879e-05
138.086	0.0145397	0.0125941	0.00174836
138.184	0.0543674	0.017599	0.00401422
138.281	0.0721152	0.0139465	0.0112464
138.379	0.0138311	0.00315098	0.00701747
138.477	0.00976326	0.015849	0.0153441
138.574	0.0144982	2.38014e-05	0.0382218
138.672	0.00751757	0.00393603	0.00317749
138.77	0.0157257	0.0149966	0.0134305
138.867	0.0355165	0.0158544	0.000259312
138.965	0.0164316	0.00393191	4.5673e-05
139.062	0.0125345	0.00786655	0.00181765
139.16	0.00990045	0.00265406	0.00857811
139.258	0.0348752	0.00883149	0.000467694
139.355	0.0135798	0.0026732	0.000199377
139.453	0.0124149	0.00555517	0.00163288
139.551	0.0174168	0.0400706	0.00116497
139.648	0.0154964	0.0241258	0.000550434
139.746	0.0190314	0.0226817	0.0062882
139.844	0.0198049	0.00516416	0.0123314
139.941	0.081042	0.0311252	0.00142819
140.039	0.0451073	0.011029	0.00415986
140.137	0.066374	0.020557	0.0125121
140.234	0.054605	0.0229523	0.018455
140.332	0.00992734	0.016187	0.0509034
140.43	0.0167297	0.00982394	0.0201897
140.527	0.0133647	0.0340295	0.00322782
140.625	0.0114812	0.0301225	0.00381566
140.723	0.00383942	0.0062488	0.0156803
140.82	0.0182851	0.000347781	0.00488831
140.918	0.0115406	0.00746492	0.00269249
141.016	0.000968171	0.0235507	0.00111584
141.113	0.0116085	0.00925202	0.00264442
141.211	0.00559366	0.0627796	0.00174508
141.309	0.0240213	0.0416264	0.0161938
141.406	0.00640452	0.0354466	0.00982338
141.504	0.0479004	0.0150782	0.0115608
141.602	0.00888474	0.00907455	0.00360396
141.699	0.00175507	0.00841586	0.013717
141.797	0.00115212	0.0055212	0.0281176
141.895	0.00410771	0.00734678	0.0322
141.992	0.0164218	0.0201261	0.00272053
142.09	0.0468655	0.0213928	0.0258367
142.188	0.0175079	0.00544574	0.00375405
142.285	0.0199421	0.0321408	0.0210907
142.383	0.0255321	0.0137639	0.0307539
142.48	0.016307	0.00170517	0.00887445
142.578	0.0100149	0.00651994	0.00191626
142.676	0.00394452	0.00567901	0.00206717
142.773	0.00701347	0.0131535	0.0206024
142.871	0.00666166	0.0264816	0.0141651
142.969	0.00579916	0.00348046	0.00597136
143.066	0.0107581	0.0209824	0.0258161
143.164	0.00647233	0.0312643	0.00555525
143.262	0.0181676	0.00377922	0.00864294
143.359	0.0248541	0.000766678	0.0135085
143.457	0.00053509	0.0359512	0.0115099
143.555	0.0219866	0.0140536	0.00118863
143.652	0.0128683	0.0226193	0.00875063
143.75	0.000308252	0.00594308	0.00640217
143.848	0.0101316	0.0258083	0.00696463
143.945	0.0319675	0.00276082	0.0197509
144.043	0.0345702	0.0474815	0.0187379
144.141	0.00542202	0.0203008	0.0038505
144.238	0.00506528	0.00136974	0.00224036
144.336	0.008487	0.0103463	0.00680078
144.434	0.0109615	0.00506431	0.00164271
144.531	0.00180213	0.0222087	0.0135695
144.629	0.0176273	0.00433352	0.00552109
144.727	0.0102129	0.00953533	0.00479212
144.824	0.00518537	0.0175186	0.0173511
144.922	0.00483604	0.000323893	0.002359
145.02	0.014864	0.00205994	0.00377712
145.117	0.0198361	0.00235852	0.0261531
145.215	0.0490195	0.00031064	0.00325282
145.312	0.027958	0.00209044	0.0220134
145.41	0.00531575	0.00026178	0.0136549
145.508	0.00604739	0.00790762	0.0013961
145.605	0.00465473	0.0174784	0.00664487
145.703	0.00927828	0.0116645	0.0101891
145.801	0.0208974	0.0130547	0.00865963
145.898	0.0129915	0.00343333	0.0236865
145.996	0.000274804	0.00261737	0.000982085
146.094	0.00389555	0.00111094	0.0276676
146.191	0.00134237	0.00889986	0.0061672
146.289	0.00268109	0.0104827	0.0177335
146.387	0.0094624	0.022725	0.0131423
146.484	0.02049	0.00689414	0.0234849
146.582	0.00656683	0.00908582	0.0146125
146.68	0.0253177	0.00243645	0.0114566
146.777	0.0138371	0.0091111	0.0246334
146.875	0.00496295	0.00497888	0.00232
146.973	0.00135203	0.00904467	0.000185224
147.07	0.0120765	0.000300254	0.0221543
147.168	0.0144201	0.00139154	0.0129546
147.266	0.00799171	0.0284072	0.00405151
147.363	0.0025081	0.00459285	0.015204
147.461	0.00218288	0.00578702	0.00433206
147.559	0.0166116	0.00451968	0.0239373
147.656	0.027468	0.00539449	0.0295482
147.754	0.0144717	0.0442101	0.0260476
147.852	0.00177822	0.0276179	0.0385547
147.949	0.0249567	0.00488689	0.00179794
148.047	0.0200055	0.00376925	0.0135123
148.145	0.0121158	0.00912935	0.00411613
148.242	0.0149178	0.00254507	0.00437252
148.34	0.00627952	0.0309753	0.00751469
148.438	0.0060295	0.00967224	0.00812473
148.535	0.00837148	0.0116012	0.0151222
148.633	0.023253	0.0028616	0.032428
148.73	0.00793235	0.000878569	0.00493814
148.828	0.00131644	0.00828241	0.0089949
148.926	0.0111744	0.0105417	0.00732116
149.023	0.0370345	0.00209667	0.00620298
149.121	0.0356992	0.0174361	0.00242397
149.219	0.0282443	0.00555226	0.00672122
149.316	0.0364156	0.0138717	0.0480094
149.414	0.0411447	0.019535	0.0063146
149.512	0.0760908	0.0042143	0.00573136
149.609	0.0464829	0.00339301	0.00663957
149.707	0.027668	0.00803682	0.0106704
149.805	0.00804336	0.00703117	0.0035123
149.902	0.00031202	0.00961113	0.00426707
150	0.023357	0.0128005	0.00417653
150.098	0.0338879	0.0718808	0.00427257
150.195	0.00887402	0.0984097	0.00277983
150.293	0.00461109	0.0445952	0.00174639
150.391	0.0166427	0.0213971	0.0116698
150.488	0.00205164	0.0144935	0.0200972
150.586	8.9676e-05	0.00315749	0.00200109
150.684	0.00838922	0.00583945	0.00760239
150.781	0.000159816	0.00318471	0.0118876
150.879	0.0229869	0.0126909	0.018891
150.977	0.0103471	0.00335008	0.0243532
151.074	0.00432327	0.013763	0.0186047
151.172	0.00691337	0.0380522	0.000911048
151.27	0.000400933	0.0141025	0.0187863
151.367	0.00444496	0.00234486	0.0129179
151.465	0.0107578	0.0190364	0.0129343
151.562	0.00214464	0.0183289	0.0169136
151.66	0.00698066	0.00375195	0.00231941
151.758	0.00413869	0.00258415	0.00733735
151.855	0.0231152	0.036103	0.00496375
151.953	0.0466046	0.00260696	0.0135203
152.051	0.0174655	0.0486886	0.0142059
152.148	0.0254255	0.0232327	0.00571102
152.246	0.00137909	0.00148136	0.0287898
152.344	0.00172181	0.00339792	0.00405746
152.441	0.0196731	0.0173175	0.0389041
152.539	0.0332212	0.00408781	0.0108154
152.637	0.0151819	0.01076	0.013167
152.734	0.00901585	0.00980743	0.0595196
152.832	0.0241521	0.000389744	0.010218
152.93	0.00482955	0.0025629	0.00713944
153.027	0.0240525	0.00307029	0.0234614
153.125	0.0612135	0.00577724	0.0200386
153.223	0.0172082	0.00132014	0.0150459
153.32	0.00123074	0.0052924	0.0168463
153.418	0.00243596	0.000350846	0.0498292
153.516	0.00285977	0.00783003	0.0595466
153.613	0.0139834	0.0038497	0.00361024
153.711	0.00192397	0.0201624	0.0180604
153.809	0.0186985	0.0120864	0.011324
153.906	0.0183089	0.00375752	0.00242526
154.004	0.000866127	0.0110552	0.0109533
154.102	0.00293956	0.00480354	0.00309997
154.199	0.00022488	0.00943964	0.000390108
154.297	0.00355968	0.0363786	0.00769126
154.395	0.000876342	0.0232082	0.00656596
154.492	0.00398426	0.00633454	0.03336
154.59	0.0106577	0.061916	0.0590155
154.688	0.0166067	0.0377022	0.01322
154.785	0.0493716	0.00191128	0.0313647
154.883	0.0231971	0.00881274	0.0476679
154.98	0.0114368	0.00770587	0.00526789
155.078	0.0103569	0.0171546	0.0389305
155.176	0.000255383	0.0759456	0.00520361
155.273	0.0173421	0.0263938	0.0259764
155.371	0.00187808	0.0190221	0.00203629
155.469	0.000523936	0.00641305	0.00170909
155.566	0.0175706	0.0102865	0.0158598
155.664	0.0363501	0.00228838	0.0382387
155.762	0.0167503	0.0023055	0.0201683
155.859	0.0030375	0.000837463	0.0163855
155.957	0.0164956	0.00631089	0.00152893
156.055	0.00575642	0.00167362	0.0504881
156.152	0.00371143	0.0290199	0.0359569
156.25	0.00323153	0.0557454	0.0181287
156.348	0.00504014	0.00373849	0.0106835
156.445	0.0114493	0.0314118	0.0101222
156.543	0.000343224	0.0177628	0.00741121
156.641	0.0107419	0.0174757	0.0105084
156.738	0.0132556	0.0159488	0.00628208
156.836	0.0330943	0.0185658	0.00172958
156.934	0.0322143	0.000966006	0.0188396
157.031	0.00362847	0.00721608	0.01149
157.129	0.0119952	0.0154036	0.0153262
157.227	0.0281241	0.00486207	0.00251214
157.324	0.0124256	0.00246539	0.00258295
157.422	0.00292941	0.00950989	0.00264549
157.52	0.00187089	0.00941916	0.0138509
157.617	0.00910019	0.000721162	0.00787682
157.715	0.0149002	0.00432003	0.00358616
157.812	8.40934e-05	0.0284594	0.00858517
157.91	0.00846784	0.000915385	0.00685105
158.008	0.0104164	0.011121	0.00685417
158.105	0.00585267	0.000408479	0.0065387
158.203	0.00485439	1.48755e-05	0.00303541
158.301	0.00365021	9.6221e-05	0.0102133
158.398	0.00818675	0.00529324	0.0010716
158.496	0.0282098	0.0234569	0.0670822
158.594	0.00618732	0.0164505	0.0348709
158.691	0.000752569	0.00678637	0.0152974
158.789	0.0219569	0.00200576	0.0239131
158.887	0.000770611	0.00264778	0.00025982
158.984	0.00253188	0.00971613	0.0345331
159.082	0.0155742	0.00037024	0.0266996
159.18	0.00368051	0.0187309	0.00705293
159.277	0.00655339	0.0062932	0.0206527
159.375	0.00673579	0.00830307	0.0501088
159.473	0.00198078	0.0023795	0.0195849
159.57	0.0367759	0.00411586	0.0118488
159.668	0.00644216	0.00862785	0.00280443
159.766	0.0418722	0.00282454	0.00379495
159.863	0.00177787	0.00342469	0.0459548
159.961	0.0389094	0.00845691	0.000167599
160.059	0.0625262	0.0123373	0.0198666
160.156	0.038591	0.00810999	0.00447351
160.254	0.0212878	0.0218751	0.016705
160.352	0.00172384	0.00116244	0.00780676
160.449	0.00712663	0.00599454	0.0164823
160.547	0.00437532	0.00877903	7.94431e-06
160.645	0.0125668	0.00212633	0.00884614
160.742	0.00235875	7.79597e-05	0.00625543
160.84	0.0178738	0.00166144	0.00718639
160.938	0.0482874	0.00437959	0.0256462
161.035	0.0216661	0.00357829	0.0265531
161.133	0.0304332	0.0293852	0.0166717
161.23	0.00798835	0.00211146	0.0404628
161.328	0.00938672	0.00314091	0.0050659
161.426	0.0279397	0.0672242	0.000621896
161.523	0.00435248	0.0490734	0.0052445
161.621	0.0011233	0.0200947	0.00191908
161.719	0.0128421	0.0184305	0.0131376
161.816	0.036765	0.0252456	0.000319486
161.914	0.00576474	0.0277089	0.0217115
162.012	0.00212527	0.000779358	0.012097
162.109	0.00320148	0.0172812	0.0195053
162.207	0.00577904	0.0308409	0.0131598
162.305	0.00524001	0.0125139	0.0133649
162.402	0.0112921	0.00263274	0.00890719
162.5	0.00350103	0.000694572	0.00484075
162.598	0.00509637	0.00795581	0.00727964
162.695	0.00139699	0.0308792	0.0410748
162.793	0.00693412	0.028683	0.00143581
162.891	0.0181027	0.00510951	0.00197898
162.988	0.0226861	0.00436023	0.0133332
163.086	0.00358679	0.015681	0.0155895
163.184	0.00235487	0.0127216	0.0108999
163.281	0.00530444	0.0293367	0.00974787
163.379	0.00571065	0.00711237	0.00903399
163.477	0.015271	0.00979655	0.00565925
163.574	0.0140288	0.0210852	0.00629042
163.672	0.0162517	0.00872145	0.00735347
163.77	0.00566	0.0299118	0.0117781
163.867	0.0182165	0.00309549	0.00960487
163.965	0.00917602	0.0138128	0.0091008
164.062	0.029779	0.0192138	0.00127039
164.16	0.000457125	0.0538005	0.0211604
164.258	0.00754834	0.0121471	0.00425136
164.355	0.0283601	0.0251584	0.0223589
164.453	0.0124873	0.0167314	0.0398929
164.551	0.00239799	0.024709	0.0475129
164.648	0.0226999	0.000602369	0.00125818
164.746	0.0030488	0.00552281	0.023562
164.844	0.0107945	6.71661e-05	0.00423985
164.941	0.0168417	0.00879401	0.0328892
165.039	0.00040204	0.00517619	0.0491917
165.137	0.0128083	0.00329316	0.00559968
165.234	0.0321811	0.00462074	0.00613375
165.332	0.0229019	0.00908292	0.0186253
165.43	0.0162035	0.00459453	0.0196142
165.527	0.019133	0.00706103	0.00842471
165.625	0.00235445	0.00372167	0.00401623
165.723	0.0229218	0.000626333	0.0386312
165.82	0.00806381	0.028131	0.00983803
165.918	0.0173284	0.00920245	0.0144717
166.016	0.0195458	0.00164385	0.00137367
166.113	0.00479605	0.00107788	0.00484889
166.211	0.0258852	0.000808722	0.0084704
166.309	0.00751397	0.0106995	0.0137683
166.406	0.0186035	0.0188603	0.0405365
166.504	0.010546	0.00366921	0.0217498
166.602	0.0130647	0.0131549	0.00955059
166.699	0.0317866	0.00512034	0.00844411
166.797	0.0536	0.00303566	0.00221447
166.895	0.0307626	0.00991601	0.0379221
166.992	0.0118145	0.00721838	0.0671928
167.09	0.00348347	0.00518344	0.000214376
167.188	0.006827	0.012486	0.00241945
167.285	0.00168315	0.0357898	0.0111968
167.383	0.00151577	0.023202	0.00625082
167.48	0.00230447	0.0147048	0.00225576
167.578	0.0165774	0.00510818	0.0012275
167.676	0.0371334	0.00918754	0.00859673
167.773	0.0474312	0.00473076	0.0290642
167.871	0.00350215	0.0203195	0.0148996
167.969	0.0161988	0.0309699	0.000289852
168.066	0.00788949	0.0155964	0.000519425
168.164	0.00738945	0.0331652	0.000129801
168.262	0.00774733	0.00433635	0.00111988
168.359	0.0110663	0.0546917	0.051723
168.457	0.00666685	0.00431891	0.0267732
168.555	0.00895898	0.00670167	0.00956193
168.652	0.0186173	0.00552238	0.00223586
168.75	0.00521888	0.00261275	0.0179595
168.848	0.0283184	0.000221445	0.0234769
168.945	0.032255	0.0224547	0.00320208
169.043	0.0255842	0.00080402	0.0591385
169.141	0.0075454	0.00505898	0.0049237
169.238	0.00144112	0.00533197	0.0168806
169.336	0.0125794	0.0068053	0.016981
169.434	0.0326428	0.0173836	0.00344055
169.531	0.00690973	0.0203952	0.0163453
169.629	0.00458933	5.60191e-05	0.026328
169.727	0.0271902	0.0227231	0.0345732
169.824	0.0286809	0.0185066	0.00976639
169.922	0.0417186	0.00219993	0.00147691
170.02	0.00319149	0.00162621	0.00300155
170.117	0.00677051	0.00561916	0.000331695
170.215	0.0311309	0.0180287	0.00264394
170.312	0.0431142	0.0297683	0.00368436
170.41	0.0154387	0.048564	0.0021905
170.508	0.00337549	0.0109939	0.0087082
170.605	0.0260425	0.00244333	0.0366664
170.703	0.0084283	0.0240891	0.00184511
170.801	0.00516869	0.0637366	0.00931657
170.898	0.0088871	0.0136062	0.0141775
170.996	0.00443743	0.0330059	0.00411529
171.094	0.0259922	0.0126416	0.00500861
171.191	0.00273404	0.0148031	0.00205969
171.289	0.00520467	0.00104069	0.0144111
171.387	0.0152018	0.0076086	0.00614493
171.484	0.00538294	0.00753235	0.0226875
171.582	0.00481974	0.0207131	0.0102648
171.68	0.0287926	0.00453943	0.00417423
171.777	0.0174692	0.00896696	0.000190348
171.875	0.000999363	0.0078177	0.00340585
171.973	0.0116003	0.0117214	0.00137404
172.07	0.00312909	0.00640135	0.00554403
172.168	0.00287695	0.00642187	0.0297331
172.266	0.000210556	0.0257319	0.0194637
172.363	0.00355555	0.0218043	0.0408128
172.461	0.00242955	0.0186201	0.040584
172.559	0.00826097	0.0184066	0.00157741
172.656	0.0107325	0.00694498	0.00479783
172.754	0.00515153	0.0296111	0.00272707
172.852	0.0074157	0.00866111	0.00458525
172.949	0.0627111	0.000445859	0.00959249
173.047	0.0277958	0.0258447	0.00905279
173.145	0.00118106	0.0305106	0.0236326
173.242	0.0150926	0.0310068	0.00504042
173.34	0.00061694	0.108739	0.00572393
173.438	0.00360087	0.0091269	0.00380807
173.535	0.00605536	0.0428809	0.00163649
173.633	0.00340491	0.00235492	0.000812499
173.73	0.00713124	0.0301176	0.00781251
173.828	0.0122738	0.0125285	0.0126182
173.926	0.0023845	0.0151526	0.0111299
174.023	0.0143807	0.0148381	0.00421213
174.121	0.0279261	0.010997	0.0268664
174.219	0.010048	0.00683658	0.0134652
174.316	0.0264673	0.0102878	0.00978492
174.414	0.0162335	0.00700612	0.000725939
174.512	0.0243221	1.52596e-05	0.00337043
174.609	0.017096	0.00190354	0.00160625
174.707	0.000299656	0.00203655	0.00102823
174.805	0.000581158	0.00591732	0.00271217
174.902	0.00118382	0.00557749	0.00517091
175	0.0191353	0.00013211	0.0210771
175.098	0.00988155	0.0143057	0.015537
175.195	0.015652	0.00235348	0.00278035
175.293	0.00874953	0.01353	0.00613168
175.391	0.0113325	0.00736293	0.00207527
175.488	0.0103658	0.0276497	0.00249443
175.586	0.00221488	0.0126263	0.0039928
175.684	0.0231369	0.0117518	0.00437163
175.781	0.0125949	0.00731782	0.00275506
175.879	0.0104794	0.0115592	0.00523434
175.977	0.0092946	0.00978589	0.0229391
176.074	0.0095348	0.0276437	0.0076543
176.172	0.00223693	0.0330379	0.00918352
176.27	0.0294043	0.0209222	0.0205737
176.367	0.0189316	0.00312434	0.0016311
176.465	0.00711694	0.0365136	0.00220624
176.562	0.00863022	0.0388006	0.040479
176.66	0.0189269	0.0176485	0.0090959
176.758	0.0184042	0.0174386	0.000330817
176.855	0.028349	0.00579479	0.010517
176.953	0.0326715	0.00118853	0.00920825
177.051	0.0438409	0.0638984	0.0083574
177.148	0.0321372	0.0224305	0.0248028
177.246	0.00169301	0.000718337	0.00367336
177.344	0.00578975	0.00463471	0.00714216
177.441	0.0185402	0.00205611	0.000329045
177.539	0.0764962	0.012222	0.000471944
177.637	0.00553809	0.0055475	0.000156817
177.734	0.0303635	0.00350333	0.00487844
177.832	0.00156152	0.00151586	0.00545524
177.93	0.0203162	0.00779532	0.00414988
178.027	0.0458656	0.0047969	0.00632524
178.125	0.0207768	0.0279342	0.00244205
178.223	0.00472865	0.00635108	0.00252573
178.32	0.013224	0.0138456	0.0187466
178.418	0.00584277	0.00672544	0.0265925
178.516	0.011638	0.00724677	0.00808349
178.613	0.00080389	0.0145301	0.00931535
178.711	0.00971112	0.0184155	0.00775543
178.809	0.00952384	0.00289587	0.017303
178.906	0.0038536	0.00345003	0.00924866
179.004	0.0144512	0.0269926	0.0247566
179.102	0.00234341	0.0150977	0.0211175
179.199	0.0145965	0.00362344	0.0175844
179.297	0.000231896	0.000260215	0.0235559
179.395	0.00568202	0.00871047	0.000667649
179.492	0.0107371	0.00352197	0.0013765
179.59	0.000151522	0.0126238	0.00453789
179.688	0.00686206	0.00341667	0.0129402
179.785	0.000699291	0.00669656	0.0153796
179.883	0.00288028	0.00695068	0.00374985
179.98	0.00751945	0.00594886	0.00315819
180.078	0.00189648	0.0118679	0.00459416
180.176	0.00119194	0.00743892	0.00158579
180.273	0.0126977	0.00336873	0.00198602
180.371	0.00598259	0.00798823	0.00939735
180.469	0.0197318	0.0149546	0.00177142
180.566	0.00653185	0.00126407	0.00114208
180.664	0.00305868	0.0210046	0.00153154
180.762	0.00391217	0.0311691	0.0372418
180.859	0.00547777	0.049084	0.0169843
180.957	0.00710575	0.0382225	0.0117901
181.055	0.00148312	0.0370573	0.013579
181.152	0.000544289	0.0446891	0.00881182
181.25	0.0173885	0.0239933	0.0046162
181.348	0.015958	5.63597e-05	0.0435359
181.445	0.00161743	0.0185778	0.00875828
181.543	0.0261474	0.0367023	0.00209025
181.641	0.0081783	0.0106	0.00899701
181.738	0.00900447	0.0147209	0.00630061
181.836	0.00910497	5.64902e-05	0.0187855
181.934	0.000243044	0.0145062	0.011559
182.031	0.00327874	0.0177975	0.0178245
182.129	0.0141336	0.0429177	0.00225464
182.227	0.000930723	0.0198125	0.00246061
182.324	0.0125106	0.0342965	0.00137792
182.422	0.0878552	0.0157851	0.00245463
182.52	0.0214008	0.0432268	0.0119967
182.617	0.00346211	0.00237105	0.00101242
182.715	0.00344893	0.00119509	0.00460306
182.812	0.0233537	0.0229321	0.0115274
182.91	0.0364404	7.83043e-06	0.0153369
183.008	0.0180212	0.00529058	0.0213398
183.105	0.0172554	0.0157872	0.0121249
183.203	0.00498963	0.000243137	0.0134865
183.301	0.0124265	0.0109604	0.00901484
183.398	0.0102382	0.0489812	0.0146787
183.496	0.0142365	0.0119745	0.00100151
183.594	0.0138117	0.023382	0.00571228
183.691	0.0415095	0.0126351	0.0390231
183.789	0.00407871	0.00383791	0.00278763
183.887	0.00161477	0.0134803	0.0134947
183.984	0.00283664	0.0169107	0.00522343
184.082	0.00715552	0.0167528	0.00307808
184.18	0.0370276	0.010768	0.00337976
184.277	0.00540586	0.00765627	0.00199818
184.375	0.0221246	0.000177457	0.00497446
184.473	0.0315169	0.00195854	0.0391335
184.57	0.0108438	0.0145161	0.050868
184.668	0.000998489	0.00414482	0.030493
184.766	0.0123944	0.0082888	0.0560524
184.863	0.0160305	0.00616193	0.050317
184.961	0.0165499	0.0211523	0.0516782
185.059	0.0226358	0.00420127	0.0298678
185.156	0.0198361	0.0205373	0.0410484
185.254	0.0534956	0.0261893	0.0505699
185.352	0.0238203	0.025	0.0137128
185.449	0.0220216	0.0164556	0.0282753
185.547	0.00641868	0.00403794	0.0116303
185.645	0.00957636	0.0125326	0.0208478
185.742	0.00969446	0.000954119	0.0241341
185.84	0.0141476	0.00135099	0.0063073
185.938	0.00196337	0.0181709	0.0258271
186.035	0.00361348	0.0112842	0.0286458
186.133	0.00462285	0.0128734	0.0027411
186.23	0.0360541	0.00764546	0.00192676
186.328	0.00706431	0.00613515	0.0112703
186.426	0.00724915	0.0106296	0.0226083
186.523	0.0323051	0.00681487	0.0124771
186.621	0.00480771	0.00817874	0.00462905
186.719	0.0290483	0.0279115	0.00364607
186.816	0.0320977	0.024493	0.0295999
186.914	0.00798151	0.00889257	0.0508572
187.012	0.00699228	0.0048083	0.0391415
187.109	0.00324453	0.0129164	9.74538e-05
187.207	0.0313303	0.0030876	0.00917401
187.305	0.00143069	0.0118113	0.00605104
187.402	0.00530497	0.00775189	0.01053
187.5	0.0127087	0.0130008	0.00228717
187.598	0.0157903	0.0171856	0.0127246
187.695	0.0630874	0.0526556	0.00900925
187.793	0.0233066	0.0177881	0.0086397
187.891	0.0117035	0.00529155	0.000598976
187.988	0.0101052	0.0031753	0.00370045
188.086	0.00889107	0.00100989	0.019322
188.184	0.00386242	0.0121256	0.0834356
188.281	0.0129981	0.00995716	0.0432022
188.379	0.00783209	0.00807781	0.00203697
188.477	0.0109034	0.0089736	0.0123052
188.574	0.0290905	0.00590011	0.00864967
188.672	0.0111781	0.00634218	0.000513127
188.77	0.0378781	0.00670008	0.00267176
188.867	0.000680898	0.00528752	0.0234683
188.965	0.00529876	0.0620241	0.0344538
189.062	0.00808766	4.0352e-05	0.00216415
189.16	0.0145509	0.0259014	0.0170218
189.258	0.003899	0.0293422	0.00894048
189.355	0.00331654	0.0217726	0.0113117
189.453	0.0304923	0.0392448	0.0165215
189.551	0.0154136	0.00404376	0.0402629
189.648	0.00256799	0.0152973	0.00447025
189.746	0.00755597	0.0132163	0.00822342
189.844	0.00058524	0.0246166	0.0152201
189.941	0.00607543	0.00323977	0.00894982
190.039	0.00769608	0.002285	0.000260856
190.137	0.0444517	0.000698401	0.00803897
190.234	0.014559	0.00821053	0.014672
190.332	0.0102353	0.0148134	0.00588914
190.43	0.00757758	0.00208046	0.0284048
190.527	0.0147414	0.00934597	0.0139117
190.625	0.0243097	0.0161748	0.00404104
190.723	0.000324607	0.0149498	0.0377755
190.82	0.00765963	0.0090884	0.000895419
190.918	0.0130917	0.0104278	0.00328626
191.016	0.0027287	0.00544047	0.0243061
191.113	0.0036757	0.00226984	0.00904361
191.211	0.00764425	0.00832715	0.0277975
191.309	0.00576473	0.00393591	0.0516525
191.406	0.00416379	0.0195666	0.0271318
191.504	0.00800328	0.00306531	0.0100093
191.602	0.0303694	0.000391287	0.0388409
191.699	0.00317392	0.00599458	0.0217576
191.797	0.00231343	0.0275108	0.0396645
191.895	0.0181363	0.0629072	0.0433899
191.992	0.00502778	0.00937888	3.64628e-06
192.09	0.00231643	0.00242997	0.0132968
192.188	0.00779107	0.00354274	0.00434018
192.285	0.00985631	0.00965879	0.0103044
192.383	0.00312834	0.0114694	0.0030858
192.48	0.00942032	0.000389215	0.00153991
192.578	0.00526337	2.43703e-05	0.00444249
192.676	0.0023821	0.00515932	0.0207324
192.773	0.00798568	0.021782	0.00117264
192.871	0.0056019	0.00417228	0.0318805
192.969	0.0136842	0.00353157	0.0322393
193.066	0.00847175	0.00527414	0.00475085
193.164	0.0177537	0.0132613	0.0139748
193.262	0.00891762	0.0143857	0.00165462
193.359	0.0115403	0.0399851	0.0147713
193.457	0.000491643	0.00821824	0.0376684
193.555	0.00348729	0.00209525	0.0207687
193.652	0.00311155	0.00390419	0.0028226
193.75	0.0137166	0.0184805	0.0116156
193.848	0.012075	0.00374013	0.0174143
193.945	0.0132044	0.0195403	0.00983107
194.043	0.0259514	0.00797534	0.0160037
194.141	0.00259223	0.00060707	0.0296375
194.238	0.0148996	0.00886403	0.0136699
194.336	0.0275688	0.000606738	0.00433917
194.434	0.0190562	0.0135053	0.0154941
194.531	0.00205781	0.0626278	0.00688993
194.629	0.00765491	0.0124353	0.0013739
194.727	0.0263287	0.0034001	0.00199603
194.824	0.012606	0.0161927	0.000981967
194.922	0.00178643	0.0122221	0.00370439
195.02	0.0497074	0.0542448	0.0116363
195.117	0.0150385	0.0339594	0.00245789
[truncated: 50 more rows]

## Sheet: 3b_Spectrum
Frequency_THz	Mean_Coherent_Power
0	1.45133e+26
0.00152588	3.0552e+26
0.00305176	4.22511e+26
0.00457764	8.39739e+26
0.00610352	1.12564e+27
0.00762939	8.19785e+26
0.00915527	4.95149e+26
0.0106812	4.46121e+26
0.012207	2.36809e+26
0.0137329	2.63041e+26
0.0152588	4.5663e+26
0.0167847	3.20218e+26
0.0183105	3.33532e+26
0.0198364	4.27331e+26
0.0213623	6.73427e+26
0.0228882	9.93498e+26
0.0244141	1.42953e+27
0.0259399	1.75008e+27
0.0274658	1.18591e+27
0.0289917	6.38569e+26
0.0305176	4.82906e+26
0.0320435	4.31747e+26
0.0335693	4.09649e+26
0.0350952	3.13352e+26
0.0366211	4.44804e+26
0.038147	7.98141e+26
0.0396729	7.34354e+26
0.0411987	3.84538e+26
0.0427246	4.71199e+26
0.0442505	6.11535e+26
0.0457764	2.78594e+26
0.0473022	6.15277e+25
0.0488281	2.16065e+26
0.050354	3.64609e+26
0.0518799	4.25774e+26
0.0534058	7.07575e+26
0.0549316	8.52604e+26
0.0564575	4.80851e+26
0.0579834	2.796e+26
0.0595093	3.70872e+26
0.0610352	4.36623e+26
0.062561	4.21296e+26
0.0640869	2.9978e+26
0.0656128	3.2918e+26
0.0671387	7.66414e+26
0.0686646	1.0304e+27
0.0701904	8.06553e+26
0.0717163	6.42569e+26
0.0732422	6.15312e+26
0.0747681	4.75063e+26
0.0762939	6.54451e+26
0.0778198	1.07015e+27
0.0793457	8.765e+26
0.0808716	4.75567e+26
0.0823975	6.58706e+26
0.0839233	9.19105e+26
0.0854492	7.5681e+26
0.0869751	4.16063e+26
0.088501	1.95444e+26
0.0900269	1.94144e+26
0.0915527	4.57742e+26
0.0930786	9.67606e+26
0.0946045	1.29959e+27
0.0961304	1.09085e+27
0.0976562	7.80276e+26
0.0991821	8.01441e+26
0.100708	9.38685e+26
0.102234	8.27538e+26
0.10376	7.0454e+26
0.105286	9.89379e+26
0.106812	1.31353e+27
0.108337	1.21501e+27
0.109863	9.19663e+26
0.111389	7.02049e+26
0.112915	7.91269e+26
0.114441	1.2126e+27
0.115967	1.30966e+27
0.117493	8.04722e+26
0.119019	3.79619e+26
0.120544	4.82223e+26
0.12207	8.57339e+26
0.123596	9.16754e+26
0.125122	4.77776e+26
0.126648	3.06194e+26
0.128174	5.96675e+26
0.1297	6.40603e+26
0.131226	6.16703e+26
0.132751	7.9661e+26
0.134277	1.30005e+27
0.135803	1.44917e+27
0.137329	8.17008e+26
0.138855	3.30857e+26
0.140381	2.4224e+26
0.141907	1.78829e+26
0.143433	4.59036e+26
0.144958	1.26097e+27
0.146484	1.4262e+27
0.14801	1.0971e+27
0.149536	1.02848e+27
0.151062	7.90643e+26
0.152588	5.85513e+26
0.154114	5.39271e+26
0.15564	3.44219e+26
0.157166	2.72693e+26
0.158691	5.06377e+26
0.160217	6.52282e+26
0.161743	4.42714e+26
0.163269	5.10761e+26
0.164795	4.43555e+26
0.166321	2.11922e+26
0.167847	7.25384e+26
0.169373	9.8284e+26
0.170898	6.26141e+26
0.172424	6.07184e+26
0.17395	8.87438e+26
0.175476	1.24835e+27
0.177002	1.43338e+27
0.178528	1.73648e+27
0.180054	2.18038e+27
0.18158	2.21599e+27
0.183105	2.05418e+27
0.184631	1.57056e+27
0.186157	1.06627e+27
0.187683	1.09853e+27
0.189209	1.0278e+27
0.190735	5.62737e+26
0.192261	2.91523e+26
0.193787	4.79222e+26
0.195312	6.52503e+26
0.196838	5.09518e+26
0.198364	2.78796e+26
0.19989	2.98673e+26
0.201416	7.19229e+26
0.202942	7.96244e+26
0.204468	3.64948e+26
0.205994	5.6965e+26
0.20752	9.80495e+26
0.209045	7.1604e+26
0.210571	5.04978e+26
0.212097	5.21718e+26
0.213623	4.10455e+26
0.215149	3.83994e+26
0.216675	4.8948e+26
0.218201	4.74845e+26
0.219727	6.88787e+26
0.221252	7.80835e+26
0.222778	5.01296e+26
0.224304	4.5459e+26
0.22583	6.82305e+26
0.227356	1.06759e+27
0.228882	1.54883e+27
0.230408	1.79743e+27
0.231934	1.58735e+27
0.233459	1.15146e+27
0.234985	7.14298e+26
0.236511	4.04885e+26
0.238037	2.76093e+26
0.239563	4.37261e+26
0.241089	8.40886e+26
0.242615	8.78322e+26
0.244141	5.74293e+26
0.245667	7.91123e+26
0.247192	1.63422e+27
0.248718	2.36291e+27
0.250244	2.02814e+27
0.25177	1.08791e+27
0.253296	3.75365e+26
0.254822	2.13697e+26
0.256348	4.49555e+26
0.257874	5.76606e+26
0.259399	5.97272e+26
0.260925	5.00298e+26
0.262451	4.27523e+26
0.263977	5.5601e+26
0.265503	6.93025e+26
0.267029	5.37115e+26
0.268555	4.45085e+26
0.270081	7.36491e+26
0.271606	9.62849e+26
0.273132	8.72792e+26
0.274658	5.53673e+26
0.276184	3.63486e+26
0.27771	4.57982e+26
0.279236	4.85531e+26
0.280762	8.96096e+26
0.282288	1.37116e+27
0.283813	1.09978e+27
0.285339	9.32902e+26
0.286865	8.37468e+26
0.288391	4.51569e+26
0.289917	3.08724e+26
0.291443	1.80386e+26
0.292969	1.04883e+26
0.294495	2.1195e+26
0.296021	3.67841e+26
0.297546	4.89704e+26
0.299072	4.91299e+26
0.300598	6.43442e+26
0.302124	1.00978e+27
0.30365	1.20461e+27
0.305176	8.84544e+26
0.306702	5.73353e+26
0.308228	4.47461e+26
0.309753	3.17332e+26
0.311279	3.56489e+26
0.312805	5.86807e+26
0.314331	1.02103e+27
0.315857	1.48304e+27
0.317383	1.62478e+27
0.318909	1.33505e+27
0.320435	1.00193e+27
0.32196	7.8052e+26
0.323486	5.71115e+26
0.325012	3.61588e+26
0.326538	2.6928e+26
0.328064	3.06216e+26
0.32959	4.02816e+26
0.331116	4.18615e+26
0.332642	3.57021e+26
0.334167	4.68733e+26
0.335693	6.83368e+26
0.337219	1.1002e+27
0.338745	1.2481e+27
0.340271	5.87145e+26
0.341797	3.71967e+26
0.343323	9.20413e+26
0.344849	8.37329e+26
0.346375	6.30959e+26
0.3479	9.61228e+26
0.349426	1.18276e+27
0.350952	1.22003e+27
0.352478	1.46924e+27
0.354004	1.38278e+27
0.35553	8.17972e+26
0.357056	5.92282e+26
0.358582	8.32729e+26
0.360107	1.248e+27
0.361633	1.42027e+27
0.363159	1.1177e+27
0.364685	6.95613e+26
0.366211	6.08778e+26
0.367737	4.63106e+26
0.369263	4.12273e+26
0.370789	5.10593e+26
0.372314	4.44643e+26
0.37384	8.49048e+26
0.375366	1.20524e+27
0.376892	1.08091e+27
0.378418	1.0485e+27
0.379944	1.59601e+27
0.38147	1.86746e+27
0.382996	1.2157e+27
0.384521	5.42414e+26
0.386047	3.16855e+26
0.387573	3.15681e+26
0.389099	2.9736e+26
0.390625	1.64096e+26
0.392151	1.94566e+26
0.393677	4.98153e+26
0.395203	6.85291e+26
0.396729	1.10574e+27
0.398254	1.69465e+27
0.39978	1.64555e+27
0.401306	1.38272e+27
0.402832	1.09973e+27
0.404358	6.13937e+26
0.405884	2.15645e+26
0.40741	8.16985e+25
0.408936	3.20076e+26
0.410461	7.27348e+26
0.411987	9.54517e+26
0.413513	9.78167e+26
0.415039	7.77387e+26
0.416565	5.95441e+26
0.418091	5.28427e+26
0.419617	5.3833e+26
0.421143	6.38123e+26
0.422668	9.57219e+26
0.424194	1.49503e+27
0.42572	1.77435e+27
0.427246	1.45325e+27
0.428772	1.08756e+27
0.430298	1.09149e+27
0.431824	1.22802e+27
0.43335	1.08537e+27
0.434875	7.26323e+26
0.436401	1.29312e+27
0.437927	2.29959e+27
0.439453	2.12079e+27
0.440979	1.51363e+27
0.442505	1.11972e+27
0.444031	8.30518e+26
0.445557	7.5013e+26
0.447083	5.75908e+26
0.448608	5.46913e+26
0.450134	5.61654e+26
0.45166	7.0782e+26
0.453186	1.36503e+27
0.454712	1.77164e+27
0.456238	1.93178e+27
0.457764	1.93758e+27
0.45929	1.36148e+27
0.460815	7.47218e+26
0.462341	6.09692e+26
0.463867	6.0983e+26
0.465393	4.55301e+26
0.466919	2.95035e+26
0.468445	7.56512e+26
0.469971	1.39401e+27
0.471497	1.34873e+27
0.473022	1.39065e+27
0.474548	1.85465e+27
0.476074	1.7862e+27
0.4776	1.04982e+27
0.479126	4.30138e+26
0.480652	4.79289e+26
0.482178	9.10832e+26
0.483704	1.3767e+27
0.485229	1.84255e+27
0.486755	1.99565e+27
0.488281	1.63095e+27
0.489807	1.05138e+27
0.491333	7.47429e+26
0.492859	5.73567e+26
0.494385	2.48385e+26
0.495911	2.44154e+26
0.497437	5.85689e+26
0.498962	8.49552e+26
0.500488	9.95317e+26
0.502014	1.29844e+27
0.50354	1.90337e+27
0.505066	2.46585e+27
0.506592	2.51352e+27
0.508118	2.01809e+27
0.509644	1.1598e+27
0.511169	7.06886e+26
0.512695	1.03613e+27
0.514221	1.35165e+27
0.515747	1.4681e+27
0.517273	1.90958e+27
0.518799	1.97246e+27
0.520325	1.22729e+27
0.521851	1.01609e+27
0.523376	1.23547e+27
0.524902	1.0106e+27
0.526428	5.28524e+26
0.527954	2.1426e+26
0.52948	2.43364e+26
0.531006	4.85913e+26
0.532532	8.43072e+26
0.534058	9.12427e+26
0.535583	5.93763e+26
0.537109	4.9013e+26
0.538635	7.46667e+26
0.540161	9.33279e+26
0.541687	8.07263e+26
0.543213	5.77312e+26
0.544739	5.92575e+26
0.546265	7.35261e+26
0.547791	8.51461e+26
0.549316	1.38686e+27
0.550842	1.88495e+27
0.552368	1.56112e+27
0.553894	1.06128e+27
0.55542	7.84293e+26
0.556946	4.32974e+26
0.558472	5.87304e+26
0.559998	1.44081e+27
0.561523	1.79298e+27
0.563049	1.0171e+27
0.564575	4.13067e+26
0.566101	7.41545e+26
0.567627	9.72912e+26
0.569153	8.57344e+26
0.570679	7.68397e+26
0.572205	4.54865e+26
0.57373	3.18551e+26
0.575256	4.51014e+26
0.576782	7.05342e+26
0.578308	1.1647e+27
0.579834	1.39255e+27
0.58136	1.19436e+27
0.582886	8.57568e+26
0.584412	1.05153e+27
0.585938	1.52404e+27
0.587463	1.20673e+27
0.588989	6.35881e+26
0.590515	9.25063e+26
0.592041	1.94157e+27
0.593567	2.07868e+27
0.595093	9.81561e+26
0.596619	8.79709e+26
0.598145	1.43305e+27
0.59967	1.62629e+27
0.601196	2.48595e+27
0.602722	2.6078e+27
0.604248	1.77696e+27
0.605774	1.55828e+27
0.6073	1.75077e+27
0.608826	1.57201e+27
0.610352	7.60322e+26
0.611877	2.51612e+26
0.613403	8.64293e+26
0.614929	1.62492e+27
0.616455	1.70989e+27
0.617981	1.41132e+27
0.619507	1.08381e+27
0.621033	9.50309e+26
0.622559	1.1182e+27
0.624084	8.58631e+26
0.62561	3.59948e+26
0.627136	6.11053e+26
0.628662	9.86626e+26
0.630188	8.75688e+26
0.631714	6.92762e+26
0.63324	1.20834e+27
0.634766	2.34871e+27
0.636292	2.61438e+27
0.637817	1.98637e+27
0.639343	1.22259e+27
0.640869	4.80006e+26
0.642395	2.4871e+26
0.643921	2.92768e+26
0.645447	2.04701e+26
0.646973	5.96949e+26
0.648499	1.35598e+27
0.650024	1.64316e+27
0.65155	1.35582e+27
0.653076	1.03548e+27
0.654602	8.83548e+26
0.656128	8.33401e+26
0.657654	9.3226e+26
0.65918	1.4012e+27
0.660706	1.53507e+27
0.662231	1.14789e+27
0.663757	1.4694e+27
0.665283	1.7887e+27
0.666809	1.17223e+27
0.668335	5.7998e+26
0.669861	3.62694e+26
0.671387	4.48348e+26
0.672913	8.88697e+26
0.674438	1.12296e+27
0.675964	1.18024e+27
0.67749	1.52389e+27
0.679016	2.28495e+27
0.680542	2.53047e+27
0.682068	2.28277e+27
0.683594	2.27352e+27
0.68512	1.97426e+27
0.686646	1.56182e+27
0.688171	1.46422e+27
0.689697	1.33589e+27
0.691223	9.5985e+26
0.692749	7.47528e+26
0.694275	8.75474e+26
0.695801	1.03666e+27
0.697327	1.85774e+27
0.698853	2.39815e+27
0.700378	1.88594e+27
0.701904	2.08853e+27
0.70343	2.90171e+27
0.704956	2.84411e+27
0.706482	2.02215e+27
0.708008	1.19219e+27
0.709534	1.06093e+27
0.71106	1.70219e+27
0.712585	2.34341e+27
0.714111	2.53979e+27
0.715637	1.95976e+27
0.717163	9.71068e+26
0.718689	8.00753e+26
0.720215	1.77796e+27
0.721741	2.65964e+27
0.723267	2.41528e+27
0.724792	1.47867e+27
0.726318	9.06218e+26
0.727844	9.77299e+26
0.72937	1.27087e+27
0.730896	1.41646e+27
0.732422	9.01691e+26
0.733948	4.0021e+26
0.735474	8.66321e+26
0.737	1.21457e+27
0.738525	8.22547e+26
0.740051	8.16767e+26
0.741577	1.52646e+27
0.743103	2.20914e+27
0.744629	1.8947e+27
0.746155	1.14905e+27
0.747681	8.91625e+26
0.749207	5.01521e+26
0.750732	4.36936e+26
0.752258	7.0514e+26
0.753784	6.90922e+26
0.75531	4.56026e+26
0.756836	3.99336e+26
0.758362	6.40596e+26
0.759888	3.59292e+26
0.761414	1.11825e+26
0.762939	9.95037e+26
0.764465	1.72373e+27
0.765991	1.36084e+27
0.767517	8.45357e+26
0.769043	9.99024e+26
0.770569	1.78003e+27
0.772095	2.69285e+27
0.773621	2.52639e+27
0.775146	1.73499e+27
0.776672	2.06601e+27
0.778198	2.47797e+27
0.779724	2.02706e+27
0.78125	1.12689e+27
0.782776	7.2702e+26
0.784302	9.68312e+26
0.785828	1.10607e+27
0.787354	1.55995e+27
0.788879	1.78947e+27
0.790405	1.22514e+27
0.791931	6.97278e+26
0.793457	6.37802e+26
0.794983	7.33469e+26
0.796509	5.77461e+26
0.798035	9.89364e+26
0.799561	2.49565e+27
0.801086	4.04692e+27
0.802612	4.20602e+27
0.804138	3.19603e+27
0.805664	2.08558e+27
0.80719	1.08071e+27
0.808716	4.65631e+26
0.810242	5.87258e+26
0.811768	1.48468e+27
0.813293	1.70498e+27
0.814819	1.11157e+27
0.816345	1.31488e+27
0.817871	1.59395e+27
0.819397	1.14967e+27
0.820923	7.35774e+26
0.822449	1.03896e+27
0.823975	1.21813e+27
0.8255	8.18068e+26
0.827026	1.29655e+27
0.828552	2.08593e+27
0.830078	1.586e+27
0.831604	1.14328e+27
0.83313	1.88911e+27
0.834656	2.84263e+27
0.836182	2.97777e+27
0.837708	1.98398e+27
0.839233	9.75733e+26
0.840759	9.06171e+26
0.842285	1.05152e+27
0.843811	8.68044e+26
0.845337	6.5052e+26
0.846863	5.90888e+26
0.848389	7.24403e+26
0.849915	7.63621e+26
0.85144	4.54246e+26
0.852966	1.52651e+26
0.854492	7.52393e+26
0.856018	2.49581e+27
0.857544	3.59248e+27
0.85907	2.78643e+27
0.860596	1.55973e+27
0.862122	1.20434e+27
0.863647	1.07355e+27
0.865173	1.07204e+27
0.866699	1.56187e+27
0.868225	2.20904e+27
0.869751	2.06009e+27
0.871277	1.2952e+27
0.872803	6.22235e+26
0.874329	5.21577e+26
0.875854	7.70016e+26
0.87738	4.19077e+26
0.878906	2.15112e+26
0.880432	1.22161e+27
0.881958	2.02049e+27
0.883484	1.47588e+27
0.88501	7.86151e+26
0.886536	8.71637e+26
0.888062	8.01232e+26
0.889587	4.3313e+26
0.891113	5.34059e+26
0.892639	7.28088e+26
0.894165	1.5457e+27
0.895691	2.78005e+27
0.897217	3.70716e+27
0.898743	4.49412e+27
0.900269	4.14251e+27
0.901794	2.87301e+27
0.90332	1.83498e+27
0.904846	1.42642e+27
0.906372	1.04149e+27
0.907898	7.15998e+26
0.909424	1.29002e+27
0.91095	1.7104e+27
0.912476	1.38263e+27
0.914001	9.4862e+26
0.915527	8.70367e+26
0.917053	1.25335e+27
0.918579	2.13069e+27
0.920105	2.20604e+27
0.921631	1.32187e+27
0.923157	7.74201e+26
0.924683	8.25912e+26
0.926208	1.7234e+27
0.927734	2.06268e+27
0.92926	1.56237e+27
0.930786	1.62262e+27
0.932312	1.55054e+27
0.933838	1.14744e+27
0.935364	1.12584e+27
0.93689	1.5698e+27
0.938416	2.78907e+27
0.939941	4.93562e+27
0.941467	4.90293e+27
0.942993	2.42707e+27
0.944519	2.04737e+27
0.946045	2.87436e+27
0.947571	2.94169e+27
0.949097	2.28774e+27
0.950623	1.66641e+27
0.952148	2.42858e+27
0.953674	3.33343e+27
0.9552	3.34848e+27
0.956726	2.69445e+27
0.958252	1.54479e+27
0.959778	6.0816e+26
0.961304	6.11476e+26
0.96283	8.98832e+26
0.964355	9.89276e+26
0.965881	1.32948e+27
0.967407	1.34786e+27
0.968933	1.13007e+27
0.970459	1.18261e+27
0.971985	7.76844e+26
0.973511	2.69195e+26
0.975037	5.24693e+26
0.976562	7.18978e+26
0.978088	5.0115e+26
0.979614	4.52765e+26
0.98114	6.43013e+26
0.982666	1.85099e+27
0.984192	3.18513e+27
0.985718	3.02279e+27
0.987244	1.89852e+27
0.98877	1.30046e+27
0.990295	1.41711e+27
0.991821	1.19551e+27
0.993347	1.4797e+27
0.994873	2.59963e+27
0.996399	3.34201e+27
0.997925	3.42045e+27
0.999451	3.0505e+27
1.00098	2.98887e+27
1.0025	3.45751e+27
1.00403	2.76849e+27
1.00555	1.07534e+27
1.00708	1.06114e+27
1.00861	1.1884e+27
1.01013	1.33629e+27
1.01166	2.30732e+27
1.01318	2.5179e+27
1.01471	1.95626e+27
1.01624	1.44013e+27
1.01776	1.88299e+27
1.01929	3.06366e+27
1.02081	3.70908e+27
1.02234	3.02422e+27
1.02386	2.4657e+27
1.02539	2.57794e+27
1.02692	2.26546e+27
1.02844	2.10647e+27
1.02997	2.11678e+27
1.03149	2.73754e+27
1.03302	3.27668e+27
1.03455	3.19232e+27
1.03607	1.96402e+27
1.0376	7.28269e+26
1.03912	7.036e+26
1.04065	1.4859e+27
1.04218	2.76311e+27
1.0437	3.429e+27
1.04523	3.18861e+27
1.04675	2.34126e+27
1.04828	1.19264e+27
1.0498	6.47253e+26
1.05133	1.10926e+27
1.05286	1.48435e+27
1.05438	9.29623e+26
1.05591	6.76148e+26
1.05743	1.35231e+27
1.05896	1.60411e+27
1.06049	1.28374e+27
1.06201	1.20852e+27
1.06354	1.22376e+27
1.06506	1.12496e+27
1.06659	1.5352e+27
1.06812	2.49968e+27
1.06964	2.83409e+27
1.07117	2.75073e+27
1.07269	2.45357e+27
1.07422	1.67247e+27
1.07574	9.36144e+26
1.07727	5.87391e+26
1.0788	5.47592e+26
1.08032	8.38655e+26
1.08185	1.2741e+27
1.08337	1.83327e+27
1.0849	3.4537e+27
1.08643	4.55444e+27
1.08795	4.3767e+27
1.08948	3.85809e+27
1.091	2.7577e+27
1.09253	1.75523e+27
1.09406	1.44382e+27
1.09558	5.6319e+26
1.09711	1.02624e+27
1.09863	3.80862e+27
1.10016	3.46723e+27
1.10168	2.40884e+27
1.10321	3.72043e+27
1.10474	4.23127e+27
1.10626	4.01031e+27
1.10779	3.13484e+27
1.10931	2.26915e+27
1.11084	2.80485e+27
1.11237	3.67605e+27
1.11389	3.49411e+27
1.11542	3.41797e+27
1.11694	4.61325e+27
1.11847	5.01398e+27
1.12	3.21473e+27
1.12152	1.06934e+27
1.12305	1.3479e+27
1.12457	3.75086e+27
1.1261	4.1055e+27
1.12762	2.71578e+27
1.12915	3.22083e+27
1.13068	4.31611e+27
1.1322	4.18976e+27
1.13373	3.39689e+27
1.13525	3.20795e+27
1.13678	4.80903e+27
1.13831	5.18631e+27
1.13983	2.31703e+27
1.14136	1.15282e+27
1.14288	2.89363e+27
1.14441	3.03072e+27
1.14594	1.91922e+27
1.14746	1.98389e+27
1.14899	2.825e+27
1.15051	3.39619e+27
1.15204	2.888e+27
1.15356	2.07991e+27
1.15509	1.61816e+27
1.15662	1.18697e+27
1.15814	2.03663e+27
1.15967	2.68086e+27
1.16119	2.76548e+27
1.16272	4.02364e+27
1.16425	4.89418e+27
1.16577	4.33692e+27
1.1673	3.87337e+27
1.16882	3.12033e+27
1.17035	1.2634e+27
1.17188	1.2407e+27
1.1734	3.17806e+27
1.17493	2.802e+27
1.17645	1.39763e+27
1.17798	1.78689e+27
1.1795	2.42136e+27
1.18103	1.80113e+27
1.18256	8.74662e+26
1.18408	6.57674e+26
1.18561	6.62734e+26
1.18713	1.01216e+27
1.18866	2.60135e+27
1.19019	4.75483e+27
1.19171	5.13155e+27
1.19324	3.93453e+27
1.19476	2.24437e+27
1.19629	8.3191e+26
1.19781	2.38729e+27
1.19934	5.68157e+27
1.20087	6.45225e+27
1.20239	4.9443e+27
1.20392	2.85813e+27
1.20544	1.16986e+27
1.20697	1.23446e+27
1.2085	1.35973e+27
1.21002	1.07575e+27
1.21155	1.24115e+27
1.21307	5.41231e+26
1.2146	5.74048e+26
1.21613	1.77967e+27
1.21765	2.60805e+27
1.21918	1.89413e+27
1.2207	9.05567e+26
1.22223	1.46381e+27
1.22375	2.74247e+27
1.22528	3.29155e+27
1.22681	3.65196e+27
1.22833	3.8055e+27
1.22986	3.18056e+27
1.23138	1.79213e+27
1.23291	1.15698e+27
1.23444	3.26865e+27
1.23596	5.09003e+27
1.23749	3.53718e+27
1.23901	2.57608e+27
1.24054	3.19965e+27
1.24207	2.52767e+27
1.24359	9.3198e+26
1.24512	1.39742e+27
1.24664	2.57579e+27
1.24817	2.61937e+27
1.24969	4.03886e+27
1.25122	5.42309e+27
1.25275	5.33898e+27
1.25427	3.6713e+27
1.2558	2.31345e+27
1.25732	3.14493e+27
1.25885	4.24672e+27
1.26038	4.47827e+27
1.2619	5.15712e+27
1.26343	7.0518e+27
1.26495	7.35556e+27
1.26648	4.9081e+27
1.26801	3.32475e+27
1.26953	3.97971e+27
1.27106	5.90723e+27
1.27258	5.3034e+27
1.27411	2.77263e+27
1.27563	2.96951e+27
1.27716	3.14878e+27
1.27869	2.04586e+27
1.28021	1.76562e+27
1.28174	2.44373e+27
1.28326	2.70711e+27
1.28479	2.40801e+27
1.28632	2.77669e+27
1.28784	3.89091e+27
1.28937	5.27623e+27
1.29089	5.67828e+27
1.29242	4.9242e+27
1.29395	4.83133e+27
1.29547	3.04081e+27
1.297	1.60746e+27
1.29852	1.42071e+27
1.30005	1.13944e+27
1.30157	6.21459e+27
1.3031	1.19241e+28
1.30463	9.25063e+27
1.30615	3.24377e+27
1.30768	2.27068e+27
1.3092	3.42532e+27
1.31073	2.61987e+27
1.31226	1.96974e+27
1.31378	1.29731e+27
1.31531	1.80611e+27
1.31683	4.16286e+27
1.31836	2.58202e+27
1.31989	1.28583e+27
1.32141	5.4422e+27
1.32294	9.85362e+27
1.32446	9.36561e+27
1.32599	5.2264e+27
1.32751	2.39171e+27
1.32904	2.02932e+27
1.33057	3.66198e+27
1.33209	4.00555e+27
1.33362	1.65798e+27
1.33514	2.10434e+27
1.33667	6.17043e+27
1.3382	8.68755e+27
1.33972	6.72953e+27
1.34125	5.37976e+27
1.34277	9.31547e+27
1.3443	1.3123e+28
1.34583	9.92795e+27
1.34735	5.35392e+27
1.34888	6.96578e+27
1.3504	9.11362e+27
1.35193	5.87395e+27
1.35345	2.23282e+27
1.35498	2.85765e+27
1.35651	3.53258e+27
1.35803	5.85849e+27
1.35956	1.21242e+28
1.36108	1.3971e+28
1.36261	1.16362e+28
1.36414	1.10914e+28
1.36566	9.79082e+27
1.36719	6.22263e+27
1.36871	3.47998e+27
1.37024	2.73981e+27
1.37177	2.75599e+27
1.37329	1.4875e+27
1.37482	6.71188e+26
1.37634	2.09925e+27
1.37787	4.89104e+27
1.37939	7.73011e+27
1.38092	8.99228e+27
1.38245	8.29448e+27
1.38397	7.02235e+27
1.3855	5.14546e+27
1.38702	4.17068e+27
1.38855	5.67971e+27
1.39008	6.97461e+27
1.3916	7.64201e+27
1.39313	6.17622e+27
1.39465	1.68082e+27
1.39618	1.11897e+27
1.39771	4.69718e+27
1.39923	6.32865e+27
1.40076	3.52901e+27
1.40228	6.46339e+27
1.40381	1.22695e+28
1.40533	9.46729e+27
1.40686	8.19027e+27
1.40839	1.08918e+28
1.40991	9.14428e+27
1.41144	6.17827e+27
1.41296	3.85375e+27
1.41449	2.93262e+27
1.41602	6.66448e+27
1.41754	1.4992e+28
1.41907	2.35207e+28
1.42059	2.57946e+28
1.42212	1.91148e+28
1.42365	1.11026e+28
1.42517	7.13335e+27
1.4267	7.15705e+27
1.42822	8.25767e+27
1.42975	6.39745e+27
1.43127	4.45057e+27
1.4328	4.87975e+27
1.43433	5.03106e+27
1.43585	5.43316e+27
1.43738	9.73207e+27
1.4389	1.27947e+28
1.44043	1.00141e+28
1.44196	9.37692e+27
1.44348	1.71697e+28
1.44501	2.27061e+28
1.44653	2.0968e+28
1.44806	1.71325e+28
1.44958	1.49529e+28
1.45111	1.41543e+28
1.45264	1.29677e+28
1.45416	1.72722e+28
1.45569	2.11324e+28
1.45721	1.62676e+28
1.45874	1.20153e+28
1.46027	8.26248e+27
1.46179	3.50997e+27
1.46332	7.61714e+27
1.46484	1.2211e+28
1.46637	9.90447e+27
1.4679	1.07899e+28
1.46942	1.64839e+28
1.47095	2.15141e+28
1.47247	2.09048e+28
1.474	1.81945e+28
1.47552	1.45953e+28
1.47705	6.73033e+27
1.47858	8.69782e+27
1.4801	2.34901e+28
1.48163	2.97632e+28
1.48315	2.23578e+28
1.48468	1.76699e+28
1.48621	2.11821e+28
1.48773	2.91884e+28
1.48926	3.99866e+28
1.49078	3.6443e+28
1.49231	2.49326e+28
1.49384	2.54633e+28
1.49536	2.19076e+28
1.49689	1.43152e+28
1.49841	1.32005e+28
1.49994	1.14232e+28
1.50146	6.08759e+27
1.50299	4.93601e+27
1.50452	4.03851e+27
1.50604	1.13772e+28
1.50757	2.8676e+28
1.50909	3.38533e+28
1.51062	2.18207e+28
1.51215	9.01686e+27
1.51367	7.01955e+27
1.5152	1.19326e+28
1.51672	1.66275e+28
1.51825	1.75299e+28
1.51978	1.73333e+28
1.5213	1.79642e+28
1.52283	1.77246e+28
1.52435	1.56492e+28
1.52588	1.48794e+28
1.5274	9.20343e+27
1.52893	7.3327e+27
1.53046	1.71549e+28
1.53198	2.59068e+28
1.53351	2.59941e+28
1.53503	2.19904e+28
1.53656	2.10898e+28
1.53809	1.62984e+28
1.53961	5.30459e+27
1.54114	3.22381e+27
1.54266	1.32842e+28
1.54419	1.89134e+28
1.54572	1.17306e+28
1.54724	7.66844e+27
1.54877	2.07989e+28
1.55029	3.93457e+28
1.55182	4.2926e+28
1.55334	2.54175e+28
1.55487	9.28803e+27
1.5564	8.83034e+27
1.55792	2.00363e+28
1.55945	3.2967e+28
1.56097	3.71601e+28
1.5625	2.86779e+28
1.56403	1.71669e+28
1.56555	1.70688e+28
1.56708	2.90044e+28
1.5686	3.86743e+28
1.57013	3.54044e+28
1.57166	2.71234e+28
1.57318	1.78331e+28
1.57471	7.02057e+27
1.57623	2.87868e+27
1.57776	1.23963e+28
1.57928	3.63473e+28
1.58081	6.59817e+28
1.58234	7.23327e+28
1.58386	6.6121e+28
1.58539	7.21806e+28
1.58691	7.31852e+28
1.58844	5.59203e+28
1.58997	3.09151e+28
1.59149	1.59217e+28
1.59302	7.36944e+27
1.59454	3.73352e+27
1.59607	1.92764e+28
1.5976	4.23278e+28
1.59912	5.06826e+28
1.60065	4.24681e+28
1.60217	3.24307e+28
1.6037	3.68936e+28
1.60522	4.12212e+28
1.60675	3.05022e+28
1.60828	2.2496e+28
1.6098	2.34278e+28
1.61133	2.65295e+28
1.61285	3.77208e+28
1.61438	5.50175e+28
1.61591	6.0662e+28
1.61743	4.23092e+28
1.61896	1.94428e+28
1.62048	1.50517e+28
1.62201	3.46815e+28
1.62354	4.90082e+28
1.62506	3.84882e+28
1.62659	3.30247e+28
1.62811	2.68625e+28
1.62964	1.93519e+28
1.63116	2.33294e+28
1.63269	1.97348e+28
1.63422	1.014e+28
1.63574	2.25556e+28
1.63727	4.86849e+28
1.63879	6.08419e+28
1.64032	5.57274e+28
1.64185	3.47992e+28
1.64337	1.73427e+28
1.6449	1.93539e+28
1.64642	3.29869e+28
1.64795	5.1886e+28
1.64948	5.75086e+28
1.651	3.84831e+28
1.65253	2.11273e+28
1.65405	2.3643e+28
1.65558	2.90619e+28
1.6571	2.23236e+28
1.65863	2.17477e+28
1.66016	2.69056e+28
1.66168	2.88608e+28
1.66321	3.74871e+28
1.66473	7.07355e+28
1.66626	1.22138e+29
1.66779	1.45901e+29
1.66931	1.13054e+29
1.67084	5.02644e+28
1.67236	9.01548e+27
1.67389	6.22864e+27
1.67542	1.75243e+28
1.67694	1.6566e+28
1.67847	1.44531e+28
1.67999	2.83005e+28
1.68152	2.92435e+28
1.68304	1.74567e+28
1.68457	2.50074e+28
1.6861	3.64193e+28
1.68762	3.58333e+28
1.68915	3.07847e+28
1.69067	1.69822e+28
1.6922	8.67035e+27
1.69373	2.35447e+28
1.69525	3.10656e+28
1.69678	3.22319e+28
1.6983	4.06639e+28
1.69983	3.17491e+28
1.70135	1.5588e+28
1.70288	1.69058e+28
1.70441	3.26406e+28
1.70593	5.23394e+28
1.70746	5.56349e+28
1.70898	3.51349e+28
1.71051	1.18586e+28
1.71204	5.2361e+27
1.71356	8.26535e+27
1.71509	1.02124e+28
1.71661	9.24597e+27
1.71814	9.08454e+27
1.71967	1.11893e+28
1.72119	1.81632e+28
1.72272	3.01042e+28
1.72424	3.93151e+28
1.72577	4.57225e+28
1.72729	4.5166e+28
1.72882	3.13748e+28
1.73035	2.56143e+28
1.73187	3.99221e+28
1.7334	5.03448e+28
1.73492	3.88235e+28
1.73645	1.85114e+28
1.73798	8.07389e+27
1.7395	1.4379e+28
1.74103	2.60031e+28
1.74255	2.41107e+28
1.74408	1.32781e+28
1.74561	5.29493e+27
1.74713	1.93291e+27
1.74866	3.66748e+27
1.75018	8.66439e+27
1.75171	7.48048e+27
1.75323	2.29249e+27
1.75476	2.32343e+27
1.75629	4.49607e+27
1.75781	3.14934e+27
1.75934	1.97379e+27
1.76086	6.07735e+27
1.76239	1.20729e+28
1.76392	1.41033e+28
1.76544	1.08954e+28
1.76697	7.80336e+27
1.76849	9.56688e+27
1.77002	1.68067e+28
1.77155	1.94169e+28
1.77307	1.65208e+28
1.7746	1.21628e+28
1.77612	9.97891e+27
1.77765	8.45615e+27
1.77917	5.8498e+27
1.7807	4.70817e+27
1.78223	5.46158e+27
1.78375	1.11973e+28
1.78528	1.91126e+28
1.7868	2.18432e+28
1.78833	2.08356e+28
1.78986	1.96814e+28
1.79138	1.91636e+28
1.79291	1.74363e+28
1.79443	1.36228e+28
1.79596	1.0695e+28
1.79749	1.11331e+28
1.79901	1.03282e+28
1.80054	8.45167e+27
1.80206	1.00264e+28
1.80359	1.21792e+28
1.80511	1.88487e+28
1.80664	2.34865e+28
1.80817	1.82144e+28
1.80969	1.28665e+28
1.81122	1.20118e+28
1.81274	1.26744e+28
1.81427	1.30498e+28
1.8158	9.22573e+27
1.81732	4.55969e+27
1.81885	2.7934e+27
1.82037	4.8135e+27
1.8219	8.26001e+27
1.82343	1.00464e+28
1.82495	9.94837e+27
1.82648	1.04485e+28
1.828	1.35297e+28
1.82953	1.05516e+28
1.83105	5.56129e+27
1.83258	1.11803e+28
1.83411	1.16995e+28
1.83563	4.37445e+27
1.83716	4.15937e+27
1.83868	9.14589e+27
1.84021	9.45277e+27
1.84174	4.96798e+27
1.84326	4.7661e+27
1.84479	8.40372e+27
1.84631	9.84314e+27
1.84784	9.39076e+27
1.84937	9.71007e+27
1.85089	1.03302e+28
1.85242	9.38286e+27
1.85394	6.94861e+27
1.85547	4.89651e+27
1.85699	8.46564e+27
1.85852	1.60436e+28
1.86005	1.55671e+28
1.86157	6.64602e+27
1.8631	2.18337e+27
1.86462	6.38876e+27
1.86615	9.08105e+27
1.86768	9.15653e+27
1.8692	1.11842e+28
1.87073	1.03603e+28
1.87225	8.48845e+27
1.87378	1.03294e+28
1.87531	8.80425e+27
1.87683	4.43113e+27
1.87836	5.09446e+27
1.87988	5.57562e+27
1.88141	4.48647e+27
1.88293	4.97528e+27
1.88446	4.53127e+27
1.88599	2.19013e+27
1.88751	1.55921e+27
1.88904	1.63363e+27
1.89056	5.0211e+27
1.89209	1.02015e+28
1.89362	1.05536e+28
1.89514	1.14199e+28
1.89667	1.0214e+28
1.89819	4.22373e+27
1.89972	3.13758e+27
1.90125	6.02767e+27
1.90277	4.77649e+27
1.9043	2.37836e+27
1.90582	3.05129e+27
1.90735	4.15849e+27
1.90887	3.90902e+27
1.9104	3.67123e+27
1.91193	4.52688e+27
1.91345	5.3054e+27
1.91498	5.32398e+27
1.9165	3.92442e+27
1.91803	2.1529e+27
1.91956	2.94086e+27
1.92108	4.48425e+27
1.92261	4.56803e+27
1.92413	4.16309e+27
1.92566	3.26078e+27
1.92719	1.99337e+27
1.92871	1.41234e+27
1.93024	1.68754e+27
1.93176	4.1426e+27
1.93329	6.9046e+27
1.93481	5.62531e+27
1.93634	3.7694e+27
1.93787	4.46718e+27
1.93939	5.0683e+27
1.94092	3.78125e+27
1.94244	2.03993e+27
1.94397	1.17217e+27
1.9455	3.20956e+27
1.94702	8.18498e+27
1.94855	1.1028e+28
1.95007	8.52681e+27
1.9516	4.02771e+27
1.95312	1.77299e+27
1.95465	1.27386e+27
1.95618	4.92516e+26
1.9577	1.25939e+27
1.95923	3.9504e+27
1.96075	5.55947e+27
1.96228	4.96909e+27
1.96381	3.97577e+27
1.96533	5.2419e+27
1.96686	8.87126e+27
1.96838	1.32685e+28
1.96991	1.37513e+28
1.97144	1.00439e+28
1.97296	5.88889e+27
1.97449	2.37122e+27
1.97601	1.42081e+27
1.97754	2.83e+27
1.97906	3.52334e+27
1.98059	3.70719e+27
1.98212	4.17585e+27
1.98364	3.47343e+27
1.98517	2.98085e+27
1.98669	4.74791e+27
1.98822	7.50557e+27
1.98975	8.20563e+27
1.99127	6.73084e+27
1.9928	4.01157e+27
1.99432	1.46548e+27
1.99585	8.07002e+26
1.99738	9.38979e+26
1.9989	1.51902e+27
2.00043	1.81621e+27
2.00195	6.96471e+26
2.00348	1.53881e+27
2.005	4.30258e+27
2.00653	4.67839e+27
2.00806	3.45498e+27
2.00958	3.20551e+27
2.01111	2.94708e+27
2.01263	1.68476e+27
2.01416	1.80354e+27
2.01569	2.72596e+27
2.01721	2.15982e+27
2.01874	1.2819e+27
2.02026	1.87634e+27
2.02179	2.62473e+27
2.02332	1.60295e+27
2.02484	1.68208e+27
2.02637	2.88573e+27
2.02789	1.94091e+27
2.02942	5.40978e+26
2.03094	7.95881e+26
2.03247	2.26789e+27
2.034	4.41995e+27
2.03552	5.45866e+27
2.03705	4.0907e+27
2.03857	2.35161e+27
2.0401	2.01657e+27
2.04163	2.34691e+27
2.04315	2.01937e+27
2.04468	1.53417e+27
2.0462	2.2176e+27
2.04773	2.79115e+27
2.04926	2.10272e+27
2.05078	1.09725e+27
2.05231	1.45029e+27
2.05383	2.51787e+27
2.05536	2.27857e+27
2.05688	1.33885e+27
2.05841	7.34467e+26
2.05994	3.06644e+26
2.06146	4.41594e+26
2.06299	1.19838e+27
2.06451	1.89748e+27
2.06604	2.64393e+27
2.06757	3.55415e+27
2.06909	5.43723e+27
2.07062	6.34751e+27
2.07214	3.56565e+27
2.07367	1.79937e+27
2.0752	2.24049e+27
2.07672	2.19516e+27
2.07825	2.85033e+27
2.07977	2.35247e+27
2.0813	7.48114e+26
2.08282	2.03808e+27
2.08435	3.67393e+27
2.08588	2.93439e+27
2.0874	1.65807e+27
2.08893	8.8704e+26
2.09045	1.31531e+27
2.09198	2.89856e+27
2.09351	3.24775e+27
2.09503	1.8422e+27
2.09656	1.36614e+27
2.09808	1.69047e+27
2.09961	8.96078e+26
2.10114	1.06366e+26
2.10266	3.83991e+26
2.10419	8.23321e+26
2.10571	5.28101e+26
2.10724	6.66813e+26
2.10876	1.32099e+27
2.11029	2.11283e+27
2.11182	3.2979e+27
2.11334	2.91446e+27
2.11487	1.20884e+27
2.11639	7.71055e+26
2.11792	1.00702e+27
2.11945	6.81347e+26
2.12097	9.90084e+26
2.1225	2.53145e+27
2.12402	3.91896e+27
2.12555	3.69191e+27
2.12708	2.20641e+27
2.1286	9.31572e+26
2.13013	1.06649e+27
2.13165	1.94981e+27
2.13318	2.39839e+27
2.1347	2.54068e+27
2.13623	2.2934e+27
2.13776	1.75781e+27
2.13928	1.3543e+27
2.14081	6.03449e+26
2.14233	3.68618e+26
2.14386	9.51613e+26
2.14539	9.08378e+26
2.14691	4.02878e+26
2.14844	3.24592e+26
2.14996	6.89156e+26
2.15149	1.57274e+27
2.15302	1.92544e+27
2.15454	1.94074e+27
2.15607	2.82069e+27
2.15759	2.70095e+27
2.15912	1.67253e+27
2.16064	1.3085e+27
2.16217	1.3222e+27
2.1637	1.50931e+27
2.16522	1.28562e+27
2.16675	1.39097e+27
2.16827	2.5136e+27
2.1698	2.53632e+27
2.17133	1.04267e+27
2.17285	4.55923e+26
2.17438	1.14207e+27
2.1759	1.35398e+27
2.17743	8.39414e+26
2.17896	6.1239e+26
2.18048	8.66395e+26
2.18201	8.38864e+26
2.18353	3.77212e+26
2.18506	1.90036e+26
2.18658	2.45009e+26
2.18811	6.22629e+26
2.18964	2.17944e+27
2.19116	4.2242e+27
2.19269	5.01119e+27
2.19421	4.13381e+27
2.19574	2.79093e+27
2.19727	1.8799e+27
2.19879	1.16973e+27
2.20032	9.98998e+26
2.20184	1.34149e+27
2.20337	1.49781e+27
2.2049	1.10269e+27
2.20642	6.14605e+26
2.20795	4.62219e+26
2.20947	5.21335e+26
2.211	8.71534e+26
2.21252	1.5963e+27
2.21405	2.37699e+27
2.21558	1.9336e+27
2.2171	9.96585e+26
2.21863	7.38762e+26
2.22015	5.82674e+26
2.22168	6.43979e+26
2.22321	9.59128e+26
2.22473	1.48606e+27
2.22626	1.64835e+27
2.22778	1.13718e+27
2.22931	1.32623e+27
2.23083	1.61866e+27
2.23236	1.32548e+27
2.23389	1.52709e+27
2.23541	1.86134e+27
2.23694	1.5495e+27
2.23846	9.4442e+26
2.23999	8.80732e+26
2.24152	1.23225e+27
2.24304	1.44223e+27
2.24457	1.34027e+27
2.24609	9.08872e+26
2.24762	5.99007e+26
2.24915	6.52946e+26
2.25067	8.25491e+26
2.2522	1.0827e+27
2.25372	1.32711e+27
2.25525	9.76841e+26
2.25677	4.85305e+26
2.2583	5.736e+26
2.25983	1.10354e+27
2.26135	1.73693e+27
2.26288	2.18648e+27
2.2644	2.12226e+27
2.26593	1.58177e+27
2.26746	1.21533e+27
2.26898	1.23789e+27
2.27051	9.32246e+26
2.27203	2.7494e+26
2.27356	2.00702e+26
2.27509	7.81904e+26
2.27661	1.09654e+27
2.27814	6.4964e+26
2.27966	4.20304e+26
2.28119	1.05854e+27
2.28271	1.72984e+27
2.28424	1.76642e+27
2.28577	1.06465e+27
2.28729	4.47492e+26
2.28882	5.66954e+26
2.29034	1.03711e+27
2.29187	1.63635e+27
2.2934	1.6356e+27
2.29492	1.12726e+27
2.29645	7.08019e+26
2.29797	5.59941e+26
2.2995	7.5614e+26
2.30103	1.03229e+27
2.30255	9.08033e+26
2.30408	6.82552e+26
2.3056	7.12105e+26
2.30713	1.13341e+27
2.30865	1.02355e+27
2.31018	4.88752e+26
2.31171	5.11006e+26
2.31323	7.63866e+26
2.31476	1.09971e+27
2.31628	1.44816e+27
2.31781	1.34088e+27
2.31934	6.11285e+26
2.32086	2.50422e+26
2.32239	5.74018e+26
2.32391	8.97929e+26
2.32544	1.14534e+27
2.32697	1.33056e+27
2.32849	9.67718e+26
2.33002	4.06398e+26
2.33154	4.56342e+26
2.33307	8.39162e+26
2.33459	9.75224e+26
2.33612	7.23631e+26
2.33765	6.96995e+26
2.33917	1.50242e+27
2.3407	2.55515e+27
2.34222	2.68603e+27
2.34375	1.75395e+27
2.34528	1.01517e+27
2.3468	1.50546e+27
2.34833	2.3758e+27
2.34985	2.05579e+27
2.35138	1.02113e+27
2.35291	4.99624e+26
2.35443	8.06318e+26
2.35596	1.20451e+27
2.35748	8.80792e+26
2.35901	3.16394e+26
2.36053	2.35072e+26
2.36206	2.85458e+26
2.36359	5.53156e+26
2.36511	1.1019e+27
2.36664	9.85451e+26
2.36816	5.05933e+26
2.36969	3.25487e+26
2.37122	2.44837e+26
2.37274	1.60601e+26
2.37427	1.77896e+26
2.37579	2.06904e+26
2.37732	2.87219e+26
2.37885	5.59346e+26
2.38037	8.24158e+26
2.3819	8.33116e+26
2.38342	7.67543e+26
2.38495	9.11884e+26
2.38647	9.20545e+26
2.388	5.98457e+26
2.38953	4.37732e+26
2.39105	6.76501e+26
2.39258	1.15917e+27
2.3941	1.33219e+27
2.39563	1.0223e+27
2.39716	6.19477e+26
2.39868	4.06965e+26
2.40021	4.70589e+26
2.40173	5.57986e+26
2.40326	6.28223e+26
2.40479	5.05699e+26
2.40631	3.74825e+26
2.40784	5.00549e+26
2.40936	5.60254e+26
2.41089	5.50693e+26
2.41241	6.1581e+26
2.41394	5.66271e+26
2.41547	2.68912e+26
2.41699	9.65337e+25
2.41852	1.34305e+26
2.42004	1.99125e+26
2.42157	2.36903e+26
2.4231	2.36851e+26
2.42462	4.22708e+26
2.42615	5.27777e+26
2.42767	3.79517e+26
2.4292	5.42066e+26
2.43073	1.31451e+27
2.43225	1.4125e+27
2.43378	7.82625e+26
2.4353	4.3155e+26
2.43683	2.96913e+26
2.43835	3.19931e+26
2.43988	3.69778e+26
2.44141	3.93833e+26
2.44293	5.42986e+26
2.44446	8.01377e+26
2.44598	7.8429e+26
2.44751	2.84434e+26
2.44904	2.65825e+26
2.45056	6.58534e+26
2.45209	5.58675e+26
2.45361	7.45998e+26
2.45514	1.14833e+27
2.45667	8.73426e+26
2.45819	6.35452e+26
2.45972	7.79177e+26
2.46124	1.06951e+27
2.46277	1.39909e+27
2.46429	1.17249e+27
2.46582	6.13255e+26
2.46735	3.59685e+26
2.46887	4.51636e+26
2.4704	5.15331e+26
2.47192	3.9474e+26
2.47345	3.05914e+26
2.47498	5.61127e+26
2.4765	1.00116e+27
2.47803	8.85507e+26
2.47955	5.11784e+26
2.48108	3.9048e+26
2.4826	8.77942e+26
2.48413	1.63651e+27
2.48566	1.26495e+27
2.48718	5.70455e+26
2.48871	5.62197e+26
2.49023	6.83881e+26
2.49176	5.58821e+26
2.49329	3.35252e+26
2.49481	3.38602e+26
2.49634	3.36806e+26
2.49786	2.65784e+26
2.49939	3.57128e+26
2.50092	4.65634e+26
2.50244	3.58634e+26
2.50397	1.71936e+26
2.50549	1.33609e+26
2.50702	1.78012e+26
2.50854	1.66709e+26
2.51007	1.7878e+26
2.5116	2.26358e+26
2.51312	3.18039e+26
2.51465	5.16859e+26
2.51617	7.26511e+26
2.5177	8.25594e+26
2.51923	5.73374e+26
2.52075	2.35288e+26
2.52228	2.09533e+26
2.5238	2.51166e+26
2.52533	2.25191e+26
2.52686	1.77525e+26
2.52838	2.30654e+26
2.52991	5.21841e+26
2.53143	7.54762e+26
2.53296	7.72363e+26
2.53448	9.088e+26
2.53601	9.04573e+26
2.53754	5.2227e+26
2.53906	1.9703e+26
2.54059	1.85768e+26
2.54211	3.85697e+26
2.54364	5.38058e+26
2.54517	7.71939e+26
2.54669	1.08559e+27
2.54822	1.17574e+27
2.54974	1.09606e+27
2.55127	1.01125e+27
2.5528	8.87857e+26
2.55432	7.42446e+26
2.55585	7.5812e+26
2.55737	7.84352e+26
2.5589	4.68505e+26
2.56042	1.12195e+26
2.56195	6.09322e+25
2.56348	1.24811e+26
2.565	3.02969e+26
2.56653	5.92321e+26
2.56805	8.29998e+26
2.56958	8.03828e+26
2.57111	5.26516e+26
2.57263	3.57696e+26
2.57416	4.9726e+26
2.57568	6.06334e+26
2.57721	4.70371e+26
2.57874	5.13384e+26
2.58026	5.78323e+26
2.58179	4.43311e+26
2.58331	5.60388e+26
2.58484	7.61955e+26
2.58636	7.58639e+26
2.58789	5.3675e+26
2.58942	2.83616e+26
2.59094	1.59684e+26
2.59247	1.04537e+26
2.59399	2.7864e+26
2.59552	3.86672e+26
2.59705	3.29283e+26
2.59857	6.24856e+26
2.6001	9.33674e+26
2.60162	7.58099e+26
2.60315	5.61523e+26
2.60468	5.39863e+26
2.6062	5.91663e+26
2.60773	6.46464e+26
2.60925	7.08098e+26
2.61078	7.58294e+26
2.6123	6.46566e+26
2.61383	4.46318e+26
2.61536	4.24296e+26
2.61688	5.96472e+26
2.61841	7.66205e+26
2.61993	6.95899e+26
2.62146	5.35047e+26
2.62299	5.5294e+26
2.62451	5.24684e+26
2.62604	2.55395e+26
2.62756	2.34684e+26
2.62909	9.25906e+26
2.63062	1.69943e+27
2.63214	1.92258e+27
2.63367	2.01713e+27
2.63519	1.91566e+27
2.63672	1.18931e+27
2.63824	4.95999e+26
2.63977	5.53048e+26
2.6413	1.13536e+27
2.64282	1.35501e+27
2.64435	1.03729e+27
2.64587	7.78727e+26
2.6474	4.27041e+26
2.64893	1.334e+26
2.65045	7.23405e+25
2.65198	9.03777e+25
2.6535	3.35309e+26
2.65503	7.27824e+26
2.65656	1.15847e+27
2.65808	1.05285e+27
2.65961	6.50137e+26
2.66113	5.07967e+26
2.66266	5.55965e+26
2.66418	7.92696e+26
2.66571	9.94256e+26
2.66724	7.26456e+26
2.66876	5.98019e+26
2.67029	9.71615e+26
2.67181	8.42721e+26
2.67334	3.78025e+26
2.67487	3.19307e+26
2.67639	5.26e+26
2.67792	6.21781e+26
2.67944	5.63427e+26
2.68097	5.16361e+26
2.6825	4.06721e+26
2.68402	5.0865e+26
2.68555	7.27007e+26
2.68707	8.13192e+26
2.6886	7.20929e+26
2.69012	5.50415e+26
2.69165	6.12424e+26
2.69318	7.23801e+26
2.6947	5.68858e+26
2.69623	2.92505e+26
2.69775	2.14637e+26
2.69928	4.64027e+26
2.70081	9.317e+26
2.70233	8.67812e+26
2.70386	6.41853e+26
2.70538	6.83245e+26
2.70691	3.98202e+26
2.70844	1.05564e+26
2.70996	1.13666e+26
2.71149	2.19162e+26
2.71301	4.3581e+26
2.71454	7.01875e+26
2.71606	7.12461e+26
2.71759	5.65927e+26
2.71912	7.56707e+26
2.72064	8.66866e+26
2.72217	7.44827e+26
2.72369	5.68724e+26
2.72522	2.75346e+26
2.72675	1.45169e+26
2.72827	2.28033e+26
2.7298	5.19828e+26
2.73132	1.06431e+27
2.73285	1.78433e+27
2.73438	2.17993e+27
2.7359	1.90192e+27
2.73743	1.33804e+27
2.73895	1.06234e+27
2.74048	1.69859e+27
2.742	2.8647e+27
2.74353	2.8294e+27
2.74506	1.50283e+27
2.74658	4.50938e+26
2.74811	2.46601e+26
2.74963	9.15496e+26
2.75116	1.59939e+27
2.75269	1.05199e+27
2.75421	2.96875e+26
2.75574	6.00996e+26
2.75726	1.26145e+27
2.75879	1.4292e+27
2.76031	9.50423e+26
2.76184	4.31496e+26
2.76337	4.56477e+26
2.76489	7.31582e+26
2.76642	9.88446e+26
2.76794	1.44958e+27
2.76947	1.60097e+27
2.771	1.02505e+27
2.77252	7.51395e+26
2.77405	9.6124e+26
2.77557	1.12301e+27
2.7771	9.45722e+26
2.77863	5.60868e+26
2.78015	6.33376e+26
2.78168	9.79809e+26
2.7832	1.52647e+27
2.78473	1.72855e+27
2.78625	1.24269e+27
2.78778	1.09546e+27
2.78931	9.04101e+26
2.79083	4.90291e+26
2.79236	6.74788e+26
2.79388	7.70308e+26
2.79541	5.61681e+26
2.79694	5.69575e+26
2.79846	1.10057e+27
2.79999	1.61378e+27
2.80151	1.07337e+27
2.80304	6.28356e+26
2.80457	8.24587e+26
2.80609	1.16608e+27
2.80762	1.58391e+27
2.80914	2.13096e+27
2.81067	2.5353e+27
2.81219	2.10352e+27
2.81372	1.73025e+27
2.81525	1.80054e+27
2.81677	1.86908e+27
2.8183	2.06055e+27
2.81982	2.09095e+27
2.82135	1.51919e+27
2.82288	1.0171e+27
2.8244	9.18648e+26
2.82593	1.06703e+27
2.82745	1.36763e+27
2.82898	1.1608e+27
2.83051	5.94223e+26
2.83203	3.63539e+26
2.83356	8.67642e+26
2.83508	1.71038e+27
2.83661	1.88364e+27
2.83813	9.46908e+26
2.83966	2.43978e+26
2.84119	6.97383e+26
2.84271	1.09771e+27
2.84424	1.12451e+27
2.84576	1.01938e+27
2.84729	8.75763e+26
2.84882	8.70324e+26
2.85034	7.43377e+26
2.85187	5.36324e+26
2.85339	1.23352e+27
2.85492	2.21442e+27
2.85645	1.83295e+27
2.85797	9.44339e+26
2.8595	4.51421e+26
2.86102	5.26946e+26
2.86255	1.02668e+27
2.86407	1.27515e+27
2.8656	1.51291e+27
2.86713	1.69314e+27
2.86865	1.6642e+27
2.87018	1.69418e+27
2.8717	1.65002e+27
2.87323	1.60821e+27
2.87476	1.5706e+27
2.87628	9.8641e+26
2.87781	9.01713e+26
2.87933	1.38635e+27
2.88086	1.0153e+27
2.88239	3.87576e+26
2.88391	3.45051e+26
2.88544	6.93288e+26
2.88696	1.0462e+27
2.88849	1.16137e+27
2.89001	8.26438e+26
2.89154	5.32853e+26
2.89307	1.01686e+27
2.89459	1.27291e+27
2.89612	1.12518e+27
2.89764	8.97219e+26
2.89917	3.38303e+26
2.9007	1.07005e+26
2.90222	1.67419e+26
2.90375	1.46564e+26
2.90527	3.21101e+26
2.9068	4.52496e+26
2.90833	3.57988e+26
2.90985	3.56621e+26
2.91138	4.87445e+26
2.9129	6.45153e+26
2.91443	7.56089e+26
2.91595	7.24766e+26
2.91748	7.67893e+26
2.91901	7.65456e+26
2.92053	4.92199e+26
2.92206	2.99647e+26
2.92358	2.73905e+26
2.92511	2.5938e+26
2.92664	1.93474e+26
2.92816	9.93976e+25
2.92969	1.7393e+26
2.93121	2.91399e+26
2.93274	4.76911e+26
2.93427	9.70515e+26
2.93579	1.36313e+27
2.93732	1.27195e+27
2.93884	9.4575e+26
2.94037	6.61378e+26
2.94189	8.77689e+26
2.94342	1.11624e+27
2.94495	8.04305e+26
2.94647	6.37456e+26
2.948	6.9596e+26
2.94952	4.689e+26
2.95105	1.17958e+26
2.95258	8.07734e+25
2.9541	2.70732e+26
2.95563	4.01587e+26
2.95715	4.2131e+26
2.95868	3.18044e+26
2.96021	3.14902e+26
2.96173	5.29744e+26
2.96326	6.29271e+26
2.96478	6.45291e+26
2.96631	7.25759e+26
2.96783	6.96026e+26
2.96936	3.58581e+26
2.97089	1.73944e+26
2.97241	4.82478e+26
2.97394	6.70721e+26
2.97546	5.21159e+26
2.97699	2.50835e+26
2.97852	1.04054e+26
2.98004	1.65867e+26
2.98157	1.4666e+26
2.98309	1.06949e+26
2.98462	1.85966e+26
2.98615	1.64309e+26
2.98767	1.12015e+26
2.9892	2.29376e+26
2.99072	5.07894e+26
2.99225	7.15931e+26
2.99377	4.71546e+26
2.9953	1.52187e+26
2.99683	2.71942e+26
2.99835	3.33638e+26
2.99988	2.47145e+26
3.0014	4.07867e+26
3.00293	5.11616e+26
3.00446	3.79483e+26
3.00598	3.71283e+26
3.00751	5.88961e+26
3.00903	7.04544e+26
3.01056	5.15195e+26
3.01208	1.93511e+26
3.01361	2.74237e+26
3.01514	6.99171e+26
3.01666	7.73339e+26
3.01819	5.39973e+26
3.01971	6.20614e+26
3.02124	9.29342e+26
3.02277	9.46775e+26
3.02429	6.94852e+26
3.02582	4.88783e+26
3.02734	4.33075e+26
3.02887	3.90523e+26
3.0304	4.0979e+26
3.03192	4.8327e+26
3.03345	4.08119e+26
3.03497	2.48105e+26
3.0365	1.48345e+26
3.03802	2.07029e+26
3.03955	2.9004e+26
3.04108	4.97508e+26
3.0426	8.02526e+26
3.04413	7.11258e+26
3.04565	2.63139e+26
3.04718	1.10819e+26
3.04871	3.94935e+26
[truncated: 129,074 more rows]

## Sheet: 3c_Enhancement
Frequency_THz	Run1_Enhance	Run2_Enhance	Run3_Enhance
0	0.897804	0.798301	1.06062
0.00152588	0.895269	0.802235	1.05619
0.00305176	0.892661	0.806216	1.05164
0.00457764	0.889978	0.810245	1.04698
0.00610352	0.887218	0.814324	1.0422
0.00762939	0.884378	0.818452	1.03731
0.00915527	0.881457	0.822633	1.03231
0.0106812	0.878452	0.826868	1.02721
0.012207	0.875363	0.831157	1.02201
0.0137329	0.872189	0.835499	1.01672
0.0152588	0.868929	0.839896	1.01133
0.0167847	0.865584	0.844347	1.00586
0.0183105	0.862156	0.848851	1.00031
0.0198364	0.858645	0.853408	0.994684
0.0213623	0.855053	0.858017	0.989002
0.0228882	0.851378	0.862679	0.983273
0.0244141	0.847623	0.86739	0.977505
0.0259399	0.843792	0.872147	0.971708
0.0274658	0.839885	0.876947	0.965892
0.0289917	0.835909	0.881786	0.960067
0.0305176	0.831867	0.88666	0.954247
0.0320435	0.827766	0.891566	0.948447
0.0335693	0.823612	0.896503	0.94268
0.0350952	0.819413	0.901466	0.936959
0.0366211	0.815177	0.906453	0.931295
0.038147	0.810914	0.91146	0.925704
0.0396729	0.806637	0.916482	0.920202
0.0411987	0.802356	0.921516	0.914803
0.0427246	0.798079	0.926558	0.909521
0.0442505	0.793817	0.931605	0.904374
0.0457764	0.789577	0.936653	0.899377
0.0473022	0.785368	0.9417	0.894548
0.0488281	0.781201	0.946745	0.889902
0.050354	0.777088	0.951784	0.885458
0.0518799	0.773042	0.956814	0.881232
0.0534058	0.769076	0.961832	0.877241
0.0549316	0.7652	0.966837	0.873501
0.0564575	0.761422	0.971827	0.870028
0.0579834	0.757752	0.976801	0.866834
0.0595093	0.7542	0.981759	0.863934
0.0610352	0.750774	0.986703	0.861338
0.062561	0.74748	0.991632	0.859058
0.0640869	0.744324	0.996545	0.857103
0.0656128	0.741313	1.00144	0.855481
0.0671387	0.738453	1.00632	0.854195
0.0686646	0.735747	1.01119	0.853249
0.0701904	0.733196	1.01605	0.852643
0.0717163	0.730799	1.0209	0.852378
0.0732422	0.728557	1.02572	0.852451
0.0747681	0.726473	1.03054	0.852856
0.0762939	0.724546	1.03533	0.853587
0.0778198	0.722571	1.04047	0.854364
0.0793457	0.72077	1.04553	0.855485
0.0808716	0.719138	1.05052	0.856931
0.0823975	0.71767	1.05544	0.858684
0.0839233	0.71636	1.06028	0.860726
0.0854492	0.7152	1.06504	0.863033
0.0869751	0.714181	1.06972	0.865588
0.088501	0.713295	1.07431	0.868369
0.0900269	0.712534	1.07882	0.871354
0.0915527	0.711884	1.08322	0.874521
0.0930786	0.711338	1.08753	0.87785
0.0946045	0.710887	1.09173	0.881318
0.0961304	0.710521	1.09581	0.884897
0.0976562	0.710234	1.09978	0.88856
0.0991821	0.710016	1.10363	0.892281
0.100708	0.70986	1.10737	0.896037
0.102234	0.709757	1.11098	0.899808
0.10376	0.709703	1.11447	0.903573
0.105286	0.709691	1.11784	0.907311
0.106812	0.709717	1.12109	0.910999
0.108337	0.709777	1.12421	0.914616
0.109863	0.709868	1.12721	0.918144
0.111389	0.709987	1.13008	0.921567
0.112915	0.710132	1.13283	0.924866
0.114441	0.710306	1.13548	0.928023
0.115967	0.710512	1.13801	0.931024
0.117493	0.710758	1.14044	0.933864
0.119019	0.711043	1.14276	0.936535
0.120544	0.711368	1.14498	0.939029
0.12207	0.711735	1.1471	0.941343
0.123596	0.712145	1.14913	0.943475
0.125122	0.712601	1.15108	0.945424
0.126648	0.713104	1.15295	0.947188
0.128174	0.713659	1.15474	0.948772
0.1297	0.714267	1.15646	0.950183
0.131226	0.714932	1.1581	0.951431
0.132751	0.715657	1.15968	0.952526
0.134277	0.716441	1.16119	0.953484
0.135803	0.717284	1.16264	0.954324
0.137329	0.718192	1.16402	0.955061
0.138855	0.719169	1.16533	0.955712
0.140381	0.720217	1.16657	0.956297
0.141907	0.721335	1.16774	0.956836
0.143433	0.722524	1.16881	0.95735
0.144958	0.723786	1.1698	0.957858
0.146484	0.725121	1.17069	0.958379
0.14801	0.726531	1.17147	0.958929
0.149536	0.728015	1.17214	0.959531
0.151062	0.729571	1.17269	0.960206
0.152588	0.731198	1.17311	0.960976
0.154114	0.732896	1.17338	0.961857
0.15564	0.734665	1.1735	0.962868
0.157166	0.736501	1.17344	0.964027
0.158691	0.738401	1.17321	0.965347
0.160217	0.740363	1.17278	0.966844
0.161743	0.742382	1.17214	0.968529
0.163269	0.744458	1.17129	0.97041
0.164795	0.746585	1.17021	0.972493
0.166321	0.748757	1.16889	0.974788
0.167847	0.750971	1.16733	0.977301
0.169373	0.753222	1.16552	0.980031
0.170898	0.755502	1.16346	0.982979
0.172424	0.757805	1.16115	0.986149
0.17395	0.760127	1.15858	0.989541
0.175476	0.762461	1.15575	0.993148
0.177002	0.764803	1.15266	0.99696
0.178528	0.767147	1.14932	1.00097
0.180054	0.769487	1.14575	1.00518
0.18158	0.771815	1.14194	1.00957
0.183105	0.774125	1.13791	1.01413
0.184631	0.776411	1.13368	1.01886
0.186157	0.778664	1.12926	1.02373
0.187683	0.78088	1.12466	1.02873
0.189209	0.783048	1.11991	1.03384
0.190735	0.785161	1.11502	1.03906
0.192261	0.787202	1.11003	1.04436
0.193787	0.789163	1.10494	1.04972
0.195312	0.791038	1.0998	1.05512
0.196838	0.792822	1.09461	1.06054
0.198364	0.794508	1.08942	1.06596
0.19989	0.796093	1.08423	1.07135
0.201416	0.797573	1.07908	1.07669
0.202942	0.79894	1.074	1.08196
0.204468	0.800186	1.06901	1.08713
0.205994	0.801301	1.06414	1.09217
0.20752	0.802277	1.05941	1.09706
0.209045	0.803109	1.05485	1.10177
0.210571	0.803797	1.05048	1.10628
0.212097	0.804334	1.04632	1.11055
0.213623	0.804718	1.04239	1.11457
0.215149	0.804949	1.03871	1.11832
0.216675	0.805026	1.0353	1.12177
0.218201	0.804949	1.03217	1.12488
0.219727	0.804717	1.02935	1.12766
0.221252	0.804331	1.02684	1.13006
0.222778	0.803796	1.02464	1.13208
0.224304	0.803117	1.02277	1.13369
0.22583	0.802301	1.02123	1.13488
0.227356	0.801349	1.02002	1.13562
0.228882	0.800261	1.01915	1.13591
0.230408	0.799043	1.01862	1.13572
0.231934	0.797704	1.01842	1.13505
0.233459	0.796247	1.01856	1.13388
0.234985	0.79468	1.01902	1.13221
0.236511	0.793008	1.01981	1.13003
0.238037	0.79124	1.0209	1.12734
0.239563	0.789386	1.02229	1.12413
0.241089	0.787456	1.02396	1.1204
0.242615	0.785463	1.02589	1.11616
0.244141	0.783416	1.02807	1.1114
0.245667	0.781329	1.03047	1.10614
0.247192	0.779216	1.03307	1.10039
0.248718	0.777093	1.03586	1.09416
0.250244	0.774972	1.03879	1.08746
0.25177	0.772868	1.04186	1.08031
0.253296	0.770798	1.04504	1.07274
0.254822	0.768777	1.04829	1.06477
0.256348	0.766822	1.05159	1.05641
0.257874	0.764949	1.05493	1.04769
0.259399	0.763174	1.05826	1.03864
0.260925	0.761515	1.06158	1.0293
0.262451	0.759988	1.06485	1.01969
0.263977	0.758607	1.06805	1.00985
0.265503	0.757391	1.07115	0.999819
0.267029	0.756358	1.07414	0.989623
0.268555	0.755525	1.07699	0.979303
0.270081	0.754906	1.07969	0.968894
0.271606	0.754514	1.0822	0.958429
0.273132	0.754361	1.08453	0.947936
0.274658	0.754461	1.08665	0.937453
0.276184	0.754827	1.08854	0.927016
0.27771	0.755473	1.09019	0.91666
0.279236	0.756411	1.09159	0.906417
0.280762	0.757652	1.09272	0.896324
0.282288	0.759208	1.09358	0.886413
0.283813	0.761092	1.09417	0.876715
0.285339	0.763315	1.09447	0.867258
0.286865	0.765884	1.09449	0.858069
0.288391	0.768803	1.09423	0.849172
0.289917	0.772075	1.09368	0.840591
0.291443	0.775702	1.09286	0.832353
0.292969	0.779689	1.09177	0.824482
0.294495	0.784036	1.09042	0.817
0.296021	0.78874	1.08882	0.809925
0.297546	0.793798	1.08697	0.803275
0.299072	0.799209	1.0849	0.797065
0.300598	0.804963	1.08262	0.791306
0.302124	0.811051	1.08014	0.786009
0.30365	0.817465	1.07747	0.781183
0.305176	0.824196	1.07464	0.77683
0.306702	0.831226	1.07166	0.772953
0.308228	0.838539	1.06854	0.769554
0.309753	0.846118	1.06532	0.766635
0.311279	0.853941	1.06199	0.764195
0.312805	0.861983	1.05859	0.762233
0.314331	0.870219	1.05512	0.760741
0.315857	0.87862	1.05162	0.759712
0.317383	0.887159	1.04811	0.759136
0.318909	0.89581	1.0446	0.759005
0.320435	0.904544	1.04112	0.759308
0.32196	0.913328	1.03768	0.760035
0.323486	0.922131	1.0343	0.761178
0.325012	0.930928	1.031	0.762727
0.326538	0.939685	1.02779	0.764667
0.328064	0.94837	1.0247	0.766984
0.32959	0.95695	1.02173	0.769667
0.331116	0.965393	1.01891	0.772704
0.332642	0.97367	1.01625	0.77608
0.334167	0.981755	1.01375	0.779778
0.335693	0.989619	1.01144	0.783786
0.337219	0.997236	1.0093	0.788086
0.338745	1.00458	1.00736	0.792662
0.340271	1.01164	1.00562	0.797498
0.341797	1.01839	1.00408	0.802579
0.343323	1.02481	1.00276	0.807891
0.344849	1.03089	1.00164	0.813417
0.346375	1.03662	1.00073	0.819143
0.3479	1.042	1.00003	0.825057
0.349426	1.04699	0.999533	0.831145
0.350952	1.05161	0.99924	0.837392
0.352478	1.05584	0.999144	0.843783
0.354004	1.05968	0.999236	0.850305
0.35553	1.06314	0.999507	0.856946
0.357056	1.06622	0.999945	0.863695
0.358582	1.06892	1.00054	0.870542
0.360107	1.07125	1.00128	0.877476
0.361633	1.07322	1.00214	0.884492
0.363159	1.07484	1.00313	0.891583
0.364685	1.07613	1.00421	0.89874
0.366211	1.07709	1.00539	0.905955
0.367737	1.07775	1.00663	0.913219
0.369263	1.07812	1.00794	0.920525
0.370789	1.07821	1.0093	0.927868
0.372314	1.07805	1.01068	0.935239
0.37384	1.07766	1.01208	0.942634
0.375366	1.07706	1.01349	0.950047
0.376892	1.07627	1.0149	0.957471
0.378418	1.07532	1.01631	0.964901
0.379944	1.07423	1.0177	0.972327
0.38147	1.07303	1.01906	0.979744
0.382996	1.07175	1.02041	0.987141
0.384521	1.07042	1.02172	0.994506
0.386047	1.06905	1.023	1.00183
0.387573	1.0677	1.02424	1.00909
0.389099	1.06637	1.02546	1.01628
0.390625	1.06511	1.02665	1.02337
0.392151	1.06393	1.02781	1.03037
0.393677	1.06286	1.02896	1.03725
0.395203	1.06193	1.0301	1.044
0.396729	1.06115	1.03125	1.05059
0.398254	1.06056	1.0324	1.05701
0.39978	1.06017	1.03358	1.06323
0.401306	1.06	1.03479	1.06924
0.402832	1.06006	1.03605	1.07502
0.404358	1.06038	1.03736	1.08055
0.405884	1.06096	1.03873	1.08581
0.40741	1.06181	1.04018	1.09078
0.408936	1.06293	1.04172	1.09544
0.410461	1.06434	1.04336	1.09977
0.411987	1.06604	1.04512	1.10376
0.413513	1.06803	1.04699	1.10738
0.415039	1.07031	1.049	1.11062
0.416565	1.07288	1.05115	1.11346
0.418091	1.07574	1.05345	1.11588
0.419617	1.07889	1.0559	1.11787
0.421143	1.08232	1.05852	1.11941
0.422668	1.08602	1.0613	1.1205
0.424194	1.08999	1.06426	1.12112
0.42572	1.09422	1.06739	1.12126
0.427246	1.0987	1.07069	1.12092
0.428772	1.10342	1.07416	1.12008
0.430298	1.10836	1.0778	1.11875
0.431824	1.11352	1.0816	1.11691
0.43335	1.11887	1.08556	1.11457
0.434875	1.1244	1.08965	1.11173
0.436401	1.13009	1.09387	1.10838
0.437927	1.13592	1.09821	1.10454
0.439453	1.14189	1.10264	1.1002
0.440979	1.14796	1.10714	1.09538
0.442505	1.15411	1.1117	1.0901
0.444031	1.16035	1.11629	1.08435
0.445557	1.16663	1.1209	1.07816
0.447083	1.17294	1.1255	1.07154
0.448608	1.17927	1.13007	1.0645
0.450134	1.18559	1.13458	1.05707
0.45166	1.19187	1.13902	1.04926
0.453186	1.19811	1.14336	1.04109
0.454712	1.20427	1.14758	1.03261
0.456238	1.21035	1.15167	1.02382
0.457764	1.21632	1.15561	1.01476
0.45929	1.22215	1.15938	1.00546
0.460815	1.22785	1.16297	0.995953
0.462341	1.23339	1.16638	0.986273
0.463867	1.23875	1.16959	0.976452
0.465393	1.24391	1.1726	0.966525
0.466919	1.24886	1.17541	0.956528
0.468445	1.25359	1.17801	0.946497
0.469971	1.25807	1.18039	0.93647
0.471497	1.2623	1.18257	0.926486
0.473022	1.26626	1.18453	0.916584
0.474548	1.26993	1.18629	0.906798
0.476074	1.2733	1.18785	0.897161
0.4776	1.27635	1.18922	0.887707
0.479126	1.27907	1.19041	0.878468
0.480652	1.28144	1.19143	0.869476
0.482178	1.28345	1.19229	0.860759
0.483704	1.28509	1.193	0.85235
0.485229	1.28636	1.19357	0.844275
0.486755	1.28724	1.19402	0.83656
0.488281	1.28774	1.19436	0.82923
0.489807	1.28783	1.19461	0.822311
0.491333	1.28753	1.19477	0.815824
0.492859	1.28682	1.19488	0.809788
0.494385	1.28572	1.19494	0.804219
0.495911	1.28421	1.19496	0.799128
0.497437	1.2823	1.19496	0.794524
0.498962	1.28	1.19496	0.790416
0.500488	1.27731	1.19495	0.786811
0.502014	1.27426	1.19497	0.783714
0.50354	1.27085	1.19503	0.781126
0.505066	1.26708	1.19513	0.779043
0.506592	1.26298	1.1953	0.77746
0.508118	1.25856	1.19555	0.776368
0.509644	1.25384	1.19588	0.775755
0.511169	1.24883	1.19632	0.775607
0.512695	1.24355	1.19687	0.775909
0.514221	1.23803	1.19753	0.776641
0.515747	1.23228	1.19833	0.777785
0.517273	1.22632	1.19926	0.779321
0.518799	1.22018	1.20033	0.781228
0.520325	1.21386	1.20155	0.783483
0.521851	1.20741	1.2029	0.786065
0.523376	1.20083	1.20441	0.788954
0.524902	1.19415	1.20606	0.79213
0.526428	1.18739	1.20786	0.795572
0.527954	1.18057	1.2098	0.799258
0.52948	1.1737	1.21188	0.803167
0.531006	1.16681	1.21408	0.807283
0.532532	1.15992	1.21641	0.811587
0.534058	1.15304	1.21884	0.816065
0.535583	1.14619	1.22138	0.820705
0.537109	1.13939	1.224	0.825498
0.538635	1.13265	1.2267	0.830437
0.540161	1.126	1.22946	0.835513
0.541687	1.11943	1.23226	0.840721
0.543213	1.11298	1.23507	0.846057
0.544739	1.10664	1.23789	0.851514
0.546265	1.10044	1.2407	0.857089
0.547791	1.09438	1.24348	0.862777
0.549316	1.08849	1.2462	0.868578
0.550842	1.08277	1.24887	0.874493
0.552368	1.07723	1.25144	0.880526
0.553894	1.07189	1.25391	0.886676
0.55542	1.06676	1.25624	0.892946
0.556946	1.06185	1.25841	0.899338
0.558472	1.05716	1.2604	0.905854
0.559998	1.0527	1.26221	0.912498
0.561523	1.04848	1.2638	0.919273
0.563049	1.04452	1.26515	0.926182
0.564575	1.04081	1.26624	0.933226
0.566101	1.03735	1.26704	0.940407
0.567627	1.03416	1.26755	0.947727
0.569153	1.03123	1.26774	0.955188
0.570679	1.02857	1.2676	0.962793
0.572205	1.02616	1.26712	0.970539
0.57373	1.02401	1.26628	0.978426
0.575256	1.02213	1.26507	0.986449
0.576782	1.02049	1.2635	0.994606
0.578308	1.01909	1.26154	1.00289
0.579834	1.01794	1.25919	1.0113
0.58136	1.01702	1.25646	1.01983
0.582886	1.01632	1.25334	1.02848
0.584412	1.01585	1.24983	1.03723
0.585938	1.01558	1.24595	1.04607
0.587463	1.01553	1.2417	1.05499
0.588989	1.01566	1.23709	1.06399
0.590515	1.01599	1.23214	1.07304
0.592041	1.0165	1.22686	1.08214
0.593567	1.01718	1.22127	1.09127
0.595093	1.01802	1.21538	1.10041
0.596619	1.01902	1.20922	1.10956
0.598145	1.02016	1.20281	1.1187
0.59967	1.02144	1.19617	1.12782
0.601196	1.02285	1.18932	1.1369
0.602722	1.02439	1.18229	1.14594
0.604248	1.02604	1.17511	1.15492
0.605774	1.02782	1.1678	1.16382
0.6073	1.02971	1.16038	1.17263
0.608826	1.03172	1.15288	1.18132
0.610352	1.03385	1.14533	1.1899
0.611877	1.0361	1.13775	1.19832
0.613403	1.03847	1.13016	1.20659
0.614929	1.04097	1.1226	1.21467
0.616455	1.04361	1.1151	1.22255
0.617981	1.0464	1.10767	1.23022
0.619507	1.04935	1.10035	1.23765
0.621033	1.05247	1.09315	1.24483
0.622559	1.05579	1.08611	1.25173
0.624084	1.0593	1.07924	1.25835
0.62561	1.06303	1.07258	1.26466
0.627136	1.06698	1.06613	1.27065
0.628662	1.07117	1.05992	1.2763
0.630188	1.07563	1.05397	1.28161
0.631714	1.08035	1.0483	1.28655
0.63324	1.08535	1.04294	1.29112
0.634766	1.09065	1.03788	1.2953
0.636292	1.09625	1.03314	1.29908
0.637817	1.10216	1.02874	1.30244
0.639343	1.10838	1.02469	1.30538
0.640869	1.11491	1.02099	1.30788
0.642395	1.12176	1.01765	1.30994
0.643921	1.12891	1.01467	1.31155
0.645447	1.13636	1.01205	1.31269
0.646973	1.14412	1.00979	1.31338
0.648499	1.15215	1.0079	1.31359
0.650024	1.16044	1.00636	1.31333
0.65155	1.16899	1.00519	1.31261
0.653076	1.17776	1.00437	1.31141
0.654602	1.18673	1.0039	1.30975
0.656128	1.19587	1.00378	1.30761
0.657654	1.20516	1.00399	1.30501
0.65918	1.21457	1.00454	1.30196
0.660706	1.22405	1.00541	1.29847
0.662231	1.23358	1.00659	1.29454
0.663757	1.24312	1.00808	1.2902
0.665283	1.25261	1.00986	1.28547
0.666809	1.26204	1.01192	1.28036
0.668335	1.27134	1.01426	1.2749
0.669861	1.28048	1.01685	1.26909
0.671387	1.28944	1.0197	1.26296
0.672913	1.29816	1.02278	1.25654
0.674438	1.3066	1.02609	1.24985
0.675964	1.31474	1.02961	1.24292
0.67749	1.32252	1.03332	1.23576
0.679016	1.32992	1.03721	1.22841
0.680542	1.3369	1.04127	1.2209
0.682068	1.34344	1.04548	1.21324
0.683594	1.3495	1.04982	1.20548
0.68512	1.35506	1.05428	1.19763
0.686646	1.36009	1.05885	1.18972
0.688171	1.36457	1.06351	1.18178
0.689697	1.36849	1.06824	1.17382
0.691223	1.37184	1.07304	1.16588
0.692749	1.37461	1.07788	1.15798
0.694275	1.37677	1.08275	1.15013
0.695801	1.37834	1.08764	1.14235
0.697327	1.37931	1.09253	1.13468
0.698853	1.37967	1.0974	1.12712
0.700378	1.37945	1.10225	1.11971
0.701904	1.37863	1.10704	1.11247
0.70343	1.37725	1.11178	1.10541
0.704956	1.3753	1.11644	1.09855
0.706482	1.37282	1.12103	1.09192
0.708008	1.3698	1.12551	1.08552
0.709534	1.3663	1.12991	1.07937
0.71106	1.36232	1.1342	1.07349
0.712585	1.3579	1.13837	1.06789
0.714111	1.35307	1.14243	1.06258
0.715637	1.34787	1.14636	1.05758
0.717163	1.34231	1.15018	1.0529
0.718689	1.33646	1.15388	1.04853
0.720215	1.33032	1.15747	1.0445
0.721741	1.32395	1.16095	1.04081
0.723267	1.31739	1.16432	1.03747
0.724792	1.31066	1.16761	1.03448
0.726318	1.30383	1.1708	1.03184
0.727844	1.29692	1.17391	1.02957
0.72937	1.28997	1.17693	1.02765
0.730896	1.28303	1.17989	1.02609
0.732422	1.27613	1.1828	1.0249
0.733948	1.26932	1.18566	1.02405
0.735474	1.26263	1.18849	1.02356
0.737	1.25609	1.19131	1.0234
0.738525	1.24974	1.19412	1.02358
0.740051	1.24361	1.19693	1.02407
0.741577	1.23774	1.19975	1.02486
0.743103	1.23216	1.20258	1.02595
0.744629	1.22688	1.20545	1.02731
0.746155	1.22194	1.20836	1.02892
0.747681	1.21735	1.21131	1.03076
0.749207	1.21314	1.2143	1.03281
0.750732	1.20931	1.21735	1.03502
0.752258	1.2059	1.22045	1.03738
0.753784	1.20291	1.2236	1.03985
0.75531	1.20034	1.22681	1.04241
0.756836	1.19821	1.23007	1.04501
0.758362	1.19652	1.23338	1.04765
0.759888	1.19525	1.23673	1.05028
0.761414	1.19441	1.24011	1.05288
0.762939	1.19399	1.24353	1.05542
0.764465	1.19396	1.24696	1.05787
0.765991	1.19431	1.25041	1.06022
0.767517	1.19503	1.25386	1.06243
0.769043	1.1961	1.25729	1.06451
0.770569	1.19749	1.2607	1.06642
0.772095	1.19918	1.26408	1.06816
0.773621	1.20115	1.26741	1.06971
0.775146	1.20337	1.27068	1.07106
0.776672	1.2058	1.27389	1.07221
0.778198	1.20842	1.27701	1.07315
0.779724	1.21119	1.28004	1.07389
0.78125	1.21408	1.28296	1.07443
0.782776	1.21705	1.28577	1.07476
0.784302	1.22008	1.28846	1.0749
0.785828	1.22312	1.29101	1.07485
0.787354	1.22615	1.29343	1.07463
0.788879	1.22914	1.2957	1.07424
0.790405	1.23204	1.29783	1.0737
0.791931	1.23483	1.29981	1.07303
0.793457	1.23748	1.30164	1.07223
0.794983	1.23996	1.30333	1.07133
0.796509	1.24224	1.30487	1.07033
0.798035	1.2443	1.30627	1.06925
0.799561	1.24612	1.30753	1.06809
0.801086	1.24766	1.30868	1.06688
0.802612	1.24892	1.30972	1.06563
0.804138	1.24989	1.31065	1.06433
0.805664	1.25054	1.31149	1.06301
0.80719	1.25087	1.31225	1.06167
0.808716	1.25087	1.31294	1.06031
0.810242	1.25053	1.31357	1.05894
0.811768	1.24985	1.31416	1.05756
0.813293	1.24884	1.31471	1.05616
0.814819	1.24751	1.31523	1.05475
0.816345	1.24585	1.31575	1.05332
0.817871	1.24388	1.31627	1.05187
0.819397	1.24161	1.31681	1.05038
0.820923	1.23905	1.31736	1.04886
0.822449	1.23624	1.31795	1.04728
0.823975	1.23317	1.31859	1.04564
0.8255	1.22986	1.31927	1.04394
0.827026	1.22635	1.32002	1.04216
0.828552	1.22264	1.32084	1.0403
0.830078	1.21877	1.32173	1.03836
0.831604	1.21475	1.32269	1.03631
0.83313	1.21062	1.32374	1.03415
0.834656	1.2064	1.32487	1.03189
0.836182	1.20213	1.32609	1.0295
0.837708	1.19783	1.32739	1.02701
0.839233	1.19352	1.32877	1.0244
0.840759	1.18925	1.33024	1.02168
0.842285	1.18502	1.33178	1.01886
0.843811	1.18086	1.3334	1.01594
0.845337	1.17681	1.33509	1.01294
0.846863	1.17289	1.33684	1.00987
0.848389	1.16912	1.33866	1.00676
0.849915	1.16552	1.34052	1.00361
0.85144	1.16213	1.34244	1.00045
0.852966	1.15895	1.34438	0.9973
0.854492	1.15602	1.34636	0.994174
0.856018	1.15335	1.34837	0.991101
0.857544	1.15095	1.35039	0.988108
0.85907	1.14885	1.35242	0.985224
0.860596	1.14705	1.35445	0.982478
0.862122	1.14557	1.35647	0.979899
0.863647	1.14442	1.35848	0.977514
0.865173	1.14361	1.36047	0.975348
0.866699	1.14314	1.36242	0.97343
0.868225	1.14303	1.36434	0.971791
0.869751	1.14327	1.36621	0.970455
0.871277	1.14388	1.36803	0.969452
0.872803	1.14485	1.36978	0.968806
0.874329	1.14619	1.37147	0.968538
0.875854	1.1479	1.37308	0.968665
0.87738	1.14997	1.37461	0.969206
0.878906	1.15241	1.37604	0.970174
0.880432	1.15519	1.37738	0.971584
0.881958	1.15833	1.37862	0.973443
0.883484	1.1618	1.37975	0.975756
0.88501	1.16562	1.38079	0.978529
0.886536	1.16977	1.38171	0.981764
0.888062	1.17423	1.38251	0.985461
0.889587	1.17901	1.3832	0.989619
0.891113	1.18408	1.38377	0.994228
0.892639	1.18945	1.38423	0.999278
0.894165	1.1951	1.38456	1.00476
0.895691	1.20101	1.38478	1.01066
0.897217	1.20717	1.38487	1.01696
0.898743	1.21357	1.38483	1.02364
0.900269	1.22019	1.38468	1.03069
0.901794	1.22702	1.38441	1.03809
0.90332	1.23403	1.38402	1.0458
0.904846	1.2412	1.38351	1.05381
0.906372	1.24851	1.3829	1.06207
0.907898	1.25594	1.38217	1.07058
0.909424	1.26345	1.38133	1.07928
0.91095	1.27102	1.38038	1.08815
0.912476	1.27862	1.37932	1.09716
0.914001	1.28623	1.37814	1.10628
0.915527	1.2938	1.37685	1.11545
0.917053	1.30132	1.37545	1.12465
0.918579	1.30874	1.37393	1.13384
0.920105	1.31604	1.37231	1.14299
0.921631	1.32318	1.37058	1.15207
0.923157	1.33012	1.36874	1.16102
0.924683	1.33683	1.36681	1.16983
0.926208	1.34327	1.36479	1.17845
0.927734	1.34942	1.36268	1.18686
0.92926	1.35523	1.3605	1.19503
0.930786	1.3607	1.35826	1.20294
0.932312	1.36578	1.35596	1.21056
0.933838	1.37046	1.35361	1.21787
0.935364	1.37471	1.35124	1.22485
0.93689	1.37851	1.34885	1.23148
0.938416	1.38185	1.34646	1.23775
0.939941	1.3847	1.34409	1.24366
0.941467	1.38706	1.34174	1.2492
0.942993	1.38891	1.33943	1.25435
0.944519	1.39025	1.33718	1.25912
0.946045	1.39107	1.335	1.26351
0.947571	1.39136	1.33291	1.26753
0.949097	1.39114	1.33091	1.27117
0.950623	1.3904	1.32903	1.27446
0.952148	1.38914	1.32726	1.27739
0.953674	1.38738	1.32563	1.27999
0.9552	1.38514	1.32413	1.28228
0.956726	1.38241	1.32278	1.28425
0.958252	1.3792	1.32157	1.28594
0.959778	1.37554	1.32052	1.28737
0.961304	1.37145	1.31962	1.28854
0.96283	1.36694	1.31888	1.28949
0.964355	1.36203	1.3183	1.29024
0.965881	1.35674	1.31788	1.29081
0.967407	1.35111	1.31763	1.29122
0.968933	1.34514	1.31753	1.2915
0.970459	1.33887	1.31759	1.29168
0.971985	1.33233	1.31781	1.29178
0.973511	1.32554	1.3182	1.29181
0.975037	1.31853	1.31873	1.2918
0.976562	1.31133	1.31942	1.29178
0.978088	1.30398	1.32024	1.29176
0.979614	1.29649	1.3212	1.29177
0.98114	1.2889	1.32228	1.29181
0.982666	1.28125	1.32348	1.29191
0.984192	1.27355	1.32478	1.29208
0.985718	1.26584	1.32618	1.29234
0.987244	1.25816	1.32768	1.2927
0.98877	1.25052	1.32926	1.29317
0.990295	1.24295	1.33092	1.29376
0.991821	1.23549	1.33264	1.29448
0.993347	1.22817	1.33442	1.29533
0.994873	1.22101	1.33624	1.29631
0.996399	1.21405	1.3381	1.29742
0.997925	1.2073	1.33998	1.29867
0.999451	1.2008	1.34187	1.30004
1.00098	1.19458	1.34378	1.30155
1.0025	1.18865	1.34569	1.30318
1.00403	1.18304	1.34759	1.30492
1.00555	1.17778	1.34949	1.30677
1.00708	1.17288	1.35138	1.30871
1.00861	1.16836	1.35325	1.31072
1.01013	1.16423	1.3551	1.31281
1.01166	1.16051	1.35693	1.31495
1.01318	1.15721	1.35874	1.31712
1.01471	1.15434	1.36052	1.31932
1.01624	1.1519	1.36228	1.32153
1.01776	1.14992	1.36403	1.32374
1.01929	1.14838	1.36576	1.32594
1.02081	1.14728	1.36747	1.32811
1.02234	1.14663	1.36918	1.33024
1.02386	1.14643	1.37088	1.33232
1.02539	1.14668	1.37258	1.33434
1.02692	1.14737	1.3743	1.3363
1.02844	1.14849	1.37603	1.33817
1.02997	1.15005	1.37779	1.33998
1.03149	1.15202	1.37958	1.34169
1.03302	1.15441	1.38141	1.34333
1.03455	1.15722	1.38329	1.34489
1.03607	1.16042	1.38523	1.34636
1.0376	1.16401	1.38724	1.34777
1.03912	1.16798	1.38931	1.3491
1.04065	1.17231	1.39146	1.35036
1.04218	1.177	1.3937	1.35157
1.0437	1.18204	1.39602	1.35273
1.04523	1.18741	1.39844	1.35386
1.04675	1.19309	1.40095	1.35497
1.04828	1.19909	1.40356	1.35608
1.0498	1.20538	1.40629	1.3572
1.05133	1.21196	1.40912	1.35834
1.05286	1.21881	1.41206	1.35953
1.05438	1.22592	1.41512	1.36076
1.05591	1.23328	1.41829	1.36207
1.05743	1.24089	1.42158	1.36347
1.05896	1.24873	1.42499	1.36498
1.06049	1.25679	1.42852	1.36661
1.06201	1.26507	1.43216	1.36838
1.06354	1.27354	1.43591	1.3703
1.06506	1.28221	1.43978	1.37237
1.06659	1.29106	1.44376	1.37462
1.06812	1.30007	1.44786	1.37704
1.06964	1.30924	1.45207	1.37964
1.07117	1.31855	1.45638	1.38243
1.07269	1.328	1.46079	1.38541
1.07422	1.33755	1.4653	1.38857
1.07574	1.34721	1.46988	1.39191
1.07727	1.35696	1.47453	1.39544
1.0788	1.36677	1.47925	1.39915
1.08032	1.37663	1.48401	1.40303
1.08185	1.38652	1.48882	1.40706
1.08337	1.39642	1.49366	1.41125
1.0849	1.4063	1.49851	1.41557
1.08643	1.41614	1.50336	1.42002
1.08795	1.42593	1.50821	1.42457
1.08948	1.43563	1.51303	1.42923
1.091	1.44522	1.51782	1.43397
1.09253	1.45469	1.52255	1.43877
1.09406	1.464	1.52723	1.44363
1.09558	1.47312	1.53183	1.44852
1.09711	1.48205	1.53634	1.45344
1.09863	1.49075	1.54076	1.45836
1.10016	1.4992	1.54506	1.46327
1.10168	1.50737	1.54925	1.46815
1.10321	1.51526	1.5533	1.473
1.10474	1.52283	1.55722	1.47779
1.10626	1.53007	1.56099	1.48251
1.10779	1.53696	1.5646	1.48715
1.10931	1.54347	1.56803	1.49169
1.11084	1.5496	1.57129	1.49613
1.11237	1.55533	1.57436	1.50045
1.11389	1.56064	1.57722	1.50464
1.11542	1.56553	1.57989	1.50869
1.11694	1.56997	1.58233	1.51259
1.11847	1.57397	1.58456	1.51634
1.12	1.5775	1.58656	1.51992
1.12152	1.58058	1.58831	1.52334
1.12305	1.58317	1.58983	1.52657
1.12457	1.58529	1.59109	1.52962
1.1261	1.58693	1.59209	1.53247
1.12762	1.58808	1.59282	1.53514
1.12915	1.58875	1.5933	1.53762
1.13068	1.58894	1.59351	1.5399
1.1322	1.58865	1.59346	1.54198
1.13373	1.58788	1.59314	1.54386
1.13525	1.58665	1.59258	1.54554
1.13678	1.58497	1.59177	1.54702
1.13831	1.58285	1.59072	1.5483
1.13983	1.5803	1.58944	1.54937
1.14136	1.57733	1.58793	1.55025
1.14288	1.57395	1.58621	1.55093
1.14441	1.5702	1.5843	1.55141
1.14594	1.56607	1.5822	1.5517
1.14746	1.5616	1.57994	1.5518
1.14899	1.5568	1.57753	1.55171
1.15051	1.5517	1.57499	1.55144
1.15204	1.54631	1.57234	1.55098
1.15356	1.54066	1.56959	1.55033
1.15509	1.53478	1.56677	1.54951
1.15662	1.52868	1.56389	1.54852
1.15814	1.52239	1.56097	1.54736
1.15967	1.51593	1.55804	1.54605
1.16119	1.50933	1.55511	1.54459
1.16272	1.50261	1.55221	1.54298
1.16425	1.4958	1.54934	1.54125
1.16577	1.48891	1.54652	1.53938
1.1673	1.48199	1.54378	1.5374
1.16882	1.47504	1.54113	1.5353
1.17035	1.46811	1.53859	1.53311
1.17188	1.46121	1.53616	1.53083
1.1734	1.45437	1.53387	1.52846
1.17493	1.44762	1.53172	1.52603
1.17645	1.44098	1.52973	1.52354
1.17798	1.43448	1.5279	1.521
1.1795	1.42813	1.52624	1.51843
1.18103	1.42196	1.52476	1.51583
1.18256	1.41601	1.52346	1.51321
1.18408	1.41028	1.52234	1.51059
1.18561	1.40481	1.52142	1.50798
1.18713	1.3996	1.52069	1.50539
1.18866	1.39469	1.52014	1.50284
1.19019	1.39008	1.51979	1.50032
1.19171	1.38579	1.51962	1.49787
1.19324	1.38185	1.51963	1.49547
1.19476	1.37825	1.51982	1.49316
1.19629	1.37503	1.52018	1.49093
1.19781	1.37217	1.52071	1.48879
1.19934	1.36971	1.52139	1.48676
1.20087	1.36763	1.52222	1.48484
1.20239	1.36594	1.52319	1.48303
1.20392	1.36465	1.52429	1.48136
1.20544	1.36376	1.5255	1.47981
1.20697	1.36327	1.52682	1.4784
1.2085	1.36318	1.52822	1.47713
1.21002	1.36347	1.5297	1.476
1.21155	1.36416	1.53124	1.47503
1.21307	1.36521	1.53283	1.4742
1.2146	1.36663	1.53445	1.47353
1.21613	1.36839	1.5361	1.473
1.21765	1.37049	1.53776	1.47263
1.21918	1.3729	1.53941	1.4724
1.2207	1.3756	1.54104	1.47232
1.22223	1.37858	1.54264	1.47238
1.22375	1.38181	1.54419	1.47258
1.22528	1.38526	1.54569	1.47291
1.22681	1.38891	1.54712	1.47337
1.22833	1.39273	1.54846	1.47395
1.22986	1.39669	1.54972	1.47464
1.23138	1.40075	1.55088	1.47543
1.23291	1.40489	1.55194	1.47632
1.23444	1.40908	1.55289	1.4773
1.23596	1.41328	1.5537	1.47835
1.23749	1.41746	1.55439	1.47947
1.23901	1.42161	1.55495	1.48065
1.24054	1.42568	1.55536	1.48188
1.24207	1.42965	1.55562	1.48315
1.24359	1.43348	1.55573	1.48445
1.24512	1.43716	1.55569	1.48577
1.24664	1.44066	1.5555	1.48711
1.24817	1.44396	1.55515	1.48846
1.24969	1.44704	1.55464	1.48982
1.25122	1.44989	1.55397	1.49116
1.25275	1.45249	1.55315	1.4925
1.25427	1.45483	1.55218	1.49381
1.2558	1.4569	1.55106	1.49511
1.25732	1.45869	1.5498	1.49639
1.25885	1.46019	1.5484	1.49765
1.26038	1.4614	1.54687	1.49888
1.2619	1.46234	1.54522	1.50009
1.26343	1.46299	1.54346	1.50127
1.26495	1.46337	1.5416	1.50243
1.26648	1.46348	1.53965	1.50357
1.26801	1.46335	1.53763	1.5047
1.26953	1.46298	1.53555	1.50581
1.27106	1.46239	1.53343	1.50691
1.27258	1.46159	1.53127	1.50801
1.27411	1.46061	1.5291	1.5091
1.27563	1.45947	1.52692	1.51019
1.27716	1.4582	1.52476	1.51129
1.27869	1.45681	1.52262	1.51239
1.28021	1.45533	1.52053	1.5135
1.28174	1.45378	1.5185	1.51462
1.28326	1.45219	1.51653	1.51574
1.28479	1.45058	1.51464	1.51687
1.28632	1.44898	1.51284	1.51801
1.28784	1.4474	1.51114	1.51915
1.28937	1.44587	1.50956	1.52029
1.29089	1.44442	1.50809	1.52143
1.29242	1.44304	1.50675	1.52256
1.29395	1.44178	1.50554	1.52367
1.29547	1.44064	1.50446	1.52475
1.297	1.43965	1.50353	1.52581
1.29852	1.43882	1.50275	1.52683
1.30005	1.43815	1.50211	1.52781
1.30157	1.43768	1.50163	1.52872
1.3031	1.43739	1.50129	1.52957
1.30463	1.43732	1.50112	1.53035
1.30615	1.43746	1.5011	1.53104
1.30768	1.43782	1.50125	1.53164
1.3092	1.43841	1.50157	1.53213
1.31073	1.43925	1.50205	1.5325
1.31226	1.44033	1.50268	1.53274
1.31378	1.44165	1.50348	1.53284
1.31531	1.44323	1.50442	1.53278
1.31683	1.44507	1.50551	1.53256
1.31836	1.44716	1.50674	1.53217
1.31989	1.44951	1.50811	1.53159
1.32141	1.45212	1.50959	1.53083
1.32294	1.45498	1.51119	1.52987
1.32446	1.45809	1.5129	1.5287
1.32599	1.46144	1.5147	1.52732
1.32751	1.46502	1.5166	1.52573
1.32904	1.46883	1.51857	1.52392
1.33057	1.47286	1.52062	1.5219
1.33209	1.4771	1.52274	1.51966
1.33362	1.48155	1.52492	1.5172
1.33514	1.48619	1.52715	1.51452
1.33667	1.49101	1.52943	1.51164
1.3382	1.49601	1.53176	1.50856
1.33972	1.50117	1.53413	1.50527
1.34125	1.50649	1.53654	1.50178
1.34277	1.51195	1.53898	1.49811
1.3443	1.51754	1.54147	1.49426
1.34583	1.52326	1.54399	1.49024
1.34735	1.5291	1.54655	1.48607
1.34888	1.53504	1.54915	1.48176
1.3504	1.54108	1.5518	1.47732
1.35193	1.54721	1.55449	1.47277
1.35345	1.55342	1.55723	1.46814
1.35498	1.5597	1.56003	1.46343
1.35651	1.56605	1.56289	1.45866
1.35803	1.57245	1.56582	1.45386
1.35956	1.57891	1.56883	1.44905
1.36108	1.5854	1.57191	1.44425
1.36261	1.59193	1.57508	1.43948
1.36414	1.5985	1.57835	1.43477
1.36566	1.60508	1.58171	1.43014
1.36719	1.61168	1.58517	1.42562
1.36871	1.6183	1.58875	1.42124
1.37024	1.62492	1.59243	1.41703
1.37177	1.63154	1.59622	1.41302
1.37329	1.63816	1.60013	1.40922
1.37482	1.64478	1.60416	1.40568
1.37634	1.65138	1.60831	1.40241
1.37787	1.65796	1.61257	1.39945
1.37939	1.66453	1.61694	1.39683
1.38092	1.67108	1.62143	1.39456
1.38245	1.6776	1.62601	1.39268
1.38397	1.68409	1.63069	1.39122
1.3855	1.69056	1.63546	1.39019
1.38702	1.69699	1.6403	1.38961
1.38855	1.70338	1.64522	1.38952
1.39008	1.70974	1.65021	1.38992
1.3916	1.71605	1.65525	1.39084
1.39313	1.72231	1.66034	1.39228
1.39465	1.72853	1.66546	1.39425
1.39618	1.73468	1.67061	1.39677
1.39771	1.74079	1.67577	1.39984
1.39923	1.74683	1.68093	1.40346
1.40076	1.75281	1.68609	1.40763
1.40228	1.75872	1.69122	1.41234
1.40381	1.76456	1.69632	1.4176
1.40533	1.77032	1.70138	1.42338
1.40686	1.776	1.70638	1.42969
1.40839	1.78158	1.71132	1.4365
1.40991	1.78708	1.71618	1.4438
1.41144	1.79248	1.72096	1.45155
1.41296	1.79779	1.72564	1.45975
1.41449	1.80299	1.73022	1.46836
1.41602	1.80808	1.73468	1.47735
1.41754	1.81306	1.73903	1.4867
1.41907	1.81791	1.74325	1.49637
1.42059	1.82265	1.74734	1.50633
1.42212	1.82725	1.75129	1.51655
1.42365	1.83171	1.75509	1.52697
1.42517	1.83603	1.75874	1.53758
1.4267	1.84021	1.76224	1.54833
1.42822	1.84423	1.76558	1.55918
1.42975	1.84809	1.76876	1.57011
1.43127	1.85179	1.77177	1.58106
1.4328	1.85532	1.77462	1.59201
1.43433	1.85868	1.7773	1.60293
1.43585	1.86188	1.77981	1.61376
1.43738	1.8649	1.78216	1.6245
1.4389	1.86775	1.78435	1.63509
1.44043	1.87042	1.78637	1.64552
1.44196	1.87291	1.78824	1.65575
1.44348	1.87523	1.78995	1.66576
1.44501	1.87737	1.7915	1.67552
1.44653	1.87933	1.79291	1.68501
1.44806	1.88112	1.79417	1.69421
1.44958	1.88273	1.79529	1.70309
1.45111	1.88417	1.79627	1.71165
1.45264	1.88543	1.79712	1.71985
1.45416	1.88653	1.79783	1.72769
1.45569	1.88746	1.79841	1.73516
1.45721	1.88823	1.79886	1.74225
1.45874	1.88884	1.79919	1.74896
1.46027	1.88929	1.7994	1.75528
1.46179	1.88959	1.79948	1.76119
1.46332	1.88973	1.79945	1.76671
1.46484	1.88973	1.79931	1.77183
1.46637	1.88959	1.79906	1.77655
1.4679	1.88931	1.79872	1.78088
1.46942	1.88889	1.79828	1.78482
1.47095	1.88835	1.79777	1.78838
1.47247	1.88769	1.79718	1.79157
1.474	1.88692	1.79652	1.79439
1.47552	1.88603	1.79581	1.79685
1.47705	1.88503	1.79505	1.79898
1.47858	1.88394	1.79425	1.80077
1.4801	1.88276	1.79342	1.80224
1.48163	1.8815	1.79256	1.80341
1.48315	1.88016	1.79169	1.80428
1.48468	1.87876	1.79081	1.80488
1.48621	1.87729	1.78994	1.80521
1.48773	1.87577	1.78907	1.80529
1.48926	1.8742	1.78823	1.80515
1.49078	1.8726	1.78741	1.80481
1.49231	1.87097	1.78662	1.80426
1.49384	1.86932	1.78588	1.80354
1.49536	1.86766	1.78519	1.80266
1.49689	1.86599	1.78456	1.80165
1.49841	1.86433	1.78399	1.80051
1.49994	1.86267	1.7835	1.79927
1.50146	1.86104	1.78309	1.79795
1.50299	1.85942	1.78277	1.79655
1.50452	1.85784	1.78254	1.79511
1.50604	1.8563	1.78241	1.79363
1.50757	1.8548	1.78238	1.79213
1.50909	1.85335	1.78247	1.79063
1.51062	1.85195	1.78266	1.78914
1.51215	1.85061	1.78297	1.78768
1.51367	1.84934	1.7834	1.78627
1.5152	1.84812	1.78395	1.78491
1.51672	1.84698	1.78462	1.78361
1.51825	1.8459	1.78542	1.78239
1.51978	1.8449	1.78635	1.78126
1.5213	1.84398	1.78741	1.78023
1.52283	1.84312	1.7886	1.77929
1.52435	1.84234	1.78991	1.77847
1.52588	1.84164	1.79136	1.77776
1.5274	1.84102	1.79293	1.77718
1.52893	1.84047	1.79463	1.77672
1.53046	1.83999	1.79645	1.77639
1.53198	1.83959	1.7984	1.77619
1.53351	1.83926	1.80046	1.77612
1.53503	1.839	1.80264	1.77618
1.53656	1.83881	1.80493	1.77637
1.53809	1.83869	1.80733	1.77668
1.53961	1.83863	1.80984	1.77713
1.54114	1.83863	1.81244	1.7777
1.54266	1.83868	1.81513	1.77839
1.54419	1.8388	1.81791	1.7792
1.54572	1.83896	1.82077	1.78012
1.54724	1.83917	1.8237	1.78115
1.54877	1.83943	1.82669	1.78228
1.55029	1.83973	1.82975	1.78352
1.55182	1.84006	1.83285	1.78484
1.55334	1.84043	1.836	1.78625
1.55487	1.84084	1.83918	1.78775
1.5564	1.84127	1.84239	1.78931
1.55792	1.84173	1.84562	1.79095
1.55945	1.8422	1.84886	1.79264
1.56097	1.8427	1.8521	1.79439
1.5625	1.8432	1.85533	1.79618
1.56403	1.84372	1.85856	1.79802
1.56555	1.84424	1.86176	1.79989
1.56708	1.84477	1.86494	1.80178
1.5686	1.84529	1.86808	1.8037
1.57013	1.84581	1.87118	1.80562
1.57166	1.84633	1.87423	1.80756
1.57318	1.84684	1.87722	1.8095
1.57471	1.84734	1.88016	1.81143
1.57623	1.84783	1.88302	1.81335
1.57776	1.8483	1.88581	1.81525
1.57928	1.84877	1.88852	1.81714
1.58081	1.84922	1.89115	1.819
1.58234	1.84965	1.89369	1.82083
1.58386	1.85008	1.89614	1.82263
1.58539	1.85049	1.8985	1.82439
1.58691	1.85089	1.90075	1.8261
1.58844	1.85127	1.9029	1.82778
1.58997	1.85165	1.90495	1.82941
1.59149	1.85203	1.90688	1.83099
1.59302	1.8524	1.9087	1.83251
1.59454	1.85276	1.91041	1.83399
1.59607	1.85313	1.912	1.83542
1.5976	1.85351	1.91348	1.83679
1.59912	1.85389	1.91483	1.8381
1.60065	1.85428	1.91607	1.83936
1.60217	1.85468	1.91719	1.84056
1.6037	1.8551	1.91819	1.84171
1.60522	1.85554	1.91908	1.84279
1.60675	1.85601	1.91985	1.84382
1.60828	1.8565	1.9205	1.84479
1.6098	1.85702	1.92104	1.8457
1.61133	1.85756	1.92148	1.84654
1.61285	1.85814	1.92181	1.84732
1.61438	1.85875	1.92203	1.84805
1.61591	1.85939	1.92215	1.84871
1.61743	1.86007	1.92217	1.84932
1.61896	1.86078	1.9221	1.84987
1.62048	1.86153	1.92194	1.85036
1.62201	1.8623	1.92169	1.85079
1.62354	1.86311	1.92135	1.85117
1.62506	1.86395	1.92094	1.8515
1.62659	1.86482	1.92044	1.85178
1.62811	1.86571	1.91988	1.852
1.62964	1.86662	1.91924	1.85218
1.63116	1.86755	1.91854	1.85232
1.63269	1.86849	1.91777	1.85242
1.63422	1.86945	1.91694	1.85248
1.63574	1.87041	1.91607	1.85251
1.63727	1.87136	1.91514	1.85251
1.63879	1.87232	1.91416	1.85248
1.64032	1.87326	1.91314	1.85243
1.64185	1.87419	1.91207	1.85235
1.64337	1.87509	1.91098	1.85226
1.6449	1.87596	1.90984	1.85214
1.64642	1.8768	1.90868	1.85202
1.64795	1.87759	1.90749	1.85188
1.64948	1.87833	1.90627	1.85174
1.651	1.87902	1.90503	1.85158
1.65253	1.87965	1.90377	1.85142
1.65405	1.88022	1.90249	1.85125
1.65558	1.88072	1.9012	1.85107
1.6571	1.88115	1.89989	1.85088
1.65863	1.8815	1.89856	1.85068
1.66016	1.88178	1.89723	1.85047
1.66168	1.88197	1.89587	1.85024
1.66321	1.88208	1.89451	1.84999
1.66473	1.88211	1.89314	1.84972
1.66626	1.88205	1.89175	1.84942
1.66779	1.8819	1.89035	1.84908
1.66931	1.88166	1.88893	1.8487
1.67084	1.88134	1.88749	1.84827
1.67236	1.88093	1.88603	1.84779
1.67389	1.88044	1.88455	1.84724
1.67542	1.87986	1.88304	1.84662
1.67694	1.8792	1.88152	1.84592
1.67847	1.87846	1.87996	1.84514
1.67999	1.87764	1.87838	1.84426
1.68152	1.87674	1.87678	1.84328
1.68304	1.87577	1.87514	1.8422
1.68457	1.87473	1.87348	1.841
1.6861	1.87362	1.87178	1.83968
1.68762	1.87245	1.87005	1.83823
1.68915	1.87121	1.86829	1.83665
1.69067	1.86992	1.86649	1.83494
1.6922	1.86858	1.86466	1.83308
1.69373	1.8672	1.86279	1.83107
1.69525	1.86576	1.86088	1.82892
1.69678	1.86429	1.85893	1.82661
1.6983	1.86278	1.85692	1.82415
1.69983	1.86123	1.85487	1.82153
1.70135	1.85966	1.85276	1.81875
1.70288	1.85806	1.8506	1.81581
1.70441	1.85644	1.84836	1.81271
1.70593	1.85479	1.84607	1.80945
1.70746	1.85312	1.8437	1.80603
1.70898	1.85144	1.84125	1.80245
1.71051	1.84974	1.83872	1.79871
1.71204	1.84803	1.8361	1.79483
1.71356	1.84631	1.83339	1.79079
1.71509	1.84458	1.83059	1.78662
1.71661	1.84285	1.82769	1.78231
1.71814	1.84112	1.82468	1.77787
1.71967	1.83939	1.82157	1.77331
1.72119	1.83767	1.81835	1.76864
1.72272	1.83595	1.81501	1.76386
1.72424	1.83423	1.81156	1.75899
1.72577	1.83253	1.808	1.75404
1.72729	1.83083	1.80431	1.749
1.72882	1.82915	1.80051	1.74391
1.73035	1.82749	1.79658	1.73876
1.73187	1.82584	1.79254	1.73356
1.7334	1.82422	1.78838	1.72832
1.73492	1.82262	1.7841	1.72307
1.73645	1.82105	1.7797	1.7178
1.73798	1.81951	1.77519	1.71253
1.7395	1.81801	1.77056	1.70727
1.74103	1.81654	1.76582	1.70203
1.74255	1.81511	1.76097	1.69682
1.74408	1.81372	1.75602	1.69164
1.74561	1.81239	1.75096	1.68652
1.74713	1.8111	1.7458	1.68145
1.74866	1.80986	1.74054	1.67644
1.75018	1.80868	1.73518	1.67151
1.75171	1.80756	1.72973	1.66665
1.75323	1.8065	1.72417	1.66188
1.75476	1.80551	1.71853	1.6572
1.75629	1.80458	1.7128	1.65261
1.75781	1.80372	1.70699	1.64813
1.75934	1.80292	1.70108	1.64374
1.76086	1.8022	1.69509	1.63946
1.76239	1.80154	1.68902	1.63529
1.76392	1.80095	1.68285	1.63122
1.76544	1.80043	1.6766	1.62726
1.76697	1.79997	1.67025	1.6234
1.76849	1.79957	1.66381	1.61964
1.77002	1.79922	1.65728	1.61597
1.77155	1.79891	1.65065	1.6124
1.77307	1.79865	1.64393	1.60891
1.7746	1.79842	1.63711	1.6055
1.77612	1.79821	1.63018	1.60217
1.77765	1.79802	1.62316	1.5989
1.77917	1.79783	1.61604	1.5957
1.7807	1.79764	1.60882	1.59254
1.78223	1.79743	1.6015	1.58942
1.78375	1.7972	1.5941	1.58634
1.78528	1.79693	1.5866	1.58328
1.7868	1.7966	1.57902	1.58023
1.78833	1.79621	1.57135	1.57719
1.78986	1.79574	1.56361	1.57415
1.79138	1.79519	1.55579	1.5711
1.79291	1.79453	1.54791	1.56803
1.79443	1.79377	1.53998	1.56493
1.79596	1.79288	1.532	1.5618
1.79749	1.79186	1.52399	1.55863
1.79901	1.79071	1.51595	1.55541
1.80054	1.7894	1.5079	1.55214
1.80206	1.78793	1.49984	1.54882
1.80359	1.78628	1.4918	1.54545
1.80511	1.78446	1.48379	1.54203
1.80664	1.78245	1.47582	1.53855
1.80817	1.78025	1.4679	1.53502
1.80969	1.77784	1.46005	1.53143
1.81122	1.77523	1.45228	1.52781
1.81274	1.77239	1.44462	1.52414
1.81427	1.76933	1.43707	1.52043
1.8158	1.76604	1.42965	1.5167
1.81732	1.76251	1.42238	1.51294
1.81885	1.75874	1.41526	1.50917
1.82037	1.75472	1.40831	1.50539
1.8219	1.75045	1.40155	1.50161
1.82343	1.74593	1.39499	1.49784
1.82495	1.74114	1.38863	1.49408
1.82648	1.73609	1.38249	1.49035
1.828	1.73078	1.37658	1.48664
1.82953	1.7252	1.37089	1.48297
1.83105	1.71934	1.36543	1.47933
1.83258	1.71321	1.36022	1.47573
1.83411	1.70682	1.35523	1.47217
1.83563	1.70017	1.35049	1.46865
1.83716	1.69325	1.34599	1.46517
1.83868	1.68608	1.34172	1.46174
1.84021	1.67865	1.33768	1.45836
1.84174	1.67097	1.33387	1.45501
1.84326	1.66304	1.33028	1.4517
1.84479	1.65488	1.32689	1.44842
1.84631	1.64647	1.32371	1.44519
1.84784	1.63783	1.32073	1.44199
1.84937	1.62897	1.31794	1.43882
1.85089	1.61989	1.31533	1.43567
1.85242	1.61059	1.31291	1.43254
1.85394	1.60109	1.31066	1.42944
1.85547	1.5914	1.30856	1.42634
1.85699	1.58152	1.30662	1.42327
1.85852	1.57147	1.30482	1.4202
1.86005	1.56125	1.30315	1.41714
1.86157	1.55087	1.3016	1.41408
1.8631	1.54035	1.30017	1.41102
1.86462	1.5297	1.29884	1.40796
1.86615	1.51891	1.29759	1.4049
1.86768	1.50802	1.29642	1.40183
1.8692	1.49702	1.29531	1.39876
1.87073	1.48594	1.29424	1.39568
1.87225	1.47479	1.29321	1.39259
1.87378	1.46359	1.29219	1.38949
1.87531	1.45235	1.29118	1.38638
1.87683	1.4411	1.29017	1.38327
1.87836	1.42984	1.28913	1.38015
1.87988	1.41861	1.28806	1.37703
1.88141	1.40741	1.28695	1.3739
1.88293	1.39628	1.28578	1.37078
1.88446	1.38522	1.28455	1.36766
1.88599	1.37427	1.28324	1.36453
1.88751	1.36343	1.28185	1.3614
1.88904	1.35274	1.28038	1.35826
1.89056	1.34222	1.27882	1.35512
1.89209	1.33187	1.27716	1.35197
1.89362	1.32174	1.27541	1.34881
1.89514	1.31182	1.27356	1.34563
1.89667	1.30215	1.27161	1.34244
1.89819	1.29273	1.26956	1.33923
1.89972	1.28359	1.26742	1.33599
1.90125	1.27475	1.26519	1.33271
1.90277	1.26621	1.26287	1.3294
1.9043	1.25799	1.26048	1.32603
1.90582	1.2501	1.25801	1.32262
1.90735	1.24255	1.25549	1.31915
1.90887	1.23535	1.2529	1.31561
1.9104	1.2285	1.25027	1.312
1.91193	1.22201	1.2476	1.30832
1.91345	1.21588	1.24491	1.30456
1.91498	1.21011	1.2422	1.30071
1.9165	1.2047	1.23948	1.29677
1.91803	1.19964	1.23678	1.29273
1.91956	1.19493	1.2341	1.2886
1.92108	1.19057	1.23145	1.28438
1.92261	1.18653	1.22884	1.28005
1.92413	1.18281	1.22627	1.27563
1.92566	1.1794	1.22376	1.27112
1.92719	1.17627	1.2213	1.26652
1.92871	1.1734	1.21891	1.26183
1.93024	1.17077	1.21658	1.25706
1.93176	1.16837	1.21432	1.25221
1.93329	1.16616	1.21213	1.24729
1.93481	1.16413	1.21	1.2423
1.93634	1.16225	1.20794	1.23724
1.93787	1.16051	1.20593	1.23214
1.93939	1.15887	1.20398	1.227
1.94092	1.15732	1.20206	1.22181
1.94244	1.15583	1.20019	1.2166
1.94397	1.15438	1.19833	1.21137
1.9455	1.15294	1.19649	1.20612
1.94702	1.15149	1.19465	1.20087
1.94855	1.15001	1.19279	1.19562
1.95007	1.14846	1.19089	1.19036
1.9516	1.14685	1.18895	1.18512
1.95312	1.14513	1.18694	1.17988
1.95465	1.1433	1.18485	1.17466
1.95618	1.14134	1.18268	1.16946
1.9577	1.13924	1.1804	1.16427
1.95923	1.13698	1.178	1.1591
1.96075	1.13455	1.17545	1.15395
1.96228	1.13193	1.17275	1.14883
1.96381	1.12912	1.16988	1.14374
1.96533	1.12611	1.16683	1.13867
1.96686	1.12289	1.16358	1.13361
1.96838	1.11945	1.16013	1.12858
1.96991	1.1158	1.15647	1.12355
1.97144	1.11193	1.15258	1.11853
1.97296	1.10784	1.14848	1.11351
1.97449	1.10354	1.14415	1.10849
1.97601	1.09902	1.13959	1.10347
1.97754	1.09428	1.13482	1.09843
1.97906	1.08932	1.12982	1.09338
1.98059	1.08415	1.12461	1.0883
1.98212	1.07877	1.11919	1.08319
1.98364	1.0732	1.11358	1.07805
1.98517	1.06743	1.10779	1.07286
1.98669	1.06149	1.10182	1.06762
1.98822	1.05536	1.0957	1.06232
1.98975	1.04906	1.08943	1.05695
1.99127	1.04259	1.08302	1.05149
1.9928	1.03597	1.0765	1.04595
1.99432	1.0292	1.06989	1.0403
1.99585	1.0223	1.06318	1.03455
1.99738	1.01528	1.05641	1.02868
1.9989	1.00815	1.04959	1.02269
2.00043	1.00091	1.04273	1.01656
2.00195	0.993584	1.03583	1.01029
2.00348	0.986176	1.02892	1.00386
2.005	0.978699	1.022	0.997287
2.00653	0.971159	1.01509	0.990551
2.00806	0.963565	1.00818	0.983654
2.00958	0.955923	1.0013	0.976595
2.01111	0.948241	0.994448	0.96937
2.01263	0.940528	0.987635	0.961979
2.01416	0.932789	0.980868	0.954423
2.01569	0.925032	0.974151	0.946702
2.01721	0.917259	0.967488	0.938821
2.01874	0.909474	0.960881	0.930784
2.02026	0.90168	0.954337	0.922597
2.02179	0.893881	0.947859	0.914267
2.02332	0.886074	0.941446	0.905806
2.02484	0.878256	0.935098	0.897225
2.02637	0.870425	0.928812	0.888535
2.02789	0.862575	0.922583	0.879748
2.02942	0.854704	0.916402	0.870875
2.03094	0.846806	0.910263	0.861935
2.03247	0.838875	0.904156	0.852944
2.034	0.830902	0.898076	0.843921
2.03552	0.822883	0.892014	0.834885
2.03705	0.814811	0.885957	0.825857
2.03857	0.806682	0.879891	0.816863
2.0401	0.798488	0.873803	0.807927
2.04163	0.79022	0.86768	0.799075
2.04315	0.781876	0.861507	0.790331
2.04468	0.773453	0.855272	0.781717
2.0462	0.764944	0.84896	0.773256
2.04773	0.756342	0.842557	0.764971
2.04926	0.747645	0.836049	0.756884
2.05078	0.738854	0.829424	0.749018
2.05231	0.729971	0.822675	0.741393
2.05383	0.720993	0.815793	0.734026
2.05536	0.711921	0.808769	0.726936
2.05688	0.70276	0.801593	0.720142
2.05841	0.693515	0.794256	0.713656
2.05994	0.684192	0.786752	0.707489
2.06146	0.674797	0.779077	0.701649
2.06299	0.665342	0.77123	0.696145
2.06451	0.655839	0.763212	0.690984
2.06604	0.6463	0.755023	0.686169
2.06757	0.636738	0.746664	0.681702
2.06909	0.627167	0.738138	0.67758
2.07062	0.617605	0.729448	0.673802
2.07214	0.608068	0.720599	0.670362
2.07367	0.598577	0.711599	0.667257
2.0752	0.589152	0.702458	0.664483
2.07672	0.579813	0.693187	0.662032
2.07825	0.570581	0.683802	0.659896
2.07977	0.561479	0.674315	0.658066
2.0813	0.552526	0.66474	0.656529
2.08282	0.543745	0.655093	0.655269
2.08435	0.535158	0.645389	0.654272
2.08588	0.526787	0.635643	0.653523
2.0874	0.518649	0.625871	0.653005
2.08893	0.51076	0.616088	0.652703
2.09045	0.503136	0.606311	0.652596
2.09198	0.495792	0.596559	0.652665
2.09351	0.488744	0.586851	0.652886
2.09503	0.482007	0.577202	0.65324
2.09656	0.475592	0.567627	0.653706
2.09808	0.469512	0.558144	0.654262
2.09961	0.46378	0.548769	0.654885
2.10114	0.458406	0.539519	0.655554
2.10266	0.453398	0.530409	0.656246
2.10419	0.448762	0.521455	0.65694
2.10571	0.444502	0.512673	0.657612
2.10724	0.440623	0.504073	0.658241
2.10876	0.437125	0.495664	0.658801
2.11029	0.434008	0.487453	0.659269
2.11182	0.431268	0.479455	0.659622
2.11334	0.4289	0.471687	0.659836
2.11487	0.426898	0.46416	0.659889
2.11639	0.42526	0.456881	0.659758
2.11792	0.423978	0.449858	0.659428
2.11945	0.423037	0.443099	0.658883
2.12097	0.422423	0.43661	0.658112
2.1225	0.422123	0.430395	0.657105
2.12402	0.422123	0.424459	0.65585
2.12555	0.422399	0.418804	0.654336
2.12708	0.422935	0.413431	0.652556
2.1286	0.423711	0.408341	0.650508
2.13013	0.424714	0.403532	0.648188
2.13165	0.425928	0.399004	0.645598
2.13318	0.42733	0.394756	0.642737
2.1347	0.428891	0.390785	0.639612
2.13623	0.430586	0.387087	0.636233
2.13776	0.432392	0.383655	0.63261
2.13928	0.434286	0.380486	0.628756
2.14081	0.436244	0.377576	0.624684
2.14233	0.438242	0.374922	0.62041
2.14386	0.44026	0.37252	0.615951
2.14539	0.442272	0.37036	0.611325
2.14691	0.444255	0.368435	0.606551
2.14844	0.44619	0.366735	0.601648
2.14996	0.448055	0.365255	0.596636
2.15149	0.449832	0.363985	0.591532
2.15302	0.451502	0.362912	0.586356
2.15454	0.453044	0.362026	0.581129
2.15607	0.454443	0.361313	0.575867
2.15759	0.455683	0.360763	0.57059
2.15912	0.45675	0.360361	0.565316
2.16064	0.457628	0.360094	0.560061
2.16217	0.458306	0.359948	0.554841
2.1637	0.45877	0.359908	0.54967
2.16522	0.459008	0.359959	0.544562
2.16675	0.459013	0.360082	0.539529
2.16827	0.458776	0.360259	0.534586
2.1698	0.458291	0.360473	0.529744
2.17133	0.457552	0.36071	0.525016
2.17285	0.456554	0.360953	0.520408
2.17438	0.455291	0.361185	0.515929
2.1759	0.45376	0.361388	0.511586
2.17743	0.451962	0.361549	0.507384
2.17896	0.449895	0.361653	0.503329
2.18048	0.447562	0.361688	0.499426
2.18201	0.444964	0.361644	0.495677
2.18353	0.442106	0.36151	0.492082
2.18506	0.43899	0.361277	0.488643
2.18658	0.435622	0.360939	0.485356
2.18811	0.432012	0.360487	0.482221
2.18964	0.428166	0.359915	0.479233
2.19116	0.424091	0.359218	0.47639
2.19269	0.419794	0.358396	0.473686
2.19421	0.415289	0.357445	0.471114
2.19574	0.410588	0.356368	0.468666
2.19727	0.405703	0.355166	0.466335
2.19879	0.400644	0.353842	0.464111
2.20032	0.395429	0.3524	0.461989
2.20184	0.390075	0.350845	0.459963
2.20337	0.384596	0.349184	0.458024
2.2049	0.379007	0.347423	0.456165
2.20642	0.373322	0.345567	0.454377
2.20795	0.367556	0.343625	0.452652
2.20947	0.361728	0.341606	0.450981
2.211	0.355854	0.339518	0.449353
2.21252	0.349951	0.337374	0.447756
2.21405	0.344035	0.335184	0.446176
2.21558	0.338122	0.332956	0.444605
2.2171	0.332225	0.330701	0.443033
2.21863	0.326359	0.328429	0.44145
2.22015	0.320538	0.326152	0.439844
2.22168	0.314778	0.323881	0.438203
2.22321	0.30909	0.321628	0.436515
2.22473	0.303488	0.319407	0.434769
2.22626	0.297982	0.317226	0.432956
2.22778	0.292584	0.315098	0.431066
2.22931	0.287302	0.313034	0.429089
2.23083	0.282146	0.311045	0.427014
2.23236	0.277122	0.309137	0.424831
2.23389	0.272239	0.307321	0.422531
2.23541	0.267502	0.305604	0.42011
2.23694	0.262917	0.303995	0.417566
2.23846	0.258487	0.3025	0.414894
2.23999	0.254214	0.301127	0.412095
2.24152	0.250101	0.299879	0.409166
2.24304	0.246145	0.298763	0.406106
2.24457	0.242346	0.297781	0.402915
2.24609	0.238703	0.296936	0.399592
2.24762	0.235215	0.296231	0.39614
2.24915	0.231877	0.295667	0.392563
2.25067	0.228686	0.295247	0.388865
2.2522	0.225639	0.294971	0.385049
2.25372	0.22273	0.294834	0.38112
2.25525	0.219953	0.294836	0.377082
2.25677	0.217302	0.294972	0.372943
2.2583	0.21477	0.295242	0.368709
2.25983	0.212352	0.295639	0.364386
2.26135	0.210043	0.29616	0.35998
2.26288	0.207836	0.296801	0.3555
2.2644	0.205728	0.297555	0.350951
2.26593	0.203713	0.298415	0.346341
2.26746	0.201787	0.299375	0.341677
2.26898	0.19995	0.300427	0.336964
2.27051	0.198196	0.301567	0.332208
2.27203	0.196523	0.302787	0.327415
2.27356	0.19493	0.304079	0.32259
2.27509	0.193417	0.305434	0.317739
2.27661	0.191984	0.306843	0.312865
2.27814	0.190629	0.308298	0.307975
2.27966	0.189352	0.309792	0.303075
2.28119	0.188151	0.311315	0.29817
2.28271	0.18703	0.312861	0.293263
2.28424	0.185988	0.31442	0.288361
2.28577	0.185028	0.315985	0.283468
2.28729	0.184154	0.317549	0.278589
2.28882	0.183367	0.319103	0.273729
2.29034	0.182673	0.32064	0.268891
2.29187	0.182074	0.322153	0.26408
2.2934	0.181572	0.323635	0.2593
2.29492	0.181173	0.32508	0.254556
2.29645	0.180882	0.326481	0.249854
2.29797	0.180703	0.327832	0.245197
2.2995	0.180639	0.329127	0.240591
2.30103	0.180693	0.330361	0.236039
2.30255	0.180871	0.331527	0.231544
2.30408	0.181176	0.332619	0.22711
2.3056	0.181613	0.333629	0.222743
2.30713	0.182186	0.334552	0.218447
2.30865	0.182898	0.335381	0.214226
2.31018	0.183751	0.336109	0.210084
2.31171	0.184747	0.336728	0.206021
2.31323	0.185888	0.337232	0.20204
2.31476	0.187176	0.337615	0.198141
2.31628	0.188613	0.337869	0.194327
2.31781	0.190201	0.337988	0.190597
2.31934	0.191939	0.337963	0.186954
2.32086	0.193825	0.337789	0.183396
2.32239	0.195858	0.337458	0.179923
2.32391	0.198032	0.336964	0.176531
2.32544	0.200344	0.336303	0.173217
2.32697	0.20279	0.335468	0.169979
2.32849	0.205363	0.334455	0.166816
2.33002	0.208057	0.333262	0.163723
2.33154	0.210864	0.331884	0.160698
2.33307	0.213775	0.330316	0.157737
2.33459	0.21678	0.328556	0.154836
2.33612	0.219867	0.326601	0.151992
2.33765	0.223025	0.324449	0.149203
2.33917	0.226241	0.3221	0.146465
2.3407	0.229502	0.319554	0.143777
2.34222	0.232792	0.316812	0.141135
2.34375	0.236096	0.313876	0.138537
2.34528	0.239398	0.310749	0.135984
2.3468	0.242681	0.307434	0.133472
2.34833	0.245928	0.303936	0.131001
2.34985	0.249123	0.300262	0.12857
2.35138	0.252247	0.296417	0.126178
2.35291	0.255283	0.292409	0.123825
2.35443	0.258211	0.288246	0.121511
2.35596	0.261016	0.283936	0.119236
2.35748	0.26368	0.279491	0.117001
2.35901	0.266186	0.27492	0.114806
2.36053	0.268519	0.270236	0.112654
2.36206	0.270665	0.265453	0.110546
2.36359	0.272611	0.260582	0.108483
2.36511	0.274341	0.255636	0.106468
2.36664	0.275843	0.250628	0.104505
2.36816	0.277107	0.245571	0.102599
2.36969	0.278123	0.24048	0.100752
2.37122	0.278881	0.235368	0.098965
2.37274	0.279377	0.230248	0.0972394
2.37427	0.279604	0.225133	0.0955779
2.37579	0.27956	0.220035	0.0939827
2.37732	0.279242	0.214964	0.092457
2.37885	0.278651	0.209932	0.0910027
2.38037	0.277786	0.204953	0.0896192
2.3819	0.276649	0.200035	0.0883054
2.38342	0.275246	0.195189	0.0870609
2.38495	0.273582	0.190423	0.0858857
2.38647	0.271664	0.18575	0.0847795
2.388	0.2695	0.181176	0.0837409
2.38953	0.267099	0.17671	0.0827682
2.39105	0.264472	0.172361	0.0818602
2.39258	0.26163	0.168135	0.0810157
2.3941	0.258585	0.164041	0.0802332
2.39563	0.255352	0.160084	0.079511
2.39716	0.251944	0.156271	0.0788471
2.39868	0.248376	0.152607	0.0782396
2.40021	0.244664	0.149098	0.0776864
2.40173	0.240823	0.145746	0.0771848
2.40326	0.23687	0.142555	0.0767313
2.40479	0.232819	0.139527	0.0763229
2.40631	0.228686	0.136663	0.075957
2.40784	0.224487	0.133965	0.0756308
2.40936	0.220238	0.131435	0.075341
2.41089	0.215954	0.129071	0.0750843
2.41241	0.21165	0.126874	0.0748571
2.41394	0.20734	0.12484	0.0746562
2.41547	0.203037	0.122969	0.0744781
2.41699	0.198755	0.121258	0.0743197
2.41852	0.194506	0.119704	0.0741775
2.42004	0.190302	0.118306	0.0740477
2.42157	0.186153	0.11706	0.0739273
2.4231	0.182069	0.115964	0.0738134
2.42462	0.178059	0.115013	0.0737034
2.42615	0.174131	0.114205	0.0735943
2.42767	0.170291	0.113535	0.0734827
2.4292	0.166547	0.113	0.0733657
2.43073	0.162904	0.112598	0.0732401
2.43225	0.159367	0.112323	0.0731027
2.43378	0.155942	0.112171	0.0729502
2.4353	0.152631	0.112136	0.0727797
2.43683	0.149438	0.112212	0.0725884
2.43835	0.146361	0.112393	0.0723734
2.43988	0.143405	0.112671	0.0721323
2.44141	0.140569	0.113039	0.0718632
2.44293	0.137857	0.11349	0.0715641
2.44446	0.135265	0.114016	0.0712336
2.44598	0.132794	0.114608	0.070871
2.44751	0.130444	0.115257	0.0704753
2.44904	0.128214	0.115954	0.0700461
2.45056	0.126099	0.116688	0.0695837
2.45209	0.124098	0.117452	0.0690883
2.45361	0.122212	0.118236	0.0685605
2.45514	0.120437	0.11903	0.0680014
2.45667	0.118771	0.119826	0.0674123
2.45819	0.117212	0.120616	0.0667946
2.45972	0.115756	0.121392	0.0661496
2.46124	0.114401	0.122147	0.0654791
2.46277	0.113143	0.122871	0.064785
2.46429	0.11198	0.123559	0.0640694
2.46582	0.110908	0.124201	0.0633346
2.46735	0.109923	0.124792	0.0625826
2.46887	0.109021	0.125324	0.0618157
2.4704	0.108197	0.125792	0.0610361
2.47192	0.107445	0.12619	0.0602463
2.47345	0.106763	0.126516	0.0594488
2.47498	0.106147	0.126764	0.0586459
2.4765	0.105593	0.126933	0.0578401
2.47803	0.105095	0.127018	0.0570339
2.47955	0.104649	0.127018	0.0562292
2.48108	0.104251	0.126932	0.0554277
2.4826	0.103897	0.126758	0.054631
2.48413	0.103581	0.126495	0.0538409
2.48566	0.1033	0.126143	0.0530593
2.48718	0.10305	0.125704	0.0522877
2.48871	0.102826	0.125178	0.0515276
2.49023	0.102625	0.124566	0.0507803
2.49176	0.102443	0.123871	0.0500474
2.49329	0.102278	0.123095	0.04933
2.49481	0.102124	0.122241	0.048629
2.49634	0.101981	0.121312	0.0479454
2.49786	0.101845	0.120311	0.0472798
2.49939	0.101713	0.119243	0.0466326
2.50092	0.101583	0.118111	0.0460044
2.50244	0.101454	0.116919	0.0453963
2.50397	0.101322	0.115672	0.0448091
2.50549	0.101188	0.114373	0.0442434
2.50702	0.101049	0.113028	0.0436999
2.50854	0.100905	0.111642	0.0431792
2.51007	0.100754	0.110218	0.0426817
2.5116	0.100595	0.108762	0.0422077
2.51312	0.100426	0.107278	0.0417569
2.51465	0.100246	0.105771	0.0413299
2.51617	0.100057	0.104245	0.0409269
2.5177	0.0998562	0.102702	0.040548
2.51923	0.0996442	0.101149	0.0401936
2.52075	0.0994194	0.0995877	0.0398635
2.52228	0.0991804	0.0980219	0.0395581
2.5238	0.0989268	0.0964544	0.0392774
2.52533	0.0986595	0.0948878	0.0390212
2.52686	0.0983794	0.0933249	0.0387893
2.52838	0.0980869	0.0917686	0.0385812
2.52991	0.0977823	0.0902216	0.0383967
2.53143	0.0974662	0.0886858	0.0382353
2.53296	0.0971396	0.0871627	0.0380968
2.53448	0.0968035	0.085654	0.0379805
2.53601	0.0964585	0.0841614	0.0378859
2.53754	0.096105	0.082686	0.037812
2.53906	0.0957437	0.0812293	0.037758
2.54059	0.0953748	0.0797925	0.0377231
2.54211	0.0949987	0.078377	0.0377065
2.54364	0.0946158	0.0769837	0.0377071
2.54517	0.0942265	0.0756135	0.0377239
2.54669	0.0938309	0.0742675	0.0377561
2.54822	0.093429	0.0729466	0.0378026
2.54974	0.0930204	0.0716516	0.0378622
2.55127	0.0926041	0.070383	0.037934
2.5528	0.0921795	0.0691413	0.0380168
2.55432	0.091746	0.0679274	0.0381097
2.55585	0.0913026	0.0667423	0.0382118
2.55737	0.0908483	0.065587	0.0383222
2.5589	0.0903818	0.0644628	0.0384399
2.56042	0.0899017	0.063371	0.0385638
2.56195	0.0894066	0.0623121	0.038693
2.56348	0.088895	0.0612867	0.0388267
2.565	0.0883653	0.0602954	0.0389639
2.56653	0.0878158	0.0593392	0.0391036
2.56805	0.0872451	0.0584186	0.0392449
2.56958	0.0866515	0.057534	0.0393868
2.57111	0.0860333	0.0566854	0.0395288
2.57263	0.085389	0.0558721	0.0396701
2.57416	0.0847169	0.0550933	0.0398098
2.57568	0.0840153	0.0543488	0.0399472
2.57721	0.083283	0.0536375	0.0400817
2.57874	0.0825188	0.0529584	0.0402126
2.58026	0.0817221	0.0523102	0.0403389
2.58179	0.0808928	0.0516911	0.04046
2.58331	0.0800305	0.0510994	0.0405751
2.58484	0.0791344	0.0505332	0.0406836
2.58636	0.0782044	0.0499909	0.0407848
2.58789	0.0772404	0.0494711	0.0408787
2.58942	0.0762423	0.0489719	0.0409649
2.59094	0.0752108	0.0484918	0.0410431
2.59247	0.0741466	0.0480296	0.0411126
2.59399	0.0730503	0.0475836	0.0411732
2.59552	0.0719234	0.0471519	0.0412243
2.59705	0.0707677	0.0467325	0.0412656
2.59857	0.0695856	0.0463237	0.0412968
2.6001	0.0683788	0.0459242	0.0413176
2.60162	0.0671489	0.0455327	0.0413277
2.60315	0.065898	0.0451473	0.041327
2.60468	0.0646284	0.0447665	0.041315
2.6062	0.0633425	0.044389	0.0412912
2.60773	0.0620431	0.0440137	0.0412551
2.60925	0.0607326	0.0436394	0.0412063
2.61078	0.0594136	0.043265	0.0411446
2.6123	0.0580893	0.0428894	0.0410698
2.61383	0.0567628	0.0425118	0.0409817
2.61536	0.0554366	0.0421318	0.0408798
2.61688	0.0541136	0.0417487	0.0407639
2.61841	0.0527969	0.0413623	0.0406339
2.61993	0.0514889	0.040972	0.0404898
2.62146	0.0501926	0.0405776	0.0403313
2.62299	0.0489109	0.0401793	0.040158
2.62451	0.0476461	0.0397774	0.0399699
2.62604	0.0464005	0.0393714	0.0397667
2.62756	0.0451764	0.0389611	0.0395486
2.62909	0.0439761	0.038546	0.0393154
2.63062	0.0428014	0.0381264	0.0390675
2.63214	0.0416542	0.0377025	0.0388049
2.63367	0.0405362	0.0372744	0.0385279
2.63519	0.0394491	0.0368423	0.0382367
2.63672	0.0383942	0.0364064	0.0379315
2.63824	0.0373724	0.0359676	0.0376129
2.63977	0.0363842	0.0355265	0.0372814
2.6413	0.0354305	0.0350836	0.0369375
2.64282	0.0345118	0.0346395	0.0365818
2.64435	0.0336287	0.0341951	0.0362151
2.64587	0.0327815	0.0337512	0.0358379
2.6474	0.0319702	0.0333089	0.0354508
2.64893	0.0311947	0.032869	0.0350547
2.65045	0.0304546	0.0324324	0.0346503
2.65198	0.0297497	0.032	0.0342384
2.6535	0.0290798	0.0315725	0.0338199
2.65503	0.0284447	0.0311511	0.0333954
2.65656	0.0278435	0.0307365	0.0329661
2.65808	0.0272756	0.0303294	0.0325327
2.65961	0.0267402	0.0299309	0.0320962
2.66113	0.0262372	0.0295415	0.0316573
2.66266	0.025766	0.029162	0.031217
2.66418	0.025326	0.0287931	0.0307764
2.66571	0.0249167	0.0284352	0.0303361
2.66724	0.0245383	0.0280891	0.0298973
2.66876	0.0241901	0.0277551	0.0294609
2.67029	0.0238705	0.0274337	0.0290277
2.67181	0.0235791	0.0271252	0.0285985
2.67334	0.0233159	0.0268301	0.0281743
2.67487	0.0230806	0.026549	0.0277563
2.67639	0.0228732	0.026282	0.0273454
2.67792	0.0226927	0.0260295	0.0269423
2.67944	0.0225369	0.0257916	0.0265479
2.68097	0.0224041	0.0255686	0.0261629
2.6825	0.0222928	0.0253604	0.0257884
2.68402	0.0222019	0.0251671	0.0254248
2.68555	0.0221298	0.0249887	0.0250731
2.68707	0.0220753	0.0248249	0.0247339
2.6886	0.022037	0.0246757	0.0244076
2.69012	0.0220136	0.0245407	0.0240949
2.69165	0.0220038	0.0244197	0.0237963
2.69318	0.0220064	0.0243124	0.0235122
2.6947	0.02202	0.0242186	0.0232428
2.69623	0.0220436	0.024138	0.0229884
2.69775	0.0220758	0.0240704	0.0227495
2.69928	0.0221156	0.0240155	0.0225264
2.70081	0.0221617	0.0239731	0.0223192
2.70233	0.0222132	0.0239428	0.022128
2.70386	0.0222691	0.0239244	0.0219528
2.70538	0.0223281	0.0239178	0.0217935
2.70691	0.0223893	0.023923	0.0216501
2.70844	0.022452	0.0239399	0.0215223
2.70996	0.0225151	0.0239682	0.02141
2.71149	0.022578	0.0240079	0.021313
2.71301	0.0226396	0.0240588	0.0212309
2.71454	0.0226994	0.0241206	0.0211634
2.71606	0.0227565	0.024193	0.0211102
2.71759	0.0228102	0.024276	0.0210706
2.71912	0.0228599	0.0243692	0.0210443
2.72064	0.0229049	0.0244723	0.0210309
2.72217	0.0229446	0.0245852	0.0210298
2.72369	0.0229787	0.0247078	0.0210404
2.72522	0.0230066	0.0248397	0.0210619
2.72675	0.0230279	0.0249805	0.0210936
2.72827	0.0230424	0.0251298	0.0211347
2.7298	0.0230498	0.0252873	0.0211844
2.73132	0.0230499	0.0254528	0.0212419
2.73285	0.0230424	0.0256259	0.0213063
2.73438	0.0230275	0.0258064	0.0213767
2.7359	0.023005	0.025994	0.0214521
2.73743	0.0229752	0.0261881	0.0215317
2.73895	0.0229381	0.0263884	0.0216144
2.74048	0.0228941	0.0265945	0.0216991
2.742	0.0228433	0.026806	0.0217848
2.74353	0.0227861	0.0270224	0.0218705
2.74506	0.0227229	0.0272432	0.0219553
2.74658	0.022654	0.0274679	0.0220384
2.74811	0.02258	0.0276961	0.0221189
2.74963	0.0225015	0.0279272	0.0221959
2.75116	0.022419	0.0281604	0.0222684
2.75269	0.0223331	0.0283953	0.0223355
2.75421	0.0222444	0.0286311	0.0223964
2.75574	0.0221536	0.0288671	0.0224505
2.75726	0.0220613	0.0291026	0.0224971
2.75879	0.0219681	0.0293368	0.0225357
2.76031	0.0218746	0.0295692	0.0225657
2.76184	0.0217815	0.0297988	0.0225868
2.76337	0.0216895	0.030025	0.0225984
2.76489	0.0215992	0.030247	0.0226002
2.76642	0.0215112	0.030464	0.0225919
2.76794	0.0214262	0.0306752	0.0225734
2.76947	0.0213449	0.0308798	0.0225445
2.771	0.0212677	0.0310771	0.0225052
2.77252	0.0211954	0.0312664	0.0224554
2.77405	0.0211282	0.0314469	0.022395
2.77557	0.0210667	0.031618	0.0223241
2.7771	0.0210112	0.0317789	0.0222431
2.77863	0.0209622	0.0319291	0.0221521
2.78015	0.0209202	0.0320682	0.0220513
2.78168	0.0208854	0.0321956	0.021941
2.7832	0.0208578	0.0323108	0.0218215
2.78473	0.0208377	0.0324133	0.0216932
2.78625	0.0208251	0.0325029	0.0215565
2.78778	0.0208202	0.0325793	0.021412
2.78931	0.020823	0.0326421	0.0212601
2.79083	0.0208335	0.0326913	0.0211014
2.79236	0.0208517	0.0327267	0.0209364
2.79388	0.0208773	0.0327483	0.0207659
2.79541	0.0209105	0.0327562	0.0205904
2.79694	0.0209509	0.0327505	0.0204107
2.79846	0.0209984	0.0327313	0.0202274
2.79999	0.0210529	0.0326988	0.0200414
2.80151	0.021114	0.0326535	0.0198533
2.80304	0.0211816	0.0325959	0.0196639
2.80457	0.0212554	0.0325264	0.0194738
2.80609	0.0213352	0.0324456	0.0192838
2.80762	0.0214206	0.0323539	0.0190945
2.80914	0.0215113	0.032252	0.0189066
2.81067	0.0216071	0.0321406	0.0187207
2.81219	0.0217075	0.0320204	0.0185374
2.81372	0.0218121	0.0318922	0.0183573
2.81525	0.0219206	0.0317568	0.0181809
2.81677	0.0220327	0.0316148	0.0180087
2.8183	0.0221479	0.0314671	0.017841
2.81982	0.022266	0.0313144	0.0176784
2.82135	0.0223867	0.0311579	0.0175209
2.82288	0.0225096	0.0309982	0.017369
2.8244	0.0226343	0.0308362	0.0172228
2.82593	0.0227604	0.0306725	0.0170827
2.82745	0.0228876	0.0305082	0.0169487
2.82898	0.0230158	0.030344	0.016821
2.83051	0.0231445	0.0301805	0.0166995
2.83203	0.0232737	0.0300187	0.0165843
2.83356	0.0234031	0.0298593	0.0164754
2.83508	0.0235324	0.0297032	0.0163727
2.83661	0.0236614	0.0295511	0.0162761
2.83813	0.0237899	0.0294034	0.0161855
2.83966	0.0239177	0.0292608	0.0161008
2.84119	0.0240446	0.0291237	0.0160218
2.84271	0.0241705	0.0289927	0.0159486
2.84424	0.024295	0.0288681	0.0158809
2.84576	0.0244181	0.0287505	0.0158187
2.84729	0.0245397	0.02864	0.0157619
2.84882	0.0246596	0.0285369	0.0157105
2.85034	0.0247775	0.0284414	0.0156643
2.85187	0.0248932	0.0283536	0.0156231
2.85339	0.0250067	0.0282736	0.0155868
2.85492	0.0251176	0.0282016	0.0155553
2.85645	0.0252256	0.0281374	0.0155285
2.85797	0.0253307	0.0280812	0.0155064
2.8595	0.0254326	0.0280328	0.0154889
2.86102	0.0255312	0.027992	0.0154758
2.86255	0.025626	0.0279589	0.0154673
2.86407	0.0257168	0.0279333	0.0154631
2.8656	0.0258034	0.0279151	0.0154632
2.86713	0.0258856	0.027904	0.0154677
2.86865	0.0259632	0.0279	0.0154765
2.87018	0.0260361	0.0279027	0.0154897
2.8717	0.0261041	0.0279119	0.0155074
2.87323	0.0261672	0.0279275	0.0155294
2.87476	0.0262254	0.0279491	0.0155559
2.87628	0.0262787	0.0279766	0.0155869
2.87781	0.026327	0.0280095	0.0156227
2.87933	0.0263704	0.0280478	0.0156636
2.88086	0.026409	0.028091	0.0157095
2.88239	0.0264428	0.028139	0.0157608
2.88391	0.026472	0.0281912	0.0158176
2.88544	0.0264966	0.0282475	0.0158803
2.88696	0.0265169	0.0283074	0.0159492
2.88849	0.0265329	0.0283706	0.0160245
2.89001	0.0265448	0.0284368	0.0161067
2.89154	0.0265528	0.0285057	0.0161959
2.89307	0.026557	0.028577	0.0162927
2.89459	0.0265576	0.0286504	0.0163975
2.89612	0.0265545	0.0287256	0.0165103
2.89764	0.026548	0.0288022	0.0166313
2.89917	0.026538	0.02888	0.0167606
2.9007	0.0265247	0.028959	0.0168983
2.90222	0.0265082	0.029039	0.0170451
2.90375	0.0264886	0.0291199	0.0172011
2.90527	0.026466	0.0292016	0.0173664
2.9068	0.0264404	0.0292842	0.0175411
2.90833	0.0264117	0.0293676	0.0177253
2.90985	0.0263801	0.0294516	0.0179191
2.91138	0.0263455	0.0295362	0.0181225
2.9129	0.026308	0.0296217	0.0183353
2.91443	0.0262676	0.0297081	0.0185577
2.91595	0.0262241	0.0297957	0.0187896
2.91748	0.0261776	0.029885	0.0190307
2.91901	0.0261281	0.0299758	0.0192811
2.92053	0.0260756	0.0300686	0.0195407
2.92206	0.02602	0.0301633	0.0198093
2.92358	0.0259612	0.0302602	0.0200869
2.92511	0.0258995	0.0303595	0.0203733
2.92664	0.0258348	0.0304615	0.0206682
2.92816	0.0257673	0.0305664	0.0209716
2.92969	0.0256972	0.0306746	0.0212831
2.93121	0.0256248	0.0307861	0.0216026
2.93274	0.0255504	0.0309013	0.0219298
2.93427	0.0254743	0.0310204	0.0222643
2.93579	0.025397	0.0311437	0.0226058
2.93732	0.0253189	0.0312712	0.0229538
2.93884	0.0252409	0.031403	0.0233079
2.94037	0.0251634	0.0315394	0.0236677
2.94189	0.0250872	0.0316804	0.0240325
2.94342	0.0250131	0.0318265	0.0244018
2.94495	0.0249419	0.0319776	0.024775
2.94647	0.0248747	0.0321339	0.0251514
2.948	0.0248124	0.0322953	0.0255302
2.94952	0.0247559	0.0324621	0.0259109
2.95105	0.0247063	0.0326343	0.0262925
2.95258	0.0246644	0.0328118	0.0266744
2.9541	0.0246311	0.0329947	0.0270556
2.95563	0.0246074	0.0331828	0.0274354
2.95715	0.0245938	0.033376	0.0278131
2.95868	0.0245909	0.033574	0.028188
2.96021	0.0245995	0.0337767	0.0285596
2.96173	0.0246202	0.0339837	0.028927
2.96326	0.0246539	0.0341946	0.0292897
2.96478	0.0247007	0.0344092	0.0296469
2.96631	0.0247613	0.0346268	0.0299981
2.96783	0.0248361	0.0348469	0.0303429
2.96936	0.024926	0.0350688	0.0306806
2.97089	0.0250315	0.0352919	0.0310109
2.97241	0.025153	0.0355155	0.0313335
2.97394	0.025291	0.0357388	0.031648
2.97546	0.025446	0.0359609	0.0319542
2.97699	0.0256184	0.0361809	0.0322517
2.97852	0.0258082	0.036398	0.0325403
2.98004	0.0260156	0.0366113	0.0328198
2.98157	0.0262406	0.0368198	0.0330903
2.98309	0.0264833	0.0370227	0.0333515
2.98462	0.0267431	0.0372192	0.0336034
2.98615	0.0270196	0.0374083	0.0338462
2.98767	0.0273121	0.0375888	0.0340801
2.9892	0.02762	0.0377601	0.0343052
2.99072	0.0279425	0.0379212	0.0345217
2.99225	0.0282785	0.0380716	0.0347299
2.99377	0.0286271	0.0382105	0.03493
2.9953	0.028987	0.0383374	0.0351222
2.99683	0.0293573	0.0384515	0.0353069
2.99835	0.0297368	0.0385524	0.0354844
2.99988	0.0301242	0.0386397	0.0356551
3.0014	0.0305179	0.038713	0.0358195
3.00293	0.0309165	0.0387722	0.0359783
3.00446	0.0313188	0.0388169	0.0361317
3.00598	0.0317233	0.038847	0.0362802
3.00751	0.0321284	0.0388626	0.0364241
3.00903	0.0325326	0.0388641	0.0365636
3.01056	0.0329347	0.0388518	0.0366994
3.01208	0.0333333	0.0388264	0.036832
3.01361	0.0337271	0.0387883	0.0369619
3.01514	0.034115	0.0387379	0.0370896
3.01666	0.0344958	0.038676	0.0372154
3.01819	0.0348685	0.0386035	0.0373396
3.01971	0.0352321	0.0385214	0.0374626
3.02124	0.0355857	0.0384309	0.0375846
3.02277	0.0359283	0.0383331	0.037706
3.02429	0.0362593	0.0382297	0.0378272
3.02582	0.0365781	0.0381219	0.0379485
3.02734	0.0368843	0.0380113	0.0380699
3.02887	0.0371774	0.0378993	0.0381916
3.0304	0.0374576	0.0377874	0.0383138
3.03192	0.0377251	0.0376771	0.0384365
3.03345	0.03798	0.0375702	0.0385596
3.03497	0.0382227	0.0374685	0.0386832
3.0365	0.038454	0.0373737	0.038807
3.03802	0.0386745	0.0372874	0.0389313
3.03955	0.038885	0.0372114	0.0390559
3.04108	0.0390866	0.0371471	0.0391807
3.0426	0.0392802	0.0370956	0.0393055
3.04413	0.0394671	0.037058	0.0394302
3.04565	0.0396486	0.0370357	0.0395546
3.04718	0.0398262	0.0370297	0.0396784
3.04871	0.0400013	0.0370407	0.0398015
[truncated: 129,074 more rows]
