# Supplementary material for: Enhancement of Calcium Ion Permeation via Resonant Coupling of Ion and Terahertz Waves in Voltage Gated Calcium Channels
Source: Adv Sci (Weinh). 2026 Feb 19;13(24):e20475. doi: 10.1002/advs.202520475 (PMC13116260; doi:10.1002/advs.202520475)
Supplement: Supplementary file 2 — Supporting File 2: advs74432‐sup‐0002‐Figures_Data.zip. [file ADVS-13-e20475-s002.zip › Figure4_Data.xlsx]

## Sheet: 4a_CoM_Trajectory
Time_ps	CoM_1p65THz_A	CoM_10p0THz_A
0	16	16
0.0025	16.0002	16.0002
0.005	16.0003	16.0003
0.0075	15.9998	15.9998
0.01	15.9989	15.9989
0.0125	15.9987	15.9987
0.015	15.9994	15.9994
0.0175	16.0001	16.0001
0.02	16.0008	16.0008
0.0225	16.0014	16.0014
0.025	16.0025	16.0025
0.0275	16.0036	16.0036
0.03	16.0047	16.0047
0.0325	16.0061	16.0061
0.035	16.0076	16.0076
0.0375	16.0087	16.0087
0.04	16.0095	16.0095
0.0425	16.0097	16.0097
0.045	16.0092	16.0092
0.0475	16.0082	16.0082
0.05	16.0068	16.0068
0.0525	16.005	16.005
0.055	16.003	16.003
0.0575	16.0008	16.0008
0.06	15.9982	15.9982
0.0625	15.9958	15.9958
0.065	15.9934	15.9934
0.0675	15.9902	15.9902
0.07	15.9867	15.9867
0.0725	15.9831	15.9831
0.075	15.9794	15.9794
0.0775	15.9754	15.9754
0.08	15.9712	15.9712
0.0825	15.9674	15.9674
0.085	15.9631	15.9631
0.0875	15.9585	15.9585
0.09	15.9538	15.9538
0.0925	15.949	15.949
0.095	15.9438	15.9438
0.0975	15.9379	15.9379
0.1	15.9315	15.9315
0.1025	15.925	15.925
0.105	15.9188	15.9188
0.1075	15.9126	15.9126
0.11	15.9062	15.9062
0.1125	15.8995	15.8995
0.115	15.8922	15.8922
0.1175	15.8849	15.8849
0.12	15.8778	15.8778
0.1225	15.87	15.87
0.125	15.8613	15.8613
0.1275	15.852	15.852
0.13	15.8423	15.8423
0.1325	15.8322	15.8322
0.135	15.8219	15.8219
0.1375	15.8118	15.8118
0.14	15.8011	15.8011
0.1425	15.7898	15.7898
0.145	15.7784	15.7784
0.1475	15.7668	15.7668
0.15	15.7547	15.7547
0.1525	15.7428	15.7428
0.155	15.7311	15.7311
0.1575	15.7193	15.7193
0.16	15.7072	15.7072
0.1625	15.6949	15.6949
0.165	15.6821	15.6821
0.1675	15.6688	15.6688
0.17	15.6553	15.6553
0.1725	15.6417	15.6417
0.175	15.628	15.628
0.1775	15.6142	15.6142
0.18	15.6	15.6
0.1825	15.5852	15.5852
0.185	15.5699	15.5699
0.1875	15.5542	15.5542
0.19	15.5385	15.5385
0.1925	15.5227	15.5227
0.195	15.5071	15.5071
0.1975	15.4917	15.4917
0.2	15.4764	15.4764
0.2025	15.4609	15.4609
0.205	15.4456	15.4456
0.2075	15.4308	15.4308
0.21	15.4162	15.4162
0.2125	15.4016	15.4016
0.215	15.3866	15.3866
0.2175	15.3712	15.3712
0.22	15.3559	15.3559
0.2225	15.3409	15.3409
0.225	15.3262	15.3262
0.2275	15.3117	15.3117
0.23	15.2971	15.2971
0.2325	15.2828	15.2828
0.235	15.269	15.269
0.2375	15.2556	15.2556
0.24	15.2425	15.2425
0.2425	15.2295	15.2295
0.245	15.217	15.217
0.2475	15.2051	15.2051
0.25	15.1938	15.1938
0.2525	15.1828	15.1828
0.255	15.1722	15.1722
0.2575	15.1621	15.1621
0.26	15.1524	15.1524
0.2625	15.1429	15.1429
0.265	15.1338	15.1338
0.2675	15.125	15.125
0.27	15.1161	15.1161
0.2725	15.1073	15.1073
0.275	15.0989	15.0989
0.2775	15.0912	15.0912
0.28	15.084	15.084
0.2825	15.0771	15.0771
0.285	15.0703	15.0703
0.2875	15.0639	15.0639
0.29	15.0578	15.0578
0.2925	15.0517	15.0517
0.295	15.0457	15.0457
0.2975	15.0395	15.0395
0.3	15.0335	15.0335
0.3025	15.0279	15.0279
0.305	15.0227	15.0227
0.3075	15.0179	15.0179
0.31	15.0135	15.0135
0.3125	15.0097	15.0097
0.315	15.0063	15.0063
0.3175	15.0033	15.0033
0.32	15.0007	15.0007
0.3225	14.9985	14.9985
0.325	14.997	14.997
0.3275	14.9962	14.9962
0.33	14.9956	14.9956
0.3325	14.9951	14.9951
0.335	14.9947	14.9947
0.3375	14.9948	14.9948
0.34	14.9955	14.9955
0.3425	14.997	14.997
0.345	14.9988	14.9988
0.3475	15.0009	15.0009
0.35	15.0033	15.0033
0.3525	15.0063	15.0063
0.355	15.0102	15.0102
0.3575	15.0149	15.0149
0.36	15.02	15.02
0.3625	15.0252	15.0252
0.365	15.0305	15.0305
0.3675	15.0361	15.0361
0.37	15.0423	15.0423
0.3725	15.0486	15.0486
0.375	15.0544	15.0544
0.3775	15.0597	15.0597
0.38	15.0654	15.0654
0.3825	15.0717	15.0717
0.385	15.0785	15.0785
0.3875	15.0858	15.0858
0.39	15.0938	15.0938
0.3925	15.1023	15.1023
0.395	15.1109	15.1109
0.3975	15.1192	15.1192
0.4	15.1278	15.1278
0.4025	15.1367	15.1367
0.405	15.1456	15.1456
0.4075	15.1549	15.1549
0.41	15.1644	15.1644
0.4125	15.1738	15.1738
0.415	15.1831	15.1831
0.4175	15.1921	15.1921
0.42	15.2011	15.2011
0.4225	15.2107	15.2107
0.425	15.2207	15.2207
0.4275	15.2304	15.2304
0.43	15.2403	15.2403
0.4325	15.2506	15.2506
0.435	15.2613	15.2613
0.4375	15.2724	15.2724
0.44	15.2838	15.2838
0.4425	15.2953	15.2953
0.445	15.3067	15.3067
0.4475	15.3185	15.3185
0.45	15.3305	15.3305
0.4525	15.3424	15.3424
0.455	15.3544	15.3544
0.4575	15.3667	15.3667
0.46	15.3792	15.3792
0.4625	15.3914	15.3914
0.465	15.4036	15.4036
0.4675	15.4154	15.4154
0.47	15.4272	15.4272
0.4725	15.4388	15.4388
0.475	15.4505	15.4505
0.4775	15.4625	15.4625
0.48	15.4751	15.4751
0.4825	15.4878	15.4878
0.485	15.5009	15.5009
0.4875	15.5141	15.5141
0.49	15.5271	15.5271
0.4925	15.5397	15.5397
0.495	15.5519	15.5519
0.4975	15.5637	15.5637
0.5	15.5754	15.5754
0.5025	15.5872	15.5872
0.505	15.5987	15.5987
0.5075	15.6097	15.6097
0.51	15.6207	15.6207
0.5125	15.6319	15.6319
0.515	15.6434	15.6434
0.5175	15.6547	15.6547
0.52	15.6657	15.6657
0.5225	15.6765	15.6765
0.525	15.6869	15.6869
0.5275	15.6969	15.6969
0.53	15.7066	15.7066
0.5325	15.7161	15.7161
0.535	15.7259	15.7259
0.5375	15.7359	15.7359
0.54	15.746	15.746
0.5425	15.756	15.756
0.545	15.7654	15.7654
0.5475	15.774	15.774
0.55	15.7824	15.7824
0.5525	15.7908	15.7908
0.555	15.7992	15.7992
0.5575	15.8073	15.8073
0.56	15.8155	15.8155
0.5625	15.8237	15.8237
0.565	15.8314	15.8314
0.5675	15.8385	15.8385
0.57	15.8451	15.8451
0.5725	15.8512	15.8512
0.575	15.857	15.857
0.5775	15.8627	15.8627
0.58	15.8682	15.8682
0.5825	15.873	15.873
0.585	15.8772	15.8772
0.5875	15.8812	15.8812
0.59	15.8853	15.8853
0.5925	15.8893	15.8893
0.595	15.8934	15.8934
0.5975	15.8973	15.8973
0.6	15.9008	15.9008
0.6025	15.9039	15.9039
0.605	15.9067	15.9067
0.6075	15.9095	15.9095
0.61	15.9123	15.9123
0.6125	15.9149	15.9149
0.615	15.9173	15.9173
0.6175	15.9195	15.9195
0.62	15.9218	15.9218
0.6225	15.9237	15.9237
0.625	15.9253	15.9253
0.6275	15.9269	15.9269
0.63	15.9286	15.9286
0.6325	15.9302	15.9302
0.635	15.932	15.932
0.6375	15.9337	15.9337
0.64	15.9343	15.9343
0.6425	15.9343	15.9343
0.645	15.9341	15.9341
0.6475	15.9339	15.9339
0.65	15.934	15.934
0.6525	15.9339	15.9339
0.655	15.9329	15.9329
0.6575	15.9316	15.9316
0.66	15.9305	15.9305
0.6625	15.9294	15.9294
0.665	15.9281	15.9281
0.6675	15.9264	15.9264
0.67	15.9241	15.9241
0.6725	15.9215	15.9215
0.675	15.9187	15.9187
0.6775	15.9158	15.9158
0.68	15.9129	15.9129
0.6825	15.9101	15.9101
0.685	15.9072	15.9072
0.6875	15.9038	15.9038
0.69	15.9	15.9
0.6925	15.8959	15.8959
0.695	15.8919	15.8919
0.6975	15.8879	15.8879
0.7	15.8839	15.8839
0.7025	15.8798	15.8798
0.705	15.8759	15.8759
0.7075	15.8723	15.8723
0.71	15.8686	15.8686
0.7125	15.8647	15.8647
0.715	15.8611	15.8611
0.7175	15.8579	15.8579
0.72	15.8546	15.8546
0.7225	15.8507	15.8507
0.725	15.8464	15.8464
0.7275	15.8421	15.8421
0.73	15.8375	15.8375
0.7325	15.8324	15.8324
0.735	15.827	15.827
0.7375	15.8215	15.8215
0.74	15.8155	15.8155
0.7425	15.8094	15.8094
0.745	15.8035	15.8035
0.7475	15.7978	15.7978
0.75	15.7924	15.7924
0.7525	15.7875	15.7875
0.755	15.7827	15.7827
0.7575	15.7781	15.7781
0.76	15.7736	15.7736
0.7625	15.7695	15.7695
0.765	15.7657	15.7657
0.7675	15.762	15.762
0.77	15.758	15.758
0.7725	15.754	15.754
0.775	15.7505	15.7505
0.7775	15.7476	15.7476
0.78	15.7449	15.7449
0.7825	15.7421	15.7421
0.785	15.7391	15.7391
0.7875	15.7362	15.7362
0.79	15.7332	15.7332
0.7925	15.7302	15.7302
0.795	15.7268	15.7268
0.7975	15.7229	15.7229
0.8	15.7183	15.7183
0.8025	15.7128	15.7128
0.805	15.7068	15.7068
0.8075	15.7003	15.7003
0.81	15.6937	15.6937
0.8125	15.6871	15.6871
0.815	15.6803	15.6803
0.8175	15.6736	15.6736
0.82	15.667	15.667
0.8225	15.6602	15.6602
0.825	15.6533	15.6533
0.8275	15.6461	15.6461
0.83	15.6387	15.6387
0.8325	15.6309	15.6309
0.835	15.623	15.623
0.8375	15.6152	15.6152
0.84	15.6076	15.6076
0.8425	15.6004	15.6004
0.845	15.5939	15.5939
0.8475	15.5882	15.5882
0.85	15.5824	15.5824
0.8525	15.5761	15.5761
0.855	15.5698	15.5698
0.8575	15.5632	15.5632
0.86	15.5566	15.5566
0.8625	15.5499	15.5499
0.865	15.5434	15.5434
0.8675	15.5371	15.5371
0.87	15.5304	15.5304
0.8725	15.5234	15.5234
0.875	15.5164	15.5164
0.8775	15.5097	15.5097
0.88	15.5034	15.5034
0.8825	15.4974	15.4974
0.885	15.4915	15.4915
0.8875	15.4852	15.4852
0.89	15.4784	15.4784
0.8925	15.4714	15.4714
0.895	15.4643	15.4643
0.8975	15.4573	15.4573
0.9	15.4505	15.4505
0.9025	15.4439	15.4439
0.905	15.4374	15.4374
0.9075	15.431	15.431
0.91	15.4243	15.4243
0.9125	15.4175	15.4175
0.915	15.4106	15.4106
0.9175	15.4032	15.4032
0.92	15.395	15.395
0.9225	15.3865	15.3865
0.925	15.3782	15.3782
0.9275	15.3701	15.3701
0.93	15.3618	15.3618
0.9325	15.3532	15.3532
0.935	15.3448	15.3448
0.9375	15.3364	15.3364
0.94	15.3283	15.3283
0.9425	15.3209	15.3209
0.945	15.3136	15.3136
0.9475	15.3067	15.3067
0.95	15.2996	15.2996
0.9525	15.2923	15.2923
0.955	15.2855	15.2855
0.9575	15.2792	15.2792
0.96	15.2736	15.2736
0.9625	15.2682	15.2682
0.965	15.263	15.263
0.9675	15.2578	15.2578
0.97	15.2525	15.2525
0.9725	15.2471	15.2471
0.975	15.2423	15.2423
0.9775	15.2381	15.2381
0.98	15.2339	15.2339
0.9825	15.2301	15.2301
0.985	15.227	15.227
0.9875	15.2242	15.2242
0.99	15.2214	15.2214
0.9925	15.2188	15.2188
0.995	15.2167	15.2167
0.9975	15.215	15.215
1	15.2139	15.2139
1.0025	15.2133	15.2133
1.005	15.2128	15.2128
1.0075	15.2125	15.2125
1.01	15.2126	15.2126
1.0125	15.2129	15.2129
1.015	15.2131	15.2131
1.0175	15.2135	15.2135
1.02	15.2141	15.2141
1.0225	15.2149	15.2149
1.025	15.2158	15.2158
1.0275	15.2167	15.2167
1.03	15.2175	15.2175
1.0325	15.2182	15.2182
1.035	15.219	15.219
1.0375	15.2199	15.2199
1.04	15.2213	15.2213
1.0425	15.2232	15.2232
1.045	15.2255	15.2255
1.0475	15.2282	15.2282
1.05	15.2308	15.2308
1.0525	15.2334	15.2334
1.055	15.2365	15.2365
1.0575	15.2393	15.2393
1.06	15.2418	15.2418
1.0625	15.2447	15.2447
1.065	15.2476	15.2476
1.0675	15.2506	15.2506
1.07	15.2537	15.2537
1.0725	15.2565	15.2565
1.075	15.2596	15.2596
1.0775	15.263	15.263
1.08	15.2661	15.2661
1.0825	15.2689	15.2689
1.085	15.2715	15.2715
1.0875	15.274	15.274
1.09	15.2765	15.2765
1.0925	15.2794	15.2794
1.095	15.2825	15.2825
1.0975	15.2852	15.2852
1.1	15.2881	15.2881
1.1025	15.2915	15.2915
1.105	15.2951	15.2951
1.1075	15.2988	15.2988
1.11	15.3026	15.3026
1.1125	15.3063	15.3063
1.115	15.3104	15.3104
1.1175	15.3148	15.3148
1.12	15.3192	15.3192
1.1225	15.3235	15.3235
1.125	15.3279	15.3279
1.1275	15.3327	15.3327
1.13	15.3378	15.3378
1.1325	15.3431	15.3431
1.135	15.3483	15.3483
1.1375	15.3534	15.3534
1.14	15.3587	15.3587
1.1425	15.3643	15.3643
1.145	15.3695	15.3695
1.1475	15.3742	15.3742
1.15	15.3791	15.3791
1.1525	15.3846	15.3846
1.155	15.3907	15.3907
1.1575	15.3971	15.3971
1.16	15.4037	15.4037
1.1625	15.4105	15.4105
1.165	15.4172	15.4172
1.1675	15.4238	15.4238
1.17	15.4305	15.4305
1.1725	15.4375	15.4375
1.175	15.4447	15.4447
1.1775	15.4522	15.4522
1.18	15.46	15.46
1.1825	15.4679	15.4679
1.185	15.476	15.476
1.1875	15.4839	15.4839
1.19	15.4917	15.4917
1.1925	15.4993	15.4993
1.195	15.5071	15.5071
1.1975	15.5155	15.5155
1.2	15.5243	15.5243
1.2025	15.5333	15.5333
1.205	15.5422	15.5422
1.2075	15.5511	15.5511
1.21	15.5603	15.5603
1.2125	15.5696	15.5696
1.215	15.5791	15.5791
1.2175	15.5886	15.5886
1.22	15.5983	15.5983
1.2225	15.6082	15.6082
1.225	15.6186	15.6186
1.2275	15.6294	15.6294
1.23	15.6403	15.6403
1.2325	15.6515	15.6515
1.235	15.663	15.663
1.2375	15.674	15.674
1.24	15.6841	15.6841
1.2425	15.694	15.694
1.245	15.7043	15.7043
1.2475	15.715	15.715
1.25	15.7255	15.7255
1.2525	15.7358	15.7358
1.255	15.7459	15.7459
1.2575	15.7556	15.7556
1.26	15.765	15.765
1.2625	15.7742	15.7742
1.265	15.7832	15.7832
1.2675	15.7918	15.7918
1.27	15.8003	15.8003
1.2725	15.8091	15.8091
1.275	15.8178	15.8178
1.2775	15.8263	15.8263
1.28	15.8344	15.8344
1.2825	15.8423	15.8423
1.285	15.8501	15.8501
1.2875	15.8577	15.8577
1.29	15.8653	15.8653
1.2925	15.8731	15.8731
1.295	15.8806	15.8806
1.2975	15.8879	15.8879
1.3	15.8959	15.8959
1.3025	15.9041	15.9041
1.305	15.9117	15.9117
1.3075	15.9186	15.9186
1.31	15.9253	15.9253
1.3125	15.9319	15.9319
1.315	15.9385	15.9385
1.3175	15.9454	15.9454
1.32	15.9524	15.9524
1.3225	15.9591	15.9591
1.325	15.9656	15.9656
1.3275	15.9718	15.9718
1.33	15.9778	15.9778
1.3325	15.9839	15.9839
1.335	15.9898	15.9898
1.3375	15.9954	15.9954
1.34	16.0009	16.0009
1.3425	16.0065	16.0065
1.345	16.0118	16.0118
1.3475	16.0165	16.0165
1.35	16.0209	16.0209
1.3525	16.0255	16.0255
1.355	16.0297	16.0297
1.3575	16.0336	16.0336
1.36	16.037	16.037
1.3625	16.0401	16.0401
1.365	16.043	16.043
1.3675	16.0452	16.0452
1.37	16.047	16.047
1.3725	16.0489	16.0489
1.375	16.05	16.05
1.3775	16.0503	16.0503
1.38	16.0503	16.0503
1.3825	16.0497	16.0497
1.385	16.0486	16.0486
1.3875	16.0471	16.0471
1.39	16.0449	16.0449
1.3925	16.0424	16.0424
1.395	16.0394	16.0394
1.3975	16.036	16.036
1.4	16.0327	16.0327
1.4025	16.0294	16.0294
1.405	16.026	16.026
1.4075	16.0228	16.0228
1.41	16.0197	16.0197
1.4125	16.0163	16.0163
1.415	16.0129	16.0129
1.4175	16.0094	16.0094
1.42	16.0059	16.0059
1.4225	16.0024	16.0024
1.425	15.9987	15.9987
1.4275	15.9951	15.9951
1.43	15.9913	15.9913
1.4325	15.9873	15.9873
1.435	15.9832	15.9832
1.4375	15.9795	15.9795
1.44	15.9756	15.9756
1.4425	15.9709	15.9709
1.445	15.9658	15.9658
1.4475	15.9606	15.9606
1.45	15.9552	15.9552
1.4525	15.9494	15.9494
1.455	15.9434	15.9434
1.4575	15.9374	15.9374
1.46	15.9314	15.9314
1.4625	15.9252	15.9252
1.465	15.9188	15.9188
1.4675	15.9122	15.9122
1.47	15.906	15.906
1.4725	15.9	15.9
1.475	15.894	15.894
1.4775	15.8879	15.8879
1.48	15.8818	15.8818
1.4825	15.8758	15.8758
1.485	15.87	15.87
1.4875	15.8637	15.8637
1.49	15.8567	15.8567
1.4925	15.8494	15.8494
1.495	15.8414	15.8414
1.4975	15.8329	15.8329
1.5	15.8239	15.8239
1.5025	15.8147	15.8147
1.505	15.8057	15.8057
1.5075	15.7965	15.7965
1.51	15.7872	15.7872
1.5125	15.7782	15.7782
1.515	15.7691	15.7691
1.5175	15.7595	15.7595
1.52	15.7496	15.7496
1.5225	15.7402	15.7402
1.525	15.7308	15.7308
1.5275	15.7216	15.7216
1.53	15.7127	15.7127
1.5325	15.7039	15.7039
1.535	15.6954	15.6954
1.5375	15.6869	15.6869
1.54	15.6785	15.6785
1.5425	15.6703	15.6703
1.545	15.6619	15.6619
1.5475	15.6532	15.6532
1.55	15.6448	15.6448
1.5525	15.6364	15.6364
1.555	15.6279	15.6279
1.5575	15.6194	15.6194
1.56	15.6111	15.6111
1.5625	15.6033	15.6033
1.565	15.5962	15.5962
1.5675	15.5896	15.5896
1.57	15.5833	15.5833
1.5725	15.5773	15.5773
1.575	15.5712	15.5712
1.5775	15.5653	15.5653
1.58	15.5602	15.5602
1.5825	15.5557	15.5557
1.585	15.552	15.552
1.5875	15.5488	15.5488
1.59	15.5455	15.5455
1.5925	15.5422	15.5422
1.595	15.5395	15.5395
1.5975	15.5371	15.5371
1.6	15.5353	15.5353
1.6025	15.5339	15.5339
1.605	15.5326	15.5326
1.6075	15.5319	15.5319
1.61	15.5318	15.5318
1.6125	15.5319	15.5319
1.615	15.5322	15.5322
1.6175	15.5329	15.5329
1.62	15.534	15.534
1.6225	15.5353	15.5353
1.625	15.5367	15.5367
1.6275	15.5379	15.5379
1.63	15.5392	15.5392
1.6325	15.5407	15.5407
1.635	15.5426	15.5426
1.6375	15.5449	15.5449
1.64	15.5474	15.5474
1.6425	15.55	15.55
1.645	15.5529	15.5529
1.6475	15.5562	15.5562
1.65	15.5593	15.5593
1.6525	15.5622	15.5622
1.655	15.5649	15.5649
1.6575	15.5674	15.5674
1.66	15.5698	15.5698
1.6625	15.5723	15.5723
1.665	15.5751	15.5751
1.6675	15.5781	15.5781
1.67	15.5813	15.5813
1.6725	15.584	15.584
1.675	15.5858	15.5858
1.6775	15.5871	15.5871
1.68	15.5881	15.5881
1.6825	15.5891	15.5891
1.685	15.5905	15.5905
1.6875	15.5925	15.5925
1.69	15.5944	15.5944
1.6925	15.596	15.596
1.695	15.5973	15.5973
1.6975	15.5988	15.5988
1.7	15.6005	15.6005
1.7025	15.6024	15.6024
1.705	15.6041	15.6041
1.7075	15.6059	15.6059
1.71	15.608	15.608
1.7125	15.6102	15.6102
1.715	15.6124	15.6124
1.7175	15.6146	15.6146
1.72	15.6172	15.6172
1.7225	15.6199	15.6199
1.725	15.6223	15.6223
1.7275	15.6248	15.6248
1.73	15.6277	15.6277
1.7325	15.6308	15.6308
1.735	15.6338	15.6338
1.7375	15.637	15.637
1.74	15.6403	15.6403
1.7425	15.6439	15.6439
1.745	15.648	15.648
1.7475	15.652	15.652
1.75	15.6557	15.6557
1.7525	15.6591	15.6591
1.755	15.6625	15.6625
1.7575	15.6659	15.6659
1.76	15.6689	15.6689
1.7625	15.6718	15.6718
1.765	15.6747	15.6747
1.7675	15.6771	15.6771
1.77	15.6791	15.6791
1.7725	15.6812	15.6812
1.775	15.6832	15.6832
1.7775	15.6852	15.6852
1.78	15.6872	15.6872
1.7825	15.6889	15.6889
1.785	15.6906	15.6906
1.7875	15.6931	15.6931
1.79	15.6959	15.6959
1.7925	15.6982	15.6982
1.795	15.7004	15.7004
1.7975	15.7028	15.7028
1.8	15.705	15.705
1.8025	15.7072	15.7072
1.805	15.7097	15.7097
1.8075	15.7125	15.7125
1.81	15.7154	15.7154
1.8125	15.7183	15.7183
1.815	15.7211	15.7211
1.8175	15.7239	15.7239
1.82	15.7267	15.7267
1.8225	15.7292	15.7292
1.825	15.7315	15.7315
1.8275	15.7337	15.7337
1.83	15.7354	15.7354
1.8325	15.7365	15.7365
1.835	15.7369	15.7369
1.8375	15.7369	15.7369
1.84	15.7365	15.7365
1.8425	15.7357	15.7357
1.845	15.7348	15.7348
1.8475	15.7334	15.7334
1.85	15.7315	15.7315
1.8525	15.729	15.729
1.855	15.7259	15.7259
1.8575	15.7227	15.7227
1.86	15.7201	15.7201
1.8625	15.7176	15.7176
1.865	15.7149	15.7149
1.8675	15.7118	15.7118
1.87	15.7079	15.7079
1.8725	15.7038	15.7038
1.875	15.7002	15.7002
1.8775	15.6967	15.6967
1.88	15.693	15.693
1.8825	15.6894	15.6894
1.885	15.6857	15.6857
1.8875	15.6819	15.6819
1.89	15.6782	15.6782
1.8925	15.6747	15.6747
1.895	15.6715	15.6715
1.8975	15.6685	15.6685
1.9	15.6656	15.6656
1.9025	15.6627	15.6627
1.905	15.6601	15.6601
1.9075	15.6575	15.6575
1.91	15.6545	15.6545
1.9125	15.6514	15.6514
1.915	15.6481	15.6481
1.9175	15.6446	15.6446
1.92	15.6408	15.6408
1.9225	15.6378	15.6378
1.925	15.6361	15.6361
1.9275	15.6345	15.6345
1.93	15.6325	15.6325
1.9325	15.6306	15.6306
1.935	15.6286	15.6286
1.9375	15.6266	15.6266
1.94	15.6249	15.6249
1.9425	15.6234	15.6234
1.945	15.6219	15.6219
1.9475	15.6199	15.6199
1.95	15.6173	15.6173
1.9525	15.6145	15.6145
1.955	15.6118	15.6118
1.9575	15.6087	15.6087
1.96	15.6054	15.6054
1.9625	15.6023	15.6023
1.965	15.5998	15.5998
1.9675	15.5974	15.5974
1.97	15.5949	15.5949
1.9725	15.5928	15.5928
1.975	15.5909	15.5909
1.9775	15.5889	15.5889
1.98	15.5866	15.5866
1.9825	15.5843	15.5843
1.985	15.582	15.582
1.9875	15.5797	15.5797
1.99	15.5772	15.5772
1.9925	15.5744	15.5744
1.995	15.5712	15.5712
1.9975	15.5678	15.5678
2	15.5643	15.5643
2.0025	15.5604	15.5604
2.005	15.5563	15.5563
2.0075	15.5523	15.5523
2.01	15.5482	15.5482
2.0125	15.5441	15.5441
2.015	15.5402	15.5402
2.0175	15.5368	15.5368
2.02	15.5333	15.5333
2.0225	15.5299	15.5299
2.025	15.5266	15.5266
2.0275	15.5233	15.5233
2.03	15.5195	15.5195
2.0325	15.5162	15.5162
2.035	15.5133	15.5133
2.0375	15.5107	15.5107
2.04	15.5086	15.5086
2.0425	15.5066	15.5066
2.045	15.5041	15.5041
2.0475	15.5016	15.5016
2.05	15.4994	15.4994
2.0525	15.4976	15.4976
2.055	15.4962	15.4962
2.0575	15.4946	15.4946
2.06	15.4928	15.4928
2.0625	15.4911	15.4911
2.065	15.4898	15.4898
2.0675	15.4888	15.4888
2.07	15.4885	15.4885
2.0725	15.4883	15.4883
2.075	15.4882	15.4882
2.0775	15.4884	15.4884
2.08	15.4886	15.4886
2.0825	15.4889	15.4889
2.085	15.4894	15.4894
2.0875	15.4901	15.4901
2.09	15.4909	15.4909
2.0925	15.4914	15.4914
2.095	15.4917	15.4917
2.0975	15.4917	15.4917
2.1	15.4916	15.4916
2.1025	15.4912	15.4912
2.105	15.4906	15.4906
2.1075	15.4903	15.4903
2.11	15.4902	15.4902
2.1125	15.4903	15.4903
2.115	15.4906	15.4906
2.1175	15.4911	15.4911
2.12	15.492	15.492
2.1225	15.4927	15.4927
2.125	15.4937	15.4937
2.1275	15.4952	15.4952
2.13	15.4969	15.4969
2.1325	15.4989	15.4989
2.135	15.5012	15.5012
2.1375	15.5037	15.5037
2.14	15.5064	15.5064
2.1425	15.5091	15.5091
2.145	15.512	15.512
2.1475	15.5149	15.5149
2.15	15.5179	15.5179
2.1525	15.5209	15.5209
2.155	15.5241	15.5241
2.1575	15.5275	15.5275
2.16	15.5313	15.5313
2.1625	15.5352	15.5352
2.165	15.5392	15.5392
2.1675	15.5435	15.5435
2.17	15.5482	15.5482
2.1725	15.5529	15.5529
2.175	15.5579	15.5579
2.1775	15.5631	15.5631
2.18	15.5684	15.5684
2.1825	15.5739	15.5739
2.185	15.5791	15.5791
2.1875	15.5838	15.5838
2.19	15.5882	15.5882
2.1925	15.5921	15.5921
2.195	15.5954	15.5954
2.1975	15.5984	15.5984
2.2	15.6014	15.6014
2.2025	15.6045	15.6045
2.205	15.6079	15.6079
2.2075	15.6118	15.6118
2.21	15.6159	15.6159
2.2125	15.6206	15.6206
2.215	15.6257	15.6257
2.2175	15.6309	15.6309
2.22	15.6363	15.6363
2.2225	15.6419	15.6419
2.225	15.6479	15.6479
2.2275	15.6535	15.6535
2.23	15.6584	15.6584
2.2325	15.6626	15.6626
2.235	15.6669	15.6669
2.2375	15.6712	15.6712
2.24	15.6747	15.6747
2.2425	15.6779	15.6779
2.245	15.6812	15.6812
2.2475	15.6841	15.6841
2.25	15.6867	15.6867
2.2525	15.6891	15.6891
2.255	15.6918	15.6918
2.2575	15.6948	15.6948
2.26	15.6975	15.6975
2.2625	15.7	15.7
2.265	15.7026	15.7026
2.2675	15.7052	15.7052
2.27	15.7077	15.7077
2.2725	15.7103	15.7103
2.275	15.7129	15.7129
2.2775	15.7152	15.7152
2.28	15.7178	15.7178
2.2825	15.7199	15.7199
2.285	15.7213	15.7213
2.2875	15.7221	15.7221
2.29	15.7228	15.7228
2.2925	15.7234	15.7234
2.295	15.7238	15.7238
2.2975	15.7239	15.7239
2.3	15.7237	15.7237
2.3025	15.7234	15.7234
2.305	15.7229	15.7229
2.3075	15.7222	15.7222
2.31	15.7218	15.7218
2.3125	15.7215	15.7215
2.315	15.7208	15.7208
2.3175	15.7198	15.7198
2.32	15.7189	15.7189
2.3225	15.7181	15.7181
2.325	15.7175	15.7175
2.3275	15.7172	15.7172
2.33	15.7171	15.7171
2.3325	15.717	15.717
2.335	15.7175	15.7175
2.3375	15.719	15.719
2.34	15.7209	15.7209
2.3425	15.7229	15.7229
2.345	15.7248	15.7248
2.3475	15.7264	15.7264
2.35	15.7275	15.7275
2.3525	15.728	15.728
2.355	15.7282	15.7282
2.3575	15.7282	15.7282
2.36	15.7278	15.7278
2.3625	15.7267	15.7267
2.365	15.725	15.725
2.3675	15.7235	15.7235
2.37	15.7224	15.7224
2.3725	15.7213	15.7213
2.375	15.7198	15.7198
2.3775	15.7186	15.7186
2.38	15.7176	15.7176
2.3825	15.7166	15.7166
2.385	15.7154	15.7154
2.3875	15.7142	15.7142
2.39	15.7135	15.7135
2.3925	15.7128	15.7128
2.395	15.7119	15.7119
2.3975	15.7111	15.7111
2.4	15.7108	15.7108
2.4025	15.7105	15.7105
2.405	15.7096	15.7096
2.4075	15.7082	15.7082
2.41	15.7069	15.7069
2.4125	15.7056	15.7056
2.415	15.7047	15.7047
2.4175	15.7041	15.7041
2.42	15.7033	15.7033
2.4225	15.7026	15.7026
2.425	15.7019	15.7019
2.4275	15.7009	15.7009
2.43	15.6997	15.6997
2.4325	15.6988	15.6988
2.435	15.698	15.698
2.4375	15.697	15.697
2.44	15.6953	15.6953
2.4425	15.6931	15.6931
2.445	15.6905	15.6905
2.4475	15.6879	15.6879
2.45	15.6852	15.6852
2.4525	15.6821	15.6821
2.455	15.6788	15.6788
2.4575	15.6756	15.6756
2.46	15.6728	15.6728
2.4625	15.67	15.67
2.465	15.6672	15.6672
2.4675	15.6646	15.6646
2.47	15.6623	15.6623
2.4725	15.6604	15.6604
2.475	15.6583	15.6583
2.4775	15.656	15.656
2.48	15.6538	15.6538
2.4825	15.6519	15.6519
2.485	15.6505	15.6505
2.4875	15.6494	15.6494
2.49	15.6483	15.6483
2.4925	15.6474	15.6474
2.495	15.6468	15.6468
2.4975	15.6463	15.6463
2.5	15.6458	15.6458
2.5025	15.6456	15.6456
2.505	15.6457	15.6457
2.5075	15.646	15.646
2.51	15.6465	15.6465
2.5125	15.6472	15.6472
2.515	15.648	15.648
2.5175	15.649	15.649
2.52	15.6493	15.6493
2.5225	15.65	15.65
2.525	15.6512	15.6512
2.5275	15.6524	15.6524
2.53	15.6534	15.6534
2.5325	15.6546	15.6546
2.535	15.6557	15.6557
2.5375	15.6569	15.6569
2.54	15.6584	15.6584
2.5425	15.6599	15.6599
2.545	15.6617	15.6617
2.5475	15.6639	15.6639
2.55	15.6665	15.6665
2.5525	15.6693	15.6693
2.555	15.6726	15.6726
2.5575	15.6763	15.6763
2.56	15.6802	15.6802
2.5625	15.6842	15.6842
2.565	15.6883	15.6883
2.5675	15.6929	15.6929
2.57	15.6981	15.6981
2.5725	15.7029	15.7029
2.575	15.7074	15.7074
2.5775	15.7124	15.7124
2.58	15.7179	15.7179
2.5825	15.7234	15.7234
2.585	15.7288	15.7288
2.5875	15.7339	15.7339
2.59	15.7391	15.7391
2.5925	15.7439	15.7439
2.595	15.7479	15.7479
2.5975	15.7515	15.7515
2.6	15.7548	15.7548
2.6025	15.7578	15.7578
2.605	15.7609	15.7609
2.6075	15.7643	15.7643
2.61	15.7678	15.7678
2.6125	15.7711	15.7711
2.615	15.7741	15.7741
2.6175	15.7769	15.7769
2.62	15.7795	15.7795
2.6225	15.7822	15.7822
2.625	15.7847	15.7847
2.6275	15.7866	15.7866
2.63	15.7881	15.7881
2.6325	15.7897	15.7897
2.635	15.7916	15.7916
2.6375	15.7934	15.7934
2.64	15.7951	15.7951
2.6425	15.797	15.797
2.645	15.7986	15.7986
2.6475	15.7999	15.7999
2.65	15.801	15.801
2.6525	15.8015	15.8015
2.655	15.8019	15.8019
2.6575	15.8024	15.8024
2.66	15.8027	15.8027
2.6625	15.8031	15.8031
2.665	15.8038	15.8038
2.6675	15.8041	15.8041
2.67	15.8039	15.8039
2.6725	15.8035	15.8035
2.675	15.803	15.803
2.6775	15.8023	15.8023
2.68	15.8016	15.8016
2.6825	15.8008	15.8008
2.685	15.8001	15.8001
2.6875	15.7995	15.7995
2.69	15.7985	15.7985
2.6925	15.797	15.797
2.695	15.7956	15.7956
2.6975	15.7945	15.7945
2.7	15.7936	15.7936
2.7025	15.7926	15.7926
2.705	15.7919	15.7919
2.7075	15.7912	15.7912
2.71	15.7904	15.7904
2.7125	15.7895	15.7895
2.715	15.7883	15.7883
2.7175	15.7871	15.7871
2.72	15.786	15.786
2.7225	15.7848	15.7848
2.725	15.7837	15.7837
2.7275	15.7822	15.7822
2.73	15.7809	15.7809
2.7325	15.7802	15.7802
2.735	15.7797	15.7797
2.7375	15.7788	15.7788
2.74	15.7774	15.7774
2.7425	15.7755	15.7755
2.745	15.7737	15.7737
2.7475	15.7722	15.7722
2.75	15.7711	15.7711
2.7525	15.7702	15.7702
2.755	15.7691	15.7691
2.7575	15.768	15.768
2.76	15.767	15.767
2.7625	15.7657	15.7657
2.765	15.7638	15.7638
2.7675	15.7614	15.7614
2.77	15.7592	15.7592
2.7725	15.7568	15.7568
2.775	15.7542	15.7542
2.7775	15.7513	15.7513
2.78	15.7484	15.7484
2.7825	15.7457	15.7457
2.785	15.7426	15.7426
2.7875	15.7387	15.7387
2.79	15.7345	15.7345
2.7925	15.7305	15.7305
2.795	15.7263	15.7263
2.7975	15.7216	15.7216
2.8	15.7166	15.7166
2.8025	15.7111	15.7111
2.805	15.7055	15.7055
2.8075	15.7002	15.7002
2.81	15.6949	15.6949
2.8125	15.6894	15.6894
2.815	15.6835	15.6835
2.8175	15.6776	15.6776
2.82	15.6717	15.6717
2.8225	15.6654	15.6654
2.825	15.6592	15.6592
2.8275	15.6532	15.6532
2.83	15.6472	15.6472
2.8325	15.6415	15.6415
2.835	15.6359	15.6359
2.8375	15.6305	15.6305
2.84	15.6253	15.6253
2.8425	15.6201	15.6201
2.845	15.6152	15.6152
2.8475	15.6103	15.6103
2.85	15.6057	15.6057
2.8525	15.6011	15.6011
2.855	15.5963	15.5963
2.8575	15.5916	15.5916
2.86	15.5873	15.5873
2.8625	15.5833	15.5833
2.865	15.5795	15.5795
2.8675	15.576	15.576
2.87	15.5723	15.5723
2.8725	15.5682	15.5682
2.875	15.5641	15.5641
2.8775	15.5598	15.5598
2.88	15.5551	15.5551
2.8825	15.5503	15.5503
2.885	15.5452	15.5452
2.8875	15.5401	15.5401
2.89	15.5354	15.5354
2.8925	15.5306	15.5306
2.895	15.5264	15.5264
2.8975	15.5225	15.5225
2.9	15.5185	15.5185
2.9025	15.5147	15.5147
2.905	15.511	15.511
2.9075	15.5077	15.5077
2.91	15.5051	15.5051
2.9125	15.5024	15.5024
2.915	15.4997	15.4997
2.9175	15.4968	15.4968
2.92	15.4937	15.4937
2.9225	15.4909	15.4909
2.925	15.4882	15.4882
2.9275	15.4855	15.4855
2.93	15.4826	15.4826
2.9325	15.48	15.48
2.935	15.4777	15.4777
2.9375	15.4759	15.4759
2.94	15.4742	15.4742
2.9425	15.4724	15.4724
2.945	15.4707	15.4707
2.9475	15.4694	15.4694
2.95	15.4682	15.4682
2.9525	15.467	15.467
2.955	15.4659	15.4659
2.9575	15.4653	15.4653
2.96	15.4649	15.4649
2.9625	15.4643	15.4643
2.965	15.4637	15.4637
2.9675	15.4632	15.4632
2.97	15.4628	15.4628
2.9725	15.4624	15.4624
2.975	15.4619	15.4619
2.9775	15.461	15.461
2.98	15.46	15.46
2.9825	15.4592	15.4592
2.985	15.4588	15.4588
2.9875	15.4587	15.4587
2.99	15.4589	15.4589
2.9925	15.4591	15.4591
2.995	15.4594	15.4594
2.9975	15.4599	15.4599
3	15.4605	15.4605
3.0025	15.4611	15.4611
3.005	15.4619	15.4619
3.0075	15.4624	15.4624
3.01	15.4629	15.4629
3.0125	15.4633	15.4633
3.015	15.4637	15.4637
3.0175	15.4641	15.4641
3.02	15.4647	15.4647
3.0225	15.4649	15.4649
3.025	15.4647	15.4647
3.0275	15.4646	15.4646
3.03	15.4646	15.4646
3.0325	15.4645	15.4645
3.035	15.4646	15.4646
3.0375	15.465	15.465
3.04	15.4655	15.4655
3.0425	15.4662	15.4662
3.045	15.4672	15.4672
3.0475	15.4686	15.4686
3.05	15.4706	15.4706
3.0525	15.4729	15.4729
3.055	15.4752	15.4752
3.0575	15.4777	15.4777
3.06	15.4809	15.4809
3.0625	15.4845	15.4845
3.065	15.4877	15.4877
3.0675	15.4903	15.4903
3.07	15.4925	15.4925
3.0725	15.4948	15.4948
3.075	15.497	15.497
3.0775	15.4991	15.4991
3.08	15.501	15.501
3.0825	15.503	15.503
3.085	15.5051	15.5051
3.0875	15.5074	15.5074
3.09	15.5095	15.5095
3.0925	15.5115	15.5115
3.095	15.5137	15.5137
3.0975	15.5159	15.5159
3.1	15.5184	15.5184
3.1025	15.521	15.521
3.105	15.5235	15.5235
3.1075	15.5257	15.5257
3.11	15.5278	15.5278
3.1125	15.5305	15.5305
3.115	15.5337	15.5337
3.1175	15.5371	15.5371
3.12	15.5406	15.5406
3.1225	15.5445	15.5445
3.125	15.5486	15.5486
3.1275	15.5525	15.5525
3.13	15.5565	15.5565
3.1325	15.5607	15.5607
3.135	15.565	15.565
3.1375	15.5688	15.5688
3.14	15.5723	15.5723
3.1425	15.5756	15.5756
3.145	15.5783	15.5783
3.1475	15.5806	15.5806
3.15	15.583	15.583
3.1525	15.5853	15.5853
3.155	15.5878	15.5878
3.1575	15.5904	15.5904
3.16	15.5931	15.5931
3.1625	15.5957	15.5957
3.165	15.5982	15.5982
3.1675	15.6008	15.6008
3.17	15.6039	15.6039
3.1725	15.6073	15.6073
3.175	15.6109	15.6109
3.1775	15.6152	15.6152
3.18	15.6199	15.6199
3.1825	15.6248	15.6248
3.185	15.6295	15.6295
3.1875	15.6346	15.6346
3.19	15.6401	15.6401
3.1925	15.6454	15.6454
3.195	15.6507	15.6507
3.1975	15.6561	15.6561
3.2	15.6614	15.6614
3.2025	15.6667	15.6667
3.205	15.6719	15.6719
3.2075	15.677	15.677
3.21	15.6823	15.6823
3.2125	15.688	15.688
3.215	15.6939	15.6939
3.2175	15.6996	15.6996
3.22	15.7053	15.7053
3.2225	15.711	15.711
3.225	15.716	15.716
3.2275	15.7202	15.7202
3.23	15.7241	15.7241
3.2325	15.7273	15.7273
3.235	15.73	15.73
3.2375	15.7325	15.7325
3.24	15.7348	15.7348
3.2425	15.7366	15.7366
3.245	15.7383	15.7383
3.2475	15.7402	15.7402
3.25	15.743	15.743
3.2525	15.7463	15.7463
3.255	15.75	15.75
3.2575	15.7539	15.7539
3.26	15.758	15.758
3.2625	15.7621	15.7621
3.265	15.766	15.766
3.2675	15.7695	15.7695
3.27	15.7726	15.7726
3.2725	15.7757	15.7757
3.275	15.7791	15.7791
3.2775	15.7826	15.7826
3.28	15.7864	15.7864
3.2825	15.7906	15.7906
3.285	15.7954	15.7954
3.2875	15.8008	15.8008
3.29	15.8063	15.8063
3.2925	15.812	15.812
3.295	15.8174	15.8174
3.2975	15.8222	15.8222
3.3	15.8267	15.8267
3.3025	15.8309	15.8309
3.305	15.8346	15.8346
3.3075	15.8382	15.8382
3.31	15.8418	15.8418
3.3125	15.8453	15.8453
3.315	15.849	15.849
3.3175	15.8525	15.8525
3.32	15.8556	15.8556
3.3225	15.859	15.859
3.325	15.8622	15.8622
3.3275	15.8648	15.8648
3.33	15.8673	15.8673
3.3325	15.8694	15.8694
3.335	15.8713	15.8713
3.3375	15.8728	15.8728
3.34	15.874	15.874
3.3425	15.8751	15.8751
3.345	15.876	15.876
3.3475	15.8767	15.8767
3.35	15.8776	15.8776
3.3525	15.8782	15.8782
3.355	15.8787	15.8787
3.3575	15.879	15.879
3.36	15.8792	15.8792
3.3625	15.8795	15.8795
3.365	15.8802	15.8802
3.3675	15.881	15.881
3.37	15.8814	15.8814
3.3725	15.8815	15.8815
3.375	15.8812	15.8812
3.3775	15.8805	15.8805
3.38	15.8792	15.8792
3.3825	15.8773	15.8773
3.385	15.8748	15.8748
3.3875	15.8718	15.8718
3.39	15.8687	15.8687
3.3925	15.8655	15.8655
3.395	15.8619	15.8619
3.3975	15.8578	15.8578
3.4	15.8536	15.8536
3.4025	15.8495	15.8495
3.405	15.8458	15.8458
3.4075	15.8423	15.8423
3.41	15.8386	15.8386
3.4125	15.8346	15.8346
3.415	15.8303	15.8303
3.4175	15.8258	15.8258
3.42	15.8213	15.8213
3.4225	15.8168	15.8168
3.425	15.8122	15.8122
3.4275	15.8072	15.8072
3.43	15.8017	15.8017
3.4325	15.7964	15.7964
3.435	15.7912	15.7912
3.4375	15.786	15.786
3.44	15.7807	15.7807
3.4425	15.7753	15.7753
3.445	15.7697	15.7697
3.4475	15.7642	15.7642
3.45	15.7586	15.7586
3.4525	15.7531	15.7531
3.455	15.7478	15.7478
3.4575	15.7427	15.7427
3.46	15.738	15.738
3.4625	15.7334	15.7334
3.465	15.7287	15.7287
3.4675	15.7237	15.7237
3.47	15.719	15.719
3.4725	15.7146	15.7146
3.475	15.7103	15.7103
3.4775	15.7063	15.7063
3.48	15.7025	15.7025
3.4825	15.6988	15.6988
3.485	15.6951	15.6951
3.4875	15.6916	15.6916
3.49	15.6884	15.6884
3.4925	15.6853	15.6853
3.495	15.6818	15.6818
3.4975	15.6782	15.6782
3.5	15.6745	15.6745
3.5025	15.6706	15.6706
3.505	15.6666	15.6666
3.5075	15.6619	15.6619
3.51	15.6565	15.6565
3.5125	15.6508	15.6508
3.515	15.6452	15.6452
3.5175	15.6399	15.6399
3.52	15.635	15.635
3.5225	15.6307	15.6307
3.525	15.6267	15.6267
3.5275	15.623	15.623
3.53	15.6196	15.6196
3.5325	15.6161	15.6161
3.535	15.6129	15.6129
3.5375	15.6099	15.6099
3.54	15.6069	15.6069
3.5425	15.6039	15.6039
3.545	15.601	15.601
3.5475	15.5981	15.5981
3.55	15.5953	15.5953
3.5525	15.5927	15.5927
3.555	15.59	15.59
3.5575	15.5872	15.5872
3.56	15.5847	15.5847
3.5625	15.5823	15.5823
3.565	15.5803	15.5803
3.5675	15.5787	15.5787
3.57	15.5771	15.5771
3.5725	15.5754	15.5754
3.575	15.574	15.574
3.5775	15.5734	15.5734
3.58	15.573	15.573
3.5825	15.5726	15.5726
3.585	15.5725	15.5725
3.5875	15.5727	15.5727
3.59	15.5728	15.5728
3.5925	15.5724	15.5724
3.595	15.5714	15.5714
3.5975	15.5704	15.5704
3.6	15.5698	15.5698
3.6025	15.5695	15.5695
3.605	15.5691	15.5691
3.6075	15.5683	15.5683
3.61	15.5674	15.5674
3.6125	15.567	15.567
3.615	15.567	15.567
3.6175	15.5671	15.5671
3.62	15.5675	15.5675
3.6225	15.5677	15.5677
3.625	15.5677	15.5677
3.6275	15.5678	15.5678
3.63	15.5681	15.5681
3.6325	15.5686	15.5686
3.635	15.569	15.569
3.6375	15.5697	15.5697
3.64	15.5706	15.5706
3.6425	15.5714	15.5714
3.645	15.572	15.572
3.6475	15.5724	15.5724
3.65	15.5729	15.5729
3.6525	15.5741	15.5741
3.655	15.5758	15.5758
3.6575	15.5771	15.5771
3.66	15.5784	15.5784
3.6625	15.58	15.58
3.665	15.5819	15.5819
3.6675	15.584	15.584
3.67	15.5862	15.5862
3.6725	15.5881	15.5881
3.675	15.5901	15.5901
3.6775	15.5921	15.5921
3.68	15.5937	15.5937
3.6825	15.5951	15.5951
3.685	15.5967	15.5967
3.6875	15.5983	15.5983
3.69	15.5999	15.5999
3.6925	15.6014	15.6014
3.695	15.6029	15.6029
3.6975	15.6047	15.6047
3.7	15.6067	15.6067
3.7025	15.6082	15.6082
3.705	15.6097	15.6097
3.7075	15.6114	15.6114
3.71	15.6129	15.6129
3.7125	15.6142	15.6142
3.715	15.6156	15.6156
3.7175	15.6169	15.6169
3.72	15.6178	15.6178
3.7225	15.6184	15.6184
3.725	15.6189	15.6189
3.7275	15.6193	15.6193
3.73	15.62	15.62
3.7325	15.6213	15.6213
3.735	15.6226	15.6226
3.7375	15.6239	15.6239
3.74	15.6248	15.6248
3.7425	15.6255	15.6255
3.745	15.6261	15.6261
3.7475	15.6266	15.6266
3.75	15.6272	15.6272
3.7525	15.6277	15.6277
3.755	15.6285	15.6285
3.7575	15.629	15.629
3.76	15.6292	15.6292
3.7625	15.629	15.629
3.765	15.6285	15.6285
3.7675	15.6282	15.6282
3.77	15.6285	15.6285
3.7725	15.6288	15.6288
3.775	15.6292	15.6292
3.7775	15.6298	15.6298
3.78	15.6302	15.6302
3.7825	15.6304	15.6304
3.785	15.6307	15.6307
3.7875	15.6308	15.6308
3.79	15.631	15.631
3.7925	15.6317	15.6317
3.795	15.6325	15.6325
3.7975	15.633	15.633
3.8	15.633	15.633
3.8025	15.6327	15.6327
3.805	15.6323	15.6323
3.8075	15.6313	15.6313
3.81	15.6301	15.6301
3.8125	15.6287	15.6287
3.815	15.6272	15.6272
3.8175	15.6259	15.6259
3.82	15.6246	15.6246
3.8225	15.6231	15.6231
3.825	15.6212	15.6212
3.8275	15.6193	15.6193
3.83	15.6173	15.6173
3.8325	15.6155	15.6155
3.835	15.6139	15.6139
3.8375	15.6121	15.6121
3.84	15.6101	15.6101
3.8425	15.6083	15.6083
3.845	15.6068	15.6068
3.8475	15.6051	15.6051
3.85	15.6034	15.6034
3.8525	15.6017	15.6017
3.855	15.5999	15.5999
3.8575	15.5984	15.5984
3.86	15.5966	15.5966
3.8625	15.5948	15.5948
3.865	15.593	15.593
3.8675	15.5911	15.5911
3.87	15.589	15.589
3.8725	15.5867	15.5867
3.875	15.5844	15.5844
3.8775	15.5819	15.5819
3.88	15.5792	15.5792
3.8825	15.5765	15.5765
3.885	15.5739	15.5739
3.8875	15.5716	15.5716
3.89	15.5696	15.5696
3.8925	15.5676	15.5676
3.895	15.5656	15.5656
3.8975	15.5643	15.5643
3.9	15.5634	15.5634
3.9025	15.5626	15.5626
3.905	15.5615	15.5615
3.9075	15.5605	15.5605
3.91	15.5596	15.5596
3.9125	15.5589	15.5589
3.915	15.5584	15.5584
3.9175	15.5582	15.5582
3.92	15.5588	15.5588
3.9225	15.56	15.56
3.925	15.5614	15.5614
3.9275	15.563	15.563
3.93	15.565	15.565
3.9325	15.5673	15.5673
3.935	15.5692	15.5692
3.9375	15.5707	15.5707
3.94	15.5724	15.5724
3.9425	15.5745	15.5745
3.945	15.5766	15.5766
3.9475	15.5784	15.5784
3.95	15.5801	15.5801
3.9525	15.582	15.582
3.955	15.584	15.584
3.9575	15.5859	15.5859
3.96	15.5878	15.5878
3.9625	15.5897	15.5897
3.965	15.5915	15.5915
3.9675	15.5932	15.5932
3.97	15.5948	15.5948
3.9725	15.5962	15.5962
3.975	15.5972	15.5972
3.9775	15.5981	15.5981
3.98	15.5989	15.5989
3.9825	15.5995	15.5995
3.985	15.6003	15.6003
3.9875	15.601	15.601
3.99	15.6016	15.6016
3.9925	15.6021	15.6021
3.995	15.6026	15.6026
3.9975	15.6028	15.6028
4	15.6033	15.6033
4.0025	15.6044	15.6044
4.005	15.6056	15.6056
4.0075	15.6066	15.6066
4.01	15.6077	15.6077
4.0125	15.6095	15.6095
4.015	15.6115	15.6115
4.0175	15.6137	15.6137
4.02	15.6165	15.6165
4.0225	15.6198	15.6198
4.025	15.6235	15.6235
4.0275	15.6273	15.6273
4.03	15.631	15.631
4.0325	15.6346	15.6346
4.035	15.638	15.638
4.0375	15.6416	15.6416
4.04	15.6455	15.6455
4.0425	15.6497	15.6497
4.045	15.6544	15.6544
4.0475	15.6594	15.6594
4.05	15.6648	15.6648
4.0525	15.67	15.67
4.055	15.6752	15.6752
4.0575	15.6807	15.6807
4.06	15.6863	15.6863
4.0625	15.6922	15.6922
4.065	15.6983	15.6983
4.0675	15.704	15.704
4.07	15.7095	15.7095
4.0725	15.7152	15.7152
4.075	15.7215	15.7215
4.0775	15.728	15.728
4.08	15.7346	15.7346
4.0825	15.7412	15.7412
4.085	15.7476	15.7476
4.0875	15.7538	15.7538
4.09	15.7601	15.7601
4.0925	15.7663	15.7663
4.095	15.7722	15.7722
4.0975	15.7781	15.7781
4.1	15.7837	15.7837
4.1025	15.7889	15.7889
4.105	15.7939	15.7939
4.1075	15.7988	15.7988
4.11	15.8036	15.8036
4.1125	15.8084	15.8084
4.115	15.813	15.813
4.1175	15.8174	15.8174
4.12	15.8216	15.8216
4.1225	15.8256	15.8256
4.125	15.83	15.83
4.1275	15.8346	15.8346
4.13	15.8387	15.8387
4.1325	15.8424	15.8424
4.135	15.8465	15.8465
4.1375	15.8507	15.8507
4.14	15.8543	15.8543
4.1425	15.8579	15.8579
4.145	15.8618	15.8618
4.1475	15.8657	15.8657
4.15	15.8694	15.8694
4.1525	15.8731	15.8731
4.155	15.8766	15.8766
4.1575	15.8797	15.8797
4.16	15.8828	15.8828
4.1625	15.8862	15.8862
4.165	15.8896	15.8896
4.1675	15.893	15.893
4.17	15.8962	15.8962
4.1725	15.8992	15.8992
4.175	15.9019	15.9019
4.1775	15.9037	15.9037
4.18	15.905	15.905
4.1825	15.9057	15.9057
4.185	15.9058	15.9058
4.1875	15.9059	15.9059
4.19	15.906	15.906
4.1925	15.9063	15.9063
4.195	15.9069	15.9069
4.1975	15.9073	15.9073
4.2	15.9074	15.9074
4.2025	15.907	15.907
4.205	15.9062	15.9062
4.2075	15.9049	15.9049
4.21	15.9036	15.9036
4.2125	15.9021	15.9021
4.215	15.9002	15.9002
4.2175	15.8979	15.8979
4.22	15.8953	15.8953
4.2225	15.8927	15.8927
4.225	15.8901	15.8901
4.2275	15.8869	15.8869
4.23	15.8834	15.8834
4.2325	15.8802	15.8802
4.235	15.8774	15.8774
4.2375	15.8746	15.8746
4.24	15.8714	15.8714
4.2425	15.868	15.868
4.245	15.864	15.864
4.2475	15.8596	15.8596
4.25	15.8552	15.8552
4.2525	15.8507	15.8507
4.255	15.8457	15.8457
4.2575	15.8401	15.8401
4.26	15.8342	15.8342
4.2625	15.8281	15.8281
4.265	15.822	15.822
4.2675	15.816	15.816
4.27	15.8103	15.8103
4.2725	15.8051	15.8051
4.275	15.8002	15.8002
4.2775	15.7949	15.7949
4.28	15.7894	15.7894
4.2825	15.7837	15.7837
4.285	15.7783	15.7783
4.2875	15.7729	15.7729
4.29	15.7675	15.7675
4.2925	15.7621	15.7621
4.295	15.7564	15.7564
4.2975	15.7504	15.7504
4.3	15.744	15.744
4.3025	15.7371	15.7371
4.305	15.7306	15.7306
4.3075	15.7246	15.7246
4.31	15.719	15.719
4.3125	15.7135	15.7135
4.315	15.708	15.708
4.3175	15.7021	15.7021
4.32	15.6956	15.6956
4.3225	15.6891	15.6891
4.325	15.6828	15.6828
4.3275	15.6767	15.6767
4.33	15.6709	15.6709
4.3325	15.6656	15.6656
4.335	15.661	15.661
4.3375	15.6562	15.6562
4.34	15.6515	15.6515
4.3425	15.647	15.647
4.345	15.6425	15.6425
4.3475	15.638	15.638
4.35	15.6336	15.6336
4.3525	15.6295	15.6295
4.355	15.6256	15.6256
4.3575	15.6214	15.6214
4.36	15.6172	15.6172
4.3625	15.613	15.613
4.365	15.609	15.609
4.3675	15.6052	15.6052
4.37	15.6014	15.6014
4.3725	15.5977	15.5977
4.375	15.5941	15.5941
4.3775	15.5903	15.5903
4.38	15.586	15.586
4.3825	15.5812	15.5812
4.385	15.5763	15.5763
4.3875	15.5718	15.5718
4.39	15.5678	15.5678
4.3925	15.564	15.564
4.395	15.5606	15.5606
4.3975	15.5575	15.5575
4.4	15.5543	15.5543
4.4025	15.551	15.551
4.405	15.5477	15.5477
4.4075	15.5442	15.5442
4.41	15.5409	15.5409
4.4125	15.538	15.538
4.415	15.5352	15.5352
4.4175	15.5326	15.5326
4.42	15.5302	15.5302
4.4225	15.5279	15.5279
4.425	15.5259	15.5259
4.4275	15.5234	15.5234
4.43	15.5206	15.5206
4.4325	15.5179	15.5179
4.435	15.5154	15.5154
4.4375	15.5131	15.5131
4.44	15.5108	15.5108
4.4425	15.5086	15.5086
4.445	15.5062	15.5062
4.4475	15.5038	15.5038
4.45	15.5014	15.5014
4.4525	15.499	15.499
4.455	15.4968	15.4968
4.4575	15.4947	15.4947
4.46	15.4929	15.4929
4.4625	15.4912	15.4912
4.465	15.4893	15.4893
4.4675	15.4875	15.4875
4.47	15.4857	15.4857
4.4725	15.4836	15.4836
4.475	15.4817	15.4817
4.4775	15.4804	15.4804
4.48	15.4792	15.4792
4.4825	15.4784	15.4784
4.485	15.4776	15.4776
4.4875	15.4765	15.4765
4.49	15.4754	15.4754
4.4925	15.4744	15.4744
4.495	15.4731	15.4731
4.4975	15.4721	15.4721
4.5	15.4715	15.4715
4.5025	15.471	15.471
4.505	15.4707	15.4707
4.5075	15.4706	15.4706
4.51	15.4703	15.4703
4.5125	15.47	15.47
4.515	15.47	15.47
4.5175	15.4701	15.4701
4.52	15.4707	15.4707
4.5225	15.4716	15.4716
4.525	15.4729	15.4729
4.5275	15.4747	15.4747
4.53	15.4768	15.4768
4.5325	15.4792	15.4792
4.535	15.4824	15.4824
4.5375	15.4859	15.4859
4.54	15.4892	15.4892
4.5425	15.4926	15.4926
4.545	15.4959	15.4959
4.5475	15.4996	15.4996
4.55	15.504	15.504
4.5525	15.5087	15.5087
4.555	15.5133	15.5133
4.5575	15.5178	15.5178
4.56	15.522	15.522
4.5625	15.5262	15.5262
4.565	15.5302	15.5302
4.5675	15.5342	15.5342
4.57	15.538	15.538
4.5725	15.5419	15.5419
4.575	15.5463	15.5463
4.5775	15.5511	15.5511
4.58	15.5563	15.5563
4.5825	15.5615	15.5615
4.585	15.5667	15.5667
4.5875	15.572	15.572
4.59	15.5775	15.5775
4.5925	15.5828	15.5828
4.595	15.5877	15.5877
4.5975	15.5926	15.5926
4.6	15.5975	15.5975
4.6025	15.602	15.602
4.605	15.606	15.606
4.6075	15.6094	15.6094
4.61	15.6129	15.6129
4.6125	15.6169	15.6169
4.615	15.6211	15.6211
4.6175	15.6254	15.6254
4.62	15.63	15.63
4.6225	15.6347	15.6347
4.625	15.6394	15.6394
4.6275	15.6439	15.6439
4.63	15.6478	15.6478
4.6325	15.6516	15.6516
4.635	15.6556	15.6556
4.6375	15.66	15.66
4.64	15.6649	15.6649
4.6425	15.67	15.67
4.645	15.6754	15.6754
4.6475	15.6807	15.6807
4.65	15.6861	15.6861
4.6525	15.6912	15.6912
4.655	15.6958	15.6958
4.6575	15.7005	15.7005
4.66	15.7052	15.7052
4.6625	15.7102	15.7102
4.665	15.7148	15.7148
4.6675	15.719	15.719
4.67	15.7229	15.7229
4.6725	15.7267	15.7267
4.675	15.7306	15.7306
4.6775	15.7351	15.7351
4.68	15.7403	15.7403
4.6825	15.7456	15.7456
4.685	15.7508	15.7508
4.6875	15.7555	15.7555
4.69	15.7598	15.7598
4.6925	15.7635	15.7635
4.695	15.7669	15.7669
4.6975	15.7703	15.7703
4.7	15.7735	15.7735
4.7025	15.777	15.777
4.705	15.7805	15.7805
4.7075	15.784	15.784
4.71	15.7874	15.7874
4.7125	15.7902	15.7902
4.715	15.793	15.793
4.7175	15.796	15.796
4.72	15.7993	15.7993
4.7225	15.8025	15.8025
4.725	15.8052	15.8052
4.7275	15.8074	15.8074
4.73	15.8093	15.8093
4.7325	15.8112	15.8112
4.735	15.8133	15.8133
4.7375	15.815	15.815
4.74	15.8166	15.8166
4.7425	15.8181	15.8181
4.745	15.8188	15.8188
4.7475	15.819	15.819
4.75	15.8193	15.8193
4.7525	15.8198	15.8198
4.755	15.8202	15.8202
4.7575	15.8208	15.8208
4.76	15.8217	15.8217
4.7625	15.822	15.822
4.765	15.8217	15.8217
4.7675	15.8207	15.8207
4.77	15.8197	15.8197
4.7725	15.8187	15.8187
4.775	15.8177	15.8177
4.7775	15.8172	15.8172
4.78	15.817	15.817
4.7825	15.8164	15.8164
4.785	15.8159	15.8159
4.7875	15.8155	15.8155
4.79	15.8148	15.8148
4.7925	15.8138	15.8138
4.795	15.8128	15.8128
4.7975	15.8119	15.8119
4.8	15.8109	15.8109
4.8025	15.8099	15.8099
4.805	15.8092	15.8092
4.8075	15.808	15.808
4.81	15.8062	15.8062
4.8125	15.8043	15.8043
4.815	15.8019	15.8019
4.8175	15.7996	15.7996
4.82	15.7978	15.7978
4.8225	15.796	15.796
4.825	15.7946	15.7946
4.8275	15.7932	15.7932
4.83	15.7915	15.7915
4.8325	15.7899	15.7899
4.835	15.7885	15.7885
4.8375	15.7873	15.7873
4.84	15.7861	15.7861
4.8425	15.7847	15.7847
4.845	15.7829	15.7829
4.8475	15.7808	15.7808
4.85	15.7785	15.7785
4.8525	15.7759	15.7759
4.855	15.7727	15.7727
4.8575	15.7696	15.7696
4.86	15.7664	15.7664
4.8625	15.7626	15.7626
4.865	15.7582	15.7582
4.8675	15.7536	15.7536
4.87	15.7491	15.7491
4.8725	15.7442	15.7442
4.875	15.7386	15.7386
4.8775	15.7331	15.7331
4.88	15.7278	15.7278
4.8825	15.7227	15.7227
4.885	15.7179	15.7179
4.8875	15.7133	15.7133
4.89	15.7087	15.7087
4.8925	15.7044	15.7044
4.895	15.7005	15.7005
4.8975	15.697	15.697
4.9	15.6935	15.6935
4.9025	15.69	15.69
4.905	15.6867	15.6867
4.9075	15.6833	15.6833
4.91	15.6801	15.6801
4.9125	15.677	15.677
4.915	15.674	15.674
4.9175	15.6706	15.6706
4.92	15.667	15.667
4.9225	15.6632	15.6632
4.925	15.6593	15.6593
4.9275	15.6545	15.6545
4.93	15.6491	15.6491
4.9325	15.6438	15.6438
4.935	15.6383	15.6383
4.9375	15.6332	15.6332
4.94	15.6282	15.6282
4.9425	15.6232	15.6232
4.945	15.6184	15.6184
4.9475	15.6134	15.6134
4.95	15.6081	15.6081
4.9525	15.6029	15.6029
4.955	15.5979	15.5979
4.9575	15.5932	15.5932
4.96	15.5885	15.5885
4.9625	15.5838	15.5838
4.965	15.5791	15.5791
4.9675	15.5744	15.5744
4.97	15.57	15.57
4.9725	15.5654	15.5654
4.975	15.5607	15.5607
4.9775	15.556	15.556
4.98	15.5511	15.5511
4.9825	15.5464	15.5464
4.985	15.5419	15.5419
4.9875	15.5375	15.5375
4.99	15.5333	15.5333
4.9925	15.5294	15.5294
4.995	15.5255	15.5255
[truncated: 158,002 more rows]

## Sheet: 4b_1D_PMF
NoFiled					1p65THz					10p0THz
Z_Position_A	Run1_eV	Run2_eV	Run3_eV		Z_Position_A	Run1_eV	Run2_eV	Run3_eV		Z_Position_A	Run1_eV	Run2_eV	Run3_eV
10	0.918852	0.836377	0.909713		10	0.375725	0.335576	0.448109		10	0.84554	0.73777	0.872569
10.0334	0.901835	0.820572	0.892824		10.0334	0.359759	0.323351	0.40312		10.0334	0.829597	0.723554	0.85622
10.0669	0.885063	0.805011	0.876179		10.0669	0.345357	0.312332	0.3862		10.0669	0.813899	0.709582	0.840116
10.1003	0.868534	0.789694	0.859778		10.1003	0.332249	0.301327	0.362566		10.1003	0.798445	0.695854	0.824256
10.1338	0.852249	0.774621	0.843622		10.1338	0.319801	0.2907	0.346429		10.1338	0.783234	0.682369	0.808639
10.1672	0.836209	0.759792	0.827709		10.1672	0.308447	0.280644	0.3322		10.1672	0.768267	0.669129	0.793267
10.2007	0.820412	0.745206	0.81204		10.2007	0.297589	0.270977	0.317405		10.2007	0.753545	0.656133	0.778138
10.2341	0.804859	0.730865	0.796614		10.2341	0.286929	0.261594	0.304274		10.2341	0.739066	0.64338	0.763254
10.2676	0.78955	0.716767	0.781433		10.2676	0.276659	0.252403	0.292016		10.2676	0.724831	0.630872	0.748613
10.301	0.774485	0.702914	0.766496		10.301	0.266606	0.243563	0.280382		10.301	0.71084	0.618607	0.734216
10.3344	0.759664	0.689304	0.751803		10.3344	0.256946	0.234817	0.269449		10.3344	0.697093	0.606586	0.720064
10.3679	0.745086	0.675938	0.737353		10.3679	0.247647	0.226342	0.258835		10.3679	0.68359	0.59481	0.706155
10.4013	0.730753	0.662817	0.723148		10.4013	0.238642	0.218114	0.248861		10.4013	0.670331	0.583277	0.69249
10.4348	0.716664	0.649939	0.709186		10.4348	0.229796	0.210073	0.239216		10.4348	0.657316	0.571988	0.679069
10.4682	0.702818	0.637305	0.695468		10.4682	0.221243	0.202317	0.22986		10.4682	0.644544	0.560943	0.665891
10.5017	0.689217	0.624915	0.681995		10.5017	0.212983	0.19475	0.220791		10.5017	0.632017	0.550142	0.652958
10.5351	0.675859	0.612769	0.668765		10.5351	0.204958	0.18739	0.212032		10.5351	0.619734	0.539585	0.640269
10.5686	0.662746	0.600866	0.655779		10.5686	0.197114	0.180237	0.203541		10.5686	0.607694	0.474168	0.627824
10.602	0.649876	0.589208	0.643037		10.602	0.189513	0.173259	0.195332		10.602	0.595898	0.439272	0.615622
10.6355	0.63725	0.577794	0.630539		10.6355	0.182118	0.166458	0.187379		10.6355	0.584347	0.42414	0.603665
10.6689	0.624868	0.566623	0.618285		10.6689	0.174898	0.159831	0.179673		10.6689	0.573039	0.412051	0.591951
10.7023	0.61273	0.555697	0.606275		10.7023	0.167869	0.153371	0.172169		10.7023	0.561975	0.398585	0.580481
10.7358	0.600836	0.545014	0.594509		10.7358	0.161031	0.147074	0.164873		10.7358	0.551155	0.386546	0.569256
10.7692	0.589186	0.534576	0.582986		10.7692	0.154382	0.140939	0.157794		10.7692	0.540579	0.375413	0.558274
10.8027	0.57778	0.447688	0.571708		10.8027	0.147906	0.134964	0.150916		10.8027	0.511745	0.364715	0.547536
10.8361	0.566618	0.429445	0.560673		10.8361	0.141597	0.129141	0.14423		10.8361	0.443816	0.354145	0.537042
10.8696	0.555699	0.412932	0.549883		10.8696	0.135454	0.123472	0.137736		10.8696	0.427254	0.344301	0.452653
10.903	0.545025	0.397129	0.539336		10.903	0.129475	0.117955	0.13143		10.903	0.415344	0.33382	0.407032
10.9365	0.534595	0.383926	0.47405		10.9365	0.123659	0.112585	0.125304		10.9365	0.404082	0.323831	0.38791
10.9699	0.438825	0.37143	0.41453		10.9699	0.118003	0.107363	0.119357		10.9699	0.393988	0.314522	0.371897
11.0033	0.402052	0.358935	0.388473		11.0033	0.112504	0.102284	0.113585		11.0033	0.382586	0.305489	0.35577
11.0368	0.376545	0.344438	0.365892		11.0368	0.107162	0.0973497	0.107988		11.0368	0.367502	0.296736	0.340567
11.0702	0.357697	0.330987	0.347857		11.0702	0.101974	0.0925569	0.102563		11.0702	0.355186	0.287874	0.327092
11.1037	0.341232	0.318232	0.331702		11.1037	0.0969372	0.0879058	0.0973082		11.1037	0.340046	0.279153	0.314254
11.1371	0.326354	0.305583	0.317795		11.1371	0.0920518	0.083395	0.092222		11.1371	0.324821	0.270725	0.302344
11.1706	0.311842	0.293487	0.304014		11.1706	0.0873161	0.0790239	0.0873022		11.1706	0.311164	0.262238	0.291282
11.204	0.298099	0.282007	0.291243		11.204	0.0827289	0.0747917	0.0825475		11.204	0.296526	0.253918	0.280617
11.2375	0.285416	0.270977	0.27956		11.2375	0.0782889	0.0706979	0.0779564		11.2375	0.283453	0.245708	0.269782
11.2709	0.273556	0.260111	0.267943		11.2709	0.0739956	0.0667417	0.0735272		11.2709	0.271105	0.237488	0.259173
11.3043	0.261957	0.249685	0.256871		11.3043	0.0698478	0.0629227	0.0692588		11.3043	0.259305	0.229321	0.248969
11.3378	0.251044	0.239578	0.246239		11.3378	0.0658447	0.0592403	0.0651496		11.3378	0.248389	0.221321	0.238996
11.3712	0.240292	0.229863	0.235834		11.3712	0.0619853	0.0556939	0.0611982		11.3712	0.237832	0.213447	0.229408
11.4047	0.230072	0.220376	0.225785		11.4047	0.0582688	0.052283	0.0574034		11.4047	0.227522	0.205681	0.21993
11.4381	0.220212	0.211115	0.216062		11.4381	0.0546943	0.049007	0.0537638		11.4381	0.21765	0.198009	0.210761
11.4716	0.210658	0.202077	0.206648		11.4716	0.0512609	0.0458651	0.0502779		11.4716	0.208091	0.190461	0.201859
11.505	0.201388	0.193366	0.197644		11.505	0.0479679	0.0428567	0.0469443		11.505	0.198873	0.18307	0.193249
11.5385	0.192458	0.184941	0.188931		11.5385	0.0448141	0.0399811	0.0437616		11.5385	0.18998	0.175786	0.18492
11.5719	0.18383	0.176767	0.180481		11.5719	0.0417988	0.0372374	0.0407283		11.5719	0.181404	0.168645	0.176808
11.6054	0.175458	0.168827	0.172302		11.6054	0.0389209	0.0346248	0.0378428		11.6054	0.173102	0.161622	0.168931
11.6388	0.167357	0.16113	0.164346		11.6388	0.0361794	0.0321423	0.0351036		11.6388	0.165056	0.154728	0.161279
11.6722	0.159499	0.153654	0.156642		11.6722	0.0335731	0.0297888	0.0325089		11.6722	0.157261	0.147972	0.153849
11.7057	0.151885	0.146378	0.149171		11.7057	0.0311009	0.0275633	0.030057		11.7057	0.149693	0.141357	0.14662
11.7391	0.144514	0.139302	0.14192		11.7391	0.0287616	0.0254645	0.0277461		11.7391	0.142337	0.134872	0.139587
11.7726	0.137346	0.132411	0.134878		11.7726	0.0265538	0.0234911	0.0255743		11.7726	0.135192	0.128514	0.132745
11.806	0.130383	0.125708	0.128031		11.806	0.024476	0.0216416	0.0235394		11.806	0.128261	0.122292	0.126081
11.8395	0.123617	0.119193	0.121377		11.8395	0.0225268	0.0199144	0.0216394		11.8395	0.121526	0.116204	0.119597
11.8729	0.117046	0.112858	0.114911		11.8729	0.0207044	0.018308	0.0198718		11.8729	0.114987	0.11025	0.113287
11.9064	0.110665	0.106702	0.108632		11.9064	0.0190072	0.0168204	0.0182344		11.9064	0.10864	0.104434	0.107151
11.9398	0.104468	0.100722	0.102534		11.9398	0.017433	0.0154497	0.0167244		11.9398	0.102484	0.0987571	0.101186
11.9732	0.0984539	0.0949163	0.0966176		11.9732	0.01598	0.0141937	0.0153391		11.9732	0.0965135	0.0932196	0.0953916
12.0067	0.0926211	0.0892844	0.0908794		12.0067	0.0146457	0.0130501	0.0140755		12.0067	0.0907285	0.0878249	0.0897658
12.0401	0.0869679	0.0838255	0.0853184		12.0401	0.0134277	0.0120164	0.0129305		12.0401	0.0851271	0.0825751	0.0843091
12.0736	0.0814935	0.0785395	0.0799343		12.0736	0.0123234	0.01109	0.0119007		12.0736	0.0797084	0.0774724	0.0790206
12.107	0.0761973	0.0734262	0.0747264		12.107	0.0113298	0.0102677	0.0109826		12.107	0.0744719	0.0725194	0.073901
12.1405	0.0710789	0.0684855	0.0696943		12.1405	0.010444	0.00954657	0.0101722		12.1405	0.0694169	0.0677182	0.0689502
12.1739	0.0661382	0.0637174	0.0648379		12.1739	0.00966251	0.00892307	0.0094657		12.1739	0.0645428	0.063071	0.0641686
12.2074	0.061375	0.0591221	0.0601573		12.2074	0.00898172	0.00839351	0.00885863		12.2074	0.0598494	0.0585797	0.0595569
12.2408	0.0567895	0.0546995	0.0556525		12.2408	0.00839772	0.00795394	0.0083465		12.2408	0.0553364	0.0542462	0.0551156
12.2742	0.0523816	0.0504499	0.0513234		12.2742	0.00790631	0.00760012	0.00792448		12.2742	0.0510033	0.0500724	0.0508451
12.3077	0.0481516	0.0463734	0.0471703		12.3077	0.00750299	0.00732747	0.00758752		12.3077	0.0468498	0.0460599	0.046746
12.3411	0.0440996	0.0424702	0.0431933		12.3411	0.00718293	0.00713112	0.00733028		12.3411	0.0428758	0.0422103	0.0428188
12.3746	0.0402257	0.0387405	0.0393925		12.3746	0.00694103	0.00700588	0.00714716		12.3746	0.039081	0.0385249	0.0390641
12.408	0.0365304	0.0351843	0.0357681		12.408	0.00677181	0.00694629	0.00703234		12.408	0.0354651	0.035005	0.0354822
12.4415	0.0330136	0.0318019	0.0323204		12.4415	0.00666953	0.00694652	0.0069797		12.4415	0.032028	0.0316516	0.0320737
12.4749	0.0296758	0.0285934	0.0290495		12.4749	0.00662811	0.00700056	0.00698295		12.4749	0.0287695	0.028466	0.0288389
12.5084	0.0265171	0.0255589	0.0259555		12.5084	0.00664119	0.00710207	0.00703563		12.5084	0.0256895	0.0254489	0.0257783
12.5418	0.0235378	0.0226985	0.0230387		12.5418	0.00670218	0.00724449	0.00713103		12.5418	0.0227878	0.0226013	0.0228922
12.5753	0.0207383	0.0200123	0.0202993		12.5753	0.00680423	0.00742105	0.0072624		12.5753	0.0200643	0.019924	0.020181
12.6087	0.0181187	0.0175005	0.0177374		12.6087	0.00694032	0.00762484	0.00742285		12.6087	0.0175188	0.0174178	0.017645
12.6421	0.0156793	0.015163	0.0153533		12.6421	0.00710335	0.00784887	0.00760549		12.6421	0.0151514	0.0150832	0.0152844
12.6756	0.0134205	0.013	0.013147		12.6756	0.00728618	0.00808616	0.00780343		12.6756	0.012962	0.012921	0.0130995
12.709	0.0113424	0.0110116	0.0111188		12.709	0.00748165	0.00832973	0.00800992		12.709	0.0109505	0.0109317	0.0110906
12.7425	0.00944539	0.00919784	0.00926885		12.7425	0.00768279	0.00857285	0.00821836		12.7425	0.00911692	0.00911577	0.00925778
12.7759	0.00772968	0.00755876	0.00759722		12.7759	0.00788285	0.00880897	0.00842241		12.7759	0.00746128	0.00747381	0.00760136
12.8094	0.00619554	0.00609443	0.00610408		12.8094	0.00807539	0.00903194	0.0086161		12.8094	0.00598359	0.00600625	0.00612148
12.8428	0.0048432	0.00480493	0.00478956		12.8428	0.00825449	0.00923606	0.00879393		12.8428	0.00468389	0.00471351	0.00481828
12.8763	0.00367291	0.00369032	0.00365378		12.8763	0.0084148	0.00941622	0.00895093		12.8763	0.00356224	0.00359601	0.00369194
12.9097	0.00268489	0.00275067	0.00269686		12.9097	0.00855169	0.00956801	0.00908281		12.9097	0.00261871	0.00265412	0.00274257
12.9431	0.00187938	0.00198604	0.00191888		12.9431	0.00866134	0.00968779	0.00918601		12.9431	0.00185339	0.0018882	0.00197033
12.9766	0.00125659	0.00139652	0.00131996		12.9766	0.00874087	0.0097728	0.00925784		12.9766	0.00126639	0.00129859	0.00137534
13.01	0.000816725	0.000982182	0.000900163		13.01	0.00878839	0.00982128	0.00929656		13.01	0.000857816	0.000885601	0.000957717
13.0435	0.000559985	0.000743121	0.000659576		13.0435	0.00880312	0.00983246	0.0093014		13.0435	0.000627807	0.000649538	0.000717587
13.0769	0.000486563	0.000679434	0.000598269		13.0769	0.00878537	0.00980666	0.00927263		13.0769	0.000576501	0.000590678	0.000655072
13.1104	0.000596641	0.000791229	0.000716302		13.1104	0.0087366	0.00974524	0.00921166		13.1104	0.000704049	0.000709285	0.000770293
13.1438	0.000890396	0.00107862	0.00101373		13.1438	0.00865937	0.00965069	0.00912092		13.1438	0.00101062	0.0010056	0.00106337
13.1773	0.001368	0.00154175	0.00149061		13.1773	0.00855735	0.00952647	0.00900393		13.1773	0.00149637	0.00147987	0.00153444
13.2107	0.0020296	0.00218074	0.00214697		13.2107	0.00843521	0.00937706	0.00886518		13.2107	0.0021615	0.00213228	0.00218362
13.2441	0.00287536	0.00299577	0.00298286		13.2441	0.00829858	0.00920782	0.00871017		13.2441	0.00300617	0.00296303	0.00301106
13.2776	0.00390543	0.00398698	0.00399829		13.2776	0.00815381	0.00902493	0.00854517		13.2776	0.0040306	0.0039723	0.00401689
13.311	0.00511994	0.00515456	0.0051933		13.311	0.00800803	0.00883528	0.00837718		13.311	0.00523498	0.00516024	0.00520125
13.3445	0.00651903	0.0064987	0.0065679		13.3445	0.00786894	0.00864632	0.00821383		13.3445	0.00661951	0.00652698	0.00656429
13.3779	0.00810281	0.00801959	0.00812209		13.3779	0.00774461	0.00846596	0.00806318		13.3779	0.00818441	0.00807262	0.00810618
13.4114	0.00987141	0.00971747	0.00985589		13.4114	0.00764342	0.00830246	0.00793366		13.4114	0.00992989	0.00979727	0.00982706
13.4448	0.0118249	0.0115925	0.0117693		13.4448	0.00757397	0.00816428	0.00783388		13.4448	0.0118562	0.011701	0.0117271
13.4783	0.0139634	0.013645	0.0138623		13.4783	0.00754491	0.00805999	0.0077726		13.4783	0.0139634	0.0137838	0.0138065
13.5117	0.0162871	0.0158752	0.0161348		13.5117	0.00756477	0.00799814	0.00775853		13.5117	0.016252	0.0160457	0.0160653
13.5452	0.0187959	0.0182833	0.0185869		13.5452	0.00764201	0.00798723	0.00780022		13.5452	0.018722	0.0184866	0.0185038
13.5786	0.0214899	0.0208695	0.0212185		13.5786	0.00778487	0.00803555	0.00790605		13.5786	0.0213737	0.0211067	0.0211222
13.612	0.0243693	0.0236341	0.0240296		13.612	0.00800137	0.0081512	0.00808416		13.612	0.0242073	0.0239056	0.0239205
13.6455	0.027434	0.0265775	0.02702		13.6455	0.00829911	0.008342	0.00834237		13.6455	0.027223	0.0268834	0.0268991
13.6789	0.030684	0.0296997	0.0301899		13.6789	0.00868543	0.00861544	0.00868811		13.6789	0.0304212	0.0300399	0.0300579
13.7124	0.0341193	0.0330011	0.0335391		13.7124	0.00916721	0.00897866	0.00912851		13.7124	0.033802	0.0333749	0.0333973
13.7458	0.03774	0.0364819	0.0370675		13.7458	0.00975098	0.00943849	0.00967025		13.7458	0.0373656	0.0368881	0.0369173
13.7793	0.041546	0.0401423	0.0407751		13.7793	0.0104429	0.0100013	0.0103196		13.7793	0.0411124	0.0405794	0.0406181
13.8127	0.0455372	0.0439825	0.0446617		13.8127	0.0112487	0.0106733	0.0110825		13.8127	0.0450425	0.0444483	0.0444999
13.8462	0.0497136	0.0480027	0.0487274		13.8462	0.0121736	0.0114601	0.0119644		13.8462	0.0491561	0.0484946	0.0485627
13.8796	0.0540749	0.0522032	0.052972		13.8796	0.0132228	0.0123669	0.0129704		13.8796	0.0534536	0.052718	0.0528067
13.913	0.0586211	0.0565839	0.0573953		13.913	0.0144007	0.013399	0.0141054		13.913	0.0579352	0.0571179	0.057232
13.9465	0.063352	0.0611452	0.0619974		13.9465	0.0157117	0.0145608	0.0153737		13.9465	0.0626012	0.0616939	0.0618387
13.9799	0.0682674	0.065887	0.0667782		13.9799	0.0171596	0.0158568	0.0167795		13.9799	0.0674518	0.0664457	0.0666267
14.0134	0.0733671	0.0708093	0.0717376		14.0134	0.018748	0.017291	0.0183266		14.0134	0.0724875	0.0713726	0.0715964
14.0468	0.0786509	0.0759125	0.0768755		14.0468	0.0204803	0.0188673	0.0200184		14.0468	0.0777085	0.0764744	0.076748
14.0803	0.0841185	0.0811964	0.0821922		14.0803	0.0223594	0.0205892	0.0218584		14.0803	0.0831153	0.0817508	0.0820815
14.1137	0.0897699	0.0866612	0.0876876		14.1137	0.0243882	0.02246	0.0238494		14.1137	0.0887084	0.0872011	0.087597
14.1472	0.0956049	0.0923072	0.0933623		14.1472	0.0265692	0.0244828	0.0259944		14.1472	0.0944878	0.092825	0.0932952
14.1806	0.101625	0.0981344	0.099217		14.1806	0.0289046	0.0266605	0.0282959		14.1806	0.100456	0.0986225	0.0991764
14.214	0.107828	0.104144	0.105253		14.214	0.0313966	0.0289957	0.0307563		14.214	0.106614	0.104594	0.105243
14.2475	0.114218	0.110338	0.111472		14.2475	0.0340471	0.0314911	0.033378		14.2475	0.112963	0.110741	0.111495
14.2809	0.120796	0.116718	0.117875		14.2809	0.0368578	0.0341489	0.036163		14.2809	0.119506	0.117063	0.117934
14.3144	0.127566	0.123282	0.124462		14.3144	0.0398303	0.0369715	0.0391134		14.3144	0.126248	0.123562	0.124561
14.3478	0.13453	0.130036	0.131242		14.3478	0.042966	0.0399609	0.042231		14.3478	0.133189	0.130242	0.131383
14.3813	0.141694	0.136981	0.138216		14.3813	0.0462662	0.0431191	0.0455175		14.3813	0.140337	0.137107	0.138405
14.4147	0.14907	0.144121	0.145398		14.4147	0.0497322	0.0464479	0.0489747		14.4147	0.147699	0.144165	0.14563
14.4482	0.156662	0.151459	0.152794		14.4482	0.053365	0.0499493	0.0526042		14.4482	0.155282	0.151423	0.153063
14.4816	0.164489	0.159006	0.160401		14.4816	0.0571656	0.0536247	0.0564074		14.4816	0.163096	0.15887	0.160714
14.5151	0.172546	0.166772	0.168238		14.5151	0.0611349	0.0574758	0.0603858		14.5151	0.171167	0.166524	0.168598
14.5485	0.180834	0.174782	0.176307		14.5485	0.0652737	0.0615042	0.0645409		14.5485	0.179527	0.174417	0.176722
14.5819	0.18943	0.18305	0.184622		14.5819	0.0695828	0.0657113	0.0688739		14.5819	0.188172	0.182564	0.185097
14.6154	0.198334	0.191576	0.193245		14.6154	0.074063	0.0700984	0.0733863		14.6154	0.197091	0.190943	0.193791
14.6488	0.207561	0.200346	0.202184		14.6488	0.0787149	0.0746669	0.0780792		14.6488	0.20637	0.199577	0.20276
14.6823	0.217078	0.20941	0.211387		14.6823	0.0835394	0.0794181	0.0829541		14.6823	0.216056	0.208501	0.212093
14.7157	0.226882	0.218741	0.220956		14.7157	0.0885371	0.0843534	0.0880122		14.7157	0.226078	0.217677	0.221768
14.7492	0.237205	0.228386	0.230827		14.7492	0.0937086	0.0894737	0.0932549		14.7492	0.236494	0.22714	0.23172
14.7826	0.24776	0.238481	0.240966		14.7826	0.0990548	0.0947805	0.0986835		14.7826	0.247338	0.236929	0.242078
14.8161	0.258699	0.248816	0.251504		14.8161	0.104577	0.100275	0.1043		14.8161	0.258488	0.246895	0.252719
14.8495	0.270069	0.259762	0.262543		14.8495	0.110276	0.105959	0.110104		14.8495	0.270463	0.2572	0.263802
14.8829	0.281441	0.27091	0.273617		14.8829	0.116152	0.111833	0.116101		14.8829	0.28279	0.267825	0.275334
14.9164	0.293084	0.282283	0.285105		14.9164	0.122208	0.1179	0.122289		14.9164	0.295475	0.278286	0.286902
14.9498	0.305114	0.293869	0.297401		14.9498	0.128445	0.12416	0.128674		14.9498	0.309321	0.288791	0.299067
14.9833	0.317275	0.305603	0.310081		14.9833	0.134864	0.130617	0.135258		14.9833	0.324689	0.299611	0.312605
15.0167	0.329087	0.31684	0.322678		15.0167	0.141471	0.137276	0.142044		15.0167	0.338867	0.311173	0.326554
15.0502	0.340538	0.328774	0.335801		15.0502	0.14827	0.144135	0.149038		15.0502	0.352827	0.323187	0.33881
15.0836	0.352493	0.33985	0.351881		15.0836	0.155268	0.1512	0.156246		15.0836	0.36832	0.336411	0.351248
15.1171	0.364361	0.350811	0.365137		15.1171	0.162471	0.158479	0.163673		15.1171	0.385268	0.35048	0.362971
15.1505	0.3766	0.362528	0.379473		15.1505	0.169889	0.165983	0.171338		15.1505	0.399043	0.362473	0.374616
15.1839	0.38807	0.372621	0.393739		15.1839	0.177519	0.173725	0.179234		15.1839	0.408073	0.374347	0.385236
15.2174	0.400143	0.38299	0.416081		15.2174	0.185386	0.181715	0.187402		15.2174	0.417398	0.388235	0.396896
15.2508	0.415271	0.39511	0.425786		15.2508	0.1935	0.189974	0.195865		15.2508	0.427537	0.401593	0.413052
15.2843	0.438595	0.405828	0.436572		15.2843	0.201894	0.198517	0.204611		15.2843	0.438467	0.41307	0.428999
15.3177	0.449304	0.417386	0.448299		15.3177	0.210532	0.207343	0.21369		15.3177	0.449172	0.425837	0.448139
15.3512	0.464242	0.43124	0.461325		15.3512	0.21948	0.216475	0.223208		15.3512	0.464054	0.4433	0.46117
15.3846	0.484353	0.453203	0.483818		15.3846	0.228737	0.225992	0.233034		15.3846	0.484049	0.478744	0.483767
15.4181	0.718883	0.78626	0.708197		15.4181	0.238377	0.23598	0.243305		15.4181	0.731252	0.673596	0.664274
15.4515	0.704999	0.771242	0.694497		15.4515	0.248191	0.246443	0.253924		15.4515	0.71715	0.660517	0.651371
15.4849	0.691358	0.756468	0.681041		15.4849	0.258028	0.25752	0.26522		15.4849	0.703293	0.647681	0.638712
15.5184	0.677962	0.741938	0.667828		15.5184	0.267598	0.269051	0.276398		15.5184	0.689679	0.63509	0.626297
15.5518	0.66481	0.727652	0.65486		15.5518	0.276212	0.280513	0.287377		15.5518	0.676309	0.622743	0.614126
15.5853	0.651901	0.713609	0.642135		15.5853	0.282639	0.291465	0.296377		15.5853	0.663183	0.610639	0.602198
15.6187	0.639237	0.699811	0.629655		15.6187	0.285727	0.299491	0.301048		15.6187	0.650302	0.59878	0.590515
15.6522	0.626816	0.686257	0.617418		15.6522	0.284103	0.300773	0.299004		15.6522	0.637664	0.587164	0.579076
15.6856	0.61464	0.672946	0.605425		15.6856	0.278757	0.2952	0.292084		15.6856	0.62527	0.575792	0.56788
15.7191	0.602707	0.65988	0.593677		15.7191	0.271261	0.284432	0.282064		15.7191	0.61312	0.564664	0.556929
15.7525	0.591018	0.647057	0.582172		15.7525	0.26199	0.272581	0.27115		15.7525	0.601214	0.553781	0.546221
15.786	0.579573	0.634478	0.570911		15.786	0.25233	0.260783	0.260419		15.786	0.589551	0.543141	0.535757
15.8194	0.568372	0.622143	0.559894		15.8194	0.242808	0.249772	0.249872		15.8194	0.578133	0.532745	0.465901
15.8528	0.557415	0.610052	0.549121		15.8528	0.233545	0.23914	0.23957		15.8528	0.566959	0.451249	0.444844
15.8863	0.546702	0.598206	0.538591		15.8863	0.224446	0.228992	0.229752		15.8863	0.556028	0.433517	0.431011
15.9197	0.536233	0.586603	0.477191		15.9197	0.215617	0.219243	0.220382		15.9197	0.545342	0.420532	0.419391
15.9532	0.4637	0.575243	0.447029		15.9532	0.207011	0.209746	0.211325		15.9532	0.534899	0.409289	0.408661
15.9866	0.44123	0.564128	0.432053		15.9866	0.198653	0.200676	0.202501		15.9866	0.46059	0.395643	0.398772
16.0201	0.427307	0.553257	0.420268		16.0201	0.190565	0.191941	0.193988		16.0201	0.431712	0.383314	0.38917
16.0535	0.412532	0.54263	0.409113		16.0535	0.182678	0.183505	0.185725		16.0535	0.414037	0.372447	0.380153
16.087	0.399431	0.532246	0.399152		16.087	0.174978	0.175305	0.177691		16.087	0.396348	0.361505	0.371405
16.1204	0.385195	0.426036	0.387262		16.1204	0.16749	0.16738	0.16991		16.1204	0.382832	0.350215	0.361411
16.1538	0.371325	0.400535	0.374519		16.1538	0.160199	0.159698	0.162362		16.1538	0.369114	0.340038	0.350471
16.1873	0.357421	0.379086	0.362265		16.1873	0.153095	0.152246	0.155027		16.1873	0.355325	0.327696	0.338045
16.2207	0.344488	0.358962	0.34607		16.2207	0.146171	0.145012	0.147894		16.2207	0.34161	0.315943	0.327681
16.2542	0.330045	0.341686	0.33269		16.2542	0.139432	0.137992	0.140958		16.2542	0.327285	0.305136	0.317153
16.2876	0.316645	0.326379	0.317994		16.2876	0.132863	0.131176	0.134218		16.2876	0.313872	0.293798	0.306001
16.3211	0.303932	0.311648	0.303627		16.3211	0.126468	0.124561	0.127665		16.3211	0.301248	0.283045	0.295054
16.3545	0.292276	0.297603	0.290951		16.3545	0.120243	0.118142	0.121298		16.3545	0.288955	0.272449	0.284179
16.388	0.280208	0.283865	0.278865		16.388	0.114188	0.111917	0.115113		16.388	0.277119	0.261901	0.27319
16.4214	0.268267	0.27094	0.267057		16.4214	0.108301	0.105881	0.109107		16.4214	0.265277	0.251792	0.262346
16.4548	0.257143	0.258533	0.255484		16.4548	0.102579	0.100035	0.103279		16.4548	0.25391	0.241995	0.251674
16.4883	0.246442	0.246725	0.24451		16.4883	0.0970235	0.0943735	0.097626		16.4883	0.243108	0.232424	0.241295
16.5217	0.235876	0.235519	0.23395		16.5217	0.0916332	0.0888969	0.0921475		16.5217	0.232581	0.223017	0.231248
16.5552	0.225685	0.224893	0.223729		16.5552	0.0864084	0.0836033	0.0868425		16.5552	0.222363	0.213805	0.221458
16.5886	0.215771	0.214698	0.213825		16.5886	0.0813482	0.0784913	0.0817098		16.5886	0.212627	0.204795	0.211998
16.6221	0.206196	0.204982	0.204304		16.6221	0.0764523	0.0735593	0.0767485		16.6221	0.20324	0.196101	0.20283
16.6555	0.196995	0.195583	0.195104		16.6555	0.0717209	0.0688058	0.0719578		16.6555	0.19413	0.187595	0.193887
16.689	0.188139	0.186549	0.186263		16.689	0.0671534	0.0642297	0.0673367		16.689	0.185354	0.179341	0.185214
16.7224	0.179552	0.177846	0.177741		16.7224	0.0627494	0.0598297	0.0628844		16.7224	0.176879	0.171338	0.176821
16.7559	0.171215	0.169436	0.169457		16.7559	0.0585087	0.0556044	0.0586001		16.7559	0.168652	0.163559	0.168682
16.7893	0.163141	0.161312	0.161415		16.7893	0.0544306	0.0515524	0.054483		16.7893	0.160672	0.155975	0.160771
16.8227	0.155323	0.153455	0.153633		16.8227	0.0505146	0.0476723	0.050532		16.8227	0.152951	0.148609	0.153097
16.8562	0.147742	0.145834	0.146086		16.8562	0.04676	0.0439627	0.0467462		16.8562	0.145453	0.141435	0.145642
16.8896	0.140387	0.138446	0.138763		16.8896	0.0431662	0.0404221	0.0431245		16.8896	0.138175	0.134447	0.138389
16.9231	0.133244	0.131276	0.131654		16.9231	0.0397321	0.0370489	0.0396659		16.9231	0.131101	0.12765	0.131332
16.9565	0.126299	0.124318	0.124746		16.9565	0.036457	0.0338415	0.0363692		16.9565	0.124229	0.121033	0.124473
16.99	0.119551	0.117563	0.118035		16.99	0.0333395	0.0307983	0.0332331		16.99	0.117554	0.114594	0.117802
17.0234	0.112992	0.111007	0.11152		17.0234	0.0303787	0.0279175	0.0302562		17.0234	0.111069	0.108331	0.111317
17.0569	0.106622	0.104647	0.105195		17.0569	0.0275732	0.0251972	0.0274371		17.0569	0.10477	0.10224	0.105017
17.0903	0.100438	0.0984817	0.0990595		17.0903	0.0249216	0.0226354	0.0247743		17.0903	0.0986597	0.0963218	0.0988998
17.1237	0.0944368	0.0925085	0.0931097		17.1237	0.0224222	0.0202301	0.0222658		17.1237	0.0927322	0.0905755	0.0929644
17.1572	0.0886184	0.0867257	0.0873446		17.1572	0.0200733	0.017979	0.01991		17.1572	0.086988	0.0850007	0.0872101
17.1906	0.0829822	0.0811326	0.0817638		17.1906	0.017873	0.0158797	0.0177049		17.1906	0.0814266	0.0795979	0.081638
17.2241	0.0775283	0.0757282	0.0763668		17.2241	0.0158193	0.0139298	0.0156481		17.2241	0.0760477	0.0743674	0.0762474
17.2575	0.0722568	0.0705118	0.0711535		17.2575	0.0139098	0.0121264	0.0137373		17.2575	0.0708508	0.0693095	0.0710387
17.291	0.067168	0.0654831	0.0661238		17.291	0.0121421	0.0104668	0.01197		17.291	0.0658365	0.0644249	0.0660121
17.3244	0.0622622	0.0606419	0.0612776		17.3244	0.0105134	0.00894769	0.0103433		17.3244	0.0610048	0.0597144	0.0611682
17.3579	0.0575397	0.0559877	0.056615		17.3579	0.0090208	0.00756578	0.00885408		17.3579	0.0563558	0.0551784	0.0565072
17.3913	0.0530008	0.0515205	0.0521359		17.3913	0.00766104	0.00631743	0.0074991		17.3913	0.0518897	0.0508177	0.0520294
17.4247	0.0486461	0.0472401	0.0478405		17.4247	0.00643061	0.00519878	0.00627476		17.4247	0.0476066	0.0466328	0.0477351
17.4582	0.0444757	0.0431462	0.0437288		17.4582	0.00532573	0.00420555	0.00517715		17.4582	0.0435068	0.0426242	0.0436246
17.4916	0.0404901	0.0392387	0.0398009		17.4916	0.00434229	0.00333326	0.00420208		17.4916	0.0395903	0.0387926	0.039698
17.5251	0.0366896	0.0355174	0.0360568		17.5251	0.00347577	0.00257705	0.00334495		17.5251	0.0358575	0.0351386	0.0359556
17.5585	0.0330746	0.0319821	0.0324968		17.5585	0.00272137	0.00193167	0.00260087		17.5585	0.0323084	0.0316625	0.0323976
17.592	0.0296454	0.0286328	0.0291209		17.592	0.0020739	0.00139155	0.00196453		17.592	0.0289433	0.0283649	0.0290241
17.6254	0.0264022	0.0254691	0.0259291		17.6254	0.00152779	0.000950695	0.0014303		17.6254	0.0257622	0.0252464	0.0258353
17.6589	0.0233455	0.0224911	0.0229217		17.6589	0.00107709	0.000602737	0.000992146		17.6589	0.0227654	0.0223072	0.0228313
17.6923	0.0204754	0.0196985	0.0200988		17.6923	0.000715465	0.000340955	0.000643648		17.6923	0.019953	0.019548	0.0200123
17.7258	0.0177923	0.0170912	0.0174605		17.7258	0.000436246	0.000158223	0.000378062		17.7258	0.0173251	0.0169691	0.0173784
17.7592	0.0152964	0.0146692	0.0150069		17.7592	0.000232443	4.71316e-05	0.000188332		17.7592	0.0148819	0.0145708	0.0149297
17.7926	0.0129881	0.0124323	0.0127382		17.7926	9.67962e-05	0	6.71248e-05		17.7926	0.0126235	0.0123537	0.0126664
17.8261	0.0108675	0.0103804	0.0106545		17.8261	2.18429e-05	8.93989e-06	6.90162e-06		17.8261	0.0105501	0.0103181	0.0105884
17.8595	0.00893499	0.00851333	0.00875611		17.8595	0	6.59419e-05	0		17.8595	0.00866193	0.00846428	0.00869605
17.893	0.0071907	0.00683113	0.0070431		17.893	2.36717e-05	0.000162998	3.87364e-05		17.893	0.00695903	0.00679269	0.00698931
17.9264	0.00563491	0.00533368	0.00551566		17.9264	8.53707e-05	0.000292214	0.000115525		17.9264	0.00544161	0.00530365	0.00546832
17.9599	0.00426783	0.00402092	0.00417399		17.9599	0.000177861	0.000445967	0.000223017		17.9599	0.00410982	0.00399747	0.00413319
17.9933	0.00308968	0.00289279	0.00301827		17.9933	0.000294316	0.000617067	0.000354256		17.9933	0.00296384	0.00287448	0.00298401
18.0268	0.00210069	0.00194926	0.00204869		18.0268	0.000428488	0.00079893	0.000502845		18.0268	0.00200384	0.00193499	0.00202089
18.0602	0.00130105	0.00119029	0.00126545		18.0602	0.000574875	0.000985755	0.000663114		18.0602	0.00123	0.00117929	0.00124395
18.0936	0.000690975	0.000615878	0.000668762		18.0936	0.000728887	0.0011727	0.000830288		18.0936	0.000642504	0.000607663	0.000653279
18.1271	0.000270647	0.000226016	0.000258818		18.1271	0.000886996	0.00135604	0.00100064		18.1271	0.000241541	0.000220396	0.000248991
18.1605	4.02604e-05	2.07143e-05	3.58273e-05		18.1605	0.00104686	0.00153328	0.00117163		18.1605	2.73058e-05	1.77555e-05	3.11947e-05
18.194	0	0	0		18.194	0.00120742	0.00170329	0.00134198		18.194	0	0	0
18.2274	0.000150047	0.000163912	0.000151546		18.2274	0.00136895	0.00186635	0.00151178		18.2274	0.00015983	0.000167381	0.000155519
18.2609	0.000490577	0.000512502	0.000490677		18.2609	0.00153306	0.00202412	0.00168247		18.2609	0.000507009	0.000520141	0.000497866
18.2943	0.00102176	0.00104584	0.00101761		18.2943	0.00170268	0.00217967	0.00185682		18.2943	0.00104175	0.00105851	0.00102715
18.3278	0.00174377	0.001764	0.00173254		18.3278	0.00188197	0.00233736	0.00203889		18.3278	0.00176429	0.00178272	0.0017435
18.3612	0.00265678	0.00266709	0.00263571		18.3612	0.0020762	0.00250276	0.0022339		18.3612	0.00267485	0.00269299	0.00264703
18.3946	0.00376093	0.00375522	0.00372731		18.3946	0.00229164	0.00268246	0.00244809		18.3946	0.00377366	0.00378951	0.00373785
18.4281	0.00505641	0.0050285	0.00500756		18.4281	0.00253537	0.00288392	0.00268858		18.4281	0.00506096	0.0050725	0.00501608
18.4615	0.00654335	0.00648707	0.00647667		18.4615	0.00281514	0.0031153	0.00296319		18.4615	0.00653701	0.00654213	0.00648185
18.495	0.00822193	0.0081311	0.00813485		18.495	0.00313912	0.00338527	0.00328027		18.495	0.00820204	0.00819857	0.00813528
18.5284	0.0100923	0.00996073	0.00998232		18.5284	0.00351589	0.00370286	0.00364851		18.5284	0.0100563	0.010042	0.00997649
18.5619	0.0121546	0.0119761	0.0120193		18.5619	0.00395414	0.0040772	0.00407681		18.5619	0.0121001	0.0120726	0.0120056
18.5953	0.014409	0.0141775	0.014246		18.5953	0.00446254	0.0045175	0.00457409		18.5953	0.0143336	0.0142904	0.0142227
18.6288	0.0168556	0.0165651	0.0166625		18.6288	0.00504975	0.00503287	0.00514925		18.6288	0.0167572	0.0166957	0.016628
18.6622	0.0194946	0.019139	0.0192692		18.6622	0.00572419	0.00563224	0.00581095		18.6622	0.019371	0.0192885	0.0192215
18.6957	0.0223262	0.0218996	0.0220663		18.6957	0.00649406	0.00632419	0.00656762		18.6957	0.0221754	0.0220688	0.0220035
18.7291	0.0253504	0.024847	0.0250538		18.7291	0.00736719	0.00711709	0.00742737		18.7291	0.0251706	0.0250369	0.0249739
18.7625	0.0285675	0.0279814	0.0282321		18.7625	0.00835114	0.00801878	0.00839794		18.7625	0.0283568	0.0281927	0.0281329
18.796	0.0319776	0.0313032	0.0316014		18.796	0.00945296	0.00903671	0.00948671		18.796	0.0317345	0.0315363	0.0314807
18.8294	0.0355808	0.0348125	0.0351618		18.8294	0.0106794	0.010178	0.0107006		18.8294	0.0353037	0.0350677	0.0350174
18.8629	0.0393772	0.0385096	0.0389135		18.8629	0.0120368	0.0114492	0.012046		18.8629	0.0390648	0.0387869	0.038743
18.8963	0.0433671	0.0423949	0.0428569		18.8963	0.0135311	0.0128567	0.0135292		18.8963	0.0430181	0.0426938	0.0426576
18.9298	0.0475505	0.0464685	0.046992		18.9298	0.0151677	0.014406	0.0151557		18.9298	0.0471638	0.0467885	0.0467615
18.9632	0.0519277	0.0507307	0.0513191		18.9632	0.016952	0.0161026	0.0169308		18.9632	0.0515021	0.0510707	0.0510547
18.9967	0.0564987	0.0551819	0.0558384		18.9967	0.0188886	0.0179516	0.0188595		18.9967	0.0560334	0.0555406	0.0555374
19.0301	0.0612637	0.0598223	0.0605503		19.0301	0.020982	0.0199574	0.0209464		19.0301	0.0607578	0.0601978	0.0602095
19.0635	0.066223	0.0646523	0.0654548		19.0635	0.0232365	0.0221244	0.0231956		19.0635	0.0656758	0.0650423	0.0650713
19.097	0.0713767	0.0696721	0.0705524		19.097	0.0256558	0.0244566	0.025611		19.097	0.0707874	0.0700739	0.070123
19.1304	0.0767248	0.0748823	0.0758434		19.1304	0.0282437	0.0269577	0.0281963		19.1304	0.0760931	0.0752925	0.0753647
19.1639	0.0822678	0.0802832	0.081328		19.1639	0.0310033	0.0296309	0.0309549		19.1639	0.0815931	0.0806979	0.0807967
19.1973	0.0880064	0.0858756	0.0870066		19.1973	0.0339377	0.0324795	0.0338898		19.1973	0.0872882	0.0862901	0.0864196
19.2308	0.0939409	0.0916601	0.0928807		19.2308	0.03705	0.0355064	0.037004		19.2308	0.0931789	0.0920691	0.0922336
19.2642	0.100071	0.097638	0.0989505		19.2642	0.0403427	0.0387141	0.0403002		19.2642	0.0992662	0.0980348	0.09824
19.2977	0.1064	0.10381	0.105217		19.2977	0.0438184	0.0421054	0.0437807		19.2977	0.105551	0.104188	0.104439
19.3311	0.11293	0.110179	0.111683		19.3311	0.0474794	0.0456823	0.047448		19.3311	0.112036	0.110531	0.110833
19.3645	0.119661	0.116747	0.118352		19.3645	0.0513278	0.049447	0.0513042		19.3645	0.118724	0.117066	0.117425
19.398	0.126602	0.123517	0.125228		19.398	0.0553658	0.0534015	0.0553513		19.398	0.125616	0.123793	0.124218
19.4314	0.133756	0.130494	0.132313		19.4314	0.0595951	0.0575477	0.0595913		19.4314	0.132719	0.130718	0.131215
19.4649	0.141127	0.137688	0.139619		19.4649	0.0640177	0.0618873	0.0640258		19.4649	0.140046	0.137848	0.138432
19.4983	0.148724	0.145104	0.147147		19.4983	0.0686351	0.0664219	0.0686566		19.4983	0.147592	0.145188	0.145864
19.5318	0.156576	0.152751	0.154912		19.5318	0.073449	0.0711529	0.0734853		19.5318	0.155385	0.152741	0.15353
19.5652	0.164708	0.160653	0.162956		19.5652	0.0784609	0.0760818	0.0785132		19.5652	0.163443	0.160531	0.161449
19.5987	0.173121	0.168808	0.171281		19.5987	0.0836723	0.0812099	0.083742		19.5987	0.171774	0.168574	0.169634
19.6321	0.18186	0.177238	0.179904		19.6321	0.0890844	0.0865385	0.0891731		19.6321	0.180401	0.176871	0.178085
19.6656	0.190924	0.18598	0.188851		19.6656	0.0946991	0.0920691	0.0948078		19.6656	0.189351	0.185481	0.186842
19.699	0.200336	0.19504	0.198156		19.699	0.100517	0.0978025	0.100648		19.699	0.198684	0.194409	0.195976
19.7324	0.210193	0.204492	0.207845		19.7324	0.106541	0.103741	0.106694		19.7324	0.208445	0.203644	0.205492
19.7659	0.220504	0.214326	0.218106		19.7659	0.112771	0.109885	0.112949		19.7659	0.218648	0.213251	0.21537
19.7993	0.231469	0.224675	0.228888		19.7993	0.119211	0.116236	0.119414		19.7993	0.229329	0.223196	0.225752
19.8328	0.242972	0.235608	0.240138		19.8328	0.125861	0.122796	0.126092		19.8328	0.24069	0.23367	0.236644
19.8662	0.254989	0.247184	0.251922		19.8662	0.132725	0.129568	0.132985		19.8662	0.252652	0.244524	0.247937
19.8997	0.267365	0.259182	0.264229		19.8997	0.139808	0.136555	0.140097		19.8997	0.265127	0.255761	0.25969
19.9331	0.28085	0.271881	0.2771		19.9331	0.147111	0.14376	0.147433		19.9331	0.27841	0.267241	0.272254
19.9666	0.295112	0.2854	0.291029		19.9666	0.154645	0.15119	0.154999		19.9666	0.292275	0.279273	0.28572
20	0.310118	0.299081	0.306151		20	0.162418	0.158851	0.162802		20	0.306565	0.291607	0.298779

## Sheet: 4c_Permeation
	PermeationEvents
	Run1	Run2	Run3	Run4	Run5
NoField	0	0	0	1	1
1p65THz	1	3	3	4	5
10p0THz	1	0	1	1	1
