# Supplementary material for: Enhancement of Calcium Ion Permeation via Resonant Coupling of Ion and Terahertz Waves in Voltage Gated Calcium Channels
Source: Adv Sci (Weinh). 2026 Feb 19;13(24):e20475. doi: 10.1002/advs.202520475 (PMC13116260; doi:10.1002/advs.202520475)
Supplement: Supplementary file 2 — Supporting File 2: advs74432‐sup‐0002‐Figures_Data.zip. [file ADVS-13-e20475-s002.zip › Figure5_Data.xlsx]

## Sheet: 5a_MSC_vs_Efield
1p65THz					2p84THz
EMW_Strength_Vnm	Run1_MSC	Run2_MSC	Run3_MSC		EMW_Strength_Vnm	Run1_MSC	Run2_MSC	Run3_MSC
0	0.965082	0.969983	0.965007		0	0.92791	0.910563	0.924257
0.1	0.993272	0.992201	0.991442		0.1	0.898237	0.902302	0.914559
0.2	0.997367	0.998185	0.997312		0.2	0.885119	0.886398	0.923362
0.3	0.997312	0.998171	0.998194		0.3	0.923362	0.881804	0.855932

## Sheet: 5b_MSC_vs_Temp
1p65THz					2p84THz
Temperature_K	Run1_MSC	Run2_MSC	Run3_MSC		Temperature_K	Run1_MSC	Run2_MSC	Run3_MSC
290	0.956419	0.974213	0.966949		290	0.911827	0.929566	0.9226
310	0.965082	0.969983	0.965007		310	0.92791	0.910563	0.924257
330	0.96046	0.962027	0.963484		330	0.914832	0.902451	0.883163
