# Supplementary material for: Enhancement of Calcium Ion Permeation via Resonant Coupling of Ion and Terahertz Waves in Voltage Gated Calcium Channels
Source: Adv Sci (Weinh). 2026 Feb 19;13(24):e20475. doi: 10.1002/advs.202520475 (PMC13116260; doi:10.1002/advs.202520475)
Supplement: Supplementary file 2 — Supporting File 2: advs74432‐sup‐0002‐Figures_Data.zip. [file ADVS-13-e20475-s002.zip › Figure6_Data.xlsx]

## Sheet: 6a_Prob_Density
Delta_z1_A	Delta_z2_A	Prob_Density
-0.4	-0.4	2.22818e+19
-0.4	-0.389873	2.39926e+19
-0.4	-0.379747	2.54891e+19
-0.4	-0.36962	2.66068e+19
-0.4	-0.359494	2.74528e+19
-0.4	-0.349367	2.83852e+19
-0.4	-0.339241	2.9796e+19
-0.4	-0.329114	3.18623e+19
-0.4	-0.318987	3.44579e+19
-0.4	-0.308861	3.72941e+19
-0.4	-0.298734	4.01345e+19
-0.4	-0.288608	4.28745e+19
-0.4	-0.278481	4.54568e+19
-0.4	-0.268354	4.77708e+19
-0.4	-0.258228	4.96951e+19
-0.4	-0.248101	5.12315e+19
-0.4	-0.237975	5.25625e+19
-0.4	-0.227848	5.39362e+19
-0.4	-0.217722	5.54656e+19
-0.4	-0.207595	5.70034e+19
-0.4	-0.197468	5.82234e+19
-0.4	-0.187342	5.88365e+19
-0.4	-0.177215	5.87771e+19
-0.4	-0.167089	5.82257e+19
-0.4	-0.156962	5.74961e+19
-0.4	-0.146835	5.69201e+19
-0.4	-0.136709	5.68301e+19
-0.4	-0.126582	5.75718e+19
-0.4	-0.116456	5.94112e+19
-0.4	-0.106329	6.23017e+19
-0.4	-0.0962025	6.56824e+19
-0.4	-0.0860759	6.85374e+19
-0.4	-0.0759494	6.97916e+19
-0.4	-0.0658228	6.88361e+19
-0.4	-0.0556962	6.58081e+19
-0.4	-0.0455696	6.14492e+19
-0.4	-0.035443	5.66819e+19
-0.4	-0.0253165	5.22334e+19
-0.4	-0.0151899	4.84844e+19
-0.4	-0.00506329	4.55101e+19
-0.4	0.00506329	4.31672e+19
-0.4	0.0151899	4.11861e+19
-0.4	0.0253165	3.92899e+19
-0.4	0.035443	3.73151e+19
-0.4	0.0455696	3.52688e+19
-0.4	0.0556962	3.32829e+19
-0.4	0.0658228	3.14909e+19
-0.4	0.0759494	2.99149e+19
-0.4	0.0860759	2.84254e+19
-0.4	0.0962025	2.68195e+19
-0.4	0.106329	2.49691e+19
-0.4	0.116456	2.29104e+19
-0.4	0.126582	2.08025e+19
-0.4	0.136709	1.87962e+19
-0.4	0.146835	1.69537e+19
-0.4	0.156962	1.5273e+19
-0.4	0.167089	1.37355e+19
-0.4	0.177215	1.23074e+19
-0.4	0.187342	1.09122e+19
-0.4	0.197468	9.45705e+18
-0.4	0.207595	7.90778e+18
-0.4	0.217722	6.33908e+18
-0.4	0.227848	4.90095e+18
-0.4	0.237975	3.72708e+18
-0.4	0.248101	2.8715e+18
-0.4	0.258228	2.30671e+18
-0.4	0.268354	1.96574e+18
-0.4	0.278481	1.7813e+18
-0.4	0.288608	1.70458e+18
-0.4	0.298734	1.70358e+18
-0.4	0.308861	1.75577e+18
-0.4	0.318987	1.84466e+18
-0.4	0.329114	1.95433e+18
-0.4	0.339241	2.06592e+18
-0.4	0.349367	2.15446e+18
-0.4	0.359494	2.1901e+18
-0.4	0.36962	2.148e+18
-0.4	0.379747	2.02094e+18
-0.4	0.389873	1.82585e+18
-0.4	0.4	1.59706e+18
-0.389873	-0.4	2.29727e+19
-0.389873	-0.389873	2.47806e+19
-0.389873	-0.379747	2.64033e+19
-0.389873	-0.36962	2.76752e+19
-0.389873	-0.359494	2.87295e+19
-0.389873	-0.349367	2.9984e+19
-0.389873	-0.339241	3.19015e+19
-0.389873	-0.329114	3.46962e+19
-0.389873	-0.318987	3.82024e+19
-0.389873	-0.308861	4.2005e+19
-0.389873	-0.298734	4.5689e+19
-0.389873	-0.288608	4.89849e+19
-0.389873	-0.278481	5.17475e+19
-0.389873	-0.268354	5.38825e+19
-0.389873	-0.258228	5.53777e+19
-0.389873	-0.248101	5.63916e+19
-0.389873	-0.237975	5.72555e+19
-0.389873	-0.227848	5.8317e+19
-0.389873	-0.217722	5.97203e+19
-0.389873	-0.207595	6.12923e+19
-0.389873	-0.197468	6.26541e+19
-0.389873	-0.187342	6.34715e+19
-0.389873	-0.177215	6.36551e+19
-0.389873	-0.167089	6.3373e+19
-0.389873	-0.156962	6.29076e+19
-0.389873	-0.146835	6.25181e+19
-0.389873	-0.136709	6.24369e+19
-0.389873	-0.126582	6.29281e+19
-0.389873	-0.116456	6.42547e+19
-0.389873	-0.106329	6.64678e+19
-0.389873	-0.0962025	6.91726e+19
-0.389873	-0.0860759	7.15144e+19
-0.389873	-0.0759494	7.25114e+19
-0.389873	-0.0658228	7.15652e+19
-0.389873	-0.0556962	6.8767e+19
-0.389873	-0.0455696	6.47877e+19
-0.389873	-0.035443	6.04724e+19
-0.389873	-0.0253165	5.64735e+19
-0.389873	-0.0151899	5.3119e+19
-0.389873	-0.00506329	5.04689e+19
-0.389873	0.00506329	4.83919e+19
-0.389873	0.0151899	4.66208e+19
-0.389873	0.0253165	4.48424e+19
-0.389873	0.035443	4.28314e+19
-0.389873	0.0455696	4.05544e+19
-0.389873	0.0556962	3.81606e+19
-0.389873	0.0658228	3.58522e+19
-0.389873	0.0759494	3.37352e+19
-0.389873	0.0860759	3.17438e+19
-0.389873	0.0962025	2.97143e+19
-0.389873	0.106329	2.75402e+19
-0.389873	0.116456	2.52658e+19
-0.389873	0.126582	2.3039e+19
-0.389873	0.136709	2.09764e+19
-0.389873	0.146835	1.90939e+19
-0.389873	0.156962	1.73531e+19
-0.389873	0.167089	1.57254e+19
-0.389873	0.177215	1.41899e+19
-0.389873	0.187342	1.2687e+19
-0.389873	0.197468	1.11238e+19
-0.389873	0.207595	9.45144e+18
-0.389873	0.217722	7.72935e+18
-0.389873	0.227848	6.1065e+18
-0.389873	0.237975	4.72901e+18
-0.389873	0.248101	3.6679e+18
-0.389873	0.258228	2.91047e+18
-0.389873	0.268354	2.40133e+18
-0.389873	0.278481	2.08173e+18
-0.389873	0.288608	1.90806e+18
-0.389873	0.298734	1.84894e+18
-0.389873	0.308861	1.87899e+18
-0.389873	0.318987	1.97793e+18
-0.389873	0.329114	2.12636e+18
-0.389873	0.339241	2.30102e+18
-0.389873	0.349367	2.46823e+18
-0.389873	0.359494	2.58281e+18
-0.389873	0.36962	2.60065e+18
-0.389873	0.379747	2.49935e+18
-0.389873	0.389873	2.29295e+18
-0.389873	0.4	2.02703e+18
-0.379747	-0.4	2.34163e+19
-0.379747	-0.389873	2.5514e+19
-0.379747	-0.379747	2.74681e+19
-0.379747	-0.36962	2.90905e+19
-0.379747	-0.359494	3.05114e+19
-0.379747	-0.349367	3.21787e+19
-0.379747	-0.339241	3.46121e+19
-0.379747	-0.329114	3.80784e+19
-0.379747	-0.318987	4.24098e+19
-0.379747	-0.308861	4.71038e+19
-0.379747	-0.298734	5.15889e+19
-0.379747	-0.288608	5.54348e+19
-0.379747	-0.278481	5.84072e+19
-0.379747	-0.268354	6.0427e+19
-0.379747	-0.258228	6.15821e+19
-0.379747	-0.248101	6.2162e+19
-0.379747	-0.237975	6.26118e+19
-0.379747	-0.227848	6.3353e+19
-0.379747	-0.217722	6.45603e+19
-0.379747	-0.207595	6.60582e+19
-0.379747	-0.197468	6.7453e+19
-0.379747	-0.187342	6.84039e+19
-0.379747	-0.177215	6.88289e+19
-0.379747	-0.167089	6.89012e+19
-0.379747	-0.156962	6.88754e+19
-0.379747	-0.146835	6.8924e+19
-0.379747	-0.136709	6.91441e+19
-0.379747	-0.126582	6.96644e+19
-0.379747	-0.116456	7.06845e+19
-0.379747	-0.106329	7.23091e+19
-0.379747	-0.0962025	7.43029e+19
-0.379747	-0.0860759	7.60076e+19
-0.379747	-0.0759494	7.65953e+19
-0.379747	-0.0658228	7.55351e+19
-0.379747	-0.0556962	7.2901e+19
-0.379747	-0.0455696	6.92899e+19
-0.379747	-0.035443	6.5447e+19
-0.379747	-0.0253165	6.19233e+19
-0.379747	-0.0151899	5.89729e+19
-0.379747	-0.00506329	5.66281e+19
-0.379747	0.00506329	5.47689e+19
-0.379747	0.0151899	5.31453e+19
-0.379747	0.0253165	5.14342e+19
-0.379747	0.035443	4.93747e+19
-0.379747	0.0455696	4.69051e+19
-0.379747	0.0556962	4.41873e+19
-0.379747	0.0658228	4.1475e+19
-0.379747	0.0759494	3.89319e+19
-0.379747	0.0860759	3.65209e+19
-0.379747	0.0962025	3.40751e+19
-0.379747	0.106329	3.14722e+19
-0.379747	0.116456	2.87535e+19
-0.379747	0.126582	2.60835e+19
-0.379747	0.136709	2.36079e+19
-0.379747	0.146835	2.13712e+19
-0.379747	0.156962	1.93539e+19
-0.379747	0.167089	1.75345e+19
-0.379747	0.177215	1.58853e+19
-0.379747	0.187342	1.43227e+19
-0.379747	0.197468	1.27145e+19
-0.379747	0.207595	1.09714e+19
-0.379747	0.217722	9.12751e+18
-0.379747	0.227848	7.33203e+18
-0.379747	0.237975	5.74843e+18
-0.379747	0.248101	4.46867e+18
-0.379747	0.258228	3.49723e+18
-0.379747	0.268354	2.793e+18
-0.379747	0.278481	2.31019e+18
-0.379747	0.288608	2.01551e+18
-0.379747	0.298734	1.8821e+18
-0.379747	0.308861	1.88338e+18
-0.379747	0.318987	1.99469e+18
-0.379747	0.329114	2.19157e+18
-0.379747	0.339241	2.44444e+18
-0.379747	0.349367	2.70848e+18
-0.379747	0.359494	2.91996e+18
-0.379747	0.36962	3.01172e+18
-0.379747	0.379747	2.94295e+18
-0.379747	0.389873	2.72411e+18
-0.379747	0.4	2.41498e+18
-0.36962	-0.4	2.36308e+19
-0.36962	-0.389873	2.61624e+19
-0.36962	-0.379747	2.86167e+19
-0.36962	-0.36962	3.07647e+19
-0.36962	-0.359494	3.27009e+19
-0.36962	-0.349367	3.48654e+19
-0.36962	-0.339241	3.78119e+19
-0.36962	-0.329114	4.18651e+19
-0.36962	-0.318987	4.68906e+19
-0.36962	-0.308861	5.23452e+19
-0.36962	-0.298734	5.75385e+19
-0.36962	-0.288608	6.19018e+19
-0.36962	-0.278481	6.51197e+19
-0.36962	-0.268354	6.71259e+19
-0.36962	-0.258228	6.80893e+19
-0.36962	-0.248101	6.83952e+19
-0.36962	-0.237975	6.85608e+19
-0.36962	-0.227848	6.90506e+19
-0.36962	-0.217722	7.00593e+19
-0.36962	-0.207595	7.142e+19
-0.36962	-0.197468	7.27501e+19
-0.36962	-0.187342	7.37361e+19
-0.36962	-0.177215	7.43395e+19
-0.36962	-0.167089	7.47725e+19
-0.36962	-0.156962	7.52854e+19
-0.36962	-0.146835	7.59708e+19
-0.36962	-0.136709	7.67727e+19
-0.36962	-0.126582	7.76408e+19
-0.36962	-0.116456	7.86492e+19
-0.36962	-0.106329	7.98972e+19
-0.36962	-0.0962025	8.12754e+19
-0.36962	-0.0860759	8.23279e+19
-0.36962	-0.0759494	8.24198e+19
-0.36962	-0.0658228	8.11345e+19
-0.36962	-0.0556962	7.85609e+19
-0.36962	-0.0455696	7.52305e+19
-0.36962	-0.035443	7.17829e+19
-0.36962	-0.0253165	6.86613e+19
-0.36962	-0.0151899	6.60427e+19
-0.36962	-0.00506329	6.39313e+19
-0.36962	0.00506329	6.22225e+19
-0.36962	0.0151899	6.06979e+19
-0.36962	0.0253165	5.90478e+19
-0.36962	0.035443	5.69942e+19
-0.36962	0.0455696	5.44461e+19
-0.36962	0.0556962	5.15526e+19
-0.36962	0.0658228	4.85816e+19
-0.36962	0.0759494	4.57177e+19
-0.36962	0.0860759	4.29249e+19
-0.36962	0.0962025	4.00105e+19
-0.36962	0.106329	3.68207e+19
-0.36962	0.116456	3.33921e+19
-0.36962	0.126582	2.9932e+19
-0.36962	0.136709	2.66717e+19
-0.36962	0.146835	2.37536e+19
-0.36962	0.156962	2.12327e+19
-0.36962	0.167089	1.91127e+19
-0.36962	0.177215	1.73371e+19
-0.36962	0.187342	1.57545e+19
-0.36962	0.197468	1.41526e+19
-0.36962	0.207595	1.23782e+19
-0.36962	0.217722	1.04366e+19
-0.36962	0.227848	8.48331e+18
-0.36962	0.237975	6.70567e+18
-0.36962	0.248101	5.21827e+18
-0.36962	0.258228	4.04065e+18
-0.36962	0.268354	3.14374e+18
-0.36962	0.278481	2.49567e+18
-0.36962	0.288608	2.07737e+18
-0.36962	0.298734	1.87113e+18
-0.36962	0.308861	1.8523e+18
-0.36962	0.318987	1.99226e+18
-0.36962	0.329114	2.25917e+18
-0.36962	0.339241	2.61279e+18
-0.36962	0.349367	2.99156e+18
-0.36962	0.359494	3.30788e+18
-0.36962	0.36962	3.46829e+18
-0.36962	0.379747	3.41366e+18
-0.36962	0.389873	3.15461e+18
-0.36962	0.4	2.77161e+18
-0.359494	-0.4	2.38113e+19
-0.359494	-0.389873	2.68286e+19
-0.359494	-0.379747	2.987e+19
-0.359494	-0.36962	3.26587e+19
-0.359494	-0.359494	3.52219e+19
-0.359494	-0.349367	3.79476e+19
-0.359494	-0.339241	4.13877e+19
-0.359494	-0.329114	4.59189e+19
-0.359494	-0.318987	5.14686e+19
-0.359494	-0.308861	5.75033e+19
-0.359494	-0.298734	6.32658e+19
-0.359494	-0.288608	6.80856e+19
-0.359494	-0.278481	7.1582e+19
-0.359494	-0.268354	7.36959e+19
-0.359494	-0.258228	7.46535e+19
-0.359494	-0.248101	7.4897e+19
-0.359494	-0.237975	7.49748e+19
-0.359494	-0.227848	7.53602e+19
-0.359494	-0.217722	7.62502e+19
-0.359494	-0.207595	7.74859e+19
-0.359494	-0.197468	7.87068e+19
-0.359494	-0.187342	7.96471e+19
-0.359494	-0.177215	8.03407e+19
-0.359494	-0.167089	8.1073e+19
-0.359494	-0.156962	8.21248e+19
-0.359494	-0.146835	8.35349e+19
-0.359494	-0.136709	8.51011e+19
-0.359494	-0.126582	8.65737e+19
-0.359494	-0.116456	8.78542e+19
-0.359494	-0.106329	8.89765e+19
-0.359494	-0.0962025	8.99063e+19
-0.359494	-0.0860759	9.03719e+19
-0.359494	-0.0759494	8.99479e+19
-0.359494	-0.0658228	8.83659e+19
-0.359494	-0.0556962	8.57548e+19
-0.359494	-0.0455696	8.25894e+19
-0.359494	-0.035443	7.94039e+19
-0.359494	-0.0253165	7.65397e+19
-0.359494	-0.0151899	7.41107e+19
-0.359494	-0.00506329	7.21079e+19
-0.359494	0.00506329	7.04559e+19
-0.359494	0.0151899	6.89833e+19
-0.359494	0.0253165	6.74111e+19
-0.359494	0.035443	6.54526e+19
-0.359494	0.0455696	6.29707e+19
-0.359494	0.0556962	6.0059e+19
-0.359494	0.0658228	5.69462e+19
-0.359494	0.0759494	5.38011e+19
-0.359494	0.0860759	5.05809e+19
-0.359494	0.0962025	4.70813e+19
-0.359494	0.106329	4.3135e+19
-0.359494	0.116456	3.87856e+19
-0.359494	0.126582	3.42939e+19
-0.359494	0.136709	2.99977e+19
-0.359494	0.146835	2.61722e+19
-0.359494	0.156962	2.29816e+19
-0.359494	0.167089	2.04703e+19
-0.359494	0.177215	1.85414e+19
-0.359494	0.187342	1.69483e+19
-0.359494	0.197468	1.53726e+19
-0.359494	0.207595	1.35858e+19
-0.359494	0.217722	1.15649e+19
-0.359494	0.227848	9.47741e+18
-0.359494	0.237975	7.53739e+18
-0.359494	0.248101	5.88005e+18
-0.359494	0.258228	4.53465e+18
-0.359494	0.268354	3.47883e+18
-0.359494	0.278481	2.6925e+18
-0.359494	0.288608	2.17243e+18
-0.359494	0.298734	1.91445e+18
-0.359494	0.308861	1.9e+18
-0.359494	0.318987	2.09844e+18
-0.359494	0.329114	2.46859e+18
-0.359494	0.339241	2.95346e+18
-0.359494	0.349367	3.46579e+18
-0.359494	0.359494	3.88595e+18
-0.359494	0.36962	4.09083e+18
-0.359494	0.379747	4.00653e+18
-0.359494	0.389873	3.65248e+18
-0.359494	0.4	3.13994e+18
-0.349367	-0.4	2.43215e+19
-0.349367	-0.389873	2.77836e+19
-0.349367	-0.379747	3.14037e+19
-0.349367	-0.36962	3.48657e+19
-0.349367	-0.359494	3.81078e+19
-0.349367	-0.349367	4.14202e+19
-0.349367	-0.339241	4.5309e+19
-0.349367	-0.329114	5.01838e+19
-0.349367	-0.318987	5.60514e+19
-0.349367	-0.308861	6.24368e+19
-0.349367	-0.298734	6.85776e+19
-0.349367	-0.288608	7.37509e+19
-0.349367	-0.278481	7.75336e+19
-0.349367	-0.268354	7.98683e+19
-0.349367	-0.258228	8.10123e+19
-0.349367	-0.248101	8.14276e+19
-0.349367	-0.237975	8.16531e+19
-0.349367	-0.227848	8.21371e+19
-0.349367	-0.217722	8.30579e+19
-0.349367	-0.207595	8.42583e+19
-0.349367	-0.197468	8.54032e+19
-0.349367	-0.187342	8.62806e+19
-0.349367	-0.177215	8.70069e+19
-0.349367	-0.167089	8.7959e+19
-0.349367	-0.156962	8.94774e+19
-0.349367	-0.146835	9.15809e+19
-0.349367	-0.136709	9.39466e+19
-0.349367	-0.126582	9.61334e+19
-0.349367	-0.116456	9.78512e+19
-0.349367	-0.106329	9.90268e+19
-0.349367	-0.0962025	9.9656e+19
-0.349367	-0.0860759	9.96244e+19
-0.349367	-0.0759494	9.87194e+19
-0.349367	-0.0658228	9.68365e+19
-0.349367	-0.0556962	9.4152e+19
-0.349367	-0.0455696	9.10747e+19
-0.349367	-0.035443	8.8024e+19
-0.349367	-0.0253165	8.52468e+19
-0.349367	-0.0151899	8.28197e+19
-0.349367	-0.00506329	8.07512e+19
-0.349367	0.00506329	7.90192e+19
-0.349367	0.0151899	7.75164e+19
-0.349367	0.0253165	7.60062e+19
-0.349367	0.035443	7.41934e+19
-0.349367	0.0455696	7.18738e+19
-0.349367	0.0556962	6.90393e+19
-0.349367	0.0658228	6.58287e+19
-0.349367	0.0759494	6.23657e+19
-0.349367	0.0860759	5.86136e+19
-0.349367	0.0962025	5.4402e+19
-0.349367	0.106329	4.95969e+19
-0.349367	0.116456	4.42687e+19
-0.349367	0.126582	3.87174e+19
-0.349367	0.136709	3.33595e+19
-0.349367	0.146835	2.85857e+19
-0.349367	0.156962	2.46706e+19
-0.349367	0.167089	2.17116e+19
-0.349367	0.177215	1.95821e+19
-0.349367	0.187342	1.79441e+19
-0.349367	0.197468	1.6375e+19
-0.349367	0.207595	1.45729e+19
-0.349367	0.217722	1.24881e+19
-0.349367	0.227848	1.02987e+19
-0.349367	0.237975	8.24139e+18
-0.349367	0.248101	6.46675e+18
-0.349367	0.258228	5.00821e+18
-0.349367	0.268354	3.84478e+18
-0.349367	0.278481	2.96435e+18
-0.349367	0.288608	2.37845e+18
-0.349367	0.298734	2.09887e+18
-0.349367	0.308861	2.11751e+18
-0.349367	0.318987	2.4053e+18
-0.349367	0.329114	2.91147e+18
-0.349367	0.339241	3.5565e+18
-0.349367	0.349367	4.21723e+18
-0.349367	0.359494	4.73245e+18
-0.349367	0.36962	4.94647e+18
-0.349367	0.379747	4.77643e+18
-0.349367	0.389873	4.26216e+18
-0.349367	0.4	3.5568e+18
-0.339241	-0.4	2.5573e+19
-0.339241	-0.389873	2.93785e+19
-0.339241	-0.379747	3.34919e+19
-0.339241	-0.36962	3.75814e+19
-0.339241	-0.359494	4.14878e+19
-0.339241	-0.349367	4.53668e+19
-0.339241	-0.339241	4.96324e+19
-0.339241	-0.329114	5.46956e+19
-0.339241	-0.318987	6.06463e+19
-0.339241	-0.308861	6.71108e+19
-0.339241	-0.298734	7.33866e+19
-0.339241	-0.288608	7.87588e+19
-0.339241	-0.278481	8.27933e+19
-0.339241	-0.268354	8.5431e+19
-0.339241	-0.258228	8.69329e+19
-0.339241	-0.248101	8.77437e+19
-0.339241	-0.237975	8.83547e+19
-0.339241	-0.227848	8.91573e+19
-0.339241	-0.217722	9.02928e+19
-0.339241	-0.207595	9.16027e+19
-0.339241	-0.197468	9.27799e+19
-0.339241	-0.187342	9.36621e+19
-0.339241	-0.177215	9.44379e+19
-0.339241	-0.167089	9.55705e+19
-0.339241	-0.156962	9.7468e+19
-0.339241	-0.146835	1.00154e+20
-0.339241	-0.136709	1.03216e+20
-0.339241	-0.126582	1.06049e+20
-0.339241	-0.116456	1.08185e+20
-0.339241	-0.106329	1.09437e+20
-0.339241	-0.0962025	1.09812e+20
-0.339241	-0.0860759	1.09341e+20
-0.339241	-0.0759494	1.0802e+20
-0.339241	-0.0658228	1.05908e+20
-0.339241	-0.0556962	1.03208e+20
-0.339241	-0.0455696	1.00225e+20
-0.339241	-0.035443	9.72353e+19
-0.339241	-0.0253165	9.43909e+19
-0.339241	-0.0151899	9.1763e+19
-0.339241	-0.00506329	8.94196e+19
-0.339241	0.00506329	8.74239e+19
-0.339241	0.0151899	8.57486e+19
-0.339241	0.0253165	8.42048e+19
-0.339241	0.035443	8.24869e+19
-0.339241	0.0455696	8.03107e+19
-0.339241	0.0556962	7.75402e+19
-0.339241	0.0658228	7.41938e+19
-0.339241	0.0759494	7.03365e+19
-0.339241	0.0860759	6.59605e+19
-0.339241	0.0962025	6.0983e+19
-0.339241	0.106329	5.5358e+19
-0.339241	0.116456	4.91998e+19
-0.339241	0.126582	4.28109e+19
-0.339241	0.136709	3.66153e+19
-0.339241	0.146835	3.10525e+19
-0.339241	0.156962	2.64772e+19
-0.339241	0.167089	2.30505e+19
-0.339241	0.177215	2.0651e+19
-0.339241	0.187342	1.88899e+19
-0.339241	0.197468	1.72701e+19
-0.339241	0.207595	1.54302e+19
-0.339241	0.217722	1.32924e+19
-0.339241	0.227848	1.10343e+19
-0.339241	0.237975	8.90373e+18
-0.339241	0.248101	7.05895e+18
-0.339241	0.258228	5.53423e+18
-0.339241	0.268354	4.30727e+18
-0.339241	0.278481	3.37025e+18
-0.339241	0.288608	2.74639e+18
-0.339241	0.298734	2.46352e+18
-0.339241	0.308861	2.52758e+18
-0.339241	0.318987	2.91588e+18
-0.339241	0.329114	3.57015e+18
-0.339241	0.339241	4.38509e+18
-0.339241	0.349367	5.19399e+18
-0.339241	0.359494	5.78693e+18
-0.339241	0.36962	5.97481e+18
-0.339241	0.379747	5.67284e+18
-0.339241	0.389873	4.95151e+18
-0.339241	0.4	4.01279e+18
-0.329114	-0.4	2.78103e+19
-0.329114	-0.389873	3.18388e+19
-0.329114	-0.379747	3.63234e+19
-0.329114	-0.36962	4.09471e+19
-0.329114	-0.359494	4.5459e+19
-0.329114	-0.349367	4.98558e+19
-0.329114	-0.339241	5.44155e+19
-0.329114	-0.329114	5.95114e+19
-0.329114	-0.318987	6.53078e+19
-0.329114	-0.308861	7.15652e+19
-0.329114	-0.298734	7.77068e+19
-0.329114	-0.288608	8.30909e+19
-0.329114	-0.278481	8.73076e+19
-0.329114	-0.268354	9.02927e+19
-0.329114	-0.258228	9.22813e+19
-0.329114	-0.248101	9.36657e+19
-0.329114	-0.237975	9.48591e+19
-0.329114	-0.227848	9.61732e+19
-0.329114	-0.217722	9.77017e+19
-0.329114	-0.207595	9.92857e+19
-0.329114	-0.197468	1.0065e+20
-0.329114	-0.187342	1.01672e+20
-0.329114	-0.177215	1.02592e+20
-0.329114	-0.167089	1.03932e+20
-0.329114	-0.156962	1.06154e+20
-0.329114	-0.146835	1.09291e+20
-0.329114	-0.136709	1.12863e+20
-0.329114	-0.126582	1.16136e+20
-0.329114	-0.116456	1.18498e+20
-0.329114	-0.106329	1.1968e+20
-0.329114	-0.0962025	1.1972e+20
-0.329114	-0.0860759	1.18804e+20
-0.329114	-0.0759494	1.1714e+20
-0.329114	-0.0658228	1.14927e+20
-0.329114	-0.0556962	1.12349e+20
-0.329114	-0.0455696	1.0955e+20
-0.329114	-0.035443	1.06614e+20
-0.329114	-0.0253165	1.03592e+20
-0.329114	-0.0151899	1.00581e+20
-0.329114	-0.00506329	9.77538e+19
-0.329114	0.00506329	9.52925e+19
-0.329114	0.0151899	9.32593e+19
-0.329114	0.0253165	9.15098e+19
-0.329114	0.035443	8.97255e+19
-0.329114	0.0455696	8.75478e+19
-0.329114	0.0556962	8.47209e+19
-0.329114	0.0658228	8.11473e+19
-0.329114	0.0759494	7.6838e+19
-0.329114	0.0860759	7.18316e+19
-0.329114	0.0962025	6.61681e+19
-0.329114	0.106329	5.99265e+19
-0.329114	0.116456	5.32698e+19
-0.329114	0.126582	4.64548e+19
-0.329114	0.136709	3.9821e+19
-0.329114	0.146835	3.37646e+19
-0.329114	0.156962	2.86715e+19
-0.329114	0.167089	2.47766e+19
-0.329114	0.177215	2.20187e+19
-0.329114	0.187342	2.00236e+19
-0.329114	0.197468	1.82691e+19
-0.329114	0.207595	1.63535e+19
-0.329114	0.217722	1.41646e+19
-0.329114	0.227848	1.18606e+19
-0.329114	0.237975	9.68345e+18
-0.329114	0.248101	7.79124e+18
-0.329114	0.258228	6.21824e+18
-0.329114	0.268354	4.94125e+18
-0.329114	0.278481	3.95488e+18
-0.329114	0.288608	3.29068e+18
-0.329114	0.298734	2.99117e+18
-0.329114	0.308861	3.07886e+18
-0.329114	0.318987	3.54216e+18
-0.329114	0.329114	4.319e+18
-0.329114	0.339241	5.27858e+18
-0.329114	0.349367	6.20884e+18
-0.329114	0.359494	6.85096e+18
-0.329114	0.36962	6.98663e+18
-0.329114	0.379747	6.5363e+18
-0.329114	0.389873	5.606e+18
-0.329114	0.4	4.44445e+18
-0.318987	-0.4	3.09541e+19
-0.318987	-0.389873	3.5101e+19
-0.318987	-0.379747	3.9845e+19
-0.318987	-0.36962	4.491e+19
-0.318987	-0.359494	4.99653e+19
-0.318987	-0.349367	5.48338e+19
-0.318987	-0.339241	5.962e+19
-0.318987	-0.329114	6.46203e+19
-0.318987	-0.318987	7.00593e+19
-0.318987	-0.308861	7.58589e+19
-0.318987	-0.298734	8.16255e+19
-0.318987	-0.288608	8.68494e+19
-0.318987	-0.278481	9.11733e+19
-0.318987	-0.268354	9.45177e+19
-0.318987	-0.258228	9.70626e+19
-0.318987	-0.248101	9.91235e+19
-0.318987	-0.237975	1.01024e+20
-0.318987	-0.227848	1.0299e+20
-0.318987	-0.217722	1.05063e+20
-0.318987	-0.207595	1.07079e+20
-0.318987	-0.197468	1.08791e+20
-0.318987	-0.187342	1.10109e+20
-0.318987	-0.177215	1.11297e+20
-0.318987	-0.167089	1.12906e+20
-0.318987	-0.156962	1.15426e+20
-0.318987	-0.146835	1.18891e+20
-0.318987	-0.136709	1.22766e+20
-0.318987	-0.126582	1.26217e+20
-0.318987	-0.116456	1.28532e+20
-0.318987	-0.106329	1.29406e+20
-0.318987	-0.0962025	1.28954e+20
-0.318987	-0.0860759	1.27548e+20
-0.318987	-0.0759494	1.25608e+20
-0.318987	-0.0658228	1.23447e+20
-0.318987	-0.0556962	1.21171e+20
-0.318987	-0.0455696	1.18692e+20
-0.318987	-0.035443	1.15853e+20
-0.318987	-0.0253165	1.12595e+20
-0.318987	-0.0151899	1.09067e+20
-0.318987	-0.00506329	1.05592e+20
-0.318987	0.00506329	1.02496e+20
-0.318987	0.0151899	9.99318e+19
-0.318987	0.0253165	9.77852e+19
-0.318987	0.035443	9.572e+19
-0.318987	0.0455696	9.33246e+19
-0.318987	0.0556962	9.02647e+19
-0.318987	0.0658228	8.63668e+19
-0.318987	0.0759494	8.16087e+19
-0.318987	0.0860759	7.60796e+19
-0.318987	0.0962025	6.99433e+19
-0.318987	0.106329	6.34056e+19
-0.318987	0.116456	5.66668e+19
-0.318987	0.126582	4.9891e+19
-0.318987	0.136709	4.32515e+19
-0.318987	0.146835	3.70147e+19
-0.318987	0.156962	3.15488e+19
-0.318987	0.167089	2.71743e+19
-0.318987	0.177215	2.39511e+19
-0.318987	0.187342	2.15937e+19
-0.318987	0.197468	1.96078e+19
-0.318987	0.207595	1.75691e+19
-0.318987	0.217722	1.53201e+19
-0.318987	0.227848	1.29769e+19
-0.318987	0.237975	1.07573e+19
-0.318987	0.248101	8.81136e+18
-0.318987	0.258228	7.17344e+18
-0.318987	0.268354	5.82181e+18
-0.318987	0.278481	4.75377e+18
-0.318987	0.288608	4.0076e+18
-0.318987	0.298734	3.63967e+18
-0.318987	0.308861	3.69082e+18
-0.318987	0.318987	4.16386e+18
-0.318987	0.329114	4.99619e+18
-0.318987	0.339241	6.03453e+18
-0.318987	0.349367	7.02692e+18
-0.318987	0.359494	7.67522e+18
-0.318987	0.36962	7.74337e+18
-0.318987	0.379747	7.16431e+18
-0.318987	0.389873	6.07718e+18
-0.318987	0.4	4.76432e+18
-0.308861	-0.4	3.46234e+19
-0.308861	-0.389873	3.88237e+19
-0.308861	-0.379747	4.37611e+19
-0.308861	-0.36962	4.92136e+19
-0.308861	-0.359494	5.47769e+19
-0.308861	-0.349367	6.00906e+19
-0.308861	-0.339241	6.50596e+19
-0.308861	-0.329114	6.98767e+19
-0.308861	-0.318987	7.48204e+19
-0.308861	-0.308861	7.99987e+19
-0.308861	-0.298734	8.52443e+19
-0.308861	-0.288608	9.02136e+19
-0.308861	-0.278481	9.46064e+19
-0.308861	-0.268354	9.83061e+19
-0.308861	-0.258228	1.01413e+20
-0.308861	-0.248101	1.04164e+20
-0.308861	-0.237975	1.0681e+20
-0.308861	-0.227848	1.09509e+20
-0.308861	-0.217722	1.12245e+20
-0.308861	-0.207595	1.1483e+20
-0.308861	-0.197468	1.17022e+20
-0.308861	-0.187342	1.18749e+20
-0.308861	-0.177215	1.20291e+20
-0.308861	-0.167089	1.22206e+20
-0.308861	-0.156962	1.24989e+20
-0.308861	-0.146835	1.28666e+20
-0.308861	-0.136709	1.32658e+20
-0.308861	-0.126582	1.36057e+20
-0.308861	-0.116456	1.38089e+20
-0.308861	-0.106329	1.38455e+20
-0.308861	-0.0962025	1.3739e+20
-0.308861	-0.0860759	1.35475e+20
-0.308861	-0.0759494	1.33346e+20
-0.308861	-0.0658228	1.31395e+20
-0.308861	-0.0556962	1.29597e+20
-0.308861	-0.0455696	1.27577e+20
-0.308861	-0.035443	1.24898e+20
-0.308861	-0.0253165	1.21383e+20
-0.308861	-0.0151899	1.17261e+20
-0.308861	-0.00506329	1.13037e+20
-0.308861	0.00506329	1.09205e+20
-0.308861	0.0151899	1.06001e+20
-0.308861	0.0253165	1.03315e+20
-0.308861	0.035443	1.00785e+20
-0.308861	0.0455696	9.79708e+19
-0.308861	0.0556962	9.45193e+19
-0.308861	0.0658228	9.0241e+19
-0.308861	0.0759494	8.51121e+19
-0.308861	0.0860759	7.92628e+19
-0.308861	0.0962025	7.29474e+19
-0.308861	0.106329	6.64636e+19
-0.308861	0.116456	6.002e+19
-0.308861	0.126582	5.36545e+19
-0.308861	0.136709	4.73265e+19
-0.308861	0.146835	4.11193e+19
-0.308861	0.156962	3.5353e+19
-0.308861	0.167089	3.04468e+19
-0.308861	0.177215	2.66347e+19
-0.308861	0.187342	2.37827e+19
-0.308861	0.197468	2.14673e+19
-0.308861	0.207595	1.9252e+19
-0.308861	0.217722	1.69215e+19
-0.308861	0.227848	1.45294e+19
-0.308861	0.237975	1.22534e+19
-0.308861	0.248101	1.02281e+19
-0.308861	0.258228	8.48662e+18
-0.308861	0.268354	7.01043e+18
-0.308861	0.278481	5.80107e+18
-0.308861	0.288608	4.90428e+18
-0.308861	0.298734	4.3908e+18
-0.308861	0.308861	4.32086e+18
-0.308861	0.318987	4.71215e+18
-0.308861	0.329114	5.50252e+18
-0.308861	0.339241	6.52057e+18
-0.308861	0.349367	7.48662e+18
-0.308861	0.359494	8.08228e+18
-0.308861	0.36962	8.07209e+18
-0.308861	0.379747	7.40903e+18
-0.308861	0.389873	6.25662e+18
-0.308861	0.4	4.90948e+18
-0.298734	-0.4	3.83338e+19
-0.298734	-0.389873	4.25774e+19
-0.298734	-0.379747	4.77024e+19
-0.298734	-0.36962	5.3535e+19
-0.298734	-0.359494	5.95947e+19
-0.298734	-0.349367	6.5333e+19
-0.298734	-0.339241	7.04476e+19
-0.298734	-0.329114	7.50254e+19
-0.298734	-0.318987	7.94117e+19
-0.298734	-0.308861	8.39253e+19
-0.298734	-0.298734	8.86446e+19
-0.298734	-0.288608	9.33896e+19
-0.298734	-0.278481	9.78882e+19
-0.298734	-0.268354	1.0195e+20
-0.298734	-0.258228	1.05582e+20
-0.298734	-0.248101	1.08966e+20
-0.298734	-0.237975	1.12328e+20
-0.298734	-0.227848	1.15791e+20
-0.298734	-0.217722	1.19272e+20
-0.298734	-0.207595	1.2252e+20
-0.298734	-0.197468	1.25264e+20
-0.298734	-0.187342	1.27436e+20
-0.298734	-0.177215	1.29328e+20
-0.298734	-0.167089	1.31505e+20
-0.298734	-0.156962	1.34463e+20
-0.298734	-0.146835	1.38221e+20
-0.298734	-0.136709	1.42177e+20
-0.298734	-0.126582	1.45379e+20
-0.298734	-0.116456	1.47018e+20
-0.298734	-0.106329	1.46827e+20
-0.298734	-0.0962025	1.45169e+20
-0.298734	-0.0860759	1.4284e+20
-0.298734	-0.0759494	1.40668e+20
-0.298734	-0.0658228	1.39094e+20
-0.298734	-0.0556962	1.37927e+20
-0.298734	-0.0455696	1.36474e+20
-0.298734	-0.035443	1.34003e+20
-0.298734	-0.0253165	1.30222e+20
-0.298734	-0.0151899	1.25457e+20
-0.298734	-0.00506329	1.20424e+20
-0.298734	0.00506329	1.15805e+20
-0.298734	0.0151899	1.11914e+20
-0.298734	0.0253165	1.08626e+20
-0.298734	0.035443	1.05535e+20
-0.298734	0.0455696	1.02191e+20
-0.298734	0.0556962	9.82716e+19
-0.298734	0.0658228	9.36305e+19
-0.298734	0.0759494	8.8274e+19
-0.298734	0.0860759	8.23563e+19
-0.298734	0.0962025	7.61669e+19
-0.298734	0.106329	7.00319e+19
-0.298734	0.116456	6.4126e+19
-0.298734	0.126582	5.83468e+19
-0.298734	0.136709	5.24378e+19
-0.298734	0.146835	4.62969e+19
-0.298734	0.156962	4.01947e+19
-0.298734	0.167089	3.4662e+19
-0.298734	0.177215	3.01371e+19
-0.298734	0.187342	2.66722e+19
-0.298734	0.197468	2.39368e+19
-0.298734	0.207595	2.14853e+19
-0.298734	0.217722	1.90356e+19
-0.298734	0.227848	1.65683e+19
-0.298734	0.237975	1.42118e+19
-0.298734	0.248101	1.2079e+19
-0.298734	0.258228	1.01972e+19
-0.298734	0.268354	8.54911e+18
-0.298734	0.278481	7.14077e+18
-0.298734	0.288608	6.02696e+18
-0.298734	0.298734	5.29345e+18
-0.298734	0.308861	5.01869e+18
-0.298734	0.318987	5.23215e+18
-0.298734	0.329114	5.87068e+18
-0.298734	0.339241	6.75041e+18
-0.298734	0.349367	7.58146e+18
-0.298734	0.359494	8.05082e+18
-0.298734	0.36962	7.94594e+18
-0.298734	0.379747	7.24673e+18
-0.298734	0.389873	6.12929e+18
-0.298734	0.4	4.87654e+18
-0.288608	-0.4	4.17381e+19
-0.288608	-0.389873	4.6076e+19
-0.288608	-0.379747	5.14343e+19
-0.288608	-0.36962	5.76663e+19
-0.288608	-0.359494	6.42078e+19
-0.288608	-0.349367	7.03297e+19
-0.288608	-0.339241	7.55396e+19
-0.288608	-0.329114	7.9844e+19
-0.288608	-0.318987	8.36836e+19
-0.288608	-0.308861	8.76083e+19
-0.288608	-0.298734	9.19361e+19
-0.288608	-0.288608	9.66145e+19
-0.288608	-0.278481	1.01345e+20
-0.288608	-0.268354	1.05819e+20
-0.288608	-0.258228	1.09947e+20
-0.288608	-0.248101	1.13891e+20
-0.288608	-0.237975	1.17913e+20
-0.288608	-0.227848	1.22132e+20
-0.288608	-0.217722	1.26386e+20
-0.288608	-0.207595	1.30318e+20
-0.288608	-0.197468	1.33589e+20
-0.288608	-0.187342	1.36134e+20
-0.288608	-0.177215	1.38271e+20
-0.288608	-0.167089	1.40583e+20
-0.288608	-0.156962	1.43567e+20
-0.288608	-0.146835	1.47251e+20
-0.288608	-0.136709	1.51042e+20
-0.288608	-0.126582	1.53985e+20
-0.288608	-0.116456	1.55268e+20
-0.288608	-0.106329	1.54654e+20
-0.288608	-0.0962025	1.52618e+20
-0.288608	-0.0860759	1.50127e+20
-0.288608	-0.0759494	1.48156e+20
-0.288608	-0.0658228	1.47156e+20
-0.288608	-0.0556962	1.46753e+20
-0.288608	-0.0455696	1.45939e+20
-0.288608	-0.035443	1.43697e+20
-0.288608	-0.0253165	1.39623e+20
-0.288608	-0.0151899	1.34149e+20
-0.288608	-0.00506329	1.28227e+20
-0.288608	0.00506329	1.22753e+20
-0.288608	0.0151899	1.18133e+20
-0.288608	0.0253165	1.14222e+20
-0.288608	0.035443	1.10556e+20
-0.288608	0.0455696	1.06674e+20
-0.288608	0.0556962	1.0231e+20
-0.288608	0.0658228	9.7398e+19
-0.288608	0.0759494	9.19975e+19
-0.288608	0.0860759	8.62673e+19
-0.288608	0.0962025	8.04687e+19
-0.288608	0.106329	7.48762e+19
-0.288608	0.116456	6.95805e+19
-0.288608	0.126582	6.43434e+19
-0.288608	0.136709	5.87402e+19
-0.288608	0.146835	5.25367e+19
-0.288608	0.156962	4.59848e+19
-0.288608	0.167089	3.9733e+19
-0.288608	0.177215	3.44181e+19
-0.288608	0.187342	3.02715e+19
-0.288608	0.197468	2.70494e+19
-0.288608	0.207595	2.42962e+19
-0.288608	0.217722	2.16671e+19
-0.288608	0.227848	1.90768e+19
-0.288608	0.237975	1.66081e+19
-0.288608	0.248101	1.43481e+19
-0.288608	0.258228	1.23098e+19
-0.288608	0.268354	1.047e+19
-0.288608	0.278481	8.83615e+18
-0.288608	0.288608	7.47124e+18
-0.288608	0.298734	6.47353e+18
-0.288608	0.308861	5.93388e+18
-0.288608	0.318987	5.88647e+18
-0.288608	0.329114	6.26519e+18
-0.288608	0.339241	6.88285e+18
-0.288608	0.349367	7.46134e+18
-0.288608	0.359494	7.7209e+18
-0.288608	0.36962	7.49278e+18
-0.288608	0.379747	6.78806e+18
-0.288608	0.389873	5.78281e+18
-0.288608	0.4	4.72721e+18
-0.278481	-0.4	4.47606e+19
-0.278481	-0.389873	4.92947e+19
-0.278481	-0.379747	5.49569e+19
-0.278481	-0.36962	6.16018e+19
-0.278481	-0.359494	6.85827e+19
-0.278481	-0.349367	7.50175e+19
-0.278481	-0.339241	8.02673e+19
-0.278481	-0.329114	8.43003e+19
-0.278481	-0.318987	8.76807e+19
-0.278481	-0.308861	9.11905e+19
-0.278481	-0.298734	9.53595e+19
-0.278481	-0.288608	1.00212e+20
-0.278481	-0.278481	1.05367e+20
-0.278481	-0.268354	1.10366e+20
-0.278481	-0.258228	1.15019e+20
-0.278481	-0.248101	1.19502e+20
-0.278481	-0.237975	1.24144e+20
-0.278481	-0.227848	1.29074e+20
-0.278481	-0.217722	1.34041e+20
-0.278481	-0.207595	1.38557e+20
-0.278481	-0.197468	1.42211e+20
-0.278481	-0.187342	1.44954e+20
-0.278481	-0.177215	1.47154e+20
-0.278481	-0.167089	1.49421e+20
-0.278481	-0.156962	1.52257e+20
-0.278481	-0.146835	1.55707e+20
-0.278481	-0.136709	1.59222e+20
-0.278481	-0.126582	1.61898e+20
-0.278481	-0.116456	1.62957e+20
-0.278481	-0.106329	1.62196e+20
-0.278481	-0.0962025	1.60156e+20
-0.278481	-0.0860759	1.57898e+20
-0.278481	-0.0759494	1.56468e+20
-0.278481	-0.0658228	1.56273e+20
-0.278481	-0.0556962	1.56754e+20
-0.278481	-0.0455696	1.5662e+20
-0.278481	-0.035443	1.54591e+20
-0.278481	-0.0253165	1.5016e+20
-0.278481	-0.0151899	1.43865e+20
-0.278481	-0.00506329	1.36905e+20
-0.278481	0.00506329	1.30426e+20
-0.278481	0.0151899	1.24965e+20
-0.278481	0.0253165	1.20378e+20
-0.278481	0.035443	1.16144e+20
-0.278481	0.0455696	1.11777e+20
-0.278481	0.0556962	1.07061e+20
-0.278481	0.0658228	1.02017e+20
-0.278481	0.0759494	9.67659e+19
-0.278481	0.0860759	9.1451e+19
-0.278481	0.0962025	8.62413e+19
-0.278481	0.106329	8.12751e+19
-0.278481	0.116456	7.65061e+19
-0.278481	0.126582	7.15848e+19
-0.278481	0.136709	6.60105e+19
-0.278481	0.146835	5.9521e+19
-0.278481	0.156962	5.24078e+19
-0.278481	0.167089	4.54285e+19
-0.278481	0.177215	3.9365e+19
-0.278481	0.187342	3.45676e+19
-0.278481	0.197468	3.08435e+19
-0.278481	0.207595	2.7725e+19
-0.278481	0.217722	2.48304e+19
-0.278481	0.227848	2.20404e+19
-0.278481	0.237975	1.94129e+19
-0.278481	0.248101	1.70102e+19
-0.278481	0.258228	1.482e+19
-0.278481	0.268354	1.28016e+19
-0.278481	0.278481	1.09571e+19
-0.278481	0.288608	9.35333e+18
-0.278481	0.298734	8.09202e+18
-0.278481	0.308861	7.26322e+18
-0.278481	0.318987	6.89463e+18
-0.278481	0.329114	6.91695e+18
-0.278481	0.339241	7.15452e+18
-0.278481	0.349367	7.36685e+18
-0.278481	0.359494	7.3332e+18
-0.278481	0.36962	6.94307e+18
-0.278481	0.379747	6.23714e+18
-0.278481	0.389873	5.37868e+18
-0.278481	0.4	4.56981e+18
-0.268354	-0.4	4.75456e+19
-0.268354	-0.389873	5.23991e+19
-0.268354	-0.379747	5.84303e+19
-0.268354	-0.36962	6.54754e+19
-0.268354	-0.359494	7.2825e+19
-0.268354	-0.349367	7.94976e+19
-0.268354	-0.339241	8.4769e+19
-0.268354	-0.329114	8.86103e+19
-0.268354	-0.318987	9.17103e+19
-0.268354	-0.308861	9.50503e+19
-0.268354	-0.298734	9.93246e+19
-0.268354	-0.288608	1.04594e+20
-0.268354	-0.278481	1.10374e+20
-0.268354	-0.268354	1.16051e+20
-0.268354	-0.258228	1.21337e+20
-0.268354	-0.248101	1.26417e+20
-0.268354	-0.237975	1.31672e+20
-0.268354	-0.227848	1.37229e+20
-0.268354	-0.217722	1.42743e+20
-0.268354	-0.207595	1.47611e+20
-0.268354	-0.197468	1.51389e+20
-0.268354	-0.187342	1.54081e+20
-0.268354	-0.177215	1.56133e+20
-0.268354	-0.167089	1.58181e+20
-0.268354	-0.156962	1.60719e+20
-0.268354	-0.146835	1.63802e+20
-0.268354	-0.136709	1.66956e+20
-0.268354	-0.126582	1.69378e+20
-0.268354	-0.116456	1.70376e+20
-0.268354	-0.106329	1.69794e+20
-0.268354	-0.0962025	1.68191e+20
-0.268354	-0.0860759	1.6663e+20
-0.268354	-0.0759494	1.66122e+20
-0.268354	-0.0658228	1.66971e+20
-0.268354	-0.0556962	1.68435e+20
-0.268354	-0.0455696	1.68984e+20
-0.268354	-0.035443	1.67122e+20
-0.268354	-0.0253165	1.6225e+20
-0.268354	-0.0151899	1.54995e+20
-0.268354	-0.00506329	1.46796e+20
-0.268354	0.00506329	1.39077e+20
-0.268354	0.0151899	1.32567e+20
-0.268354	0.0253165	1.27171e+20
-0.268354	0.035443	1.22329e+20
-0.268354	0.0455696	1.1752e+20
-0.268354	0.0556962	1.1255e+20
-0.268354	0.0658228	1.07508e+20
-0.268354	0.0759494	1.02566e+20
-0.268354	0.0860759	9.78287e+19
-0.268354	0.0962025	9.33145e+19
-0.268354	0.106329	8.8947e+19
-0.268354	0.116456	8.45004e+19
-0.268354	0.126582	7.95579e+19
-0.268354	0.136709	7.36674e+19
-0.268354	0.146835	6.66775e+19
-0.268354	0.156962	5.89885e+19
-0.268354	0.167089	5.14356e+19
-0.268354	0.177215	4.48419e+19
-0.268354	0.187342	3.95654e+19
-0.268354	0.197468	3.54003e+19
-0.268354	0.207595	3.18694e+19
-0.268354	0.217722	2.86032e+19
-0.268354	0.227848	2.55071e+19
-0.268354	0.237975	2.26502e+19
-0.268354	0.248101	2.00768e+19
-0.268354	0.258228	1.77387e+19
-0.268354	0.268354	1.55666e+19
-0.268354	0.278481	1.3551e+19
-0.268354	0.288608	1.17551e+19
-0.268354	0.298734	1.02687e+19
-0.268354	0.308861	9.15956e+18
-0.268354	0.318987	8.43402e+18
-0.268354	0.329114	8.02207e+18
-0.268354	0.339241	7.78027e+18
-0.268354	0.349367	7.5332e+18
-0.268354	0.359494	7.13896e+18
-0.268354	0.36962	6.54929e+18
-0.268354	0.379747	5.82497e+18
-0.268354	0.389873	5.10272e+18
-0.268354	0.4	4.52719e+18
-0.258228	-0.4	5.03022e+19
-0.258228	-0.389873	5.5574e+19
-0.258228	-0.379747	6.20018e+19
-0.258228	-0.36962	6.9399e+19
-0.258228	-0.359494	7.7033e+19
-0.258228	-0.349367	8.38956e+19
-0.258228	-0.339241	8.92471e+19
-0.258228	-0.329114	9.30834e+19
-0.258228	-0.318987	9.61782e+19
-0.258228	-0.308861	9.96344e+19
-0.258228	-0.298734	1.04248e+20
-0.258228	-0.288608	1.10103e+20
-0.258228	-0.278481	1.16642e+20
-0.258228	-0.268354	1.23132e+20
-0.258228	-0.258228	1.29196e+20
-0.258228	-0.248101	1.34988e+20
-0.258228	-0.237975	1.40879e+20
-0.258228	-0.227848	1.46946e+20
-0.258228	-0.217722	1.52764e+20
-0.258228	-0.207595	1.57676e+20
-0.258228	-0.197468	1.6127e+20
-0.258228	-0.187342	1.63658e+20
-0.258228	-0.177215	1.65379e+20
-0.258228	-0.167089	1.67087e+20
-0.258228	-0.156962	1.6924e+20
-0.258228	-0.146835	1.71883e+20
-0.258228	-0.136709	1.74626e+20
-0.258228	-0.126582	1.76815e+20
-0.258228	-0.116456	1.77898e+20
-0.258228	-0.106329	1.77789e+20
-0.258228	-0.0962025	1.77029e+20
-0.258228	-0.0860759	1.76589e+20
-0.258228	-0.0759494	1.77341e+20
-0.258228	-0.0658228	1.79421e+20
-0.258228	-0.0556962	1.81906e+20
-0.258228	-0.0455696	1.83091e+20
-0.258228	-0.035443	1.81331e+20
-0.258228	-0.0253165	1.75953e+20
-0.258228	-0.0151899	1.67645e+20
-0.258228	-0.00506329	1.58048e+20
-0.258228	0.00506329	1.48863e+20
-0.258228	0.0151899	1.41055e+20
-0.258228	0.0253165	1.34649e+20
-0.258228	0.035443	1.29091e+20
-0.258228	0.0455696	1.23823e+20
-0.258228	0.0556962	1.18646e+20
-0.258228	0.0658228	1.13682e+20
-0.258228	0.0759494	1.09128e+20
-0.258228	0.0860759	1.05023e+20
-0.258228	0.0962025	1.01186e+20
-0.258228	0.106329	9.72731e+19
-0.258228	0.116456	9.2863e+19
-0.258228	0.126582	8.75347e+19
-0.258228	0.136709	8.10198e+19
-0.258228	0.146835	7.34146e+19
-0.258228	0.156962	6.52882e+19
-0.258228	0.167089	5.74957e+19
-0.258228	0.177215	5.07616e+19
-0.258228	0.187342	4.53073e+19
-0.258228	0.197468	4.08356e+19
-0.258228	0.207595	3.68679e+19
-0.258228	0.217722	3.31137e+19
-0.258228	0.227848	2.95779e+19
-0.258228	0.237975	2.6387e+19
-0.258228	0.248101	2.35788e+19
-0.258228	0.258228	2.10645e+19
-0.258228	0.268354	1.87412e+19
-0.258228	0.278481	1.65864e+19
-0.258228	0.288608	1.46524e+19
-0.258228	0.298734	1.29965e+19
-0.258228	0.308861	1.16371e+19
-0.258228	0.318987	1.05424e+19
-0.258228	0.329114	9.64662e+18
-0.258228	0.339241	8.86166e+18
-0.258228	0.349367	8.10143e+18
-0.258228	0.359494	7.3129e+18
-0.258228	0.36962	6.50246e+18
-0.258228	0.379747	5.73396e+18
-0.258228	0.389873	5.10325e+18
-0.258228	0.4	4.69374e+18
-0.248101	-0.4	5.31456e+19
-0.248101	-0.389873	5.88631e+19
-0.248101	-0.379747	6.56495e+19
-0.248101	-0.36962	7.33068e+19
-0.248101	-0.359494	8.11316e+19
-0.248101	-0.349367	8.81688e+19
-0.248101	-0.339241	9.37264e+19
-0.248101	-0.329114	9.7825e+19
-0.248101	-0.318987	1.01245e+20
-0.248101	-0.308861	1.05102e+20
-0.248101	-0.298734	1.10221e+20
-0.248101	-0.288608	1.16717e+20
-0.248101	-0.278481	1.24034e+20
-0.248101	-0.268354	1.31399e+20
-0.248101	-0.258228	1.38361e+20
-0.248101	-0.248101	1.44987e+20
-0.248101	-0.237975	1.51546e+20
-0.248101	-0.227848	1.58019e+20
-0.248101	-0.217722	1.63917e+20
-0.248101	-0.207595	1.68601e+20
-0.248101	-0.197468	1.71768e+20
-0.248101	-0.187342	1.73676e+20
-0.248101	-0.177215	1.74967e+20
-0.248101	-0.167089	1.76295e+20
-0.248101	-0.156962	1.78054e+20
-0.248101	-0.146835	1.80256e+20
-0.248101	-0.136709	1.8259e+20
-0.248101	-0.126582	1.84579e+20
-0.248101	-0.116456	1.85856e+20
-0.248101	-0.106329	1.86428e+20
-0.248101	-0.0962025	1.86795e+20
-0.248101	-0.0860759	1.87767e+20
-0.248101	-0.0759494	1.89984e+20
-0.248101	-0.0658228	1.93358e+20
-0.248101	-0.0556962	1.96803e+20
-0.248101	-0.0455696	1.98515e+20
-0.248101	-0.035443	1.96792e+20
-0.248101	-0.0253165	1.90923e+20
-0.248101	-0.0151899	1.81614e+20
-0.248101	-0.00506329	1.70632e+20
-0.248101	0.00506329	1.59898e+20
-0.248101	0.0151899	1.50626e+20
-0.248101	0.0253165	1.4302e+20
-0.248101	0.035443	1.36599e+20
-0.248101	0.0455696	1.30796e+20
-0.248101	0.0556962	1.25388e+20
-0.248101	0.0658228	1.20491e+20
-0.248101	0.0759494	1.16288e+20
-0.248101	0.0860759	1.12716e+20
-0.248101	0.0962025	1.09377e+20
-0.248101	0.106329	1.05651e+20
-0.248101	0.116456	1.00951e+20
-0.248101	0.126582	9.49273e+19
-0.248101	0.136709	8.76059e+19
-0.248101	0.146835	7.94258e+19
-0.248101	0.156962	7.11448e+19
-0.248101	0.167089	6.35601e+19
-0.248101	0.177215	5.71532e+19
-0.248101	0.187342	5.18687e+19
-0.248101	0.197468	4.72474e+19
-0.248101	0.207595	4.28251e+19
-0.248101	0.217722	3.84605e+19
-0.248101	0.227848	3.43312e+19
-0.248101	0.237975	3.06653e+19
-0.248101	0.248101	2.75094e+19
-0.248101	0.258228	2.47387e+19
-0.248101	0.268354	2.22215e+19
-0.248101	0.278481	1.99258e+19
-0.248101	0.288608	1.78857e+19
-0.248101	0.298734	1.61043e+19
-0.248101	0.308861	1.45254e+19
-0.248101	0.318987	1.30665e+19
-0.248101	0.329114	1.16737e+19
-0.248101	0.339241	1.03342e+19
-0.248101	0.349367	9.0648e+18
-0.248101	0.359494	7.89762e+18
-0.248101	0.36962	6.87487e+18
-0.248101	0.379747	6.04221e+18
-0.248101	0.389873	5.44267e+18
-0.248101	0.4	5.10114e+18
-0.237975	-0.4	5.60161e+19
-0.237975	-0.389873	6.21093e+19
-0.237975	-0.379747	6.91356e+19
-0.237975	-0.36962	7.69092e+19
-0.237975	-0.359494	8.481e+19
-0.237975	-0.349367	9.20051e+19
-0.237975	-0.339241	9.78972e+19
-0.237975	-0.329114	1.02514e+20
-0.237975	-0.318987	1.06557e+20
-0.237975	-0.308861	1.11039e+20
-0.237975	-0.298734	1.16747e+20
-0.237975	-0.288608	1.23848e+20
-0.237975	-0.278481	1.3187e+20
-0.237975	-0.268354	1.4009e+20
-0.237975	-0.258228	1.4801e+20
-0.237975	-0.248101	1.55561e+20
-0.237975	-0.237975	1.62841e+20
-0.237975	-0.227848	1.69689e+20
-0.237975	-0.217722	1.75571e+20
-0.237975	-0.207595	1.79916e+20
-0.237975	-0.197468	1.82572e+20
-0.237975	-0.187342	1.83966e+20
-0.237975	-0.177215	1.84838e+20
-0.237975	-0.167089	1.85834e+20
-0.237975	-0.156962	1.87271e+20
-0.237975	-0.146835	1.89106e+20
-0.237975	-0.136709	1.91092e+20
-0.237975	-0.126582	1.92931e+20
-0.237975	-0.116456	1.94463e+20
-0.237975	-0.106329	1.95807e+20
-0.237975	-0.0962025	1.97415e+20
-0.237975	-0.0860759	1.99891e+20
-0.237975	-0.0759494	2.03588e+20
-0.237975	-0.0658228	2.08165e+20
-0.237975	-0.0556962	2.12401e+20
-0.237975	-0.0455696	2.14485e+20
-0.237975	-0.035443	2.12764e+20
-0.237975	-0.0253165	2.06543e+20
-0.237975	-0.0151899	1.96501e+20
-0.237975	-0.00506329	1.84407e+20
-0.237975	0.00506329	1.72295e+20
-0.237975	0.0151899	1.61585e+20
-0.237975	0.0253165	1.52703e+20
-0.237975	0.035443	1.45311e+20
-0.237975	0.0455696	1.38884e+20
-0.237975	0.0556962	1.33172e+20
-0.237975	0.0658228	1.28249e+20
-0.237975	0.0759494	1.24232e+20
-0.237975	0.0860759	1.20932e+20
-0.237975	0.0962025	1.17746e+20
-0.237975	0.106329	1.13839e+20
-0.237975	0.116456	1.08535e+20
-0.237975	0.126582	1.01635e+20
-0.237975	0.136709	9.35086e+19
-0.237975	0.146835	8.49489e+19
-0.237975	0.156962	7.6865e+19
-0.237975	0.167089	6.99103e+19
-0.237975	0.177215	6.42134e+19
-0.237975	0.187342	5.93508e+19
-0.237975	0.197468	5.46665e+19
-0.237975	0.207595	4.97355e+19
-0.237975	0.217722	4.46225e+19
-0.237975	0.227848	3.97303e+19
-0.237975	0.237975	3.54198e+19
-0.237975	0.248101	3.17636e+19
-0.237975	0.258228	2.8614e+19
-0.237975	0.268354	2.58212e+19
-0.237975	0.278481	2.33467e+19
-0.237975	0.288608	2.1195e+19
-0.237975	0.298734	1.92974e+19
-0.237975	0.308861	1.7509e+19
-0.237975	0.318987	1.56973e+19
-0.237975	0.329114	1.38319e+19
-0.237975	0.339241	1.19859e+19
-0.237975	0.349367	1.02758e+19
-0.237975	0.359494	8.79815e+18
-0.237975	0.36962	7.60398e+18
-0.237975	0.379747	6.70062e+18
-0.237975	0.389873	6.07375e+18
-0.237975	0.4	5.70067e+18
-0.227848	-0.4	5.86943e+19
-0.227848	-0.389873	6.50044e+19
-0.227848	-0.379747	7.20807e+19
-0.227848	-0.36962	7.9781e+19
-0.227848	-0.359494	8.76124e+19
-0.227848	-0.349367	9.49086e+19
-0.227848	-0.339241	1.01189e+20
-0.227848	-0.329114	1.06466e+20
-0.227848	-0.318987	1.11295e+20
-0.227848	-0.308861	1.16512e+20
-0.227848	-0.298734	1.22825e+20
-0.227848	-0.288608	1.30462e+20
-0.227848	-0.278481	1.39098e+20
-0.227848	-0.268354	1.48117e+20
-0.227848	-0.258228	1.57002e+20
-0.227848	-0.248101	1.65536e+20
-0.227848	-0.237975	1.73613e+20
-0.227848	-0.227848	1.80917e+20
-0.227848	-0.217722	1.86872e+20
-0.227848	-0.207595	1.90978e+20
-0.227848	-0.197468	1.93234e+20
-0.227848	-0.187342	1.94225e+20
-0.227848	-0.177215	1.94797e+20
-0.227848	-0.167089	1.95601e+20
-0.227848	-0.156962	1.96874e+20
-0.227848	-0.146835	1.98498e+20
-0.227848	-0.136709	2.00258e+20
-0.227848	-0.126582	2.02012e+20
-0.227848	-0.116456	2.03805e+20
-0.227848	-0.106329	2.05885e+20
-0.227848	-0.0962025	2.08664e+20
-0.227848	-0.0860759	2.12534e+20
-0.227848	-0.0759494	2.17547e+20
-0.227848	-0.0658228	2.23106e+20
-0.227848	-0.0556962	2.27899e+20
-0.227848	-0.0455696	2.30206e+20
-0.227848	-0.035443	2.28524e+20
-0.227848	-0.0253165	2.22224e+20
-0.227848	-0.0151899	2.11912e+20
-0.227848	-0.00506329	1.99225e+20
-0.227848	0.00506329	1.86161e+20
-0.227848	0.0151899	1.74274e+20
-0.227848	0.0253165	1.64218e+20
-0.227848	0.035443	1.55858e+20
-0.227848	0.0455696	1.48765e+20
-0.227848	0.0556962	1.42676e+20
-0.227848	0.0658228	1.37582e+20
-0.227848	0.0759494	1.3349e+20
-0.227848	0.0860759	1.30074e+20
-0.227848	0.0962025	1.26587e+20
-0.227848	0.106329	1.22098e+20
-0.227848	0.116456	1.1596e+20
-0.227848	0.126582	1.08177e+20
-0.227848	0.136709	9.94333e+19
-0.227848	0.146835	9.07893e+19
-0.227848	0.156962	8.32096e+19
-0.227848	0.167089	7.7129e+19
-0.227848	0.177215	7.22789e+19
-0.227848	0.187342	6.78579e+19
-0.227848	0.197468	6.30322e+19
-0.227848	0.207595	5.74525e+19
-0.227848	0.217722	5.14226e+19
-0.227848	0.227848	4.55905e+19
-0.227848	0.237975	4.04621e+19
-0.227848	0.248101	3.61496e+19
-0.227848	0.258228	3.24973e+19
-0.227848	0.268354	2.93437e+19
-0.227848	0.278481	2.66345e+19
-0.227848	0.288608	2.43287e+19
-0.227848	0.298734	2.22765e+19
-0.227848	0.308861	2.02521e+19
-0.227848	0.318987	1.80925e+19
-0.227848	0.329114	1.58071e+19
-0.227848	0.339241	1.35535e+19
-0.227848	0.349367	1.15242e+19
-0.227848	0.359494	9.84473e+18
-0.227848	0.36962	8.54324e+18
-0.227848	0.379747	7.57547e+18
-0.227848	0.389873	6.87615e+18
-0.227848	0.4	6.39434e+18
-0.217722	-0.4	6.08946e+19
-0.217722	-0.389873	6.72112e+19
-0.217722	-0.379747	7.41125e+19
-0.217722	-0.36962	8.15331e+19
-0.217722	-0.359494	8.91339e+19
-0.217722	-0.349367	9.64272e+19
-0.217722	-0.339241	1.03042e+20
-0.217722	-0.329114	1.08958e+20
-0.217722	-0.318987	1.14563e+20
-0.217722	-0.308861	1.205e+20
-0.217722	-0.298734	1.2739e+20
-0.217722	-0.288608	1.35524e+20
-0.217722	-0.278481	1.44731e+20
-0.217722	-0.268354	1.5451e+20
-0.217722	-0.258228	1.64342e+20
-0.217722	-0.248101	1.7388e+20
-0.217722	-0.237975	1.82838e+20
-0.217722	-0.227848	1.90758e+20
-0.217722	-0.217722	1.97005e+20
-0.217722	-0.207595	2.01119e+20
-0.217722	-0.197468	2.0321e+20
-0.217722	-0.187342	2.0401e+20
-0.217722	-0.177215	2.04488e+20
-0.217722	-0.167089	2.05328e+20
-0.217722	-0.156962	2.0669e+20
-0.217722	-0.146835	2.08354e+20
-0.217722	-0.136709	2.1008e+20
-0.217722	-0.126582	2.11835e+20
-0.217722	-0.116456	2.13856e+20
-0.217722	-0.106329	2.16536e+20
-0.217722	-0.0962025	2.20276e+20
-0.217722	-0.0860759	2.25284e+20
-0.217722	-0.0759494	2.31333e+20
-0.217722	-0.0658228	2.37602e+20
-0.217722	-0.0556962	2.42741e+20
-0.217722	-0.0455696	2.4519e+20
-0.217722	-0.035443	2.43671e+20
-0.217722	-0.0253165	2.37652e+20
-0.217722	-0.0151899	2.27619e+20
-0.217722	-0.00506329	2.1497e+20
-0.217722	0.00506329	2.01538e+20
-0.217722	0.0151899	1.88914e+20
-0.217722	0.0253165	1.77961e+20
-0.217722	0.035443	1.68777e+20
-0.217722	0.0455696	1.61066e+20
-0.217722	0.0556962	1.54557e+20
-0.217722	0.0658228	1.4914e+20
-0.217722	0.0759494	1.44677e+20
-0.217722	0.0860759	1.40729e+20
-0.217722	0.0962025	1.36501e+20
-0.217722	0.106329	1.31115e+20
-0.217722	0.116456	1.24071e+20
-0.217722	0.126582	1.15584e+20
-0.217722	0.136709	1.06542e+20
-0.217722	0.146835	9.81094e+19
-0.217722	0.156962	9.11788e+19
-0.217722	0.167089	8.5922e+19
-0.217722	0.177215	8.17095e+19
-0.217722	0.187342	7.74411e+19
-0.217722	0.197468	7.21826e+19
-0.217722	0.207595	6.57062e+19
-0.217722	0.217722	5.85613e+19
-0.217722	0.227848	5.16276e+19
-0.217722	0.237975	4.55462e+19
-0.217722	0.248101	4.04711e+19
-0.217722	0.258228	3.62424e+19
-0.217722	0.268354	3.26768e+19
-0.217722	0.278481	2.96804e+19
-0.217722	0.288608	2.71484e+19
-0.217722	0.298734	2.48576e+19
-0.217722	0.308861	2.25333e+19
-0.217722	0.318987	2.00201e+19
-0.217722	0.329114	1.73839e+19
-0.217722	0.339241	1.48516e+19
-0.217722	0.349367	1.26511e+19
-0.217722	0.359494	1.0892e+19
-0.217722	0.36962	9.5513e+18
-0.217722	0.379747	8.52986e+18
-0.217722	0.389873	7.72898e+18
-0.217722	0.4	7.09411e+18
-0.207595	-0.4	6.23987e+19
-0.207595	-0.389873	6.85067e+19
-0.207595	-0.379747	7.50211e+19
-0.207595	-0.36962	8.19831e+19
-0.207595	-0.359494	8.92162e+19
-0.207595	-0.349367	9.63931e+19
-0.207595	-0.339241	1.03222e+20
-0.207595	-0.329114	1.09635e+20
-0.207595	-0.318987	1.15868e+20
-0.207595	-0.308861	1.22416e+20
-0.207595	-0.298734	1.29835e+20
-0.207595	-0.288608	1.38473e+20
-0.207595	-0.278481	1.48268e+20
-0.207595	-0.268354	1.58801e+20
-0.207595	-0.258228	1.69546e+20
-0.207595	-0.248101	1.80067e+20
-0.207595	-0.237975	1.89953e+20
-0.207595	-0.227848	1.98631e+20
-0.207595	-0.217722	2.05397e+20
-0.207595	-0.207595	2.09779e+20
-0.207595	-0.197468	2.11959e+20
-0.207595	-0.187342	2.12811e+20
-0.207595	-0.177215	2.13453e+20
-0.207595	-0.167089	2.14625e+20
-0.207595	-0.156962	2.16414e+20
-0.207595	-0.146835	2.18448e+20
-0.207595	-0.136709	2.20394e+20
-0.207595	-0.126582	2.22274e+20
-0.207595	-0.116456	2.24493e+20
-0.207595	-0.106329	2.27607e+20
-0.207595	-0.0962025	2.32047e+20
-0.207595	-0.0860759	2.3789e+20
-0.207595	-0.0759494	2.44681e+20
-0.207595	-0.0658228	2.51432e+20
-0.207595	-0.0556962	2.56805e+20
-0.207595	-0.0455696	2.59431e+20
-0.207595	-0.035443	2.58272e+20
-0.207595	-0.0253165	2.5289e+20
-0.207595	-0.0151899	2.43627e+20
-0.207595	-0.00506329	2.31587e+20
-0.207595	0.00506329	2.18357e+20
-0.207595	0.0151899	2.05492e+20
-0.207595	0.0253165	1.94013e+20
-0.207595	0.035443	1.84242e+20
-0.207595	0.0455696	1.76024e+20
-0.207595	0.0556962	1.69089e+20
-0.207595	0.0658228	1.63215e+20
-0.207595	0.0759494	1.58131e+20
-0.207595	0.0860759	1.53334e+20
-0.207595	0.0962025	1.48095e+20
-0.207595	0.106329	1.41715e+20
-0.207595	0.116456	1.33908e+20
-0.207595	0.126582	1.25042e+20
-0.207595	0.136709	1.16049e+20
-0.207595	0.146835	1.08009e+20
-0.207595	0.156962	1.01622e+20
-0.207595	0.167089	9.68068e+19
-0.207595	0.177215	9.26832e+19
-0.207595	0.187342	8.8002e+19
-0.207595	0.197468	8.1845e+19
-0.207595	0.207595	7.41513e+19
-0.207595	0.217722	6.5698e+19
-0.207595	0.227848	5.75552e+19
-0.207595	0.237975	5.04676e+19
-0.207595	0.248101	4.46154e+19
-0.207595	0.258228	3.98177e+19
-0.207595	0.268354	3.58399e+19
-0.207595	0.278481	3.25168e+19
-0.207595	0.288608	2.96702e+19
-0.207595	0.298734	2.70311e+19
-0.207595	0.308861	2.43274e+19
-0.207595	0.318987	2.14548e+19
-0.207595	0.329114	1.85459e+19
-0.207595	0.339241	1.58678e+19
-0.207595	0.349367	1.36362e+19
-0.207595	0.359494	1.19031e+19
-0.207595	0.36962	1.05757e+19
-0.207595	0.379747	9.50769e+18
-0.207595	0.389873	8.59037e+18
-0.207595	0.4	7.78843e+18
-0.197468	-0.4	6.31545e+19
-0.197468	-0.389873	6.88744e+19
-0.197468	-0.379747	7.4843e+19
-0.197468	-0.36962	8.12339e+19
-0.197468	-0.359494	8.80281e+19
-0.197468	-0.349367	9.50211e+19
-0.197468	-0.339241	1.01956e+20
-0.197468	-0.329114	1.08698e+20
-0.197468	-0.318987	1.15372e+20
-0.197468	-0.308861	1.22381e+20
-0.197468	-0.298734	1.30265e+20
-0.197468	-0.288608	1.39412e+20
-0.197468	-0.278481	1.49819e+20
-0.197468	-0.268354	1.61096e+20
-0.197468	-0.258228	1.727e+20
-0.197468	-0.248101	1.84143e+20
-0.197468	-0.237975	1.94939e+20
-0.197468	-0.227848	2.04431e+20
-0.197468	-0.217722	2.11838e+20
-0.197468	-0.207595	2.16654e+20
-0.197468	-0.197468	2.19113e+20
-0.197468	-0.187342	2.20235e+20
-0.197468	-0.177215	2.21301e+20
-0.197468	-0.167089	2.23122e+20
-0.197468	-0.156962	2.25695e+20
-0.197468	-0.146835	2.28456e+20
-0.197468	-0.136709	2.30917e+20
-0.197468	-0.126582	2.33094e+20
-0.197468	-0.116456	2.35535e+20
-0.197468	-0.106329	2.38965e+20
-0.197468	-0.0962025	2.43885e+20
-0.197468	-0.0860759	2.50302e+20
-0.197468	-0.0759494	2.57616e+20
-0.197468	-0.0658228	2.64741e+20
-0.197468	-0.0556962	2.70382e+20
-0.197468	-0.0455696	2.73341e+20
-0.197468	-0.035443	2.72772e+20
-0.197468	-0.0253165	2.683e+20
-0.197468	-0.0151899	2.60122e+20
-0.197468	-0.00506329	2.49056e+20
-0.197468	0.00506329	2.3644e+20
-0.197468	0.0151899	2.23742e+20
-0.197468	0.0253165	2.1208e+20
-0.197468	0.035443	2.01949e+20
-0.197468	0.0455696	1.9332e+20
-0.197468	0.0556962	1.85935e+20
-0.197468	0.0658228	1.79497e+20
-0.197468	0.0759494	1.73651e+20
-0.197468	0.0860759	1.67904e+20
-0.197468	0.0962025	1.61676e+20
-0.197468	0.106329	1.545e+20
-0.197468	0.116456	1.46283e+20
-0.197468	0.126582	1.37434e+20
-0.197468	0.136709	1.28748e+20
-0.197468	0.146835	1.21064e+20
-0.197468	0.156962	1.14836e+20
-0.197468	0.167089	1.09799e+20
-0.197468	0.177215	1.04991e+20
-0.197468	0.187342	9.91959e+19
-0.197468	0.197468	9.16312e+19
-0.197468	0.207595	8.24285e+19
-0.197468	0.217722	7.25484e+19
-0.197468	0.227848	6.31878e+19
-0.197468	0.237975	5.51469e+19
-0.197468	0.248101	4.85996e+19
-0.197468	0.258228	4.33096e+19
-0.197468	0.268354	3.89534e+19
-0.197468	0.278481	3.52705e+19
-0.197468	0.288608	3.20191e+19
-0.197468	0.298734	2.89291e+19
-0.197468	0.308861	2.57856e+19
-0.197468	0.318987	2.25678e+19
-0.197468	0.329114	1.94675e+19
-0.197468	0.339241	1.67551e+19
-0.197468	0.349367	1.45923e+19
-0.197468	0.359494	1.2948e+19
-0.197468	0.36962	1.16577e+19
-0.197468	0.379747	1.05442e+19
-0.197468	0.389873	9.50986e+18
-0.197468	0.4	8.55117e+18
-0.187342	-0.4	6.32848e+19
-0.187342	-0.389873	6.85061e+19
-0.187342	-0.379747	7.38541e+19
-0.187342	-0.36962	7.96512e+19
-0.187342	-0.359494	8.60235e+19
-0.187342	-0.349367	9.28471e+19
-0.187342	-0.339241	9.98507e+19
-0.187342	-0.329114	1.06814e+20
-0.187342	-0.318987	1.13772e+20
-0.187342	-0.308861	1.21088e+20
-0.187342	-0.298734	1.29324e+20
-0.187342	-0.288608	1.38915e+20
-0.187342	-0.278481	1.4989e+20
-0.187342	-0.268354	1.61862e+20
-0.187342	-0.258228	1.74266e+20
-0.187342	-0.248101	1.86574e+20
-0.187342	-0.237975	1.98243e+20
-0.187342	-0.227848	2.08541e+20
-0.187342	-0.217722	2.16614e+20
-0.187342	-0.207595	2.21929e+20
-0.187342	-0.197468	2.24783e+20
-0.187342	-0.187342	2.2634e+20
-0.187342	-0.177215	2.28039e+20
-0.187342	-0.167089	2.3075e+20
-0.187342	-0.156962	2.34378e+20
-0.187342	-0.146835	2.3815e+20
-0.187342	-0.136709	2.41391e+20
-0.187342	-0.126582	2.44068e+20
-0.187342	-0.116456	2.46825e+20
-0.187342	-0.106329	2.50541e+20
-0.187342	-0.0962025	2.55813e+20
-0.187342	-0.0860759	2.62645e+20
-0.187342	-0.0759494	2.70385e+20
-0.187342	-0.0658228	2.77919e+20
-0.187342	-0.0556962	2.83996e+20
-0.187342	-0.0455696	2.87524e+20
-0.187342	-0.035443	2.87755e+20
-0.187342	-0.0253165	2.84326e+20
-0.187342	-0.0151899	2.77316e+20
-0.187342	-0.00506329	2.67334e+20
-0.187342	0.00506329	2.55509e+20
-0.187342	0.0151899	2.43201e+20
-0.187342	0.0253165	2.31552e+20
-0.187342	0.035443	2.21163e+20
-0.187342	0.0455696	2.12114e+20
-0.187342	0.0556962	2.04193e+20
-0.187342	0.0658228	1.97101e+20
-0.187342	0.0759494	1.9049e+20
-0.187342	0.0860759	1.83948e+20
-0.187342	0.0962025	1.77063e+20
-0.187342	0.106329	1.69556e+20
-0.187342	0.116456	1.61408e+20
-0.187342	0.126582	1.5292e+20
-0.187342	0.136709	1.44605e+20
-0.187342	0.146835	1.36988e+20
-0.187342	0.156962	1.30306e+20
-0.187342	0.167089	1.24246e+20
-0.187342	0.177215	1.17957e+20
-0.187342	0.187342	1.10425e+20
-0.187342	0.197468	1.01083e+20
-0.187342	0.207595	9.02423e+19
-0.187342	0.217722	7.89699e+19
-0.187342	0.227848	6.85101e+19
-0.187342	0.237975	5.9663e+19
-0.187342	0.248101	5.25588e+19
-0.187342	0.258228	4.68735e+19
-0.187342	0.268354	4.21692e+19
-0.187342	0.278481	3.80881e+19
-0.187342	0.288608	3.43552e+19
-0.187342	0.298734	3.0748e+19
-0.187342	0.308861	2.71481e+19
-0.187342	0.318987	2.3624e+19
-0.187342	0.329114	2.04022e+19
-0.187342	0.339241	1.77198e+19
-0.187342	0.349367	1.56613e+19
-0.187342	0.359494	1.41123e+19
-0.187342	0.36962	1.28539e+19
-0.187342	0.379747	1.1698e+19
-0.187342	0.389873	1.05683e+19
-0.187342	0.4	9.48766e+18
-0.177215	-0.4	6.30085e+19
-0.177215	-0.389873	6.77208e+19
-0.177215	-0.379747	7.24784e+19
-0.177215	-0.36962	7.77549e+19
-0.177215	-0.359494	8.38041e+19
-0.177215	-0.349367	9.05476e+19
-0.177215	-0.339241	9.76595e+19
-0.177215	-0.329114	1.0481e+20
-0.177215	-0.318987	1.11942e+20
-0.177215	-0.308861	1.19405e+20
-0.177215	-0.298734	1.27807e+20
-0.177215	-0.288608	1.37659e+20
-0.177215	-0.278481	1.49049e+20
-0.177215	-0.268354	1.61621e+20
-0.177215	-0.258228	1.74799e+20
-0.177215	-0.248101	1.87997e+20
-0.177215	-0.237975	2.00581e+20
-0.177215	-0.227848	2.11719e+20
-0.177215	-0.217722	2.20488e+20
-0.177215	-0.207595	2.26359e+20
-0.177215	-0.197468	2.29708e+20
-0.177215	-0.187342	2.31831e+20
-0.177215	-0.177215	2.34286e+20
-0.177215	-0.167089	2.37986e+20
-0.177215	-0.156962	2.42755e+20
-0.177215	-0.146835	2.47656e+20
-0.177215	-0.136709	2.51841e+20
-0.177215	-0.126582	2.55198e+20
-0.177215	-0.116456	2.58407e+20
-0.177215	-0.106329	2.62449e+20
-0.177215	-0.0962025	2.68023e+20
-0.177215	-0.0860759	2.75198e+20
-0.177215	-0.0759494	2.83364e+20
-0.177215	-0.0658228	2.91434e+20
-0.177215	-0.0556962	2.98173e+20
-0.177215	-0.0455696	3.02487e+20
-0.177215	-0.035443	3.03619e+20
-0.177215	-0.0253165	3.01179e+20
-0.177215	-0.0151899	2.9519e+20
-0.177215	-0.00506329	2.86155e+20
-0.177215	0.00506329	2.75065e+20
-0.177215	0.0151899	2.63161e+20
-0.177215	0.0253165	2.51537e+20
-0.177215	0.035443	2.40838e+20
-0.177215	0.0455696	2.31239e+20
-0.177215	0.0556962	2.22641e+20
-0.177215	0.0658228	2.14844e+20
-0.177215	0.0759494	2.07604e+20
-0.177215	0.0860759	2.00627e+20
-0.177215	0.0962025	1.93618e+20
-0.177215	0.106329	1.86351e+20
-0.177215	0.116456	1.7872e+20
-0.177215	0.126582	1.70768e+20
-0.177215	0.136709	1.62657e+20
-0.177215	0.146835	1.54619e+20
-0.177215	0.156962	1.46786e+20
-0.177215	0.167089	1.38973e+20
-0.177215	0.177215	1.3061e+20
-0.177215	0.187342	1.20998e+20
-0.177215	0.197468	1.09809e+20
-0.177215	0.207595	9.74578e+19
-0.177215	0.217722	8.50177e+19
-0.177215	0.227848	7.36927e+19
-0.177215	0.237975	6.42329e+19
-0.177215	0.248101	5.6702e+19
-0.177215	0.258228	5.06791e+19
-0.177215	0.268354	4.56168e+19
-0.177215	0.278481	4.10862e+19
-0.177215	0.288608	3.68198e+19
-0.177215	0.298734	3.26782e+19
-0.177215	0.308861	2.86491e+19
-0.177215	0.318987	2.48691e+19
-0.177215	0.329114	2.1563e+19
-0.177215	0.339241	1.8909e+19
-0.177215	0.349367	1.69157e+19
-0.177215	0.359494	1.54126e+19
-0.177215	0.36962	1.41589e+19
-0.177215	0.379747	1.29743e+19
-0.177215	0.389873	1.17994e+19
-0.177215	0.4	1.0659e+19
-0.167089	-0.4	6.25244e+19
-0.167089	-0.389873	6.68372e+19
-0.167089	-0.379747	7.11523e+19
-0.167089	-0.36962	7.60738e+19
-0.167089	-0.359494	8.19584e+19
-0.167089	-0.349367	8.87466e+19
-0.167089	-0.339241	9.60355e+19
-0.167089	-0.329114	1.03367e+20
-0.167089	-0.318987	1.10585e+20
-0.167089	-0.308861	1.18017e+20
-0.167089	-0.298734	1.26338e+20
-0.167089	-0.288608	1.36177e+20
-0.167089	-0.278481	1.47755e+20
-0.167089	-0.268354	1.60813e+20
-0.167089	-0.258228	1.74789e+20
-0.167089	-0.248101	1.89011e+20
-0.167089	-0.237975	2.0268e+20
-0.167089	-0.227848	2.14811e+20
-0.167089	-0.217722	2.24411e+20
-0.167089	-0.207595	2.30983e+20
-0.167089	-0.197468	2.34992e+20
-0.167089	-0.187342	2.37826e+20
-0.167089	-0.177215	2.41102e+20
-0.167089	-0.167089	2.4575e+20
-0.167089	-0.156962	2.51564e+20
-0.167089	-0.146835	2.57525e+20
-0.167089	-0.136709	2.62679e+20
-0.167089	-0.126582	2.66827e+20
-0.167089	-0.116456	2.70612e+20
-0.167089	-0.106329	2.75041e+20
-0.167089	-0.0962025	2.80898e+20
-0.167089	-0.0860759	2.88372e+20
-0.167089	-0.0759494	2.96971e+20
-0.167089	-0.0658228	3.0567e+20
-0.167089	-0.0556962	3.13195e+20
-0.167089	-0.0455696	3.18347e+20
-0.167089	-0.035443	3.20265e+20
-0.167089	-0.0253165	3.18533e+20
-0.167089	-0.0151899	3.132e+20
-0.167089	-0.00506329	3.04781e+20
-0.167089	0.00506329	2.94198e+20
-0.167089	0.0151899	2.82561e+20
-0.167089	0.0253165	2.70856e+20
-0.167089	0.035443	2.59721e+20
-0.167089	0.0455696	2.49432e+20
-0.167089	0.0556962	2.40063e+20
-0.167089	0.0658228	2.31607e+20
-0.167089	0.0759494	2.23985e+20
-0.167089	0.0860759	2.1701e+20
-0.167089	0.0962025	2.10405e+20
-0.167089	0.106329	2.03838e+20
-0.167089	0.116456	1.96964e+20
-0.167089	0.126582	1.89484e+20
-0.167089	0.136709	1.81228e+20
-0.167089	0.146835	1.72234e+20
-0.167089	0.156962	1.62683e+20
-0.167089	0.167089	1.52671e+20
-0.167089	0.177215	1.42024e+20
-0.167089	0.187342	1.30391e+20
-0.167089	0.197468	1.17628e+20
-0.167089	0.207595	1.04151e+20
-0.167089	0.217722	9.09211e+19
-0.167089	0.227848	7.90245e+19
-0.167089	0.237975	6.91285e+19
-0.167089	0.248101	6.12353e+19
-0.167089	0.258228	5.4854e+19
-0.167089	0.268354	4.93693e+19
-0.167089	0.278481	4.43284e+19
-0.167089	0.288608	3.95079e+19
-0.167089	0.298734	3.48606e+19
-0.167089	0.308861	3.04572e+19
-0.167089	0.318987	2.6461e+19
-0.167089	0.329114	2.30597e+19
-0.167089	0.339241	2.03644e+19
-0.167089	0.349367	1.83332e+19
-0.167089	0.359494	1.67838e+19
-0.167089	0.36962	1.54935e+19
-0.167089	0.379747	1.43046e+19
-0.167089	0.389873	1.31576e+19
-0.167089	0.4	1.20422e+19
-0.156962	-0.4	6.19448e+19
-0.156962	-0.389873	6.60812e+19
-0.156962	-0.379747	7.02097e+19
-0.156962	-0.36962	7.50174e+19
-0.156962	-0.359494	8.09251e+19
-0.156962	-0.349367	8.78723e+19
-0.156962	-0.339241	9.53765e+19
-0.156962	-0.329114	1.02857e+20
-0.156962	-0.318987	1.10057e+20
-0.156962	-0.308861	1.17281e+20
-0.156962	-0.298734	1.25278e+20
-0.156962	-0.288608	1.34836e+20
-0.156962	-0.278481	1.46379e+20
-0.156962	-0.268354	1.59813e+20
-0.156962	-0.258228	1.74623e+20
-0.156962	-0.248101	1.90017e+20
-0.156962	-0.237975	2.04976e+20
-0.156962	-0.227848	2.18319e+20
-0.156962	-0.217722	2.28983e+20
-0.156962	-0.207595	2.36515e+20
-0.156962	-0.197468	2.41454e+20
-0.156962	-0.187342	2.45216e+20
-0.156962	-0.177215	2.494e+20
-0.156962	-0.167089	2.54926e+20
-0.156962	-0.156962	2.61606e+20
-0.156962	-0.146835	2.6845e+20
-0.156962	-0.136709	2.74493e+20
-0.156962	-0.126582	2.79462e+20
-0.156962	-0.116456	2.83906e+20
-0.156962	-0.106329	2.8878e+20
-0.156962	-0.0962025	2.94905e+20
-0.156962	-0.0860759	3.02608e+20
-0.156962	-0.0759494	3.11553e+20
-0.156962	-0.0658228	3.20782e+20
-0.156962	-0.0556962	3.28944e+20
-0.156962	-0.0455696	3.34665e+20
-0.156962	-0.035443	3.36952e+20
-0.156962	-0.0253165	3.354e+20
-0.156962	-0.0151899	3.30188e+20
-0.156962	-0.00506329	3.21941e+20
-0.156962	0.00506329	3.11564e+20
-0.156962	0.0151899	3.0002e+20
-0.156962	0.0253165	2.88143e+20
-0.156962	0.035443	2.76525e+20
-0.156962	0.0455696	2.6555e+20
-0.156962	0.0556962	2.55497e+20
-0.156962	0.0658228	2.46582e+20
-0.156962	0.0759494	2.38891e+20
-0.156962	0.0860759	2.3229e+20
-0.156962	0.0962025	2.26415e+20
-0.156962	0.106329	2.20717e+20
-0.156962	0.116456	2.14539e+20
-0.156962	0.126582	2.07257e+20
-0.156962	0.136709	1.9846e+20
-0.156962	0.146835	1.88132e+20
-0.156962	0.156962	1.7663e+20
-0.156962	0.167089	1.6441e+20
-0.156962	0.177215	1.51711e+20
-0.156962	0.187342	1.38488e+20
-0.156962	0.197468	1.24686e+20
-0.156962	0.207595	1.10609e+20
-0.156962	0.217722	9.70139e+19
-0.156962	0.227848	8.481e+19
-0.156962	0.237975	7.45761e+19
-0.156962	0.248101	6.62849e+19
-0.156962	0.258228	5.94368e+19
-0.156962	0.268354	5.34183e+19
-0.156962	0.278481	4.78087e+19
-0.156962	0.288608	4.24499e+19
-0.156962	0.298734	3.73646e+19
-0.156962	0.308861	3.26577e+19
-0.156962	0.318987	2.84687e+19
-0.156962	0.329114	2.49231e+19
-0.156962	0.339241	2.20748e+19
-0.156962	0.349367	1.98694e+19
-0.156962	0.359494	1.81623e+19
-0.156962	0.36962	1.67857e+19
-0.156962	0.379747	1.56132e+19
-0.156962	0.389873	1.45649e+19
[truncated: 4,401 more rows]

## Sheet: 6b_2D_PMF
Delta_z1_A	Delta_z2_A	Potential_eV
-0.4	-0.4	0.080661
-0.4	-0.389873	0.0786846
-0.4	-0.379747	0.0770682
-0.4	-0.36962	0.0759216
-0.4	-0.359494	0.0750854
-0.4	-0.349367	0.074193
-0.4	-0.339241	0.072897
-0.4	-0.329114	0.0711058
-0.4	-0.318987	0.0690134
-0.4	-0.308861	0.0669002
-0.4	-0.298734	0.0649392
-0.4	-0.288608	0.0631748
-0.4	-0.278481	0.0616122
-0.4	-0.268354	0.0602857
-0.4	-0.258228	0.0592306
-0.4	-0.248101	0.0584171
-0.4	-0.237975	0.0577319
-0.4	-0.227848	0.0570426
-0.4	-0.217722	0.0562956
-0.4	-0.207595	0.0555649
-0.4	-0.197468	0.0549992
-0.4	-0.187342	0.0547193
-0.4	-0.177215	0.0547463
-0.4	-0.167089	0.0549981
-0.4	-0.156962	0.055335
-0.4	-0.146835	0.055604
-0.4	-0.136709	0.0556463
-0.4	-0.126582	0.0552999
-0.4	-0.116456	0.0544596
-0.4	-0.106329	0.0531904
-0.4	-0.0962025	0.0517787
-0.4	-0.0860759	0.0506419
-0.4	-0.0759494	0.0501574
-0.4	-0.0658228	0.0505257
-0.4	-0.0556962	0.0517276
-0.4	-0.0455696	0.0535585
-0.4	-0.035443	0.055716
-0.4	-0.0253165	0.0578997
-0.4	-0.0151899	0.0598896
-0.4	-0.00506329	0.0615809
-0.4	0.00506329	0.062993
-0.4	0.0151899	0.0642481
-0.4	0.0253165	0.0655074
-0.4	0.035443	0.0668852
-0.4	0.0455696	0.068392
-0.4	0.0556962	0.0699403
-0.4	0.0658228	0.0714189
-0.4	0.0759494	0.0727906
-0.4	0.0860759	0.0741551
-0.4	0.0962025	0.0757088
-0.4	0.106329	0.0776188
-0.4	0.116456	0.0799178
-0.4	0.126582	0.0824964
-0.4	0.136709	0.0852059
-0.4	0.146835	0.0879623
-0.4	0.156962	0.0907515
-0.4	0.167089	0.0935862
-0.4	0.177215	0.0965193
-0.4	0.187342	0.0997337
-0.4	0.197468	0.103557
-0.4	0.207595	0.108337
-0.4	0.217722	0.114245
-0.4	0.227848	0.121119
-0.4	0.237975	0.128434
-0.4	0.248101	0.135402
-0.4	0.258228	0.141253
-0.4	0.268354	0.145526
-0.4	0.278481	0.148159
-0.4	0.288608	0.149335
-0.4	0.298734	0.149351
-0.4	0.308861	0.148544
-0.4	0.318987	0.147225
-0.4	0.329114	0.145682
-0.4	0.339241	0.144198
-0.4	0.349367	0.143077
-0.4	0.359494	0.142639
-0.4	0.36962	0.143158
-0.4	0.379747	0.144787
-0.4	0.389873	0.147499
-0.4	0.4	0.151076
-0.389873	-0.4	0.0798452
-0.389873	-0.389873	0.0778213
-0.389873	-0.379747	0.0761267
-0.389873	-0.36962	0.0748698
-0.389873	-0.359494	0.0738709
-0.389873	-0.349367	0.072729
-0.389873	-0.339241	0.0710729
-0.389873	-0.329114	0.0688293
-0.389873	-0.318987	0.0662573
-0.389873	-0.308861	0.0637222
-0.389873	-0.298734	0.0614761
-0.389873	-0.288608	0.0596152
-0.389873	-0.278481	0.0581494
-0.389873	-0.268354	0.0570692
-0.389873	-0.258228	0.056338
-0.389873	-0.248101	0.0558533
-0.389873	-0.237975	0.0554471
-0.389873	-0.227848	0.0549563
-0.389873	-0.217722	0.054321
-0.389873	-0.207595	0.0536269
-0.389873	-0.197468	0.0530398
-0.389873	-0.187342	0.0526935
-0.389873	-0.177215	0.0526163
-0.389873	-0.167089	0.0527349
-0.389873	-0.156962	0.0529319
-0.389873	-0.146835	0.0530978
-0.389873	-0.136709	0.0531325
-0.389873	-0.126582	0.0529232
-0.389873	-0.116456	0.0523658
-0.389873	-0.106329	0.0514611
-0.389873	-0.0962025	0.0503954
-0.389873	-0.0860759	0.0495059
-0.389873	-0.0759494	0.0491361
-0.389873	-0.0658228	0.0494869
-0.389873	-0.0556962	0.0505526
-0.389873	-0.0455696	0.0521451
-0.389873	-0.035443	0.0539866
-0.389873	-0.0253165	0.0558145
-0.389873	-0.0151899	0.0574505
-0.389873	-0.00506329	0.0588178
-0.389873	0.00506329	0.0599406
-0.389873	0.0151899	0.0609367
-0.389873	0.0253165	0.0619758
-0.389873	0.035443	0.0632016
-0.389873	0.0455696	0.0646611
-0.389873	0.0556962	0.0662866
-0.389873	0.0658228	0.0679536
-0.389873	0.0759494	0.0695797
-0.389873	0.0860759	0.0712052
-0.389873	0.0962025	0.0729704
-0.389873	0.106329	0.0750004
-0.389873	0.116456	0.0773032
-0.389873	0.126582	0.0797682
-0.389873	0.136709	0.082274
-0.389873	0.146835	0.0847861
-0.389873	0.156962	0.0873401
-0.389873	0.167089	0.0899717
-0.389873	0.177215	0.0927166
-0.389873	0.187342	0.0957077
-0.389873	0.197468	0.0992208
-0.389873	0.207595	0.103573
-0.389873	0.217722	0.108947
-0.389873	0.227848	0.115244
-0.389873	0.237975	0.122073
-0.389873	0.248101	0.128862
-0.389873	0.258228	0.135042
-0.389873	0.268354	0.140179
-0.389873	0.278481	0.143995
-0.389873	0.288608	0.146322
-0.389873	0.298734	0.147163
-0.389873	0.308861	0.146732
-0.389873	0.318987	0.145361
-0.389873	0.329114	0.143428
-0.389873	0.339241	0.141319
-0.389873	0.349367	0.139445
-0.389873	0.359494	0.138233
-0.389873	0.36962	0.138049
-0.389873	0.379747	0.13911
-0.389873	0.389873	0.141413
-0.389873	0.4	0.144706
-0.379747	-0.4	0.0793342
-0.379747	-0.389873	0.0770421
-0.379747	-0.379747	0.0750704
-0.379747	-0.36962	0.0735372
-0.379747	-0.359494	0.0722631
-0.379747	-0.349367	0.0708417
-0.379747	-0.339241	0.0688941
-0.379747	-0.329114	0.0663442
-0.379747	-0.318987	0.0634659
-0.379747	-0.308861	0.0606614
-0.379747	-0.298734	0.0582314
-0.379747	-0.288608	0.0563104
-0.379747	-0.278481	0.054915
-0.379747	-0.268354	0.0540067
-0.379747	-0.258228	0.0535008
-0.379747	-0.248101	0.0532504
-0.379747	-0.237975	0.0530578
-0.379747	-0.227848	0.0527434
-0.379747	-0.217722	0.052239
-0.379747	-0.207595	0.0516263
-0.379747	-0.197468	0.051068
-0.379747	-0.187342	0.050694
-0.379747	-0.177215	0.0505285
-0.379747	-0.167089	0.0505005
-0.379747	-0.156962	0.0505105
-0.379747	-0.146835	0.0504916
-0.379747	-0.136709	0.0504064
-0.379747	-0.126582	0.0502062
-0.379747	-0.116456	0.0498178
-0.379747	-0.106329	0.0492107
-0.379747	-0.0962025	0.048484
-0.379747	-0.0860759	0.047878
-0.379747	-0.0759494	0.0476722
-0.379747	-0.0658228	0.0480446
-0.379747	-0.0556962	0.0489929
-0.379747	-0.0455696	0.0503502
-0.379747	-0.035443	0.0518746
-0.379747	-0.0253165	0.0533532
-0.379747	-0.0151899	0.0546575
-0.379747	-0.00506329	0.0557414
-0.379747	0.00506329	0.0566333
-0.379747	0.0151899	0.0574373
-0.379747	0.0253165	0.0583116
-0.379747	0.035443	0.0594034
-0.379747	0.0455696	0.0607743
-0.379747	0.0556962	0.062369
-0.379747	0.0658228	0.0640614
-0.379747	0.0759494	0.065752
-0.379747	0.0860759	0.0674599
-0.379747	0.0962025	0.0693119
-0.379747	0.106329	0.0714348
-0.379747	0.116456	0.0738485
-0.379747	0.126582	0.0764523
-0.379747	0.136709	0.0791165
-0.379747	0.146835	0.0817758
-0.379747	0.156962	0.0844247
-0.379747	0.167089	0.0870623
-0.379747	0.177215	0.0897013
-0.379747	0.187342	0.0924678
-0.379747	0.197468	0.0956497
-0.379747	0.207595	0.0995892
-0.379747	0.217722	0.104505
-0.379747	0.227848	0.110357
-0.379747	0.237975	0.116858
-0.379747	0.248101	0.123586
-0.379747	0.258228	0.130135
-0.379747	0.268354	0.136142
-0.379747	0.278481	0.141213
-0.379747	0.288608	0.144858
-0.379747	0.298734	0.146688
-0.379747	0.308861	0.14667
-0.379747	0.318987	0.145136
-0.379747	0.329114	0.142621
-0.379747	0.339241	0.139704
-0.379747	0.349367	0.136963
-0.379747	0.359494	0.134955
-0.379747	0.36962	0.134128
-0.379747	0.379747	0.134745
-0.379747	0.389873	0.13681
-0.379747	0.4	0.140028
-0.36962	-0.4	0.0790905
-0.36962	-0.389873	0.0763716
-0.36962	-0.379747	0.073976
-0.36962	-0.36962	0.0720422
-0.36962	-0.359494	0.0704116
-0.36962	-0.349367	0.0686993
-0.36962	-0.339241	0.0665318
-0.36962	-0.329114	0.0638113
-0.36962	-0.318987	0.0607826
-0.36962	-0.308861	0.0578426
-0.36962	-0.298734	0.0553153
-0.36962	-0.288608	0.0533625
-0.36962	-0.278481	0.0520085
-0.36962	-0.268354	0.0511979
-0.36962	-0.258228	0.0508171
-0.36962	-0.248101	0.0506974
-0.36962	-0.237975	0.0506328
-0.36962	-0.227848	0.0504426
-0.36962	-0.217722	0.0500552
-0.36962	-0.207595	0.0495412
-0.36962	-0.197468	0.0490482
-0.36962	-0.187342	0.0486886
-0.36962	-0.177215	0.0484708
-0.36962	-0.167089	0.0483157
-0.36962	-0.156962	0.048133
-0.36962	-0.146835	0.0478909
-0.36962	-0.136709	0.0476104
-0.36962	-0.126582	0.04731
-0.36962	-0.116456	0.0469652
-0.36962	-0.106329	0.0465446
-0.36962	-0.0962025	0.0460877
-0.36962	-0.0860759	0.0457439
-0.36962	-0.0759494	0.0457141
-0.36962	-0.0658228	0.046134
-0.36962	-0.0556962	0.0469952
-0.36962	-0.0455696	0.0481525
-0.36962	-0.035443	0.0494058
-0.36962	-0.0253165	0.0505937
-0.36962	-0.0151899	0.0516325
-0.36962	-0.00506329	0.0525006
-0.36962	0.00506329	0.0532244
-0.36962	0.0151899	0.0538872
-0.36962	0.0253165	0.0546236
-0.36962	0.035443	0.0555692
-0.36962	0.0455696	0.0567912
-0.36962	0.0556962	0.0582502
-0.36962	0.0658228	0.0598361
-0.36962	0.0759494	0.0614593
-0.36962	0.0860759	0.0631434
-0.36962	0.0962025	0.0650218
-0.36962	0.106329	0.0672415
-0.36962	0.116456	0.0698528
-0.36962	0.126582	0.0727754
-0.36962	0.136709	0.0758565
-0.36962	0.146835	0.0789522
-0.36962	0.156962	0.0819495
-0.36962	0.167089	0.0847598
-0.36962	0.177215	0.0873648
-0.36962	0.187342	0.0899221
-0.36962	0.197468	0.092787
-0.36962	0.207595	0.096366
-0.36962	0.217722	0.100924
-0.36962	0.227848	0.106461
-0.36962	0.237975	0.112743
-0.36962	0.248101	0.119443
-0.36962	0.258228	0.126276
-0.36962	0.268354	0.132982
-0.36962	0.278481	0.139149
-0.36962	0.288608	0.144051
-0.36962	0.298734	0.146844
-0.36962	0.308861	0.147115
-0.36962	0.318987	0.145168
-0.36962	0.329114	0.141809
-0.36962	0.339241	0.137924
-0.36962	0.349367	0.134307
-0.36962	0.359494	0.131622
-0.36962	0.36962	0.130357
-0.36962	0.379747	0.130781
-0.36962	0.389873	0.13289
-0.36962	0.4	0.136348
-0.359494	-0.4	0.0788873
-0.359494	-0.389873	0.0756998
-0.359494	-0.379747	0.0728307
-0.359494	-0.36962	0.0704462
-0.359494	-0.359494	0.0684275
-0.359494	-0.349367	0.0664361
-0.359494	-0.339241	0.0641177
-0.359494	-0.329114	0.061342
-0.359494	-0.318987	0.0582938
-0.359494	-0.308861	0.0553317
-0.359494	-0.298734	0.0527802
-0.359494	-0.288608	0.0508186
-0.359494	-0.278481	0.0494807
-0.359494	-0.268354	0.0487031
-0.359494	-0.258228	0.0483582
-0.359494	-0.248101	0.0482712
-0.359494	-0.237975	0.0482435
-0.359494	-0.227848	0.0481065
-0.359494	-0.217722	0.0477928
-0.359494	-0.207595	0.0473633
-0.359494	-0.197468	0.0469457
-0.359494	-0.187342	0.0466284
-0.359494	-0.177215	0.0463967
-0.359494	-0.167089	0.0461543
-0.359494	-0.156962	0.0458099
-0.359494	-0.146835	0.0453551
-0.359494	-0.136709	0.0448588
-0.359494	-0.126582	0.0444005
-0.359494	-0.116456	0.0440082
-0.359494	-0.106329	0.0436691
-0.359494	-0.0962025	0.0433913
-0.359494	-0.0860759	0.0432533
-0.359494	-0.0759494	0.0433789
-0.359494	-0.0658228	0.043853
-0.359494	-0.0556962	0.0446544
-0.359494	-0.0455696	0.0456592
-0.359494	-0.035443	0.0467101
-0.359494	-0.0253165	0.0476916
-0.359494	-0.0151899	0.0485532
-0.359494	-0.00506329	0.0492851
-0.359494	0.00506329	0.0499043
-0.359494	0.0151899	0.0504687
-0.359494	0.0253165	0.0510846
-0.359494	0.035443	0.0518723
-0.359494	0.0455696	0.0529051
-0.359494	0.0556962	0.0541699
-0.359494	0.0658228	0.0555918
-0.359494	0.0759494	0.0571096
-0.359494	0.0860759	0.0587586
-0.359494	0.0962025	0.0606741
-0.359494	0.106329	0.063013
-0.359494	0.116456	0.0658525
-0.359494	0.126582	0.0691408
-0.359494	0.136709	0.0727168
-0.359494	0.146835	0.0763615
-0.359494	0.156962	0.0798348
-0.359494	0.167089	0.0829265
-0.359494	0.177215	0.0855707
-0.359494	0.187342	0.0879708
-0.359494	0.197468	0.0905778
-0.359494	0.207595	0.0938789
-0.359494	0.217722	0.0981817
-0.359494	0.227848	0.1035
-0.359494	0.237975	0.109619
-0.359494	0.248101	0.116253
-0.359494	0.258228	0.123195
-0.359494	0.268354	0.130276
-0.359494	0.278481	0.137121
-0.359494	0.288608	0.142855
-0.359494	0.298734	0.146233
-0.359494	0.308861	0.146435
-0.359494	0.318987	0.143781
-0.359494	0.329114	0.139441
-0.359494	0.339241	0.13465
-0.359494	0.349367	0.130376
-0.359494	0.359494	0.127319
-0.359494	0.36962	0.125946
-0.359494	0.379747	0.126503
-0.359494	0.389873	0.128974
-0.359494	0.4	0.133014
-0.349367	-0.4	0.0783209
-0.349367	-0.389873	0.0747653
-0.349367	-0.379747	0.071493
-0.349367	-0.36962	0.068699
-0.349367	-0.359494	0.0663235
-0.349367	-0.349367	0.0640967
-0.349367	-0.339241	0.0616992
-0.349367	-0.329114	0.0589691
-0.349367	-0.318987	0.0560149
-0.349367	-0.308861	0.0531326
-0.349367	-0.298734	0.0506262
-0.349367	-0.288608	0.0486832
-0.349367	-0.278481	0.0473469
-0.349367	-0.268354	0.0465543
-0.349367	-0.258228	0.0461743
-0.349367	-0.248101	0.0460377
-0.349367	-0.237975	0.0459638
-0.349367	-0.227848	0.0458059
-0.349367	-0.217722	0.0455081
-0.349367	-0.207595	0.0451247
-0.349367	-0.197468	0.0447641
-0.349367	-0.187342	0.044491
-0.349367	-0.177215	0.0442671
-0.349367	-0.167089	0.0439763
-0.349367	-0.156962	0.0435191
-0.349367	-0.146835	0.0428983
-0.349367	-0.136709	0.0422169
-0.349367	-0.126582	0.0416021
-0.349367	-0.116456	0.0411289
-0.349367	-0.106329	0.0408099
-0.349367	-0.0962025	0.0406407
-0.349367	-0.0860759	0.0406491
-0.349367	-0.0759494	0.040893
-0.349367	-0.0658228	0.0414074
-0.349367	-0.0556962	0.0421585
-0.349367	-0.0455696	0.0430463
-0.349367	-0.035443	0.0439566
-0.349367	-0.0253165	0.0448131
-0.349367	-0.0151899	0.0455848
-0.349367	-0.00506329	0.0462606
-0.349367	0.00506329	0.0468398
-0.349367	0.0151899	0.0473528
-0.349367	0.0253165	0.0478785
-0.349367	0.035443	0.0485234
-0.349367	0.0455696	0.049372
-0.349367	0.0556962	0.050447
-0.349367	0.0658228	0.0517192
-0.349367	0.0759494	0.053163
-0.349367	0.0860759	0.0548207
-0.349367	0.0962025	0.0568129
-0.349367	0.106329	0.0592835
-0.349367	0.116456	0.0623198
-0.349367	0.126582	0.0658996
-0.349367	0.136709	0.0698789
-0.349367	0.146835	0.074005
-0.349367	0.156962	0.0779401
-0.349367	0.167089	0.0813536
-0.349367	0.177215	0.0841116
-0.349367	0.187342	0.0864453
-0.349367	0.197468	0.0888901
-0.349367	0.207595	0.092005
-0.349367	0.217722	0.0961298
-0.349367	0.227848	0.10128
-0.349367	0.237975	0.107233
-0.349367	0.248101	0.113712
-0.349367	0.258228	0.120541
-0.349367	0.268354	0.127604
-0.349367	0.278481	0.134552
-0.349367	0.288608	0.140435
-0.349367	0.298734	0.143776
-0.349367	0.308861	0.14354
-0.349367	0.318987	0.140135
-0.349367	0.329114	0.135032
-0.349367	0.339241	0.129686
-0.349367	0.349367	0.125133
-0.349367	0.359494	0.122054
-0.349367	0.36962	0.120872
-0.349367	0.379747	0.121807
-0.349367	0.389873	0.12485
-0.349367	0.4	0.129684
-0.339241	-0.4	0.0769803
-0.339241	-0.389873	0.073274
-0.339241	-0.379747	0.0697731
-0.339241	-0.36962	0.0666952
-0.339241	-0.359494	0.0640532
-0.339241	-0.349367	0.0616652
-0.339241	-0.339241	0.0592643
-0.339241	-0.329114	0.0566691
-0.339241	-0.318987	0.0539099
-0.339241	-0.308861	0.0512039
-0.339241	-0.298734	0.0488155
-0.339241	-0.288608	0.046928
-0.339241	-0.278481	0.0455933
-0.339241	-0.268354	0.0447554
-0.339241	-0.258228	0.0442898
-0.339241	-0.248101	0.0440418
-0.339241	-0.237975	0.0438564
-0.339241	-0.227848	0.0436148
-0.339241	-0.217722	0.0432767
-0.339241	-0.207595	0.0428919
-0.339241	-0.197468	0.0425507
-0.339241	-0.187342	0.0422979
-0.339241	-0.177215	0.0420775
-0.339241	-0.167089	0.041759
-0.339241	-0.156962	0.0412338
-0.339241	-0.146835	0.0405075
-0.339241	-0.136709	0.0397029
-0.339241	-0.126582	0.0389794
-0.339241	-0.116456	0.0384467
-0.339241	-0.106329	0.0381394
-0.339241	-0.0962025	0.038048
-0.339241	-0.0860759	0.0381629
-0.339241	-0.0759494	0.0384874
-0.339241	-0.0658228	0.039015
-0.339241	-0.0556962	0.0397051
-0.339241	-0.0455696	0.0404885
-0.339241	-0.035443	0.0412976
-0.339241	-0.0253165	0.0420908
-0.339241	-0.0151899	0.0428452
-0.339241	-0.00506329	0.0435363
-0.339241	0.00506329	0.0441394
-0.339241	0.0151899	0.0446563
-0.339241	0.0253165	0.0451417
-0.339241	0.035443	0.0456924
-0.339241	0.0455696	0.0464067
-0.339241	0.0556962	0.0473446
-0.339241	0.0658228	0.0485232
-0.339241	0.0759494	0.0499497
-0.339241	0.0860759	0.0516658
-0.339241	0.0962025	0.053762
-0.339241	0.106329	0.0563475
-0.339241	0.116456	0.0594982
-0.339241	0.126582	0.0632144
-0.339241	0.136709	0.0673909
-0.339241	0.146835	0.0717935
-0.339241	0.156962	0.076052
-0.339241	0.167089	0.0797549
-0.339241	0.177215	0.0826916
-0.339241	0.187342	0.0850731
-0.339241	0.197468	0.0874683
-0.339241	0.207595	0.090478
-0.339241	0.217722	0.0944623
-0.339241	0.227848	0.0994365
-0.339241	0.237975	0.105168
-0.339241	0.248101	0.111371
-0.339241	0.258228	0.117872
-0.339241	0.268354	0.124569
-0.339241	0.278481	0.131123
-0.339241	0.288608	0.136592
-0.339241	0.298734	0.139496
-0.339241	0.308861	0.13881
-0.339241	0.318987	0.134992
-0.339241	0.329114	0.129584
-0.339241	0.339241	0.124091
-0.339241	0.349367	0.119568
-0.339241	0.359494	0.11668
-0.339241	0.36962	0.115826
-0.339241	0.379747	0.117212
-0.339241	0.389873	0.120845
-0.339241	0.4	0.126461
-0.329114	-0.4	0.0747396
-0.329114	-0.389873	0.0711254
-0.329114	-0.379747	0.0676048
-0.329114	-0.36962	0.0644036
-0.329114	-0.359494	0.0616109
-0.329114	-0.349367	0.0591443
-0.329114	-0.339241	0.0568063
-0.329114	-0.329114	0.0544146
-0.329114	-0.318987	0.0519315
-0.329114	-0.308861	0.0494869
-0.329114	-0.298734	0.0472873
-0.329114	-0.288608	0.0454975
-0.329114	-0.278481	0.0441749
-0.329114	-0.268354	0.0432767
-0.329114	-0.258228	0.0426947
-0.329114	-0.248101	0.0422969
-0.329114	-0.237975	0.0419586
-0.329114	-0.227848	0.0415911
-0.329114	-0.217722	0.0411698
-0.329114	-0.207595	0.0407401
-0.329114	-0.197468	0.0403756
-0.329114	-0.187342	0.0401055
-0.329114	-0.177215	0.0398648
-0.329114	-0.167089	0.0395181
-0.329114	-0.156962	0.0389531
-0.329114	-0.146835	0.0381751
-0.329114	-0.136709	0.0373158
-0.329114	-0.126582	0.0365521
-0.329114	-0.116456	0.036014
-0.329114	-0.106329	0.0357489
-0.329114	-0.0962025	0.0357399
-0.329114	-0.0860759	0.0359452
-0.329114	-0.0759494	0.036322
-0.329114	-0.0658228	0.0368316
-0.329114	-0.0556962	0.0374378
-0.329114	-0.0455696	0.0381118
-0.329114	-0.035443	0.0388376
-0.329114	-0.0253165	0.0396058
-0.329114	-0.0151899	0.0403939
-0.329114	-0.00506329	0.0411555
-0.329114	0.00506329	0.0418369
-0.329114	0.0151899	0.0424131
-0.329114	0.0253165	0.042919
-0.329114	0.035443	0.0434451
-0.329114	0.0455696	0.0441015
-0.329114	0.0556962	0.0449784
-0.329114	0.0658228	0.0461298
-0.329114	0.0759494	0.0475877
-0.329114	0.0860759	0.0493877
-0.329114	0.0962025	0.0515818
-0.329114	0.106329	0.0542289
-0.329114	0.116456	0.0573748
-0.329114	0.126582	0.061032
-0.329114	0.136709	0.0651487
-0.329114	0.146835	0.0695565
-0.329114	0.156962	0.0739248
-0.329114	0.167089	0.0778256
-0.329114	0.177215	0.0809783
-0.329114	0.187342	0.0835159
-0.329114	0.197468	0.0859658
-0.329114	0.207595	0.0889252
-0.329114	0.217722	0.0927642
-0.329114	0.227848	0.0975072
-0.329114	0.237975	0.102925
-0.329114	0.248101	0.108734
-0.329114	0.258228	0.114759
-0.329114	0.268354	0.1209
-0.329114	0.278481	0.126849
-0.329114	0.288608	0.131761
-0.329114	0.298734	0.134311
-0.329114	0.308861	0.133539
-0.329114	0.318987	0.129794
-0.329114	0.329114	0.124496
-0.329114	0.339241	0.119136
-0.329114	0.349367	0.114799
-0.329114	0.359494	0.11217
-0.329114	0.36962	0.111646
-0.329114	0.379747	0.113426
-0.329114	0.389873	0.117528
-0.329114	0.4	0.123731
-0.318987	-0.4	0.0718783
-0.318987	-0.389873	0.0685193
-0.318987	-0.379747	0.0651326
-0.318987	-0.36962	0.0619355
-0.318987	-0.359494	0.0590857
-0.318987	-0.349367	0.0566017
-0.318987	-0.339241	0.0543659
-0.318987	-0.329114	0.0522142
-0.318987	-0.318987	0.0500552
-0.318987	-0.308861	0.0479303
-0.318987	-0.298734	0.0459729
-0.318987	-0.288608	0.0443155
-0.318987	-0.278481	0.0430174
-0.318987	-0.268354	0.042055
-0.318987	-0.258228	0.0413451
-0.318987	-0.248101	0.0407838
-0.318987	-0.237975	0.0402765
-0.318987	-0.227848	0.0397615
-0.318987	-0.217722	0.0392291
-0.318987	-0.207595	0.0387212
-0.318987	-0.197468	0.0382974
-0.318987	-0.187342	0.0379758
-0.318987	-0.177215	0.0376892
-0.318987	-0.167089	0.0373056
-0.318987	-0.156962	0.0367158
-0.318987	-0.146835	0.0359256
-0.318987	-0.136709	0.0350687
-0.318987	-0.126582	0.0343282
-0.318987	-0.116456	0.0338425
-0.318987	-0.106329	0.0336615
-0.318987	-0.0962025	0.0337549
-0.318987	-0.0860759	0.0340479
-0.318987	-0.0759494	0.0344572
-0.318987	-0.0658228	0.0349209
-0.318987	-0.0556962	0.0354181
-0.318987	-0.0455696	0.0359703
-0.318987	-0.035443	0.0366171
-0.318987	-0.0253165	0.0373793
-0.318987	-0.0151899	0.0382298
-0.318987	-0.00506329	0.0390949
-0.318987	0.00506329	0.03989
-0.318987	0.0151899	0.0405668
-0.318987	0.0253165	0.041147
-0.318987	0.035443	0.0417173
-0.318987	0.0455696	0.0423944
-0.318987	0.0556962	0.043285
-0.318987	0.0658228	0.0444644
-0.318987	0.0759494	0.0459783
-0.318987	0.0860759	0.0478527
-0.318987	0.0962025	0.0500994
-0.318987	0.106329	0.0527212
-0.318987	0.116456	0.0557232
-0.318987	0.126582	0.0591255
-0.318987	0.136709	0.0629409
-0.318987	0.146835	0.0671011
-0.318987	0.156962	0.0713698
-0.318987	0.167089	0.0753578
-0.318987	0.177215	0.0787309
-0.318987	0.187342	0.0814991
-0.318987	0.197468	0.0840765
-0.318987	0.207595	0.0870096
-0.318987	0.217722	0.0906692
-0.318987	0.227848	0.0951041
-0.318987	0.237975	0.100116
-0.318987	0.248101	0.105447
-0.318987	0.258228	0.110941
-0.318987	0.268354	0.116519
-0.318987	0.278481	0.121934
-0.318987	0.288608	0.126496
-0.318987	0.298734	0.129068
-0.318987	0.308861	0.128696
-0.318987	0.318987	0.125474
-0.318987	0.329114	0.120605
-0.318987	0.339241	0.11556
-0.318987	0.349367	0.111493
-0.318987	0.359494	0.109135
-0.318987	0.36962	0.108899
-0.318987	0.379747	0.110975
-0.318987	0.389873	0.115372
-0.318987	0.4	0.121875
-0.308861	-0.4	0.0688854
-0.308861	-0.389873	0.0658263
-0.308861	-0.379747	0.0626279
-0.308861	-0.36962	0.0594907
-0.308861	-0.359494	0.0566294
-0.308861	-0.349367	0.0541558
-0.308861	-0.339241	0.0520332
-0.308861	-0.329114	0.0501249
-0.308861	-0.318987	0.0482986
-0.308861	-0.308861	0.0465107
-0.308861	-0.298734	0.0448139
-0.308861	-0.288608	0.0433001
-0.308861	-0.278481	0.0420299
-0.308861	-0.268354	0.041005
-0.308861	-0.258228	0.0401737
-0.308861	-0.248101	0.0394587
-0.308861	-0.237975	0.0387885
-0.308861	-0.227848	0.0381218
-0.308861	-0.217722	0.0374625
-0.308861	-0.207595	0.0368542
-0.308861	-0.197468	0.036349
-0.308861	-0.187342	0.0359575
-0.308861	-0.177215	0.0356129
-0.308861	-0.167089	0.035191
-0.308861	-0.156962	0.0345893
-0.308861	-0.146835	0.0338146
-0.308861	-0.136709	0.0329983
-0.308861	-0.126582	0.0323224
-0.308861	-0.116456	0.0319264
-0.308861	-0.106329	0.0318556
-0.308861	-0.0962025	0.032062
-0.308861	-0.0860759	0.0324369
-0.308861	-0.0759494	0.0328601
-0.308861	-0.0658228	0.0332539
-0.308861	-0.0556962	0.033622
-0.308861	-0.0455696	0.0340418
-0.308861	-0.035443	0.0346089
-0.308861	-0.0253165	0.0353715
-0.308861	-0.0151899	0.0362945
-0.308861	-0.00506329	0.0372746
-0.308861	0.00506329	0.0381959
-0.308861	0.0151899	0.0389916
-0.308861	0.0253165	0.0396773
-0.308861	0.035443	0.0403398
-0.308861	0.0455696	0.0410963
-0.308861	0.0556962	0.0420545
-0.308861	0.0658228	0.043292
-0.308861	0.0759494	0.0448554
-0.308861	0.0860759	0.0467576
-0.308861	0.0962025	0.0489759
-0.308861	0.106329	0.0514628
-0.308861	0.116456	0.0541873
-0.308861	0.126582	0.0571825
-0.308861	0.136709	0.0605353
-0.308861	0.146835	0.0642915
-0.308861	0.156962	0.0683282
-0.308861	0.167089	0.0723198
-0.308861	0.177215	0.0758936
-0.308861	0.187342	0.0789195
-0.308861	0.197468	0.081656
-0.308861	0.207595	0.0845657
-0.308861	0.217722	0.0880131
-0.308861	0.227848	0.092085
-0.308861	0.237975	0.0966367
-0.308861	0.248101	0.101463
-0.308861	0.258228	0.10645
-0.308861	0.268354	0.111555
-0.308861	0.278481	0.116614
-0.308861	0.288608	0.121101
-0.308861	0.298734	0.124056
-0.308861	0.308861	0.124485
-0.308861	0.318987	0.122169
-0.308861	0.329114	0.118026
-0.308861	0.339241	0.113491
-0.308861	0.349367	0.1098
-0.308861	0.359494	0.107754
-0.308861	0.36962	0.107788
-0.308861	0.379747	0.110078
-0.308861	0.389873	0.114595
-0.308861	0.4	0.121073
-0.298734	-0.4	0.0661656
-0.298734	-0.389873	0.0633605
-0.298734	-0.379747	0.060324
-0.298734	-0.36962	0.0572421
-0.298734	-0.359494	0.0543773
-0.298734	-0.349367	0.0519212
-0.298734	-0.339241	0.0499075
-0.298734	-0.329114	0.0482255
-0.298734	-0.318987	0.0467075
-0.298734	-0.308861	0.0452305
-0.298734	-0.298734	0.0437689
-0.298734	-0.288608	0.0423758
-0.298734	-0.278481	0.0411188
-0.298734	-0.268354	0.0400326
-0.298734	-0.258228	0.0390973
-0.298734	-0.248101	0.0382546
-0.298734	-0.237975	0.0374427
-0.298734	-0.227848	0.0366316
-0.298734	-0.217722	0.0358401
-0.298734	-0.207595	0.0351222
-0.298734	-0.197468	0.0345306
-0.298734	-0.187342	0.0340714
-0.298734	-0.177215	0.0336777
-0.298734	-0.167089	0.0332316
-0.298734	-0.156962	0.0326374
-0.298734	-0.146835	0.0319008
-0.298734	-0.136709	0.0311469
-0.298734	-0.126582	0.0305519
-0.298734	-0.116456	0.0302524
-0.298734	-0.106329	0.0302872
-0.298734	-0.0962025	0.0305905
-0.298734	-0.0860759	0.0310227
-0.298734	-0.0759494	0.0314319
-0.298734	-0.0658228	0.0317326
-0.298734	-0.0556962	0.0319578
-0.298734	-0.0455696	0.0322408
-0.298734	-0.035443	0.0327288
-0.298734	-0.0253165	0.0334934
-0.298734	-0.0151899	0.0344894
-0.298734	-0.00506329	0.0355833
-0.298734	0.00506329	0.0366281
-0.298734	0.0151899	0.0375413
-0.298734	0.0253165	0.038338
-0.298734	0.035443	0.0391093
-0.298734	0.0455696	0.0399695
-0.298734	0.0556962	0.0410144
-0.298734	0.0658228	0.0423069
-0.298734	0.0759494	0.0438808
-0.298734	0.0860759	0.0457347
-0.298734	0.0962025	0.047822
-0.298734	0.106329	0.0500656
-0.298734	0.116456	0.0524194
-0.298734	0.126582	0.0549426
-0.298734	0.136709	0.0577954
-0.298734	0.146835	0.061123
-0.298734	0.156962	0.0648991
-0.298734	0.167089	0.0688556
-0.298734	0.177215	0.072593
-0.298734	0.187342	0.0758559
-0.298734	0.197468	0.0787468
-0.298734	0.207595	0.0816335
-0.298734	0.217722	0.0848678
-0.298734	0.227848	0.0885767
-0.298734	0.237975	0.0926754
-0.298734	0.248101	0.0970196
-0.298734	0.258228	0.101544
-0.298734	0.268354	0.106254
-0.298734	0.278481	0.111063
-0.298734	0.288608	0.115594
-0.298734	0.298734	0.119061
-0.298734	0.308861	0.120485
-0.298734	0.318987	0.119372
-0.298734	0.329114	0.116296
-0.298734	0.339241	0.112565
-0.298734	0.349367	0.109463
-0.298734	0.359494	0.107858
-0.298734	0.36962	0.108209
-0.298734	0.379747	0.11067
-0.298734	0.389873	0.115144
-0.298734	0.4	0.121253
-0.288608	-0.4	0.0638924
-0.288608	-0.389873	0.0612507
-0.288608	-0.379747	0.0583116
-0.288608	-0.36962	0.0552561
-0.288608	-0.359494	0.0523853
-0.288608	-0.349367	0.0499522
-0.288608	-0.339241	0.048043
-0.288608	-0.329114	0.0465624
-0.288608	-0.318987	0.0453076
-0.288608	-0.308861	0.0440831
-0.288608	-0.298734	0.0427948
-0.288608	-0.288608	0.0414688
-0.288608	-0.278481	0.0401918
-0.288608	-0.268354	0.0390374
-0.288608	-0.258228	0.0380152
-0.288608	-0.248101	0.0370735
-0.288608	-0.237975	0.0361462
-0.288608	-0.227848	0.0352072
-0.288608	-0.217722	0.0342922
-0.288608	-0.207595	0.0334739
-0.288608	-0.197468	0.0328115
-0.288608	-0.187342	0.0323074
-0.288608	-0.177215	0.0318912
-0.288608	-0.167089	0.0314482
-0.288608	-0.156962	0.0308871
-0.288608	-0.146835	0.0302101
-0.288608	-0.136709	0.029531
-0.288608	-0.126582	0.0290154
-0.288608	-0.116456	0.0287937
-0.288608	-0.106329	0.0288996
-0.288608	-0.0962025	0.0292536
-0.288608	-0.0860759	0.0296934
-0.288608	-0.0759494	0.0300463
-0.288608	-0.0658228	0.0302273
-0.288608	-0.0556962	0.0303007
-0.288608	-0.0455696	0.0304491
-0.288608	-0.035443	0.0308627
-0.288608	-0.0253165	0.0316313
-0.288608	-0.0151899	0.0326998
-0.288608	-0.00506329	0.033906
-0.288608	0.00506329	0.0350716
-0.288608	0.0151899	0.0360964
-0.288608	0.0253165	0.0369959
-0.288608	0.035443	0.0378676
-0.288608	0.0455696	0.0388226
-0.288608	0.0556962	0.0399385
-0.288608	0.0658228	0.041253
-0.288608	0.0759494	0.042777
-0.288608	0.0860759	0.0444952
-0.288608	0.0962025	0.0463542
-0.288608	0.106329	0.0482786
-0.288608	0.116456	0.0502384
-0.288608	0.126582	0.0523289
-0.288608	0.136709	0.0547631
-0.288608	0.146835	0.057745
-0.288608	0.156962	0.0613037
-0.288608	0.167089	0.0652078
-0.288608	0.177215	0.0690443
-0.288608	0.187342	0.0724741
-0.288608	0.197468	0.0754808
-0.288608	0.207595	0.0783487
-0.288608	0.217722	0.0814084
-0.288608	0.227848	0.0848101
-0.288608	0.237975	0.0885126
-0.288608	0.248101	0.0924205
-0.288608	0.258228	0.096514
-0.288608	0.268354	0.100839
-0.288608	0.278481	0.105372
-0.288608	0.288608	0.109855
-0.288608	0.298734	0.113684
-0.288608	0.308861	0.11601
-0.288608	0.318987	0.116224
-0.288608	0.329114	0.114558
-0.288608	0.339241	0.112046
-0.288608	0.349367	0.10989
-0.288608	0.359494	0.108976
-0.288608	0.36962	0.109778
-0.288608	0.379747	0.112417
-0.288608	0.389873	0.116699
-0.288608	0.4	0.122083
-0.278481	-0.4	0.0620246
-0.278481	-0.389873	0.0594467
-0.278481	-0.379747	0.0565418
-0.278481	-0.36962	0.0534923
-0.278481	-0.359494	0.0506243
-0.278481	-0.349367	0.0482283
-0.278481	-0.339241	0.0464211
-0.278481	-0.329114	0.0451114
-0.278481	-0.318987	0.044061
-0.278481	-0.308861	0.0430124
-0.278481	-0.298734	0.0418181
-0.278481	-0.288608	0.0404921
-0.278481	-0.278481	0.0391519
-0.278481	-0.268354	0.0379134
-0.278481	-0.258228	0.0368102
-0.278481	-0.248101	0.0357886
-0.278481	-0.237975	0.0347705
-0.278481	-0.227848	0.0337301
-0.278481	-0.217722	0.0327212
-0.278481	-0.207595	0.031836
-0.278481	-0.197468	0.0311405
-0.278481	-0.187342	0.0306302
-0.278481	-0.177215	0.0302277
-0.278481	-0.167089	0.0298192
-0.278481	-0.156962	0.0293168
-0.278481	-0.146835	0.0287183
-0.278481	-0.136709	0.0281219
-0.278481	-0.126582	0.0276765
-0.278481	-0.116456	0.0275024
-0.278481	-0.106329	0.0276274
-0.278481	-0.0962025	0.0279656
-0.278481	-0.0860759	0.0283449
-0.278481	-0.0759494	0.0285881
-0.278481	-0.0658228	0.0286214
-0.278481	-0.0556962	0.0285392
-0.278481	-0.0455696	0.0285621
-0.278481	-0.035443	0.0289105
-0.278481	-0.0253165	0.0296875
-0.278481	-0.0151899	0.0308316
-0.278481	-0.00506329	0.0321564
-0.278481	0.00506329	0.0334518
-0.278481	0.0151899	0.0345944
-0.278481	0.0253165	0.0355934
-0.278481	0.035443	0.0365502
-0.278481	0.0455696	0.0375742
-0.278481	0.0556962	0.0387258
-0.278481	0.0658228	0.0400151
-0.278481	0.0759494	0.0414269
-0.278481	0.0860759	0.0429362
-0.278481	0.0962025	0.0445032
-0.278481	0.106329	0.0460878
-0.278481	0.116456	0.0477033
-0.278481	0.126582	0.0494796
-0.278481	0.136709	0.0516456
-0.278481	0.146835	0.0544103
-0.278481	0.156962	0.0578106
-0.278481	0.167089	0.0616289
-0.278481	0.177215	0.0654564
-0.278481	0.187342	0.0689285
-0.278481	0.197468	0.0719739
-0.278481	0.207595	0.0748217
-0.278481	0.217722	0.0777677
-0.278481	0.227848	0.0809521
-0.278481	0.237975	0.0843435
-0.278481	0.248101	0.0878734
-0.278481	0.258228	0.0915559
-0.278481	0.268354	0.0954675
-0.278481	0.278481	0.099624
-0.278481	0.288608	0.103852
-0.278481	0.298734	0.107722
-0.278481	0.308861	0.110609
-0.278481	0.318987	0.112
-0.278481	0.329114	0.111914
-0.278481	0.339241	0.111012
-0.278481	0.349367	0.110231
-0.278481	0.359494	0.110353
-0.278481	0.36962	0.111813
-0.278481	0.379747	0.114678
-0.278481	0.389873	0.118634
-0.278481	0.4	0.122988
-0.268354	-0.4	0.0604119
-0.268354	-0.389873	0.057815
-0.268354	-0.379747	0.0549044
-0.268354	-0.36962	0.051863
-0.268354	-0.359494	0.0490207
-0.268354	-0.349367	0.0466786
-0.268354	-0.339241	0.0449633
-0.268354	-0.329114	0.0437792
-0.268354	-0.318987	0.0428605
-0.268354	-0.308861	0.0419049
-0.268354	-0.298734	0.0407297
-0.268354	-0.288608	0.0393486
-0.268354	-0.278481	0.0379115
-0.268354	-0.268354	0.0365715
-0.268354	-0.258228	0.0353816
-0.268354	-0.248101	0.0342858
-0.268354	-0.237975	0.0331976
-0.268354	-0.227848	0.0320933
-0.268354	-0.217722	0.0310409
-0.268354	-0.207595	0.0301448
-0.268354	-0.197468	0.0294696
-0.268354	-0.187342	0.0289987
-0.268354	-0.177215	0.0286453
-0.268354	-0.167089	0.0282971
-0.268354	-0.156962	0.0278718
-0.268354	-0.146835	0.0273642
-0.268354	-0.136709	0.0268548
-0.268354	-0.126582	0.02647
-0.268354	-0.116456	0.026313
-0.268354	-0.106329	0.0264044
-0.268354	-0.0962025	0.0266578
-0.268354	-0.0860759	0.0269069
-0.268354	-0.0759494	0.0269885
-0.268354	-0.0658228	0.0268522
-0.268354	-0.0556962	0.026619
-0.268354	-0.0455696	0.0265322
-0.268354	-0.035443	0.0268282
-0.268354	-0.0253165	0.0276186
-0.268354	-0.0151899	0.0288408
-0.268354	-0.00506329	0.0302928
-0.268354	0.00506329	0.0317359
-0.268354	0.0151899	0.0330168
-0.268354	0.0253165	0.0341269
-0.268354	0.035443	0.0351639
-0.268354	0.0455696	0.0362354
-0.268354	0.0556962	0.0373899
-0.268354	0.0658228	0.0386145
-0.268354	0.0759494	0.0398717
-0.268354	0.0860759	0.0411351
-0.268354	0.0962025	0.0423973
-0.268354	0.106329	0.0436779
-0.268354	0.116456	0.0450481
-0.268354	0.126582	0.0466583
-0.268354	0.136709	0.0487135
-0.268354	0.146835	0.051377
-0.268354	0.156962	0.0546504
-0.268354	0.167089	0.0583109
-0.268354	0.177215	0.0619761
-0.268354	0.187342	0.0653207
-0.268354	0.197468	0.0682925
-0.268354	0.207595	0.0710997
-0.268354	0.217722	0.0739886
-0.268354	0.227848	0.0770493
-0.268354	0.237975	0.0802229
-0.268354	0.248101	0.0834451
-0.268354	0.258228	0.086753
-0.268354	0.268354	0.0902428
-0.268354	0.278481	0.0939475
-0.268354	0.288608	0.097746
-0.268354	0.298734	0.101358
-0.268354	0.308861	0.104411
-0.268354	0.318987	0.106616
-0.268354	0.329114	0.107954
-0.268354	0.339241	0.108772
-0.268354	0.349367	0.109634
-0.268354	0.359494	0.11107
-0.268354	0.36962	0.113373
-0.268354	0.379747	0.116505
-0.268354	0.389873	0.120041
-0.268354	0.4	0.123239
-0.258228	-0.4	0.0589062
-0.258228	-0.389873	0.0562434
-0.258228	-0.379747	0.0533194
-0.258228	-0.36962	0.0503081
-0.258228	-0.359494	0.04752
-0.258228	-0.349367	0.04524
-0.258228	-0.339241	0.0435879
-0.258228	-0.329114	0.0424635
-0.258228	-0.318987	0.0415897
-0.258228	-0.308861	0.0406464
-0.258228	-0.298734	0.039437
-0.258228	-0.288608	0.0379771
-0.258228	-0.278481	0.0364359
-0.258228	-0.268354	0.0349892
-0.258228	-0.258228	0.0337048
-0.258228	-0.248101	0.0325332
-0.258228	-0.237975	0.0313921
-0.258228	-0.227848	0.0302655
-0.258228	-0.217722	0.0292281
-0.258228	-0.207595	0.0283825
-0.258228	-0.197468	0.0277804
-0.258228	-0.187342	0.0273878
-0.258228	-0.177215	0.0271083
-0.258228	-0.167089	0.0268337
-0.258228	-0.156962	0.0264917
-0.258228	-0.146835	0.0260776
-0.258228	-0.136709	0.0256547
-0.258228	-0.126582	0.0253219
-0.258228	-0.116456	0.0251587
-0.258228	-0.106329	0.0251751
-0.258228	-0.0962025	0.0252896
-0.258228	-0.0860759	0.025356
-0.258228	-0.0759494	0.0252425
-0.258228	-0.0658228	0.024931
-0.258228	-0.0556962	0.0245634
-0.258228	-0.0455696	0.02439
-0.258228	-0.035443	0.0246481
-0.258228	-0.0253165	0.0254524
-0.258228	-0.0151899	0.0267446
-0.258228	-0.00506329	0.0283196
-0.258228	0.00506329	0.0299192
-0.258228	0.0151899	0.0313586
-0.258228	0.0253165	0.0326003
-0.258228	0.035443	0.0337266
-0.258228	0.0455696	0.0348397
-0.258228	0.0556962	0.0359807
-0.258228	0.0658228	0.0371226
-0.258228	0.0759494	0.0382148
-0.258228	0.0860759	0.0392393
-0.258228	0.0962025	0.0402337
-0.258228	0.106329	0.0412873
-0.258228	0.116456	0.0425268
-0.258228	0.126582	0.0441055
-0.258228	0.136709	0.0461718
-0.258228	0.146835	0.0488053
-0.258228	0.156962	0.0519395
-0.258228	0.167089	0.0553352
-0.258228	0.177215	0.0586633
-0.258228	0.187342	0.0617002
-0.258228	0.197468	0.0644765
-0.258228	0.207595	0.0672073
-0.258228	0.217722	0.0700765
-0.258228	0.227848	0.0730933
-0.258228	0.237975	0.0761432
-0.258228	0.248101	0.0791495
-0.258228	0.258228	0.0821619
-0.258228	0.268354	0.0852842
-0.258228	0.278481	0.0885474
-0.258228	0.288608	0.0918597
-0.258228	0.298734	0.0950637
-0.258228	0.308861	0.0980154
-0.258228	0.318987	0.100655
-0.258228	0.329114	0.103027
-0.258228	0.339241	0.105295
-0.258228	0.349367	0.107691
-0.258228	0.359494	0.110427
-0.258228	0.36962	0.113565
-0.258228	0.379747	0.116925
-0.258228	0.389873	0.120039
-0.258228	0.4	0.122273
-0.248101	-0.4	0.0574371
-0.248101	-0.389873	0.0547073
-0.248101	-0.379747	0.051792
-0.248101	-0.36962	0.0488446
-0.248101	-0.359494	0.046135
-0.248101	-0.349367	0.0439127
-0.248101	-0.339241	0.0422796
-0.248101	-0.329114	0.0411361
-0.248101	-0.318987	0.040218
-0.248101	-0.308861	0.0392191
-0.248101	-0.298734	0.0379485
-0.248101	-0.288608	0.0364186
-0.248101	-0.278481	0.0347943
-0.248101	-0.268354	0.0332532
-0.248101	-0.258228	0.0318738
-0.248101	-0.248101	0.0306241
-0.248101	-0.237975	0.029442
-0.248101	-0.227848	0.0283244
-0.248101	-0.217722	0.0273454
-0.248101	-0.207595	0.0265927
-0.248101	-0.197468	0.0260956
-0.248101	-0.187342	0.0258004
-0.248101	-0.177215	0.0256026
-0.248101	-0.167089	0.0254006
-0.248101	-0.156962	0.0251353
-0.248101	-0.146835	0.0248069
-0.248101	-0.136709	0.0244632
-0.248101	-0.126582	0.0241737
-0.248101	-0.116456	0.0239895
-0.248101	-0.106329	0.0239074
-0.248101	-0.0962025	0.0238549
-0.248101	-0.0860759	0.0237163
-0.248101	-0.0759494	0.0234027
-0.248101	-0.0658228	0.0229324
-0.248101	-0.0556962	0.0224605
-0.248101	-0.0455696	0.0222291
-0.248101	-0.035443	0.022462
-0.248101	-0.0253165	0.023271
-0.248101	-0.0151899	0.0246063
-0.248101	-0.00506329	0.0262729
-0.248101	0.00506329	0.0280087
-0.248101	0.0151899	0.0296047
-0.248101	0.0253165	0.030989
-0.248101	0.035443	0.0322163
-0.248101	0.0455696	0.033376
-0.248101	0.0556962	0.0345042
-0.248101	0.0658228	0.0355685
-0.248101	0.0759494	0.0365171
-0.248101	0.0860759	0.0373506
-0.248101	0.0962025	0.038154
-0.248101	0.106329	0.0390798
-0.248101	0.116456	0.0402958
-0.248101	0.126582	0.0419394
-0.248101	0.136709	0.0440838
-0.248101	0.146835	0.0467027
-0.248101	0.156962	0.0496444
-0.248101	0.167089	0.0526562
-0.248101	0.177215	0.0554948
-0.248101	0.187342	0.0580869
-0.248101	0.197468	0.06058
-0.248101	0.207595	0.0632056
-0.248101	0.217722	0.0660774
-0.248101	0.227848	0.0691118
-0.248101	0.237975	0.0721288
-0.248101	0.248101	0.0750303
-0.248101	0.258228	0.0778664
-0.248101	0.268354	0.0807335
-0.248101	0.278481	0.0836467
-0.248101	0.288608	0.0865324
-0.248101	0.298734	0.0893354
-0.248101	0.308861	0.0920923
-0.248101	0.318987	0.0949203
-0.248101	0.329114	0.0979315
-0.248101	0.339241	0.101188
-0.248101	0.349367	0.104689
-0.248101	0.359494	0.108372
-0.248101	0.36962	0.112077
-0.248101	0.379747	0.115526
-0.248101	0.389873	0.118318
-0.248101	0.4	0.12005
-0.237975	-0.4	0.0560318
-0.237975	-0.389873	0.0532731
-0.237975	-0.379747	0.0504097
-0.237975	-0.36962	0.0475629
-0.237975	-0.359494	0.0449503
-0.237975	-0.349367	0.0427748
-0.237975	-0.339241	0.0411164
-0.237975	-0.329114	0.0398852
-0.237975	-0.318987	0.0388519
-0.237975	-0.308861	0.0377511
-0.237975	-0.298734	0.0364117
-0.237975	-0.288608	0.0348344
-0.237975	-0.278481	0.0331574
-0.237975	-0.268354	0.031542
-0.237975	-0.258228	0.0300727
-0.237975	-0.248101	0.0287433
-0.237975	-0.237975	0.0275215
-0.237975	-0.227848	0.0264209
-0.237975	-0.217722	0.0255105
-0.237975	-0.207595	0.0248574
-0.237975	-0.197468	0.0244658
-0.237975	-0.187342	0.0242626
-0.237975	-0.177215	0.0241363
-0.237975	-0.167089	0.0239927
-0.237975	-0.156962	0.0237869
-0.237975	-0.146835	0.0235264
-0.237975	-0.136709	0.0232473
-0.237975	-0.126582	0.0229914
-0.237975	-0.116456	0.0227801
-0.237975	-0.106329	0.022596
-0.237975	-0.0962025	0.0223776
-0.237975	-0.0860759	0.0220446
-0.237975	-0.0759494	0.0215549
-0.237975	-0.0658228	0.0209609
-0.237975	-0.0556962	0.0204228
-0.237975	-0.0455696	0.0201619
-0.237975	-0.035443	0.0203772
-0.237975	-0.0253165	0.02117
-0.237975	-0.0151899	0.0225016
-0.237975	-0.00506329	0.0241986
-0.237975	0.00506329	0.0260137
-0.237975	0.0151899	0.0277284
-0.237975	0.0253165	0.0292388
-0.237975	0.035443	0.0305644
-0.237975	0.0455696	0.0317731
-0.237975	0.0556962	0.032895
-0.237975	0.0658228	0.0339013
-0.237975	0.0759494	0.0347516
-0.237975	0.0860759	0.0354708
-0.237975	0.0962025	0.0361843
-0.237975	0.106329	0.0370858
-0.237975	0.116456	0.0383605
-0.237975	0.126582	0.0401154
-0.237975	0.136709	0.0423417
-0.237975	0.146835	0.0449066
-0.237975	0.156962	0.0475783
-0.237975	0.167089	0.050112
-0.237975	0.177215	0.052383
-0.237975	0.187342	0.0544868
-0.237975	0.197468	0.0566833
-0.237975	0.207595	0.0592089
-0.237975	0.217722	0.0621071
-0.237975	0.227848	0.0652096
-0.237975	0.237975	0.0682778
-0.237975	0.248101	0.0711886
-0.237975	0.258228	0.0739785
-0.237975	0.268354	0.0767223
-0.237975	0.278481	0.0794138
-0.237975	0.288608	0.081997
-0.237975	0.298734	0.0845029
-0.237975	0.308861	0.0871012
-0.237975	0.318987	0.0900193
-0.237975	0.329114	0.0933993
-0.237975	0.339241	0.0972264
-0.237975	0.349367	0.101339
-0.237975	0.359494	0.105487
-0.237975	0.36962	0.109384
-0.237975	0.379747	0.112763
-0.237975	0.389873	0.115387
-0.237975	0.4	0.117081
-0.227848	-0.4	0.054784
-0.227848	-0.389873	0.0520559
-0.227848	-0.379747	0.0492952
-0.227848	-0.36962	0.0465835
-0.227848	-0.359494	0.0440818
-0.227848	-0.349367	0.0419447
-0.227848	-0.339241	0.0402329
-0.227848	-0.329114	0.0388747
-0.227848	-0.318987	0.0376897
-0.227848	-0.308861	0.0364656
-0.227848	-0.298734	0.0350559
-0.227848	-0.288608	0.0334443
-0.227848	-0.278481	0.0317318
-0.227848	-0.268354	0.0300534
-0.227848	-0.258228	0.028497
-0.227848	-0.248101	0.0270829
-0.227848	-0.237975	0.0258102
-0.227848	-0.227848	0.0247091
-0.227848	-0.217722	0.023844
-0.227848	-0.207595	0.0232632
-0.227848	-0.197468	0.0229495
-0.227848	-0.187342	0.0228128
-0.227848	-0.177215	0.0227343
-0.227848	-0.167089	0.0226242
-0.227848	-0.156962	0.0224509
-0.227848	-0.146835	0.0222314
-0.227848	-0.136709	0.0219955
-0.227848	-0.126582	0.0217625
-0.227848	-0.116456	0.0215265
-0.227848	-0.106329	0.0212552
-0.227848	-0.0962025	0.0208971
-0.227848	-0.0860759	0.0204061
-0.227848	-0.0759494	0.0197832
-0.227848	-0.0658228	0.0191091
-0.227848	-0.0556962	0.0185412
-0.227848	-0.0455696	0.0182721
-0.227848	-0.035443	0.0184681
-0.227848	-0.0253165	0.0192149
-0.227848	-0.0151899	0.0204844
-0.227848	-0.00506329	0.0221338
-0.227848	0.00506329	0.0239457
-0.227848	0.0151899	0.0257086
-0.227848	0.0253165	0.0272965
-0.227848	0.035443	0.0286923
-0.227848	0.0455696	0.0299367
-0.227848	0.0556962	0.0310534
-0.227848	0.0658228	0.0320246
-0.227848	0.0759494	0.0328313
-0.227848	0.0860759	0.0335238
-0.227848	0.0962025	0.0342498
-0.227848	0.106329	0.0352146
-0.227848	0.116456	0.0365926
-0.227848	0.126582	0.0384488
-0.227848	0.136709	0.0407004
-0.227848	0.146835	0.0431302
-0.227848	0.156962	0.0454593
-0.227848	0.167089	0.0474867
-0.227848	0.177215	0.0492218
-0.227848	0.187342	0.0509081
-0.227848	0.197468	0.052879
-0.227848	0.207595	0.0553553
-0.227848	0.217722	0.0583176
-0.227848	0.227848	0.0615338
-0.227848	0.237975	0.064722
-0.227848	0.248101	0.0677329
-0.227848	0.258228	0.0705785
-0.227848	0.268354	0.0733057
-0.227848	0.278481	0.0758938
-0.227848	0.288608	0.078313
-0.227848	0.298734	0.0806674
-0.227848	0.308861	0.0832128
-0.227848	0.318987	0.0862253
-0.227848	0.329114	0.0898331
-0.227848	0.339241	0.0939425
-0.227848	0.349367	0.0982758
-0.227848	0.359494	0.102484
-0.227848	0.36962	0.106272
-0.227848	0.379747	0.109484
-0.227848	0.389873	0.112072
-0.227848	0.4	0.114013
-0.217722	-0.4	0.0538007
-0.217722	-0.389873	0.051164
-0.217722	-0.379747	0.0485526
-0.217722	-0.36962	0.0460031
-0.217722	-0.359494	0.0436218
-0.217722	-0.349367	0.0415206
-0.217722	-0.339241	0.0397479
-0.217722	-0.329114	0.0382564
-0.217722	-0.318987	0.0369164
-0.217722	-0.308861	0.0355665
-0.217722	-0.298734	0.034081
-0.217722	-0.288608	0.0324273
-0.217722	-0.278481	0.0306713
-0.217722	-0.268354	0.0289244
-0.217722	-0.258228	0.0272763
-0.217722	-0.248101	0.0257691
-0.217722	-0.237975	0.024427
-0.217722	-0.227848	0.0232941
-0.217722	-0.217722	0.0224331
-0.217722	-0.207595	0.0218809
-0.217722	-0.197468	0.0216047
-0.217722	-0.187342	0.0214997
-0.217722	-0.177215	0.0214371
-0.217722	-0.167089	0.0213276
-0.217722	-0.156962	0.0211509
-0.217722	-0.146835	0.0209367
-0.217722	-0.136709	0.0207164
-0.217722	-0.126582	0.020494
-0.217722	-0.116456	0.0202403
-0.217722	-0.106329	0.0199076
-0.217722	-0.0962025	0.0194502
-0.217722	-0.0860759	0.0188495
-0.217722	-0.0759494	0.0181416
-0.217722	-0.0658228	0.0174273
-0.217722	-0.0556962	0.0168556
-0.217722	-0.0455696	0.0165874
-0.217722	-0.035443	0.0167534
-0.217722	-0.0253165	0.0174217
-0.217722	-0.0151899	0.0185741
-0.217722	-0.00506329	0.0201016
-0.217722	0.00506329	0.0218253
-0.217722	0.0151899	0.0235535
-0.217722	0.0253165	0.0251493
-0.217722	0.035443	0.0265649
-0.217722	0.0455696	0.0278143
-0.217722	0.0556962	0.0289163
-0.217722	0.0658228	0.0298696
-0.217722	0.0759494	0.0306812
-0.217722	0.0860759	0.0314205
-0.217722	0.0962025	0.0322354
-0.217722	0.106329	0.0333109
-0.217722	0.116456	0.0347862
-0.217722	0.126582	0.0366793
-0.217722	0.136709	0.0388557
-0.217722	0.146835	0.0410585
-0.217722	0.156962	0.0430158
-0.217722	0.167089	0.0446023
-0.217722	0.177215	0.0459454
-0.217722	0.187342	0.0473788
-0.217722	0.197468	0.0492575
-0.217722	0.207595	0.051769
-0.217722	0.217722	0.0548446
-0.217722	0.227848	0.0582114
-0.217722	0.237975	0.0615597
-0.217722	0.248101	0.064716
-0.217722	0.258228	0.0676645
-0.217722	0.268354	0.0704314
-0.217722	0.278481	0.0730009
-0.217722	0.288608	0.0753832
-0.217722	0.298734	0.0777384
-0.217722	0.308861	0.0803611
-0.217722	0.318987	0.0835206
-0.217722	0.329114	0.0872927
-0.217722	0.339241	0.0914989
-0.217722	0.349367	0.0957833
-0.217722	0.359494	0.0997833
-0.217722	0.36962	0.103293
-0.217722	0.379747	0.106314
-0.217722	0.389873	0.108948
-0.217722	0.4	0.111238
-0.207595	-0.4	0.0531489
-0.207595	-0.389873	0.0506539
-0.207595	-0.379747	0.048227
-0.207595	-0.36962	0.0458561
-0.207595	-0.359494	0.0435972
-0.207595	-0.349367	0.0415301
-0.207595	-0.339241	0.0397013
-0.207595	-0.329114	0.0380911
-0.207595	-0.318987	0.0366137
-0.207595	-0.308861	0.0351451
-0.207595	-0.298734	0.0335729
-0.207595	-0.288608	0.0318521
-0.207595	-0.278481	0.0300262
-0.207595	-0.268354	0.0281926
-0.207595	-0.258228	0.0264435
-0.207595	-0.248101	0.024835
-0.207595	-0.237975	0.023407
-0.207595	-0.227848	0.0222135
-0.207595	-0.217722	0.0213187
-0.207595	-0.207595	0.0207546
-0.207595	-0.197468	0.0204784
-0.207595	-0.187342	0.0203712
-0.207595	-0.177215	0.0202907
-0.207595	-0.167089	0.0201444
-0.207595	-0.156962	0.0199227
-0.207595	-0.146835	0.0196728
-0.207595	-0.136709	0.0194359
-0.207595	-0.126582	0.0192089
-0.207595	-0.116456	0.0189435
-0.207595	-0.106329	0.0185754
-0.207595	-0.0962025	0.0180593
-0.207595	-0.0860759	0.0173949
-0.207595	-0.0759494	0.0166429
-0.207595	-0.0658228	0.0159158
-0.207595	-0.0556962	0.0153508
-0.207595	-0.0455696	0.015079
-0.207595	-0.035443	0.0151987
-0.207595	-0.0253165	0.0157613
-0.207595	-0.0151899	0.0167582
-0.207595	-0.00506329	0.0181124
-0.207595	0.00506329	0.0196839
-0.207595	0.0151899	0.0213063
-0.207595	0.0253165	0.022842
-0.207595	0.035443	0.0242225
-0.207595	0.0455696	0.0254416
-0.207595	0.0556962	0.0265156
-0.207595	0.0658228	0.0274602
-0.207595	0.0759494	0.0283056
-0.207595	0.0860759	0.0291287
-0.207595	0.0962025	0.0300574
-0.207595	0.106329	0.0312339
-0.207595	0.116456	0.0327479
-0.207595	0.126582	0.0345779
-0.207595	0.136709	0.036572
-0.207595	0.146835	0.0384903
-0.207595	0.156962	0.0401186
-0.207595	0.167089	0.0414156
-0.207595	0.177215	0.0425786
-0.207595	0.187342	0.0439633
-0.207595	0.197468	0.0459011
-0.207595	0.207595	0.0485386
-0.207595	0.217722	0.0517723
-0.207595	0.227848	0.0553076
-0.207595	0.237975	0.0588185
-0.207595	0.248101	0.0621114
-0.207595	0.258228	0.0651509
-0.207595	0.268354	0.0679628
-0.207595	0.278481	0.0705625
-0.207595	0.288608	0.0730101
-0.207595	0.298734	0.0754989
-0.207595	0.308861	0.0783145
-0.207595	0.318987	0.0816715
-0.207595	0.329114	0.0855641
-0.207595	0.339241	0.0897308
-0.207595	0.349367	0.0937801
-0.207595	0.359494	0.0974117
-0.207595	0.36962	0.100571
-0.207595	0.379747	0.103415
-0.207595	0.389873	0.106125
-0.207595	0.4	0.108744
-0.197468	-0.4	0.0528272
-0.197468	-0.389873	0.0505109
-0.197468	-0.379747	0.0482905
-0.197468	-0.36962	0.0461013
-0.197468	-0.359494	0.0439553
-0.197468	-0.349367	0.0419131
-0.197468	-0.339241	0.0400311
-0.197468	-0.329114	0.0383203
-0.197468	-0.318987	0.0367283
-0.197468	-0.308861	0.0351526
-0.197468	-0.298734	0.0334847
-0.197468	-0.288608	0.0316716
-0.197468	-0.278481	0.0297481
-0.197468	-0.268354	0.0278092
-0.197468	-0.258228	0.0259509
-0.197468	-0.248101	0.0242369
-0.197468	-0.237975	0.0227148
-0.197468	-0.227848	0.0214445
-0.197468	-0.217722	0.0204937
-0.197468	-0.207595	0.0198931
-0.197468	-0.197468	0.0195915
-0.197468	-0.187342	0.0194551
-0.197468	-0.177215	0.0193261
-0.197468	-0.167089	0.0191072
-0.197468	-0.156962	0.0188009
-0.197468	-0.146835	0.018476
-0.197468	-0.136709	0.0181898
-0.197468	-0.126582	0.017939
-0.197468	-0.116456	0.0176607
-0.197468	-0.106329	0.0172745
-0.197468	-0.0962025	0.0167299
-0.197468	-0.0860759	0.0160361
-0.197468	-0.0759494	0.0152666
-0.197468	-0.0658228	0.0145377
-0.197468	-0.0556962	0.0139744
-0.197468	-0.0455696	0.0136836
-0.197468	-0.035443	0.0137393
-0.197468	-0.0253165	0.0141809
-0.197468	-0.0151899	0.015008
-0.197468	-0.00506329	0.0161694
-0.197468	0.00506329	0.0175583
-0.197468	0.0151899	0.019033
-0.197468	0.0253165	0.0204632
-0.197468	0.035443	0.021771
-0.197468	0.0455696	0.0229376
-0.197468	0.0556962	0.0239782
-0.197468	0.0658228	0.0249197
-0.197468	0.0759494	0.0258043
-0.197468	0.0860759	0.0267035
-0.197468	0.0962025	0.0277133
-0.197468	0.106329	0.0289261
-0.197468	0.116456	0.0303863
-0.197468	0.126582	0.0320533
-0.197468	0.136709	0.0337977
-0.197468	0.146835	0.0354418
-0.197468	0.156962	0.0368528
-0.197468	0.167089	0.0380511
-0.197468	0.177215	0.0392474
-0.197468	0.187342	0.0407643
-0.197468	0.197468	0.0428836
-0.197468	0.207595	0.0457113
-0.197468	0.217722	0.0491224
-0.197468	0.227848	0.0528131
-0.197468	0.237975	0.0564495
-0.197468	0.248101	0.0598262
-0.197468	0.258228	0.062905
-0.197468	0.268354	0.0657372
-0.197468	0.278481	0.0683907
-0.197468	0.288608	0.0709746
-0.197468	0.298734	0.0736859
-0.197468	0.308861	0.0767591
-0.197468	0.318987	0.0803203
-0.197468	0.329114	0.0842685
-0.197468	0.339241	0.0882771
-0.197468	0.349367	0.0919695
-0.197468	0.359494	0.0951636
-0.197468	0.36962	0.0979683
-0.197468	0.379747	0.10065
-0.197468	0.389873	0.103409
-0.197468	0.4	0.106248
-0.187342	-0.4	0.0527721
-0.187342	-0.389873	0.0506541
-0.187342	-0.379747	0.0486458
-0.187342	-0.36962	0.046627
-0.187342	-0.359494	0.0445708
-0.187342	-0.349367	0.0425314
-0.187342	-0.339241	0.0405885
-0.187342	-0.329114	0.0387874
-0.187342	-0.318987	0.0371015
-0.187342	-0.308861	0.0354364
-0.187342	-0.298734	0.0336784
-0.187342	-0.288608	0.031767
-0.187342	-0.278481	0.0297355
-0.187342	-0.268354	0.0276826
-0.187342	-0.258228	0.0257098
-0.187342	-0.248101	0.0238866
-0.187342	-0.237975	0.0222658
-0.187342	-0.227848	0.0209128
-0.187342	-0.217722	0.0198981
-0.187342	-0.207595	0.0192504
-0.187342	-0.197468	0.018909
-0.187342	-0.187342	0.0187246
-0.187342	-0.177215	0.0185249
-0.187342	-0.167089	0.018209
-0.187342	-0.156962	0.0177923
-0.187342	-0.146835	0.0173657
-0.187342	-0.136709	0.0170046
-0.187342	-0.126582	0.0167099
-0.187342	-0.116456	0.0164098
-0.187342	-0.106329	0.0160106
-0.187342	-0.0962025	0.0154542
-0.187342	-0.0860759	0.0147501
-0.187342	-0.0759494	0.0139742
-0.187342	-0.0658228	0.0132399
-0.187342	-0.0556962	0.012662
-0.187342	-0.0455696	0.0123321
-0.187342	-0.035443	0.0123107
-0.187342	-0.0253165	0.012631
-0.187342	-0.0151899	0.0132979
-0.187342	-0.00506329	0.0142773
-0.187342	0.00506329	0.015486
-0.187342	0.0151899	0.0168049
-0.187342	0.0253165	0.0181164
-0.187342	0.035443	0.0193427
-0.187342	0.0455696	0.0204589
-0.187342	0.0556962	0.0214757
-0.187342	0.0658228	0.0224201
-0.187342	0.0759494	0.0233316
-0.187342	0.0860759	0.0242652
-0.187342	0.0962025	0.0252844
-0.187342	0.106329	0.0264419
-0.187342	0.116456	0.0277576
-0.187342	0.126582	0.0292009
-0.187342	0.136709	0.0306945
-0.187342	0.146835	0.0321402
-0.187342	0.156962	0.0334763
-0.187342	0.167089	0.0347485
-0.187342	0.177215	0.0361362
-0.187342	0.187342	0.0378993
-0.187342	0.197468	0.0402607
-0.187342	0.207595	0.0432916
-0.187342	0.217722	0.0468565
-0.187342	0.227848	0.0506525
-0.187342	0.237975	0.0543467
-0.187342	0.248101	0.0577338
-0.187342	0.258228	0.0607923
-0.187342	0.268354	0.0636179
-0.187342	0.278481	0.0663374
-0.187342	0.288608	0.0690932
-0.187342	0.298734	0.0720568
-0.187342	0.308861	0.0753835
-0.187342	0.318987	0.0790983
-0.187342	0.329114	0.0830155
-0.187342	0.339241	0.0867814
-0.187342	0.349367	0.0900807
-0.187342	0.359494	0.0928631
-0.187342	0.36962	0.0953584
-0.187342	0.379747	0.0978759
-0.187342	0.389873	0.100589
-0.187342	0.4	0.103471
-0.177215	-0.4	0.052889
-0.177215	-0.389873	0.0509621
-0.177215	-0.379747	0.0491482
-0.177215	-0.36962	0.0472708
-0.177215	-0.359494	0.0452691
-0.177215	-0.349367	0.0432014
-0.177215	-0.339241	0.0411813
-0.177215	-0.329114	0.0392936
-0.177215	-0.318987	0.0375346
-0.177215	-0.308861	0.0358104
-0.177215	-0.298734	0.0339936
-0.177215	-0.288608	0.0320097
-0.177215	-0.278481	0.0298858
-0.177215	-0.268354	0.0277223
-0.177215	-0.258228	0.0256283
-0.177215	-0.248101	0.0236836
-0.177215	-0.237975	0.0219524
-0.177215	-0.227848	0.0205087
-0.177215	-0.217722	0.0194244
-0.177215	-0.207595	0.0187223
-0.177215	-0.197468	0.0183299
-0.177215	-0.187342	0.0180842
-0.177215	-0.177215	0.0178028
-0.177215	-0.167089	0.0173842
-0.177215	-0.156962	0.016854
-0.177215	-0.146835	0.01632
-0.177215	-0.136709	0.0158723
-0.177215	-0.126582	0.0155186
-0.177215	-0.116456	0.0151847
-0.177215	-0.106329	0.01477
-0.177215	-0.0962025	0.0142085
-0.177215	-0.0860759	0.0135027
-0.177215	-0.0759494	0.0127216
-0.177215	-0.0658228	0.0119713
-0.177215	-0.0556962	0.0113606
-0.177215	-0.0455696	0.0109767
-0.177215	-0.035443	0.010877
-0.177215	-0.0253165	0.0110925
-0.177215	-0.0151899	0.0116291
-0.177215	-0.00506329	0.0124597
-0.177215	0.00506329	0.0135157
-0.177215	0.0151899	0.0146977
-0.177215	0.0253165	0.0159046
-0.177215	0.035443	0.0170659
-0.177215	0.0455696	0.0181525
-0.177215	0.0556962	0.0191649
-0.177215	0.0658228	0.0201172
-0.177215	0.0759494	0.021033
-0.177215	0.0860759	0.0219464
-0.177215	0.0962025	0.0228964
-0.177215	0.106329	0.0239185
-0.177215	0.116456	0.0250356
-0.177215	0.126582	0.0262516
-0.177215	0.136709	0.0275516
-0.177215	0.146835	0.0289057
-0.177215	0.156962	0.0302946
-0.177215	0.167089	0.0317559
-0.177215	0.177215	0.0334141
-0.177215	0.187342	0.0354563
-0.177215	0.197468	0.0380487
-0.177215	0.207595	0.0412366
-0.177215	0.217722	0.044885
-0.177215	0.227848	0.0487043
-0.177215	0.237975	0.0523749
-0.177215	0.248101	0.0557066
-0.177215	0.258228	0.0587068
-0.177215	0.268354	0.0615183
-0.177215	0.278481	0.064313
-0.177215	0.288608	0.0672422
-0.177215	0.298734	0.0704302
-0.177215	0.308861	0.0739457
-0.177215	0.318987	0.077726
-0.177215	0.329114	0.081537
-0.177215	0.339241	0.0850461
-0.177215	0.349367	0.0880222
-0.177215	0.359494	0.0905083
-0.177215	0.36962	0.0927751
-0.177215	0.379747	0.0951094
-0.177215	0.389873	0.0976453
-0.177215	0.4	0.100361
-0.167089	-0.4	0.0530951
-0.167089	-0.389873	0.051313
-0.167089	-0.379747	0.0496415
-0.167089	-0.36962	0.0478547
-0.167089	-0.359494	0.0458641
-0.167089	-0.349367	0.0437382
-0.167089	-0.339241	0.0416293
-0.167089	-0.329114	0.0396638
-0.167089	-0.318987	0.0378604
-0.167089	-0.308861	0.0361227
-0.167089	-0.298734	0.0343024
-0.167089	-0.288608	0.0322988
-0.167089	-0.278481	0.0301188
-0.167089	-0.268354	0.0278563
-0.167089	-0.258228	0.0256297
-0.167089	-0.248101	0.0235398
-0.167089	-0.237975	0.0216744
-0.167089	-0.227848	0.0201214
-0.167089	-0.217722	0.0189533
-0.167089	-0.207595	0.0181821
-0.167089	-0.197468	0.0177224
-0.167089	-0.187342	0.0174021
-0.167089	-0.177215	0.0170366
-0.167089	-0.167089	0.0165264
-0.167089	-0.156962	0.0159017
-0.167089	-0.146835	0.0152761
-0.167089	-0.136709	0.0147466
-0.167089	-0.126582	0.0143281
-0.167089	-0.116456	0.0139518
-0.167089	-0.106329	0.013518
-0.167089	-0.0962025	0.012955
-0.167089	-0.0860759	0.0122535
-0.167089	-0.0759494	0.0114684
-0.167089	-0.0658228	0.0106971
-0.167089	-0.0556962	0.0100473
-0.167089	-0.0455696	0.00961144
-0.167089	-0.035443	0.00945093
-0.167089	-0.0253165	0.00959586
-0.167089	-0.0151899	0.0100469
-0.167089	-0.00506329	0.0107749
-0.167089	0.00506329	0.0117191
-0.167089	0.0151899	0.0127974
-0.167089	0.0253165	0.0139276
-0.167089	0.035443	0.0150492
-0.167089	0.0455696	0.0161291
-0.167089	0.0556962	0.017152
-0.167089	0.0658228	0.01811
-0.167089	0.0759494	0.0190041
-0.167089	0.0860759	0.0198492
-0.167089	0.0962025	0.0206751
-0.167089	0.106329	0.0215222
-0.167089	0.116456	0.0224387
-0.167089	0.126582	0.023473
-0.167089	0.136709	0.0246633
-0.167089	0.146835	0.0260232
-0.167089	0.156962	0.0275473
-0.167089	0.167089	0.0292443
-0.167089	0.177215	0.0311757
-0.167089	0.187342	0.0334589
-0.167089	0.197468	0.0362109
-0.167089	0.207595	0.0394621
-0.167089	0.217722	0.0430914
-0.167089	0.227848	0.046838
-0.167089	0.237975	0.0504125
-0.167089	0.248101	0.0536517
-0.167089	0.258228	0.0565918
-0.167089	0.268354	0.0594063
-0.167089	0.278481	0.0622838
-0.167089	0.288608	0.0653596
-0.167089	0.298734	0.068703
-0.167089	0.308861	0.0723106
-0.167089	0.318987	0.0760684
-0.167089	0.329114	0.0797442
-0.167089	0.339241	0.083065
-0.167089	0.349367	0.0858723
-0.167089	0.359494	0.0882313
-0.167089	0.36962	0.0903685
-0.167089	0.379747	0.0925016
-0.167089	0.389873	0.0947346
-0.167089	0.4	0.0971012
-0.156962	-0.4	0.0533439
-0.156962	-0.389873	0.051617
-0.156962	-0.379747	0.0499979
-0.156962	-0.36962	0.0482283
-0.156962	-0.359494	0.0462031
-0.156962	-0.349367	0.0440027
-0.156962	-0.339241	0.0418133
-0.156962	-0.329114	0.0397959
-0.156962	-0.318987	0.0379883
-0.156962	-0.308861	0.0362899
-0.156962	-0.298734	0.0345277
-0.156962	-0.288608	0.0325632
-0.156962	-0.278481	0.0303688
-0.156962	-0.268354	0.0280229
-0.156962	-0.258228	0.0256551
-0.156962	-0.248101	0.023398
-0.156962	-0.237975	0.0213734
-0.156962	-0.227848	0.0196885
-0.156962	-0.217722	0.0184144
-0.156962	-0.207595	0.0175498
-0.156962	-0.197468	0.0169976
-0.156962	-0.187342	0.0165845
-0.156962	-0.177215	0.0161325
-0.156962	-0.167089	0.0155471
-0.156962	-0.156962	0.014856
-0.156962	-0.146835	0.014166
-0.156962	-0.136709	0.0135713
-0.156962	-0.126582	0.013092
-0.156962	-0.116456	0.0126704
-0.156962	-0.106329	0.0122157
-0.156962	-0.0962025	0.011655
-0.156962	-0.0860759	0.0109661
-0.156962	-0.0759494	0.0101878
-0.156962	-0.0658228	0.00940784
-0.156962	-0.0556962	0.00873659
-0.156962	-0.0455696	0.00827596
-0.156962	-0.035443	0.008094
-0.156962	-0.0253165	0.00821733
-0.156962	-0.0151899	0.00863575
-0.156962	-0.00506329	0.00931148
-0.156962	0.00506329	0.0101868
-0.156962	0.0151899	0.0111955
-0.156962	0.0253165	0.0122747
-0.156962	0.035443	0.0133743
-0.156962	0.0455696	0.0144563
-0.156962	0.0556962	0.0154873
-0.156962	0.0658228	0.0164362
-0.156962	0.0759494	0.0172828
-0.156962	0.0860759	0.0180313
-0.156962	0.0962025	0.0187157
-0.156962	0.106329	0.0193967
-0.156962	0.116456	0.0201552
-0.156962	0.126582	0.0210778
-0.156962	0.136709	0.0222366
-0.156962	0.146835	0.0236644
-0.156962	0.156962	0.0253498
-0.156962	0.167089	0.0272652
-0.156962	0.177215	0.0294129
-0.156962	0.187342	0.0318493
-0.156962	0.197468	0.0346541
-0.156962	0.207595	0.0378546
-0.156962	0.217722	0.0413585
-0.156962	0.227848	0.0449503
-0.156962	0.237975	0.048386
-0.156962	0.248101	0.0515347
-0.156962	0.258228	0.0544481
-0.156962	0.268354	0.0573004
-0.156962	0.278481	0.0602645
-0.156962	0.288608	0.0634407
-0.156962	0.298734	0.0668497
-0.156962	0.308861	0.0704469
-0.156962	0.318987	0.0741145
-0.156962	0.329114	0.0776681
-0.156962	0.339241	0.0809104
-0.156962	0.349367	0.0837225
-0.156962	0.359494	0.0861224
-0.156962	0.36962	0.0882284
-0.156962	0.379747	0.0901629
-0.156962	0.389873	0.0920197
[truncated: 4,401 more rows]
