# Supplementary material for: Enhancement of Calcium Ion Permeation via Resonant Coupling of Ion and Terahertz Waves in Voltage Gated Calcium Channels
Source: Adv Sci (Weinh). 2026 Feb 19;13(24):e20475. doi: 10.1002/advs.202520475 (PMC13116260; doi:10.1002/advs.202520475)
Supplement: Supplementary file 2 — Supporting File 2: advs74432‐sup‐0002‐Figures_Data.zip. [file ADVS-13-e20475-s002.zip › Figure7_Data.xlsx]

## Sheet: 7a_7d
State_E0				State_E1				State_E2				State_E3
Delta_z1_A	Delta_z2_A	Prob_Density		Delta_z1_A	Delta_z2_A	Prob_Density		Delta_z1_A	Delta_z2_A	Prob_Density		Delta_z1_A	Delta_z2_A	Prob_Density
-0.4	-0.4	2.83905e-14		-0.4	-0.4	7.34572e-13		-0.4	-0.4	3.90942e-14		-0.4	-0.4	1.67286e-11
-0.4	-0.389873	1.2179e-13		-0.4	-0.389873	3.13215e-12		-0.4	-0.389873	1.59537e-13		-0.4	-0.389873	7.08543e-11
-0.4	-0.379747	3.05396e-13		-0.4	-0.379747	7.778e-12		-0.4	-0.379747	3.68317e-13		-0.4	-0.379747	1.74068e-10
-0.4	-0.36962	6.24772e-13		-0.4	-0.36962	1.57074e-11		-0.4	-0.36962	6.71634e-13		-0.4	-0.36962	3.4651e-10
-0.4	-0.359494	1.15364e-12		-0.4	-0.359494	2.85531e-11		-0.4	-0.359494	1.0699e-12		-0.4	-0.359494	6.18977e-10
-0.4	-0.349367	2.00655e-12		-0.4	-0.349367	4.87829e-11		-0.4	-0.349367	1.55166e-12		-0.4	-0.349367	1.03652e-09
-0.4	-0.339241	3.35523e-12		-0.4	-0.339241	7.99832e-11		-0.4	-0.339241	2.08456e-12		-0.4	-0.339241	1.66218e-09
-0.4	-0.329114	5.4442e-12		-0.4	-0.329114	1.27073e-10		-0.4	-0.329114	2.60318e-12		-0.4	-0.329114	2.57844e-09
-0.4	-0.318987	8.60068e-12		-0.4	-0.318987	1.96333e-10		-0.4	-0.318987	2.99982e-12		-0.4	-0.318987	3.88421e-09
-0.4	-0.308861	1.32369e-11		-0.4	-0.308861	2.95225e-10		-0.4	-0.308861	3.13135e-12		-0.4	-0.308861	5.68761e-09
-0.4	-0.298734	1.98474e-11		-0.4	-0.298734	4.321e-10		-0.4	-0.298734	2.85578e-12		-0.4	-0.298734	8.0971e-09
-0.4	-0.288608	2.90059e-11		-0.4	-0.288608	6.15879e-10		-0.4	-0.288608	2.10857e-12		-0.4	-0.288608	1.12132e-08
-0.4	-0.278481	4.13613e-11		-0.4	-0.278481	8.5577e-10		-0.4	-0.278481	1.02394e-12		-0.4	-0.278481	1.51219e-08
-0.4	-0.268354	5.76394e-11		-0.4	-0.268354	1.16108e-09		-0.4	-0.268354	1.04348e-13		-0.4	-0.268354	1.9891e-08
-0.4	-0.258228	7.86557e-11		-0.4	-0.258228	1.54131e-09		-0.4	-0.258228	4.38208e-13		-0.4	-0.258228	2.55721e-08
-0.4	-0.248101	1.05345e-10		-0.4	-0.248101	2.00652e-09		-0.4	-0.248101	3.96521e-12		-0.4	-0.248101	3.22078e-08
-0.4	-0.237975	1.38782e-10		-0.4	-0.237975	2.56753e-09		-0.4	-0.237975	1.37911e-11		-0.4	-0.237975	3.98351e-08
-0.4	-0.227848	1.80152e-10		-0.4	-0.227848	3.23514e-09		-0.4	-0.227848	3.45431e-11		-0.4	-0.227848	4.84737e-08
-0.4	-0.217722	2.30622e-10		-0.4	-0.217722	4.0177e-09		-0.4	-0.217722	7.27139e-11		-0.4	-0.217722	5.80937e-08
-0.4	-0.207595	2.91137e-10		-0.4	-0.207595	4.91788e-09		-0.4	-0.207595	1.36882e-10		-0.4	-0.207595	6.85771e-08
-0.4	-0.197468	3.6224e-10		-0.4	-0.197468	5.93039e-09		-0.4	-0.197468	2.37702e-10		-0.4	-0.197468	7.97025e-08
-0.4	-0.187342	4.44015e-10		-0.4	-0.187342	7.04216e-09		-0.4	-0.187342	3.87637e-10		-0.4	-0.187342	9.11667e-08
-0.4	-0.177215	5.36147e-10		-0.4	-0.177215	8.23452e-09		-0.4	-0.177215	6.00511e-10		-0.4	-0.177215	1.02631e-07
-0.4	-0.167089	6.37986e-10		-0.4	-0.167089	9.48531e-09		-0.4	-0.167089	8.9089e-10		-0.4	-0.167089	1.13762e-07
-0.4	-0.156962	7.48504e-10		-0.4	-0.156962	1.07691e-08		-0.4	-0.156962	1.27319e-09		-0.4	-0.156962	1.24235e-07
-0.4	-0.146835	8.66137e-10		-0.4	-0.146835	1.2056e-08		-0.4	-0.146835	1.76035e-09		-0.4	-0.146835	1.33733e-07
-0.4	-0.136709	9.88636e-10		-0.4	-0.136709	1.33104e-08		-0.4	-0.136709	2.36215e-09		-0.4	-0.136709	1.41932e-07
-0.4	-0.126582	1.11292e-09		-0.4	-0.126582	1.44901e-08		-0.4	-0.126582	3.08305e-09		-0.4	-0.126582	1.485e-07
-0.4	-0.116456	1.23479e-09		-0.4	-0.116456	1.55449e-08		-0.4	-0.116456	3.91904e-09		-0.4	-0.116456	1.53087e-07
-0.4	-0.106329	1.34847e-09		-0.4	-0.106329	1.64115e-08		-0.4	-0.106329	4.85304e-09		-0.4	-0.106329	1.55285e-07
-0.4	-0.0962025	1.44637e-09		-0.4	-0.0962025	1.7014e-08		-0.4	-0.0962025	5.84984e-09		-0.4	-0.0962025	1.5465e-07
-0.4	-0.0860759	1.5198e-09		-0.4	-0.0860759	1.72747e-08		-0.4	-0.0860759	6.85459e-09		-0.4	-0.0860759	1.50805e-07
-0.4	-0.0759494	1.56085e-09		-0.4	-0.0759494	1.71363e-08		-0.4	-0.0759494	7.79873e-09		-0.4	-0.0759494	1.43629e-07
-0.4	-0.0658228	1.56479e-09		-0.4	-0.0658228	1.65849e-08		-0.4	-0.0658228	8.61332e-09		-0.4	-0.0658228	1.33398e-07
-0.4	-0.0556962	1.53148e-09		-0.4	-0.0556962	1.56595e-08		-0.4	-0.0556962	9.24419e-09		-0.4	-0.0556962	1.20798e-07
-0.4	-0.0455696	1.46532e-09		-0.4	-0.0455696	1.44433e-08		-0.4	-0.0455696	9.66188e-09		-0.4	-0.0455696	1.06776e-07
-0.4	-0.035443	1.37365e-09		-0.4	-0.035443	1.30403e-08		-0.4	-0.035443	9.86203e-09		-0.4	-0.035443	9.23125e-08
-0.4	-0.0253165	1.26462e-09		-0.4	-0.0253165	1.15514e-08		-0.4	-0.0253165	9.85814e-09		-0.4	-0.0253165	7.82333e-08
-0.4	-0.0151899	1.1456e-09		-0.4	-0.0151899	1.00585e-08		-0.4	-0.0151899	9.67201e-09		-0.4	-0.0151899	6.51153e-08
-0.4	-0.00506329	1.02235e-09		-0.4	-0.00506329	8.6193e-09		-0.4	-0.00506329	9.32639e-09		-0.4	-0.00506329	5.32878e-08
-0.4	0.00506329	8.99017e-10		-0.4	0.00506329	7.27037e-09		-0.4	0.00506329	8.84174e-09		-0.4	0.00506329	4.28868e-08
-0.4	0.0151899	7.78551e-10		-0.4	0.0151899	6.03273e-09		-0.4	0.0151899	8.23676e-09		-0.4	0.0151899	3.39226e-08
-0.4	0.0253165	6.6323e-10		-0.4	0.0253165	4.91844e-09		-0.4	0.0253165	7.53174e-09		-0.4	0.0253165	2.63379e-08
-0.4	0.035443	5.55089e-10		-0.4	0.035443	3.93484e-09		-0.4	0.035443	6.75214e-09		-0.4	0.035443	2.0044e-08
-0.4	0.0455696	4.56015e-10		-0.4	0.0455696	3.08578e-09		-0.4	0.0455696	5.92953e-09		-0.4	0.0455696	1.49348e-08
-0.4	0.0556962	3.67541e-10		-0.4	0.0556962	2.37077e-09		-0.4	0.0556962	5.0986e-09		-0.4	0.0556962	1.08869e-08
-0.4	0.0658228	2.90564e-10		-0.4	0.0658228	1.78384e-09		-0.4	0.0658228	4.29191e-09		-0.4	0.0658228	7.76041e-09
-0.4	0.0759494	2.25224e-10		-0.4	0.0759494	1.31391e-09		-0.4	0.0759494	3.53555e-09		-0.4	0.0759494	5.40595e-09
-0.4	0.0860759	1.71016e-10		-0.4	0.0860759	9.46438e-10		-0.4	0.0860759	2.84767e-09		-0.4	0.0860759	3.67599e-09
-0.4	0.0962025	1.27038e-10		-0.4	0.0962025	6.65773e-10		-0.4	0.0962025	2.23969e-09		-0.4	0.0962025	2.43608e-09
-0.4	0.106329	9.22016e-11		-0.4	0.106329	4.56714e-10		-0.4	0.106329	1.71803e-09		-0.4	0.106329	1.57067e-09
-0.4	0.116456	6.53339e-11		-0.4	0.116456	3.05245e-10		-0.4	0.116456	1.28456e-09		-0.4	0.116456	9.84027e-10
-0.4	0.126582	4.52046e-11		-0.4	0.126582	1.98738e-10		-0.4	0.126582	9.36443e-10		-0.4	0.126582	5.98689e-10
-0.4	0.136709	3.05644e-11		-0.4	0.136709	1.26115e-10		-0.4	0.136709	6.66237e-10		-0.4	0.136709	3.53718e-10
-0.4	0.146835	2.02179e-11		-0.4	0.146835	7.8067e-11		-0.4	0.146835	4.63183e-10		-0.4	0.146835	2.02984e-10
-0.4	0.156962	1.30998e-11		-0.4	0.156962	4.71821e-11		-0.4	0.156962	3.1508e-10		-0.4	0.156962	1.13161e-10
-0.4	0.167089	8.32276e-12		-0.4	0.167089	2.78639e-11		-0.4	0.167089	2.09946e-10		-0.4	0.167089	6.12853e-11
-0.4	0.177215	5.18749e-12		-0.4	0.177215	1.6084e-11		-0.4	0.177215	1.37093e-10		-0.4	0.177215	3.22261e-11
-0.4	0.187342	3.17014e-12		-0.4	0.187342	9.06866e-12		-0.4	0.187342	8.76693e-11		-0.4	0.187342	1.64272e-11
-0.4	0.197468	1.89586e-12		-0.4	0.197468	4.9848e-12		-0.4	0.197468	5.47936e-11		-0.4	0.197468	8.09367e-12
-0.4	0.207595	1.10648e-12		-0.4	0.207595	2.66373e-12		-0.4	0.207595	3.33758e-11		-0.4	0.207595	3.83871e-12
-0.4	0.217722	6.28581e-13		-0.4	0.217722	1.37996e-12		-0.4	0.217722	1.97618e-11		-0.4	0.217722	1.74469e-12
-0.4	0.227848	3.47131e-13		-0.4	0.227848	6.91881e-13		-0.4	0.227848	1.13602e-11		-0.4	0.227848	7.56665e-13
-0.4	0.237975	1.86476e-13		-0.4	0.237975	3.35728e-13		-0.4	0.237975	6.34548e-12		-0.4	0.237975	3.11983e-13
-0.4	0.248101	9.77037e-14		-0.4	0.248101	1.57942e-13		-0.4	0.248101	3.45404e-12		-0.4	0.248101	1.2184e-13
-0.4	0.258228	5.01398e-14		-0.4	0.258228	7.22509e-14		-0.4	0.258228	1.84041e-12		-0.4	0.258228	4.48288e-14
-0.4	0.268354	2.53319e-14		-0.4	0.268354	3.22505e-14		-0.4	0.268354	9.65141e-13		-0.4	0.268354	1.53872e-14
-0.4	0.278481	1.26742e-14		-0.4	0.278481	1.4098e-14		-0.4	0.278481	5.01256e-13		-0.4	0.278481	4.83213e-15
-0.4	0.288608	6.3223e-15		-0.4	0.288608	6.05854e-15		-0.4	0.288608	2.59663e-13		-0.4	0.288608	1.33286e-15
-0.4	0.298734	3.16769e-15		-0.4	0.298734	2.56923e-15		-0.4	0.298734	1.35199e-13		-0.4	0.298734	2.92892e-16
-0.4	0.308861	1.60535e-15		-0.4	0.308861	1.07844e-15		-0.4	0.308861	7.12593e-14		-0.4	0.308861	3.73668e-17
-0.4	0.318987	8.27079e-16		-0.4	0.318987	4.48704e-16		-0.4	0.318987	3.82057e-14		-0.4	0.318987	2.91927e-20
-0.4	0.329114	4.3377e-16		-0.4	0.329114	1.84841e-16		-0.4	0.329114	2.08537e-14		-0.4	0.329114	7.73073e-18
-0.4	0.339241	2.30704e-16		-0.4	0.339241	7.5063e-17		-0.4	0.339241	1.15342e-14		-0.4	0.339241	1.59431e-17
-0.4	0.349367	1.23205e-16		-0.4	0.349367	2.98187e-17		-0.4	0.349367	6.39401e-15		-0.4	0.349367	1.77314e-17
-0.4	0.359494	6.49455e-17		-0.4	0.359494	1.14584e-17		-0.4	0.359494	3.48834e-15		-0.4	0.359494	1.50055e-17
-0.4	0.36962	3.28848e-17		-0.4	0.36962	4.192e-18		-0.4	0.36962	1.82061e-15		-0.4	0.36962	1.05074e-17
-0.4	0.379747	1.5255e-17		-0.4	0.379747	1.42014e-18		-0.4	0.379747	8.66067e-16		-0.4	0.379747	6.09644e-18
-0.4	0.389873	5.84856e-18		-0.4	0.389873	4.14436e-19		-0.4	0.389873	3.38396e-16		-0.4	0.389873	2.70992e-18
-0.4	0.4	1.32844e-18		-0.4	0.4	7.77945e-20		-0.4	0.4	7.77797e-17		-0.4	0.4	6.7005e-19
-0.389873	-0.4	1.21141e-13		-0.389873	-0.4	3.11411e-12		-0.389873	-0.4	1.71709e-13		-0.389873	-0.4	7.03885e-11
-0.389873	-0.389873	5.20174e-13		-0.389873	-0.389873	1.32905e-11		-0.389873	-0.389873	7.01924e-13		-0.389873	-0.389873	2.98392e-10
-0.389873	-0.379747	1.30611e-12		-0.389873	-0.379747	3.3046e-11		-0.389873	-0.379747	1.6248e-12		-0.389873	-0.379747	7.33939e-10
-0.389873	-0.36962	2.67605e-12		-0.389873	-0.36962	6.68311e-11		-0.389873	-0.36962	2.97308e-12		-0.389873	-0.36962	1.46298e-09
-0.389873	-0.359494	4.94908e-12		-0.389873	-0.359494	1.21666e-10		-0.389873	-0.359494	4.7561e-12		-0.389873	-0.359494	2.61693e-09
-0.389873	-0.349367	8.62183e-12		-0.389873	-0.349367	2.08176e-10		-0.389873	-0.349367	6.93313e-12		-0.389873	-0.349367	4.38824e-09
-0.389873	-0.339241	1.44403e-11		-0.389873	-0.339241	3.41836e-10		-0.389873	-0.339241	9.37302e-12		-0.389873	-0.339241	7.04675e-09
-0.389873	-0.329114	2.34695e-11		-0.389873	-0.329114	5.43917e-10		-0.389873	-0.329114	1.1798e-11		-0.389873	-0.329114	1.09462e-08
-0.389873	-0.318987	3.71364e-11		-0.389873	-0.318987	8.41608e-10		-0.389873	-0.318987	1.3737e-11		-0.389873	-0.318987	1.65111e-08
-0.389873	-0.308861	5.72373e-11		-0.389873	-0.308861	1.26717e-09		-0.389873	-0.308861	1.45457e-11		-0.389873	-0.308861	2.42041e-08
-0.389873	-0.298734	8.59203e-11		-0.389873	-0.298734	1.8565e-09		-0.389873	-0.298734	1.35568e-11		-0.389873	-0.298734	3.44858e-08
-0.389873	-0.288608	1.25662e-10		-0.389873	-0.288608	2.64768e-09		-0.389873	-0.288608	1.04025e-11		-0.389873	-0.288608	4.77764e-08
-0.389873	-0.278481	1.79254e-10		-0.389873	-0.278481	3.67968e-09		-0.389873	-0.278481	5.53253e-12		-0.389873	-0.278481	6.44295e-08
-0.389873	-0.268354	2.49814e-10		-0.389873	-0.268354	4.99189e-09		-0.389873	-0.268354	9.3467e-13		-0.389873	-0.268354	8.47213e-08
-0.389873	-0.258228	3.40864e-10		-0.389873	-0.258228	6.62477e-09		-0.389873	-0.258228	1.05817e-12		-0.389873	-0.258228	1.08865e-07
-0.389873	-0.248101	4.56465e-10		-0.389873	-0.248101	8.62169e-09		-0.389873	-0.248101	1.39418e-11		-0.389873	-0.248101	1.37042e-07
-0.389873	-0.237975	6.01322e-10		-0.389873	-0.237975	1.10298e-08		-0.389873	-0.237975	5.25647e-11		-0.389873	-0.237975	1.69421e-07
-0.389873	-0.227848	7.80651e-10		-0.389873	-0.227848	1.38967e-08		-0.389873	-0.227848	1.36394e-10		-0.389873	-0.227848	2.06099e-07
-0.389873	-0.217722	9.9963e-10		-0.389873	-0.217722	1.72599e-08		-0.389873	-0.217722	2.92918e-10		-0.389873	-0.217722	2.46967e-07
-0.389873	-0.207595	1.26253e-09		-0.389873	-0.207595	2.11332e-08		-0.389873	-0.207595	5.58702e-10		-0.389873	-0.207595	2.9155e-07
-0.389873	-0.197468	1.57198e-09		-0.389873	-0.197468	2.54972e-08		-0.389873	-0.197468	9.79504e-10		-0.389873	-0.197468	3.38939e-07
-0.389873	-0.187342	1.9287e-09		-0.389873	-0.187342	3.03e-08		-0.389873	-0.187342	1.60932e-09		-0.389873	-0.187342	3.87884e-07
-0.389873	-0.177215	2.33173e-09		-0.389873	-0.177215	3.54659e-08		-0.389873	-0.177215	2.50861e-09		-0.389873	-0.177215	4.36985e-07
-0.389873	-0.167089	2.77861e-09		-0.389873	-0.167089	4.09027e-08		-0.389873	-0.167089	3.74161e-09		-0.389873	-0.167089	4.84831e-07
-0.389873	-0.156962	3.26493e-09		-0.389873	-0.156962	4.64995e-08		-0.389873	-0.156962	5.37213e-09		-0.389873	-0.156962	5.30011e-07
-0.389873	-0.146835	3.78336e-09		-0.389873	-0.146835	5.2118e-08		-0.389873	-0.146835	7.45696e-09		-0.389873	-0.146835	5.71047e-07
-0.389873	-0.136709	4.32292e-09		-0.389873	-0.136709	5.75872e-08		-0.389873	-0.136709	1.00374e-08		-0.389873	-0.136709	6.06375e-07
-0.389873	-0.126582	4.86856e-09		-0.389873	-0.126582	6.27057e-08		-0.389873	-0.126582	1.31295e-08		-0.389873	-0.126582	6.34398e-07
-0.389873	-0.116456	5.40074e-09		-0.389873	-0.116456	6.72421e-08		-0.389873	-0.116456	1.6712e-08		-0.389873	-0.116456	6.53521e-07
-0.389873	-0.106329	5.8942e-09		-0.389873	-0.106329	7.09272e-08		-0.389873	-0.106329	2.07097e-08		-0.389873	-0.106329	6.62096e-07
-0.389873	-0.0962025	6.31728e-09		-0.389873	-0.0962025	7.34543e-08		-0.389873	-0.0962025	2.49751e-08		-0.389873	-0.0962025	6.58464e-07
-0.389873	-0.0860759	6.6345e-09		-0.389873	-0.0860759	7.45181e-08		-0.389873	-0.0860759	2.92826e-08		-0.389873	-0.0860759	6.41314e-07
-0.389873	-0.0759494	6.81374e-09		-0.389873	-0.0759494	7.38969e-08		-0.389873	-0.0759494	3.33503e-08		-0.389873	-0.0759494	6.1034e-07
-0.389873	-0.0658228	6.83546e-09		-0.389873	-0.0658228	7.1542e-08		-0.389873	-0.0658228	3.68925e-08		-0.389873	-0.0658228	5.66798e-07
-0.389873	-0.0556962	6.69894e-09		-0.389873	-0.0556962	6.76174e-08		-0.389873	-0.0556962	3.96805e-08		-0.389873	-0.0556962	5.13542e-07
-0.389873	-0.0455696	6.42188e-09		-0.389873	-0.0455696	6.24638e-08		-0.389873	-0.0455696	4.1583e-08		-0.389873	-0.0455696	4.54438e-07
-0.389873	-0.035443	6.03405e-09		-0.389873	-0.035443	5.65073e-08		-0.389873	-0.035443	4.25695e-08		-0.389873	-0.035443	3.93481e-07
-0.389873	-0.0253165	5.56889e-09		-0.389873	-0.0253165	5.01624e-08		-0.389873	-0.0253165	4.26819e-08		-0.389873	-0.0253165	3.34037e-07
-0.389873	-0.0151899	5.05695e-09		-0.389873	-0.0151899	4.37702e-08		-0.389873	-0.0151899	4.19986e-08		-0.389873	-0.0151899	2.78488e-07
-0.389873	-0.00506329	4.52288e-09		-0.389873	-0.00506329	3.75781e-08		-0.389873	-0.00506329	4.06073e-08		-0.389873	-0.00506329	2.28236e-07
-0.389873	0.00506329	3.98515e-09		-0.389873	0.00506329	3.17486e-08		-0.389873	0.00506329	3.85916e-08		-0.389873	0.00506329	1.83907e-07
-0.389873	0.0151899	3.45729e-09		-0.389873	0.0151899	2.63808e-08		-0.389873	0.0151899	3.60321e-08		-0.389873	0.0151899	1.45602e-07
-0.389873	0.0253165	2.94995e-09		-0.389873	0.0253165	2.15338e-08		-0.389873	0.0253165	3.30168e-08		-0.389873	0.0253165	1.13126e-07
-0.389873	0.035443	2.47256e-09		-0.389873	0.035443	1.72445e-08		-0.389873	0.035443	2.96563e-08		-0.389873	0.035443	8.61315e-08
-0.389873	0.0455696	2.03381e-09		-0.389873	0.0455696	1.35335e-08		-0.389873	0.0455696	2.6088e-08		-0.389873	0.0455696	6.41855e-08
-0.389873	0.0556962	1.64088e-09		-0.389873	0.0556962	1.04022e-08		-0.389873	0.0556962	2.24647e-08		-0.389873	0.0556962	4.6778e-08
-0.389873	0.0658228	1.29819e-09		-0.389873	0.0658228	7.82792e-09		-0.389873	0.0658228	1.89326e-08		-0.389873	0.0658228	3.33239e-08
-0.389873	0.0759494	1.0068e-09		-0.389873	0.0759494	5.76477e-09		-0.389873	0.0759494	1.56106e-08		-0.389873	0.0759494	2.31908e-08
-0.389873	0.0860759	7.64765e-10		-0.389873	0.0860759	4.15093e-09		-0.389873	0.0860759	1.2583e-08		-0.389873	0.0860759	1.57491e-08
-0.389873	0.0962025	5.68275e-10		-0.389873	0.0962025	2.91846e-09		-0.389873	0.0962025	9.90331e-09		-0.389873	0.0962025	1.04209e-08
-0.389873	0.106329	4.12565e-10		-0.389873	0.106329	2.00082e-09		-0.389873	0.106329	7.60152e-09		-0.389873	0.106329	6.70723e-09
-0.389873	0.116456	2.9243e-10		-0.389873	0.116456	1.33634e-09		-0.389873	0.116456	5.68716e-09		-0.389873	0.116456	4.19387e-09
-0.389873	0.126582	2.02392e-10		-0.389873	0.126582	8.69395e-10		-0.389873	0.126582	4.14842e-09		-0.389873	0.126582	2.54598e-09
-0.389873	0.136709	1.36884e-10		-0.389873	0.136709	5.51227e-10		-0.389873	0.136709	2.95312e-09		-0.389873	0.136709	1.50051e-09
-0.389873	0.146835	9.05766e-11		-0.389873	0.146835	3.40906e-10		-0.389873	0.146835	2.05432e-09		-0.389873	0.146835	8.58718e-10
-0.389873	0.156962	5.87162e-11		-0.389873	0.156962	2.05856e-10		-0.389873	0.156962	1.39851e-09		-0.389873	0.156962	4.77294e-10
-0.389873	0.167089	3.73346e-11		-0.389873	0.167089	1.21487e-10		-0.389873	0.167089	9.32867e-10		-0.389873	0.167089	2.57679e-10
-0.389873	0.177215	2.33012e-11		-0.389873	0.177215	7.01038e-11		-0.389873	0.177215	6.10123e-10		-0.389873	0.177215	1.35063e-10
-0.389873	0.187342	1.42681e-11		-0.389873	0.187342	3.95341e-11		-0.389873	0.187342	3.91046e-10		-0.389873	0.187342	6.86274e-11
-0.389873	0.197468	8.55636e-12		-0.389873	0.197468	2.17477e-11		-0.389873	0.197468	2.45137e-10		-0.389873	0.197468	3.37027e-11
-0.389873	0.207595	5.0111e-12		-0.389873	0.207595	1.16368e-11		-0.389873	0.207595	1.4987e-10		-0.389873	0.207595	1.59291e-11
-0.389873	0.217722	2.85837e-12		-0.389873	0.217722	6.03901e-12		-0.389873	0.217722	8.91176e-11		-0.389873	0.217722	7.21036e-12
-0.389873	0.227848	1.58549e-12		-0.389873	0.227848	3.03355e-12		-0.389873	0.227848	5.1465e-11		-0.389873	0.227848	3.11076e-12
-0.389873	0.237975	8.55402e-13		-0.389873	0.237975	1.47436e-12		-0.389873	0.237975	2.88758e-11		-0.389873	0.237975	1.27324e-12
-0.389873	0.248101	4.49833e-13		-0.389873	0.248101	6.94085e-13		-0.389873	0.248101	1.57775e-11		-0.389873	0.248101	4.91891e-13
-0.389873	0.258228	2.31399e-13		-0.389873	0.258228	3.17236e-13		-0.389873	0.258228	8.42748e-12		-0.389873	0.258228	1.78057e-13
-0.389873	0.268354	1.17e-13		-0.389873	0.268354	1.41202e-13		-0.389873	0.268354	4.42317e-12		-0.389873	0.268354	5.96266e-14
-0.389873	0.278481	5.85007e-14		-0.389873	0.278481	6.14333e-14		-0.389873	0.278481	2.29584e-12		-0.389873	0.278481	1.80223e-14
-0.389873	0.288608	2.91447e-14		-0.389873	0.288608	2.62407e-14		-0.389873	0.288608	1.18782e-12		-0.389873	0.288608	4.6628e-15
-0.389873	0.298734	1.45902e-14		-0.389873	0.298734	1.1055e-14		-0.389873	0.298734	6.17971e-13		-0.389873	0.298734	8.99876e-16
-0.389873	0.308861	7.39812e-15		-0.389873	0.308861	4.61087e-15		-0.389873	0.308861	3.25908e-13		-0.389873	0.308861	7.47129e-17
-0.389873	0.318987	3.82051e-15		-0.389873	0.318987	1.90699e-15		-0.389873	0.318987	1.75155e-13		-0.389873	0.318987	6.80237e-18
-0.389873	0.329114	2.01164e-15		-0.389873	0.329114	7.80868e-16		-0.389873	0.329114	9.5984e-14		-0.389873	0.329114	6.32989e-17
-0.389873	0.339241	1.07514e-15		-0.389873	0.339241	3.14923e-16		-0.389873	0.339241	5.33463e-14		-0.389873	0.339241	9.82344e-17
-0.389873	0.349367	5.77017e-16		-0.389873	0.349367	1.23984e-16		-0.389873	0.349367	2.97173e-14		-0.389873	0.349367	9.89953e-17
-0.389873	0.359494	3.0548e-16		-0.389873	0.359494	4.70657e-17		-0.389873	0.359494	1.62813e-14		-0.389873	0.359494	7.98148e-17
-0.389873	0.36962	1.55178e-16		-0.389873	0.36962	1.69431e-17		-0.389873	0.36962	8.52424e-15		-0.389873	0.36962	5.43547e-17
-0.389873	0.379747	7.21311e-17		-0.389873	0.379747	5.62751e-18		-0.389873	0.379747	4.06296e-15		-0.389873	0.379747	3.09947e-17
-0.389873	0.389873	2.76813e-17		-0.389873	0.389873	1.60811e-18		-0.389873	0.389873	1.58903e-15		-0.389873	0.389873	1.36275e-17
-0.389873	0.4	6.28964e-18		-0.389873	0.4	2.96753e-19		-0.389873	0.4	3.65357e-16		-0.389873	0.4	3.34867e-18
-0.379747	-0.4	3.0202e-13		-0.379747	-0.4	7.68329e-12		-0.379747	-0.4	4.48005e-13		-0.379747	-0.4	1.71576e-10
-0.379747	-0.389873	1.29901e-12		-0.379747	-0.389873	3.28432e-11		-0.379747	-0.389873	1.83655e-12		-0.379747	-0.389873	7.2845e-10
-0.379747	-0.379747	3.26877e-12		-0.379747	-0.379747	8.18317e-11		-0.379747	-0.379747	4.26901e-12		-0.379747	-0.379747	1.79525e-09
-0.379747	-0.36962	6.71285e-12		-0.379747	-0.36962	1.65858e-10		-0.379747	-0.36962	7.85286e-12		-0.379747	-0.36962	3.58587e-09
-0.379747	-0.359494	1.24423e-11		-0.379747	-0.359494	3.02571e-10		-0.379747	-0.359494	1.26415e-11		-0.379747	-0.359494	6.42656e-09
-0.379747	-0.349367	2.1719e-11		-0.379747	-0.349367	5.18662e-10		-0.379747	-0.349367	1.85644e-11		-0.379747	-0.349367	1.07942e-08
-0.379747	-0.339241	3.64405e-11		-0.379747	-0.339241	8.53019e-10		-0.379747	-0.339241	2.53204e-11		-0.379747	-0.339241	1.73574e-08
-0.379747	-0.329114	5.93215e-11		-0.379747	-0.329114	1.35922e-09		-0.379747	-0.329114	3.22249e-11		-0.379747	-0.329114	2.69942e-08
-0.379747	-0.318987	9.40104e-11		-0.379747	-0.318987	2.1059e-09		-0.379747	-0.318987	3.80688e-11		-0.379747	-0.318987	4.07607e-08
-0.379747	-0.308861	1.45107e-10		-0.379747	-0.308861	3.17464e-09		-0.379747	-0.308861	4.11343e-11		-0.379747	-0.308861	5.98085e-08
-0.379747	-0.298734	2.18109e-10		-0.379747	-0.298734	4.65603e-09		-0.379747	-0.298734	3.95343e-11		-0.379747	-0.298734	8.52787e-08
-0.379747	-0.288608	3.1934e-10		-0.379747	-0.288608	6.64571e-09		-0.379747	-0.288608	3.19942e-11		-0.379747	-0.288608	1.18203e-07
-0.379747	-0.278481	4.55911e-10		-0.379747	-0.278481	9.24129e-09		-0.379747	-0.278481	1.91304e-11		-0.379747	-0.278481	1.59442e-07
-0.379747	-0.268354	6.35784e-10		-0.379747	-0.268354	1.25415e-08		-0.379747	-0.268354	5.2358e-12		-0.379747	-0.268354	2.09662e-07
-0.379747	-0.258228	8.67985e-10		-0.379747	-0.258228	1.66484e-08		-0.379747	-0.258228	5.7158e-13		-0.379747	-0.258228	2.69388e-07
-0.379747	-0.248101	1.16297e-09		-0.379747	-0.248101	2.16721e-08		-0.379747	-0.248101	2.41807e-11		-0.379747	-0.248101	3.39078e-07
-0.379747	-0.237975	1.53287e-09		-0.379747	-0.237975	2.7733e-08		-0.379747	-0.237975	1.07286e-10		-0.379747	-0.237975	4.19155e-07
-0.379747	-0.227848	1.9912e-09		-0.379747	-0.227848	3.49523e-08		-0.379747	-0.227848	2.97238e-10		-0.379747	-0.227848	5.09875e-07
-0.379747	-0.217722	2.55146e-09		-0.379747	-0.217722	4.34282e-08		-0.379747	-0.217722	6.61539e-10		-0.379747	-0.217722	6.10997e-07
-0.379747	-0.207595	3.22512e-09		-0.379747	-0.207595	5.32018e-08		-0.379747	-0.207595	1.29087e-09		-0.379747	-0.207595	7.21403e-07
-0.379747	-0.197468	4.01977e-09		-0.379747	-0.197468	6.4235e-08		-0.379747	-0.197468	2.29996e-09		-0.379747	-0.197468	8.38948e-07
-0.379747	-0.187342	4.93857e-09		-0.379747	-0.187342	7.6413e-08		-0.379747	-0.187342	3.82594e-09		-0.379747	-0.187342	9.60694e-07
-0.379747	-0.177215	5.98073e-09		-0.379747	-0.177215	8.95637e-08		-0.379747	-0.177215	6.02454e-09		-0.379747	-0.177215	1.08333e-06
-0.379747	-0.167089	7.14152e-09		-0.379747	-0.167089	1.03469e-07		-0.379747	-0.167089	9.06356e-09		-0.379747	-0.167089	1.20347e-06
-0.379747	-0.156962	8.4103e-09		-0.379747	-0.156962	1.17851e-07		-0.379747	-0.156962	1.31112e-08		-0.379747	-0.156962	1.31753e-06
-0.379747	-0.146835	9.76719e-09		-0.379747	-0.146835	1.32334e-07		-0.379747	-0.146835	1.83171e-08		-0.379747	-0.146835	1.42151e-06
-0.379747	-0.136709	1.11804e-08		-0.379747	-0.136709	1.46435e-07		-0.379747	-0.136709	2.47867e-08		-0.379747	-0.136709	1.51096e-06
-0.379747	-0.126582	1.26059e-08		-0.379747	-0.126582	1.59573e-07		-0.379747	-0.126582	3.25543e-08		-0.379747	-0.126582	1.58125e-06
-0.379747	-0.116456	1.39885e-08		-0.379747	-0.116456	1.71108e-07		-0.379747	-0.116456	4.15551e-08		-0.379747	-0.116456	1.62801e-06
-0.379747	-0.106329	1.52615e-08		-0.379747	-0.106329	1.80349e-07		-0.379747	-0.106329	5.15928e-08		-0.379747	-0.106329	1.64725e-06
-0.379747	-0.0962025	1.63467e-08		-0.379747	-0.0962025	1.86574e-07		-0.379747	-0.0962025	6.23053e-08		-0.379747	-0.0962025	1.6355e-06
-0.379747	-0.0860759	1.71602e-08		-0.379747	-0.0860759	1.89103e-07		-0.379747	-0.0860759	7.31536e-08		-0.379747	-0.0860759	1.59044e-06
-0.379747	-0.0759494	1.7627e-08		-0.379747	-0.0759494	1.87462e-07		-0.379747	-0.0759494	8.34689e-08		-0.379747	-0.0759494	1.51209e-06
-0.379747	-0.0658228	1.77013e-08		-0.379747	-0.0658228	1.81576e-07		-0.379747	-0.0658228	9.25668e-08		-0.379747	-0.0658228	1.40391e-06
-0.379747	-0.0556962	1.73808e-08		-0.379747	-0.0556962	1.71847e-07		-0.379747	-0.0556962	9.98835e-08		-0.379747	-0.0556962	1.27281e-06
-0.379747	-0.0455696	1.67059e-08		-0.379747	-0.0455696	1.59082e-07		-0.379747	-0.0455696	1.05071e-07		-0.379747	-0.0455696	1.12787e-06
-0.379747	-0.035443	1.57458e-08		-0.379747	-0.035443	1.44283e-07		-0.379747	-0.035443	1.08008e-07		-0.379747	-0.035443	9.78411e-07
-0.379747	-0.0253165	1.45791e-08		-0.379747	-0.0253165	1.28431e-07		-0.379747	-0.0253165	1.08744e-07		-0.379747	-0.0253165	8.32298e-07
-0.379747	-0.0151899	1.32798e-08		-0.379747	-0.0151899	1.12354e-07		-0.379747	-0.0151899	1.07425e-07		-0.379747	-0.0151899	6.95216e-07
-0.379747	-0.00506329	1.19102e-08		-0.379747	-0.00506329	9.66761e-08		-0.379747	-0.00506329	1.04238e-07		-0.379747	-0.00506329	5.70666e-07
-0.379747	0.00506329	1.05197e-08		-0.379747	0.00506329	8.18321e-08		-0.379747	0.00506329	9.93827e-08		-0.379747	0.00506329	4.60373e-07
-0.379747	0.0151899	9.14623e-09		-0.379747	0.0151899	6.81036e-08		-0.379747	0.0151899	9.30664e-08		-0.379747	0.0151899	3.64791e-07
-0.379747	0.0253165	7.82002e-09		-0.379747	0.0253165	5.5667e-08		-0.379747	0.0253165	8.55194e-08		-0.379747	0.0253165	2.83585e-07
-0.379747	0.035443	6.56745e-09		-0.379747	0.035443	4.46334e-08		-0.379747	0.035443	7.70263e-08		-0.379747	0.035443	2.15987e-07
-0.379747	0.0455696	5.41236e-09		-0.379747	0.0455696	3.50659e-08		-0.379747	0.0455696	6.79384e-08		-0.379747	0.0455696	1.60968e-07
-0.379747	0.0556962	4.37445e-09		-0.379747	0.0556962	2.69756e-08		-0.379747	0.0556962	5.86492e-08		-0.379747	0.0556962	1.17285e-07
-0.379747	0.0658228	3.46638e-09		-0.379747	0.0658228	2.03115e-08		-0.379747	0.0658228	4.9541e-08		-0.379747	0.0658228	8.34988e-08
-0.379747	0.0759494	2.692e-09		-0.379747	0.0759494	1.4962e-08		-0.379747	0.0759494	4.09319e-08		-0.379747	0.0759494	5.80452e-08
-0.379747	0.0860759	2.04722e-09		-0.379747	0.0860759	1.07728e-08		-0.379747	0.0860759	3.30526e-08		-0.379747	0.0860759	3.93573e-08
-0.379747	0.0962025	1.52269e-09		-0.379747	0.0962025	7.5713e-09		-0.379747	0.0962025	2.60542e-08		-0.379747	0.0962025	2.59882e-08
-0.379747	0.106329	1.10629e-09		-0.379747	0.106329	5.18696e-09		-0.379747	0.106329	2.00246e-08		-0.379747	0.106329	1.66831e-08
-0.379747	0.116456	7.8453e-10		-0.379747	0.116456	3.46052e-09		-0.379747	0.116456	1.49968e-08		-0.379747	0.116456	1.03978e-08
-0.379747	0.126582	5.43082e-10		-0.379747	0.126582	2.2479e-09		-0.379747	0.126582	1.09466e-08		-0.379747	0.126582	6.28745e-09
-0.379747	0.136709	3.67287e-10		-0.379747	0.136709	1.42252e-09		-0.379747	0.136709	7.79569e-09		-0.379747	0.136709	3.68843e-09
-0.379747	0.146835	2.43012e-10		-0.379747	0.146835	8.77881e-10		-0.379747	0.146835	5.42486e-09		-0.379747	0.146835	2.09978e-09
-0.379747	0.156962	1.5756e-10		-0.379747	0.156962	5.29023e-10		-0.379747	0.156962	3.69524e-09		-0.379747	0.156962	1.16054e-09
-0.379747	0.167089	1.00265e-10		-0.379747	0.167089	3.11697e-10		-0.379747	0.167089	2.4679e-09		-0.379747	0.167089	6.22914e-10
-0.379747	0.177215	6.26857e-11		-0.379747	0.177215	1.79698e-10		-0.379747	0.177215	1.61755e-09		-0.379747	0.177215	3.24603e-10
-0.379747	0.187342	3.84931e-11		-0.379747	0.187342	1.0133e-10		-0.379747	0.187342	1.04008e-09		-0.379747	0.187342	1.63969e-10
-0.379747	0.197468	2.31735e-11		-0.379747	0.197468	5.57822e-11		-0.379747	0.197468	6.54783e-10		-0.379747	0.197468	8.00307e-11
-0.379747	0.207595	1.36372e-11		-0.379747	0.207595	2.98898e-11		-0.379747	0.207595	4.02391e-10		-0.379747	0.207595	3.75665e-11
-0.379747	0.217722	7.82184e-12		-0.379747	0.217722	1.55398e-11		-0.379747	0.217722	2.40679e-10		-0.379747	0.217722	1.68651e-11
-0.379747	0.227848	4.3645e-12		-0.379747	0.227848	7.82102e-12		-0.379747	0.227848	1.3986e-10		-0.379747	0.227848	7.19949e-12
-0.379747	0.237975	2.36878e-12		-0.379747	0.237975	3.80701e-12		-0.379747	0.237975	7.89607e-11		-0.379747	0.237975	2.9047e-12
-0.379747	0.248101	1.2524e-12		-0.379747	0.248101	1.7932e-12		-0.379747	0.248101	4.33854e-11		-0.379747	0.248101	1.0995e-12
-0.379747	0.258228	6.46944e-13		-0.379747	0.258228	8.18611e-13		-0.379747	0.258228	2.32747e-11		-0.379747	0.258228	3.8623e-13
-0.379747	0.268354	3.27923e-13		-0.379747	0.268354	3.6308e-13		-0.379747	0.268354	1.22476e-11		-0.379747	0.268354	1.23559e-13
-0.379747	0.278481	1.64102e-13		-0.379747	0.278481	1.57016e-13		-0.379747	0.278481	6.36295e-12		-0.379747	0.278481	3.46918e-14
-0.379747	0.288608	8.17505e-14		-0.379747	0.288608	6.65289e-14		-0.379747	0.288608	3.2921e-12		-0.379747	0.288608	7.84842e-15
-0.379747	0.298734	4.09412e-14		-0.379747	0.298734	2.77725e-14		-0.379747	0.298734	1.71352e-12		-0.379747	0.298734	1.09679e-15
-0.379747	0.308861	2.08035e-14		-0.379747	0.308861	1.14753e-14		-0.379747	0.308861	9.05649e-13		-0.379747	0.308861	9.79893e-18
-0.379747	0.318987	1.079e-14		-0.379747	0.318987	4.70125e-15		-0.379747	0.318987	4.8887e-13		-0.379747	0.318987	1.41732e-16
-0.379747	0.329114	5.71622e-15		-0.379747	0.329114	1.9051e-15		-0.379747	0.329114	2.69541e-13		-0.379747	0.329114	3.37372e-16
-0.379747	0.339241	3.07592e-15		-0.379747	0.339241	7.58399e-16		-0.379747	0.339241	1.50819e-13		-0.379747	0.339241	4.00091e-16
-0.379747	0.349367	1.66124e-15		-0.379747	0.349367	2.93367e-16		-0.379747	0.349367	8.45369e-14		-0.379747	0.349367	3.59875e-16
-0.379747	0.359494	8.83796e-16		-0.379747	0.359494	1.08698e-16		-0.379747	0.359494	4.65374e-14		-0.379747	0.359494	2.72881e-16
-0.379747	0.36962	4.50343e-16		-0.379747	0.36962	3.7887e-17		-0.379747	0.36962	2.44383e-14		-0.379747	0.36962	1.7898e-16
-0.379747	0.379747	2.09615e-16		-0.379747	0.379747	1.20909e-17		-0.379747	0.379747	1.16633e-14		-0.379747	0.379747	9.95796e-17
-0.379747	0.389873	8.04462e-17		-0.379747	0.389873	3.30884e-18		-0.379747	0.389873	4.56166e-15		-0.379747	0.389873	4.30797e-17
-0.379747	0.4	1.82686e-17		-0.379747	0.4	5.89045e-19		-0.379747	0.4	1.04827e-15		-0.379747	0.4	1.04858e-17
-0.36962	-0.4	6.15043e-13		-0.36962	-0.4	1.54305e-11		-0.36962	-0.4	9.67417e-13		-0.36962	-0.4	3.39038e-10
-0.36962	-0.389873	2.65079e-12		-0.36962	-0.389873	6.60901e-11		-0.36962	-0.389873	3.97976e-12		-0.36962	-0.389873	1.44215e-09
-0.36962	-0.379747	6.68788e-12		-0.36962	-0.379747	1.65083e-10		-0.36962	-0.379747	9.29846e-12		-0.36962	-0.379747	3.56257e-09
-0.36962	-0.36962	1.37718e-11		-0.36962	-0.36962	3.35449e-10		-0.36962	-0.36962	1.72144e-11		-0.36962	-0.36962	7.13291e-09
-0.36962	-0.359494	2.55882e-11		-0.36962	-0.359494	6.1333e-10		-0.36962	-0.359494	2.79198e-11		-0.36962	-0.359494	1.28096e-08
-0.36962	-0.349367	4.47528e-11		-0.36962	-0.349367	1.05318e-09		-0.36962	-0.349367	4.13548e-11		-0.36962	-0.349367	2.15472e-08
-0.36962	-0.339241	7.5195e-11		-0.36962	-0.339241	1.7342e-09		-0.36962	-0.339241	5.69787e-11		-0.36962	-0.339241	3.46806e-08
-0.36962	-0.329114	1.22548e-10		-0.36962	-0.329114	2.76571e-09		-0.36962	-0.329114	7.34326e-11		-0.36962	-0.329114	5.39649e-08
-0.36962	-0.318987	1.94416e-10		-0.36962	-0.318987	4.28834e-09		-0.36962	-0.318987	8.81971e-11		-0.36962	-0.318987	8.15194e-08
-0.36962	-0.308861	3.00431e-10		-0.36962	-0.308861	6.47001e-09		-0.36962	-0.308861	9.75332e-11		-0.36962	-0.308861	1.19667e-07
-0.36962	-0.298734	4.52149e-10		-0.36962	-0.298734	9.498e-09		-0.36962	-0.298734	9.70643e-11		-0.36962	-0.298734	1.70716e-07
-0.36962	-0.288608	6.62899e-10		-0.36962	-0.288608	1.35703e-08		-0.36962	-0.288608	8.32733e-11		-0.36962	-0.288608	2.36758e-07
-0.36962	-0.278481	9.47715e-10		-0.36962	-0.278481	1.88898e-08		-0.36962	-0.278481	5.60378e-11		-0.36962	-0.278481	3.19538e-07
-0.36962	-0.268354	1.3235e-09		-0.36962	-0.268354	2.56626e-08		-0.36962	-0.268354	2.22252e-11		-0.36962	-0.268354	4.2043e-07
-0.36962	-0.258228	1.8095e-09		-0.36962	-0.258228	3.41033e-08		-0.36962	-0.258228	3.43635e-13		-0.36962	-0.258228	5.40529e-07
-0.36962	-0.248101	2.42801e-09		-0.36962	-0.248101	4.4443e-08		-0.36962	-0.248101	2.63034e-11		-0.36962	-0.248101	6.80787e-07
-0.36962	-0.237975	3.20484e-09		-0.36962	-0.237975	5.69321e-08		-0.36962	-0.237975	1.6043e-10		-0.36962	-0.237975	8.42054e-07
-0.36962	-0.227848	4.16861e-09		-0.36962	-0.227848	7.18219e-08		-0.36962	-0.227848	4.95698e-10		-0.36962	-0.227848	1.02481e-06
-0.36962	-0.217722	5.34818e-09		-0.36962	-0.217722	8.9317e-08		-0.36962	-0.217722	1.16637e-09		-0.36962	-0.217722	1.22855e-06
-0.36962	-0.207595	6.76858e-09		-0.36962	-0.207595	1.09512e-07		-0.36962	-0.207595	2.35499e-09		-0.36962	-0.207595	1.45107e-06
-0.36962	-0.197468	8.44766e-09		-0.36962	-0.197468	1.32349e-07		-0.36962	-0.197468	4.29561e-09		-0.36962	-0.197468	1.68827e-06
-0.36962	-0.187342	1.03951e-08		-0.36962	-0.187342	1.57628e-07		-0.36962	-0.187342	7.27216e-09		-0.36962	-0.187342	1.93454e-06
-0.36962	-0.177215	1.26135e-08		-0.36962	-0.177215	1.85039e-07		-0.36962	-0.177215	1.16125e-08		-0.36962	-0.177215	2.18364e-06
-0.36962	-0.167089	1.50969e-08		-0.36962	-0.167089	2.14176e-07		-0.36962	-0.167089	1.76762e-08		-0.36962	-0.167089	2.42902e-06
-0.36962	-0.156962	1.78258e-08		-0.36962	-0.156962	2.44475e-07		-0.36962	-0.156962	2.5829e-08		-0.36962	-0.156962	2.66343e-06
-0.36962	-0.146835	2.0757e-08		-0.36962	-0.146835	2.75127e-07		-0.36962	-0.146835	3.63993e-08		-0.36962	-0.146835	2.87824e-06
-0.36962	-0.136709	2.3817e-08		-0.36962	-0.136709	3.05023e-07		-0.36962	-0.136709	4.96173e-08		-0.36962	-0.136709	3.06328e-06
-0.36962	-0.126582	2.69013e-08		-0.36962	-0.126582	3.32816e-07		-0.36962	-0.126582	6.55514e-08		-0.36962	-0.126582	3.20782e-06
-0.36962	-0.116456	2.9881e-08		-0.36962	-0.116456	3.57037e-07		-0.36962	-0.116456	8.40528e-08		-0.36962	-0.116456	3.30193e-06
-0.36962	-0.106329	3.26085e-08		-0.36962	-0.106329	3.76207e-07		-0.36962	-0.106329	1.04704e-07		-0.36962	-0.106329	3.3375e-06
-0.36962	-0.0962025	3.49229e-08		-0.36962	-0.0962025	3.88907e-07		-0.36962	-0.0962025	1.26776e-07		-0.36962	-0.0962025	3.30865e-06
-0.36962	-0.0860759	3.66598e-08		-0.36962	-0.0860759	3.93912e-07		-0.36962	-0.0860759	1.49215e-07		-0.36962	-0.0860759	3.21259e-06
-0.36962	-0.0759494	3.76773e-08		-0.36962	-0.0759494	3.90439e-07		-0.36962	-0.0759494	1.70728e-07		-0.36962	-0.0759494	3.05113e-06
-0.36962	-0.0658228	3.78888e-08		-0.36962	-0.0658228	3.78438e-07		-0.36962	-0.0658228	1.89978e-07		-0.36962	-0.0658228	2.83212e-06
-0.36962	-0.0556962	3.7288e-08		-0.36962	-0.0556962	3.58727e-07		-0.36962	-0.0556962	2.05828e-07		-0.36962	-0.0556962	2.56927e-06
-0.36962	-0.0455696	3.5948e-08		-0.36962	-0.0455696	3.32847e-07		-0.36962	-0.0455696	2.17508e-07		-0.36962	-0.0455696	2.27982e-06
-0.36962	-0.035443	3.39972e-08		-0.36962	-0.035443	3.02703e-07		-0.36962	-0.035443	2.24658e-07		-0.36962	-0.035443	1.98128e-06
-0.36962	-0.0253165	3.15861e-08		-0.36962	-0.0253165	2.70192e-07		-0.36962	-0.0253165	2.27248e-07		-0.36962	-0.0253165	1.68856e-06
-0.36962	-0.0151899	2.88622e-08		-0.36962	-0.0151899	2.36962e-07		-0.36962	-0.0151899	2.25461e-07		-0.36962	-0.0151899	1.41275e-06
-0.36962	-0.00506329	2.59571e-08		-0.36962	-0.00506329	2.04321e-07		-0.36962	-0.00506329	2.19618e-07		-0.36962	-0.00506329	1.16104e-06
-0.36962	0.00506329	2.29813e-08		-0.36962	0.00506329	1.73235e-07		-0.36962	0.00506329	2.10115e-07		-0.36962	0.00506329	9.37325e-07
-0.36962	0.0151899	2.00237e-08		-0.36962	0.0151899	1.44368e-07		-0.36962	0.0151899	1.97398e-07		-0.36962	0.0151899	7.42984e-07
-0.36962	0.0253165	1.71563e-08		-0.36962	0.0253165	1.18148e-07		-0.36962	0.0253165	1.81968e-07		-0.36962	0.0253165	5.77661e-07
-0.36962	0.035443	1.44398e-08		-0.36962	0.035443	9.4843e-08		-0.36962	0.035443	1.6443e-07		-0.36962	0.035443	4.39956e-07
-0.36962	0.0455696	1.19274e-08		-0.36962	0.0455696	7.46008e-08		-0.36962	0.0455696	1.45513e-07		-0.36962	0.0455696	3.27832e-07
-0.36962	0.0556962	9.66253e-09		-0.36962	0.0556962	5.74521e-08		-0.36962	0.0556962	1.26036e-07		-0.36962	0.0556962	2.3877e-07
-0.36962	0.0658228	7.67389e-09		-0.36962	0.0658228	4.32974e-08		-0.36962	0.0658228	1.06804e-07		-0.36962	0.0658228	1.69854e-07
-0.36962	0.0759494	5.97181e-09		-0.36962	0.0759494	3.19121e-08		-0.36962	0.0759494	8.85063e-08		-0.36962	0.0759494	1.17922e-07
-0.36962	0.0860759	4.54973e-09		-0.36962	0.0860759	2.29809e-08		-0.36962	0.0860759	7.16614e-08		-0.36962	0.0860759	7.98029e-08
-0.36962	0.0962025	3.38929e-09		-0.36962	0.0962025	1.61474e-08		-0.36962	0.0962025	5.66224e-08		-0.36962	0.0962025	5.25573e-08
-0.36962	0.106329	2.46554e-09		-0.36962	0.106329	1.10543e-08		-0.36962	0.106329	4.36069e-08		-0.36962	0.106329	3.36246e-08
-0.36962	0.116456	1.75002e-09		-0.36962	0.116456	7.36559e-09		-0.36962	0.116456	3.27102e-08		-0.36962	0.116456	2.08667e-08
-0.36962	0.126582	1.21199e-09		-0.36962	0.126582	4.77552e-09		-0.36962	0.126582	2.39027e-08		-0.36962	0.126582	1.25507e-08
-0.36962	0.136709	8.19742e-10		-0.36962	0.136709	3.01456e-09		-0.36962	0.136709	1.70341e-08		-0.36962	0.136709	7.31565e-09
-0.36962	0.146835	5.42347e-10		-0.36962	0.146835	1.85511e-09		-0.36962	0.146835	1.18597e-08		-0.36962	0.146835	4.13429e-09
-0.36962	0.156962	3.51722e-10		-0.36962	0.156962	1.11481e-09		-0.36962	0.156962	8.08472e-09		-0.36962	0.156962	2.26684e-09
-0.36962	0.167089	2.2405e-10		-0.36962	0.167089	6.55344e-10		-0.36962	0.167089	5.40779e-09		-0.36962	0.167089	1.20663e-09
-0.36962	0.177215	1.40378e-10		-0.36962	0.177215	3.77278e-10		-0.36962	0.177215	3.55395e-09		-0.36962	0.177215	6.23443e-10
-0.36962	0.187342	8.64969e-11		-0.36962	0.187342	2.12647e-10		-0.36962	0.187342	2.29417e-09		-0.36962	0.187342	3.12143e-10
-0.36962	0.197468	5.23126e-11		-0.36962	0.197468	1.1711e-10		-0.36962	0.197468	1.45168e-09		-0.36962	0.197468	1.50887e-10
-0.36962	0.207595	3.09571e-11		-0.36962	0.207595	6.28159e-11		-0.36962	0.207595	8.97518e-10		-0.36962	0.207595	7.00387e-11
-0.36962	0.217722	1.78685e-11		-0.36962	0.217722	3.27035e-11		-0.36962	0.217722	5.40466e-10		-0.36962	0.217722	3.10147e-11
-0.36962	0.227848	1.00389e-11		-0.36962	0.227848	1.6483e-11		-0.36962	0.227848	3.16354e-10		-0.36962	0.227848	1.30077e-11
-0.36962	0.237975	5.48714e-12		-0.36962	0.237975	8.03229e-12		-0.36962	0.237975	1.79936e-10		-0.36962	0.237975	5.12438e-12
-0.36962	0.248101	2.92115e-12		-0.36962	0.248101	3.7844e-12		-0.36962	0.248101	9.95811e-11		-0.36962	0.248101	1.87554e-12
-0.36962	0.258228	1.51828e-12		-0.36962	0.258228	1.72544e-12		-0.36962	0.258228	5.37655e-11		-0.36962	0.258228	6.26834e-13
-0.36962	0.268354	7.73386e-13		-0.36962	0.268354	7.62638e-13		-0.36962	0.268354	2.84377e-11		-0.36962	0.268354	1.85387e-13
-0.36962	0.278481	3.88392e-13		-0.36962	0.278481	3.27799e-13		-0.36962	0.278481	1.48284e-11		-0.36962	0.278481	4.53818e-14
-0.36962	0.288608	1.93994e-13		-0.36962	0.288608	1.37699e-13		-0.36962	0.288608	7.69305e-12		-0.36962	0.288608	7.65241e-15
-0.36962	0.298734	9.74394e-14		-0.36962	0.298734	5.68864e-14		-0.36962	0.298734	4.0163e-12		-0.36962	0.298734	3.47272e-16
-0.36962	0.308861	4.97347e-14		-0.36962	0.308861	2.32351e-14		-0.36962	0.308861	2.13243e-12		-0.36962	0.308861	2.7523e-16
-0.36962	0.318987	2.59611e-14		-0.36962	0.318987	9.39702e-15		-0.36962	0.318987	1.1585e-12		-0.36962	0.318987	1.06099e-15
-0.36962	0.329114	1.38571e-14		-0.36962	0.329114	3.74813e-15		-0.36962	0.329114	6.43543e-13		-0.36962	0.329114	1.43141e-15
-0.36962	0.339241	7.5109e-15		-0.36962	0.339241	1.46054e-15		-0.36962	0.339241	3.62679e-13		-0.36962	0.339241	1.38747e-15
-0.36962	0.349367	4.07995e-15		-0.36962	0.349367	5.4824e-16		-0.36962	0.349367	2.0444e-13		-0.36962	0.349367	1.12671e-15
-0.36962	0.359494	2.17836e-15		-0.36962	0.359494	1.94746e-16		-0.36962	0.359494	1.12933e-13		-0.36962	0.359494	8.03619e-16
-0.36962	0.36962	1.11141e-15		-0.36962	0.36962	6.40963e-17		-0.36962	0.36962	5.9376e-14		-0.36962	0.36962	5.06236e-16
-0.36962	0.379747	5.16975e-16		-0.36962	0.379747	1.9008e-17		-0.36962	0.379747	2.83182e-14		-0.36962	0.379747	2.73894e-16
-0.36962	0.389873	1.98036e-16		-0.36962	0.389873	4.78645e-18		-0.36962	0.389873	1.10552e-14		-0.36962	0.389873	1.16238e-16
-0.36962	0.4	4.48803e-17		-0.36962	0.4	7.92328e-19		-0.36962	0.4	2.53539e-15		-0.36962	0.4	2.79633e-17
-0.359494	-0.4	1.13256e-12		-0.359494	-0.4	2.79401e-11		-0.359494	-0.4	1.90709e-12		-0.359494	-0.4	6.01898e-10
-0.359494	-0.389873	4.89119e-12		-0.359494	-0.389873	1.19903e-10		-0.359494	-0.389873	7.87412e-12		-0.359494	-0.389873	2.56499e-09
-0.359494	-0.379747	1.23723e-11		-0.359494	-0.379747	3.00232e-10		-0.359494	-0.379747	1.84968e-11		-0.359494	-0.379747	6.35083e-09
-0.359494	-0.36962	2.55443e-11		-0.359494	-0.36962	6.11567e-10		-0.359494	-0.36962	3.44752e-11		-0.359494	-0.36962	1.27439e-08
-0.359494	-0.359494	4.75675e-11		-0.359494	-0.359494	1.12043e-09		-0.359494	-0.359494	5.63549e-11		-0.359494	-0.359494	2.29262e-08
-0.359494	-0.349367	8.33224e-11		-0.359494	-0.349367	1.92644e-09		-0.359494	-0.349367	8.42211e-11		-0.359494	-0.349367	3.86031e-08
-0.359494	-0.339241	1.40122e-10		-0.359494	-0.339241	3.17397e-09		-0.359494	-0.339241	1.17253e-10		-0.359494	-0.339241	6.21467e-08
-0.359494	-0.329114	2.28463e-10		-0.359494	-0.329114	5.06244e-09		-0.359494	-0.329114	1.53066e-10		-0.359494	-0.329114	9.66771e-08
-0.359494	-0.318987	3.62595e-10		-0.359494	-0.318987	7.84995e-09		-0.359494	-0.318987	1.86986e-10		-0.359494	-0.318987	1.45984e-07
-0.359494	-0.308861	5.60712e-10		-0.359494	-0.308861	1.18473e-08		-0.359494	-0.308861	2.11742e-10		-0.359494	-0.308861	2.1426e-07
-0.359494	-0.298734	8.4483e-10		-0.359494	-0.298734	1.74043e-08		-0.359494	-0.298734	2.18275e-10		-0.359494	-0.298734	3.0572e-07
-0.359494	-0.288608	1.24054e-09		-0.359494	-0.288608	2.48944e-08		-0.359494	-0.288608	1.98216e-10		-0.359494	-0.288608	4.24233e-07
-0.359494	-0.278481	1.77696e-09		-0.359494	-0.278481	3.47043e-08		-0.359494	-0.278481	1.48325e-10		-0.359494	-0.278481	5.73085e-07
-0.359494	-0.268354	2.48706e-09		-0.359494	-0.268354	4.72308e-08		-0.359494	-0.268354	7.69583e-11		-0.359494	-0.268354	7.54935e-07
-0.359494	-0.258228	3.40852e-09		-0.359494	-0.258228	6.28891e-08		-0.359494	-0.258228	1.25952e-11		-0.359494	-0.258228	9.71941e-07
-0.359494	-0.248101	4.5849e-09		-0.359494	-0.248101	8.21235e-08		-0.359494	-0.248101	1.45317e-11		-0.359494	-0.248101	1.22594e-06
-0.359494	-0.237975	6.06624e-09		-0.359494	-0.237975	1.05407e-07		-0.359494	-0.237975	1.86032e-10		-0.359494	-0.237975	1.51846e-06
-0.359494	-0.227848	7.90765e-09		-0.359494	-0.227848	1.33208e-07		-0.359494	-0.227848	6.89908e-10		-0.359494	-0.227848	1.85021e-06
-0.359494	-0.217722	1.01647e-08		-0.359494	-0.217722	1.65904e-07		-0.359494	-0.217722	1.76521e-09		-0.359494	-0.217722	2.22009e-06
-0.359494	-0.207595	1.28867e-08		-0.359494	-0.207595	2.03678e-07		-0.359494	-0.207595	3.7417e-09		-0.359494	-0.207595	2.62408e-06
-0.359494	-0.197468	1.61106e-08		-0.359494	-0.197468	2.46456e-07		-0.359494	-0.197468	7.0483e-09		-0.359494	-0.197468	3.05491e-06
-0.359494	-0.187342	1.98604e-08		-0.359494	-0.187342	2.93919e-07		-0.359494	-0.187342	1.22136e-08		-0.359494	-0.187342	3.50297e-06
-0.359494	-0.177215	2.41484e-08		-0.359494	-0.177215	3.45573e-07		-0.359494	-0.177215	1.98587e-08		-0.359494	-0.177215	3.95761e-06
-0.359494	-0.167089	2.89723e-08		-0.359494	-0.167089	4.0074e-07		-0.359494	-0.167089	3.06767e-08		-0.359494	-0.167089	4.40758e-06
-0.359494	-0.156962	3.43011e-08		-0.359494	-0.156962	4.58415e-07		-0.359494	-0.156962	4.53867e-08		-0.359494	-0.156962	4.83987e-06
-0.359494	-0.146835	4.0053e-08		-0.359494	-0.146835	5.17045e-07		-0.359494	-0.146835	6.46454e-08		-0.359494	-0.146835	5.23805e-06
-0.359494	-0.136709	4.60778e-08		-0.359494	-0.136709	5.74402e-07		-0.359494	-0.136709	8.89215e-08		-0.359494	-0.136709	5.58193e-06
-0.359494	-0.126582	5.2157e-08		-0.359494	-0.126582	6.27714e-07		-0.359494	-0.126582	1.18363e-07		-0.359494	-0.126582	5.84969e-06
-0.359494	-0.116456	5.80209e-08		-0.359494	-0.116456	6.73978e-07		-0.359494	-0.116456	1.5269e-07		-0.359494	-0.116456	6.02139e-06
-0.359494	-0.106329	6.33718e-08		-0.359494	-0.106329	7.10295e-07		-0.359494	-0.106329	1.9112e-07		-0.359494	-0.106329	6.0818e-06
-0.359494	-0.0962025	6.79028e-08		-0.359494	-0.0962025	7.34096e-07		-0.359494	-0.0962025	2.32325e-07		-0.359494	-0.0962025	6.02184e-06
-0.359494	-0.0860759	7.13191e-08		-0.359494	-0.0860759	7.4337e-07		-0.359494	-0.0860759	2.74441e-07		-0.359494	-0.0860759	5.8395e-06
-0.359494	-0.0759494	7.33747e-08		-0.359494	-0.0759494	7.36977e-07		-0.359494	-0.0759494	3.15202e-07		-0.359494	-0.0759494	5.54109e-06
-0.359494	-0.0658228	7.39197e-08		-0.359494	-0.0658228	7.15013e-07		-0.359494	-0.0658228	3.52237e-07		-0.359494	-0.0658228	5.14245e-06
-0.359494	-0.0556962	7.29361e-08		-0.359494	-0.0556962	6.78964e-07		-0.359494	-0.0556962	3.83441e-07		-0.359494	-0.0556962	4.66801e-06
-0.359494	-0.0455696	7.05383e-08		-0.359494	-0.0455696	6.31466e-07		-0.359494	-0.0455696	4.07263e-07		-0.359494	-0.0455696	4.1472e-06
-0.359494	-0.035443	6.69371e-08		-0.359494	-0.035443	5.75774e-07		-0.359494	-0.035443	4.22797e-07		-0.359494	-0.035443	3.60954e-06
-0.359494	-0.0253165	6.23924e-08		-0.359494	-0.0253165	5.1521e-07		-0.359494	-0.0253165	4.29722e-07		-0.359494	-0.0253165	3.08058e-06
-0.359494	-0.0151899	5.71751e-08		-0.359494	-0.0151899	4.52787e-07		-0.359494	-0.0151899	4.28175e-07		-0.359494	-0.0151899	2.58001e-06
-0.359494	-0.00506329	5.1543e-08		-0.359494	-0.00506329	3.91032e-07		-0.359494	-0.00506329	4.18649e-07		-0.359494	-0.00506329	2.12136e-06
-0.359494	0.00506329	4.57255e-08		-0.359494	0.00506329	3.31915e-07		-0.359494	0.00506329	4.01882e-07		-0.359494	0.00506329	1.71258e-06
-0.359494	0.0151899	3.99138e-08		-0.359494	0.0151899	2.76844e-07		-0.359494	0.0151899	3.78758e-07		-0.359494	0.0151899	1.35699e-06
-0.359494	0.0253165	3.42626e-08		-0.359494	0.0253165	2.26746e-07		-0.359494	0.0253165	3.50281e-07		-0.359494	0.0253165	1.05444e-06
-0.359494	0.035443	2.8898e-08		-0.359494	0.035443	1.82181e-07		-0.359494	0.035443	3.17607e-07		-0.359494	0.035443	8.02569e-07
-0.359494	0.0455696	2.39259e-08		-0.359494	0.0455696	1.43441e-07		-0.359494	0.0455696	2.82096e-07		-0.359494	0.0455696	5.97612e-07
-0.359494	0.0556962	1.94313e-08		-0.359494	0.0556962	1.10579e-07		-0.359494	0.0556962	2.45258e-07		-0.359494	0.0556962	4.34871e-07
-0.359494	0.0658228	1.54709e-08		-0.359494	0.0658228	8.34064e-08		-0.359494	0.0658228	2.08608e-07		-0.359494	0.0658228	3.08962e-07
-0.359494	0.0759494	1.20681e-08		-0.359494	0.0759494	6.15078e-08		-0.359494	0.0759494	1.7348e-07		-0.359494	0.0759494	2.14104e-07
-0.359494	0.0860759	9.21448e-09		-0.359494	0.0860759	4.43009e-08		-0.359494	0.0860759	1.40925e-07		-0.359494	0.0860759	1.44525e-07
-0.359494	0.0962025	6.87811e-09		-0.359494	0.0962025	3.11207e-08		-0.359494	0.0962025	1.1169e-07		-0.359494	0.0962025	9.48689e-08
-0.359494	0.106329	5.01279e-09		-0.359494	0.106329	2.12917e-08		-0.359494	0.106329	8.62589e-08		-0.359494	0.106329	6.04446e-08
-0.359494	0.116456	3.56392e-09		-0.359494	0.116456	1.41718e-08		-0.359494	0.116456	6.48684e-08		-0.359494	0.116456	3.7321e-08
-0.359494	0.126582	2.47161e-09		-0.359494	0.126582	9.1737e-09		-0.359494	0.126582	4.75049e-08		-0.359494	0.126582	2.23093e-08
-0.359494	0.136709	1.67344e-09		-0.359494	0.136709	5.77838e-09		-0.359494	0.136709	3.39138e-08		-0.359494	0.136709	1.29079e-08
-0.359494	0.146835	1.10813e-09		-0.359494	0.146835	3.54668e-09		-0.359494	0.146835	2.36483e-08		-0.359494	0.146835	7.23196e-09
-0.359494	0.156962	7.19404e-10		-0.359494	0.156962	2.1256e-09		-0.359494	0.156962	1.61483e-08		-0.359494	0.156962	3.92717e-09
-0.359494	0.167089	4.59055e-10		-0.359494	0.167089	1.24663e-09		-0.359494	0.167089	1.08266e-08		-0.359494	0.167089	2.06864e-09
-0.359494	0.177215	2.88413e-10		-0.359494	0.177215	7.16512e-10		-0.359494	0.177215	7.13898e-09		-0.359494	0.177215	1.05689e-09
-0.359494	0.187342	1.7841e-10		-0.359494	0.187342	4.03527e-10		-0.359494	0.187342	4.62925e-09		-0.359494	0.187342	5.2271e-10
-0.359494	0.197468	1.08443e-10		-0.359494	0.197468	2.22212e-10		-0.359494	0.197468	2.94566e-09		-0.359494	0.197468	2.49165e-10
-0.359494	0.207595	6.45565e-11		-0.359494	0.207595	1.19238e-10		-0.359494	0.207595	1.83308e-09		-0.359494	0.207595	1.13738e-10
-0.359494	0.217722	3.7514e-11		-0.359494	0.217722	6.21198e-11		-0.359494	0.217722	1.1119e-09		-0.359494	0.217722	4.932e-11
-0.359494	0.227848	2.1233e-11		-0.359494	0.227848	3.1332e-11		-0.359494	0.227848	6.56008e-10		-0.359494	0.227848	2.01253e-11
-0.359494	0.237975	1.16986e-11		-0.359494	0.237975	1.52764e-11		-0.359494	0.237975	3.76287e-10		-0.359494	0.237975	7.63652e-12
-0.359494	0.248101	6.27969e-12		-0.359494	0.248101	7.19711e-12		-0.359494	0.248101	2.10067e-10		-0.359494	0.248101	2.64796e-12
-0.359494	0.258228	3.29083e-12		-0.359494	0.258228	3.27753e-12		-0.359494	0.258228	1.14396e-10		-0.359494	0.258228	8.14188e-13
-0.359494	0.268354	1.68927e-12		-0.359494	0.268354	1.44431e-12		-0.359494	0.268354	6.09929e-11		-0.359494	0.268354	2.08833e-13
-0.359494	0.278481	8.54212e-13		-0.359494	0.278481	6.17412e-13		-0.359494	0.278481	3.20309e-11		-0.359494	0.278481	3.81802e-14
-0.359494	0.288608	4.29318e-13		-0.359494	0.288608	2.57224e-13		-0.359494	0.288608	1.67238e-11		-0.359494	0.288608	2.50293e-15
-0.359494	0.298734	2.16981e-13		-0.359494	0.298734	1.05108e-13		-0.359494	0.298734	8.78632e-12		-0.359494	0.298734	6.2616e-16
-0.359494	0.308861	1.11527e-13		-0.359494	0.308861	4.23495e-14		-0.359494	0.308861	4.69799e-12		-0.359494	0.308861	3.54214e-15
-0.359494	0.318987	5.86658e-14		-0.359494	0.318987	1.68318e-14		-0.359494	0.318987	2.57203e-12		-0.359494	0.318987	5.12935e-15
-0.359494	0.329114	3.15466e-14		-0.359494	0.329114	6.55609e-15		-0.359494	0.329114	1.43928e-12		-0.359494	0.329114	5.15417e-15
-0.359494	0.339241	1.71995e-14		-0.359494	0.339241	2.46956e-15		-0.359494	0.339241	8.15801e-13		-0.359494	0.339241	4.33263e-15
-0.359494	0.349367	9.37491e-15		-0.359494	0.349367	8.82574e-16		-0.359494	0.349367	4.61378e-13		-0.359494	0.349367	3.23517e-15
-0.359494	0.359494	5.00915e-15		-0.359494	0.359494	2.92061e-16		-0.359494	0.359494	2.55031e-13		-0.359494	0.359494	2.18301e-15
-0.359494	0.36962	2.55153e-15		-0.359494	0.36962	8.68914e-17		-0.359494	0.36962	1.3386e-13		-0.359494	0.36962	1.32219e-15
-0.359494	0.379747	1.18291e-15		-0.359494	0.379747	2.24152e-17		-0.359494	0.379747	6.36307e-14		-0.359494	0.379747	6.95121e-16
-0.359494	0.389873	4.51288e-16		-0.359494	0.389873	4.73531e-18		-0.359494	0.389873	2.47411e-14		-0.359494	0.389873	2.89018e-16
-0.359494	0.4	1.01901e-16		-0.359494	0.4	6.59598e-19		-0.359494	0.4	5.65374e-15		-0.359494	0.4	6.86371e-17
-0.349367	-0.4	1.96836e-12		-0.349367	-0.4	4.76346e-11		-0.349367	-0.4	3.5701e-12		-0.349367	-0.4	1.00314e-09
-0.349367	-0.389873	8.51414e-12		-0.349367	-0.389873	2.04722e-10		-0.349367	-0.389873	1.47888e-11		-0.349367	-0.389873	4.28071e-09
-0.349367	-0.379747	2.15811e-11		-0.349367	-0.379747	5.13596e-10		-0.349367	-0.379747	3.4914e-11		-0.349367	-0.379747	1.06172e-08
-0.349367	-0.36962	4.46511e-11		-0.349367	-0.36962	1.04817e-09		-0.349367	-0.36962	6.5493e-11		-0.349367	-0.36962	2.13404e-08
-0.349367	-0.359494	8.32884e-11		-0.349367	-0.359494	1.9231e-09		-0.349367	-0.359494	1.07869e-10		-0.349367	-0.359494	3.84351e-08
-0.349367	-0.349367	1.46034e-10		-0.349367	-0.349367	3.30874e-09		-0.349367	-0.349367	1.626e-10		-0.349367	-0.349367	6.47372e-08
-0.349367	-0.339241	2.45631e-10		-0.349367	-0.339241	5.45067e-09		-0.349367	-0.339241	2.28646e-10		-0.349367	-0.339241	1.04162e-07
-0.349367	-0.329114	4.00388e-10		-0.349367	-0.329114	8.68815e-09		-0.349367	-0.329114	3.02186e-10		-0.349367	-0.329114	1.61857e-07
-0.349367	-0.318987	6.35312e-10		-0.349367	-0.318987	1.34632e-08		-0.349367	-0.318987	3.75211e-10		-0.349367	-0.318987	2.44117e-07
-0.349367	-0.308861	9.82673e-10		-0.349367	-0.308861	2.03144e-08		-0.349367	-0.308861	4.34654e-10		-0.349367	-0.308861	3.58002e-07
-0.349367	-0.298734	1.48201e-09		-0.349367	-0.298734	2.98566e-08		-0.349367	-0.298734	4.63229e-10		-0.349367	-0.298734	5.1074e-07
-0.349367	-0.288608	2.17987e-09		-0.349367	-0.288608	4.2757e-08		-0.349367	-0.288608	4.43074e-10		-0.349367	-0.288608	7.09121e-07
-0.349367	-0.278481	3.12986e-09		-0.349367	-0.278481	5.97171e-08		-0.349367	-0.278481	3.62853e-10		-0.349367	-0.278481	9.59091e-07
-0.349367	-0.268354	4.39332e-09		-0.349367	-0.268354	8.14674e-08		-0.349367	-0.268354	2.28552e-10		-0.349367	-0.268354	1.26563e-06
-0.349367	-0.258228	6.04066e-09		-0.349367	-0.258228	1.08776e-07		-0.349367	-0.258228	7.80891e-11		-0.349367	-0.258228	1.63288e-06
-0.349367	-0.248101	8.15298e-09		-0.349367	-0.248101	1.42458e-07		-0.349367	-0.248101	5.29097e-14		-0.349367	-0.248101	2.06426e-06
-0.349367	-0.237975	1.08225e-08		-0.349367	-0.237975	1.83362e-07		-0.349367	-0.237975	1.57036e-10		-0.349367	-0.237975	2.56236e-06
-0.349367	-0.227848	1.41499e-08		-0.349367	-0.227848	2.32308e-07		-0.349367	-0.227848	8.13527e-10		-0.349367	-0.227848	3.12808e-06
-0.349367	-0.217722	1.82361e-08		-0.349367	-0.217722	2.89946e-07		-0.349367	-0.217722	2.36634e-09		-0.349367	-0.217722	3.75905e-06
-0.349367	-0.207595	2.31718e-08		-0.349367	-0.207595	3.56599e-07		-0.349367	-0.207595	5.3724e-09		-0.349367	-0.207595	4.44808e-06
-0.349367	-0.197468	2.90285e-08		-0.349367	-0.197468	4.32165e-07		-0.349367	-0.197468	1.05676e-08		-0.349367	-0.197468	5.18288e-06
-0.349367	-0.187342	3.58571e-08		-0.349367	-0.187342	5.16159e-07		-0.349367	-0.187342	1.88734e-08		-0.349367	-0.187342	5.94762e-06
-0.349367	-0.177215	4.36915e-08		-0.349367	-0.177215	6.07821e-07		-0.349367	-0.177215	3.13897e-08		-0.349367	-0.177215	6.72501e-06
-0.349367	-0.167089	5.25409e-08		-0.349367	-0.167089	7.0608e-07		-0.349367	-0.167089	4.93662e-08		-0.349367	-0.167089	7.49676e-06
-0.349367	-0.156962	6.23617e-08		-0.349367	-0.156962	8.09254e-07		-0.349367	-0.156962	7.41235e-08		-0.349367	-0.156962	8.24108e-06
-0.349367	-0.146835	7.30101e-08		-0.349367	-0.146835	9.14576e-07		-0.349367	-0.146835	1.06895e-07		-0.349367	-0.146835	8.92924e-06
-0.349367	-0.136709	8.42051e-08		-0.349367	-0.136709	1.01794e-06		-0.349367	-0.136709	1.48593e-07		-0.349367	-0.136709	9.52475e-06
-0.349367	-0.126582	9.55263e-08		-0.349367	-0.126582	1.11412e-06		-0.349367	-0.126582	1.9955e-07		-0.349367	-0.126582	9.98748e-06
-0.349367	-0.116456	1.06453e-07		-0.349367	-0.116456	1.19746e-06		-0.349367	-0.116456	2.59323e-07		-0.349367	-0.116456	1.02808e-05
-0.349367	-0.106329	1.16422e-07		-0.349367	-0.106329	1.26264e-06		-0.349367	-0.106329	3.26581e-07		-0.349367	-0.106329	1.03781e-05
-0.349367	-0.0962025	1.24877e-07		-0.349367	-0.0962025	1.30521e-06		-0.349367	-0.0962025	3.99074e-07		-0.349367	-0.0962025	1.0266e-05
-0.349367	-0.0860759	1.31309e-07		-0.349367	-0.0860759	1.32203e-06		-0.349367	-0.0860759	4.73698e-07		-0.349367	-0.0860759	9.94526e-06
-0.349367	-0.0759494	1.35309e-07		-0.349367	-0.0759494	1.31153e-06		-0.349367	-0.0759494	5.46697e-07		-0.349367	-0.0759494	9.43114e-06
-0.349367	-0.0658228	1.36623e-07		-0.349367	-0.0658228	1.27413e-06		-0.349367	-0.0658228	6.14077e-07		-0.349367	-0.0658228	8.75264e-06
-0.349367	-0.0556962	1.35197e-07		-0.349367	-0.0556962	1.21228e-06		-0.349367	-0.0556962	6.72116e-07		-0.349367	-0.0556962	7.9503e-06
-0.349367	-0.0455696	1.31183e-07		-0.349367	-0.0455696	1.13016e-06		-0.349367	-0.0455696	7.17814e-07		-0.349367	-0.0455696	7.07092e-06
-0.349367	-0.035443	1.24897e-07		-0.349367	-0.035443	1.03297e-06		-0.349367	-0.035443	7.49128e-07		-0.349367	-0.035443	6.16124e-06
-0.349367	-0.0253165	1.16762e-07		-0.349367	-0.0253165	9.26245e-07		-0.349367	-0.0253165	7.65016e-07		-0.349367	-0.0253165	5.26276e-06
-0.349367	-0.0151899	1.07256e-07		-0.349367	-0.0151899	8.15267e-07		-0.349367	-0.0151899	7.65384e-07		-0.349367	-0.0151899	4.40885e-06
-0.349367	-0.00506329	9.68719e-08		-0.349367	-0.00506329	7.04735e-07		-0.349367	-0.00506329	7.50963e-07		-0.349367	-0.00506329	3.62381e-06
-0.349367	0.00506329	8.60651e-08		-0.349367	0.00506329	5.98468e-07		-0.349367	0.00506329	7.23095e-07		-0.349367	0.00506329	2.92285e-06
-0.349367	0.0151899	7.52265e-08		-0.349367	0.0151899	4.99276e-07		-0.349367	0.0151899	6.83478e-07		-0.349367	0.0151899	2.31298e-06
-0.349367	0.0253165	6.4669e-08		-0.349367	0.0253165	4.09003e-07		-0.349367	0.0253165	6.34006e-07		-0.349367	0.0253165	1.79467e-06
-0.349367	0.035443	5.46388e-08		-0.349367	0.035443	3.28726e-07		-0.349367	0.035443	5.76772e-07		-0.349367	0.035443	1.36392e-06
-0.349367	0.0455696	4.53322e-08		-0.349367	0.0455696	2.58956e-07		-0.349367	0.0455696	5.14141e-07		-0.349367	0.0455696	1.01403e-06
-0.349367	0.0556962	3.69024e-08		-0.349367	0.0556962	1.99746e-07		-0.349367	0.0556962	4.48714e-07		-0.349367	0.0556962	7.36621e-07
-0.349367	0.0658228	2.94527e-08		-0.349367	0.0658228	1.50736e-07		-0.349367	0.0658228	3.83139e-07		-0.349367	0.0658228	5.22241e-07
-0.349367	0.0759494	2.30302e-08		-0.349367	0.0759494	1.11188e-07		-0.349367	0.0759494	3.1983e-07		-0.349367	0.0759494	3.60927e-07
-0.349367	0.0860759	1.76263e-08		-0.349367	0.0860759	8.00813e-08		-0.349367	0.0860759	2.60768e-07		-0.349367	0.0860759	2.42812e-07
-0.349367	0.0962025	1.31891e-08		-0.349367	0.0962025	5.62429e-08		-0.349367	0.0962025	2.07431e-07		-0.349367	0.0962025	1.58738e-07
-0.349367	0.106329	9.6373e-09		-0.349367	0.106329	3.84661e-08		-0.349367	0.106329	1.60802e-07		-0.349367	0.106329	1.00657e-07
-0.349367	0.116456	6.87086e-09		-0.349367	0.116456	2.55916e-08		-0.349367	0.116456	1.21391e-07		-0.349367	0.116456	6.18077e-08
-0.349367	0.126582	4.77864e-09		-0.349367	0.126582	1.6555e-08		-0.349367	0.126582	8.92376e-08		-0.349367	0.126582	3.67078e-08
-0.349367	0.136709	3.24448e-09		-0.349367	0.136709	1.04172e-08		-0.349367	0.136709	6.39393e-08		-0.349367	0.136709	2.10754e-08
-0.349367	0.146835	2.15415e-09		-0.349367	0.146835	6.38465e-09		-0.349367	0.146835	4.47377e-08		-0.349367	0.146835	1.17001e-08
-0.349367	0.156962	1.40219e-09		-0.349367	0.156962	3.81976e-09		-0.349367	0.156962	3.06516e-08		-0.349367	0.156962	6.28568e-09
-0.349367	0.167089	8.97375e-10		-0.349367	0.167089	2.23625e-09		-0.349367	0.167089	2.06246e-08		-0.349367	0.167089	3.27042e-09
-0.349367	0.177215	5.65812e-10		-0.349367	0.177215	1.28338e-09		-0.349367	0.177215	1.36572e-08		-0.349367	0.177215	1.64755e-09
-0.349367	0.187342	3.51548e-10		-0.349367	0.187342	7.21997e-10		-0.349367	0.187342	8.90067e-09		-0.349367	0.187342	8.01665e-10
-0.349367	0.197468	2.14811e-10		-0.349367	0.197468	3.9732e-10		-0.349367	0.197468	5.69717e-09		-0.349367	0.197468	3.74776e-10
-0.349367	0.207595	1.28665e-10		-0.349367	0.207595	2.13124e-10		-0.349367	0.207595	3.56939e-09		-0.349367	0.207595	1.67003e-10
-0.349367	0.217722	7.52929e-11		-0.349367	0.217722	1.11015e-10		-0.349367	0.217722	2.18164e-09		-0.349367	0.217722	7.02041e-11
-0.349367	0.227848	4.29536e-11		-0.349367	0.227848	5.59908e-11		-0.349367	0.227848	1.29811e-09		-0.349367	0.227848	2.74757e-11
-0.349367	0.237975	2.38745e-11		-0.349367	0.237975	2.72963e-11		-0.349367	0.237975	7.51579e-10		-0.349367	0.237975	9.82627e-12
-0.349367	0.248101	1.29387e-11		-0.349367	0.248101	1.28542e-11		-0.349367	0.248101	4.23829e-10		-0.349367	0.248101	3.11367e-12
-0.349367	0.258228	6.84937e-12		-0.349367	0.258228	5.84637e-12		-0.349367	0.258228	2.33258e-10		-0.349367	0.258228	8.22259e-13
-0.349367	0.268354	3.55232e-12		-0.349367	0.268354	2.56928e-12		-0.349367	0.268354	1.25702e-10		-0.349367	0.268354	1.5508e-13
-0.349367	0.278481	1.81446e-12		-0.349367	0.278481	1.0928e-12		-0.349367	0.278481	6.67016e-11		-0.349367	0.278481	1.09027e-14
-0.349367	0.288608	9.20685e-13		-0.349367	0.288608	4.51578e-13		-0.349367	0.288608	3.5168e-11		-0.349367	0.288608	2.13442e-15
-0.349367	0.298734	4.69527e-13		-0.349367	0.298734	1.82298e-13		-0.349367	0.298734	1.86459e-11		-0.349367	0.298734	1.32655e-14
-0.349367	0.308861	2.43365e-13		-0.349367	0.308861	7.21869e-14		-0.349367	0.308861	1.00542e-11		-0.349367	0.308861	1.93123e-14
-0.349367	0.318987	1.28955e-13		-0.349367	0.318987	2.79871e-14		-0.349367	0.318987	5.54462e-12		-0.349367	0.318987	1.93876e-14
-0.349367	0.329114	6.97194e-14		-0.349367	0.329114	1.05137e-14		-0.349367	0.329114	3.11921e-12		-0.349367	0.329114	1.63762e-14
-0.349367	0.339241	3.81179e-14		-0.349367	0.339241	3.75425e-15		-0.349367	0.339241	1.77269e-12		-0.349367	0.339241	1.2431e-14
-0.349367	0.349367	2.07752e-14		-0.349367	0.349367	1.23862e-15		-0.349367	0.349367	1.00233e-12		-0.349367	0.349367	8.67374e-15
-0.349367	0.359494	1.10705e-14		-0.349367	0.359494	3.62767e-16		-0.349367	0.359494	5.52504e-13		-0.349367	0.359494	5.57405e-15
-0.349367	0.36962	5.61257e-15		-0.349367	0.36962	8.89986e-17		-0.349367	0.36962	2.88632e-13		-0.349367	0.36962	3.25416e-15
-0.349367	0.379747	2.5869e-15		-0.349367	0.379747	1.67297e-17		-0.349367	0.379747	1.3641e-13		-0.349367	0.379747	1.66356e-15
-0.349367	0.389873	9.81064e-16		-0.349367	0.389873	2.08652e-18		-0.349367	0.389873	5.2729e-14		-0.349367	0.389873	6.77588e-16
-0.349367	0.4	2.2045e-16		-0.349367	0.4	1.33918e-19		-0.349367	0.4	1.19919e-14		-0.349367	0.4	1.58802e-16
-0.339241	-0.4	3.29567e-12		-0.339241	-0.4	7.8088e-11		-0.339241	-0.4	6.45962e-12		-0.339241	-0.4	1.60367e-09
-0.339241	-0.389873	1.42675e-11		-0.339241	-0.389873	3.3585e-10		-0.339241	-0.389873	2.68272e-11		-0.339241	-0.389873	6.84751e-09
-0.339241	-0.379747	3.62092e-11		-0.339241	-0.379747	8.43459e-10		-0.339241	-0.379747	6.36011e-11		-0.339241	-0.379747	1.6998e-08
-0.339241	-0.36962	7.5017e-11		-0.339241	-0.36962	1.72328e-09		-0.339241	-0.36962	1.19982e-10		-0.339241	-0.36962	3.41937e-08
-0.339241	-0.359494	1.40073e-10		-0.339241	-0.359494	3.16402e-09		-0.339241	-0.359494	1.98973e-10		-0.339241	-0.359494	6.1608e-08
-0.339241	-0.349367	2.45683e-10		-0.339241	-0.349367	5.44382e-09		-0.339241	-0.349367	3.02314e-10		-0.339241	-0.349367	1.03725e-07
-0.339241	-0.339241	4.13079e-10		-0.339241	-0.339241	8.96086e-09		-0.339241	-0.339241	4.29062e-10		-0.339241	-0.339241	1.66683e-07
-0.339241	-0.329114	6.72768e-10		-0.339241	-0.329114	1.42649e-08		-0.339241	-0.329114	5.73575e-10		-0.339241	-0.329114	2.58533e-07
-0.339241	-0.318987	1.0667e-09		-0.339241	-0.318987	2.20775e-08		-0.339241	-0.318987	7.23004e-10		-0.339241	-0.318987	3.89201e-07
-0.339241	-0.308861	1.64967e-09		-0.339241	-0.308861	3.32897e-08		-0.339241	-0.308861	8.55297e-10		-0.339241	-0.308861	5.70003e-07
-0.339241	-0.298734	2.48985e-09		-0.339241	-0.298734	4.8938e-08		-0.339241	-0.298734	9.39574e-10		-0.339241	-0.298734	8.128e-07
-0.339241	-0.288608	3.66883e-09		-0.339241	-0.288608	7.01693e-08		-0.339241	-0.288608	9.40846e-10		-0.339241	-0.288608	1.12908e-06
-0.339241	-0.278481	5.282e-09		-0.339241	-0.278481	9.8214e-08		-0.339241	-0.278481	8.30497e-10		-0.339241	-0.278481	1.52926e-06
-0.339241	-0.268354	7.43972e-09		-0.339241	-0.268354	1.34374e-07		-0.339241	-0.268354	6.03186e-10		-0.339241	-0.268354	2.02241e-06
-0.339241	-0.258228	1.02694e-08		-0.339241	-0.258228	1.80025e-07		-0.339241	-0.258228	3.00674e-10		-0.339241	-0.258228	2.61621e-06
-0.339241	-0.248101	1.39172e-08		-0.339241	-0.248101	2.36615e-07		-0.339241	-0.248101	4.32361e-11		-0.339241	-0.248101	3.31693e-06
-0.339241	-0.237975	1.85479e-08		-0.339241	-0.237975	3.05621e-07		-0.339241	-0.237975	6.95198e-11		-0.339241	-0.237975	4.12886e-06
-0.339241	-0.227848	2.4339e-08		-0.339241	-0.227848	3.88426e-07		-0.339241	-0.227848	7.84745e-10		-0.339241	-0.227848	5.05292e-06
-0.339241	-0.217722	3.1468e-08		-0.339241	-0.217722	4.86108e-07		-0.339241	-0.217722	2.81414e-09		-0.339241	-0.217722	6.08431e-06
-0.339241	-0.207595	4.00951e-08		-0.339241	-0.207595	5.99194e-07		-0.339241	-0.207595	7.0538e-09		-0.339241	-0.207595	7.21052e-06
-0.339241	-0.197468	5.03507e-08		-0.339241	-0.197468	7.27535e-07		-0.339241	-0.197468	1.47088e-08		-0.339241	-0.197468	8.41118e-06
-0.339241	-0.187342	6.23342e-08		-0.339241	-0.187342	8.70384e-07		-0.339241	-0.187342	2.73122e-08		-0.339241	-0.187342	9.6607e-06
-0.339241	-0.177215	7.61188e-08		-0.339241	-0.177215	1.02657e-06		-0.339241	-0.177215	4.67227e-08		-0.339241	-0.177215	1.09315e-05
-0.339241	-0.167089	9.17384e-08		-0.339241	-0.167089	1.1944e-06		-0.339241	-0.167089	7.50839e-08		-0.339241	-0.167089	1.21946e-05
-0.339241	-0.156962	1.09134e-07		-0.339241	-0.156962	1.37114e-06		-0.339241	-0.156962	1.14702e-07		-0.339241	-0.156962	1.34146e-05
-0.339241	-0.146835	1.28063e-07		-0.339241	-0.146835	1.55209e-06		-0.339241	-0.146835	1.67783e-07		-0.339241	-0.146835	1.45441e-05
-0.339241	-0.136709	1.48031e-07		-0.339241	-0.136709	1.73012e-06		-0.339241	-0.136709	2.36023e-07		-0.339241	-0.136709	1.55217e-05
-0.339241	-0.126582	1.68279e-07		-0.339241	-0.126582	1.89601e-06		-0.339241	-0.126582	3.20156e-07		-0.339241	-0.126582	1.62789e-05
-0.339241	-0.116456	1.87862e-07		-0.339241	-0.116456	2.0398e-06		-0.339241	-0.116456	4.19596e-07		-0.339241	-0.116456	1.67536e-05
-0.339241	-0.106329	2.05771e-07		-0.339241	-0.106329	2.15223e-06		-0.339241	-0.106329	5.32261e-07		-0.339241	-0.106329	1.69022e-05
-0.339241	-0.0962025	2.21036e-07		-0.339241	-0.0962025	2.22597e-06		-0.339241	-0.0962025	6.54578e-07		-0.339241	-0.0962025	1.67062e-05
-0.339241	-0.0860759	2.32808e-07		-0.339241	-0.0860759	2.25617e-06		-0.339241	-0.0860759	7.81618e-07		-0.339241	-0.0860759	1.61726e-05
-0.339241	-0.0759494	2.40414e-07		-0.339241	-0.0759494	2.24077e-06		-0.339241	-0.0759494	9.07403e-07		-0.339241	-0.0759494	1.53314e-05
-0.339241	-0.0658228	2.43418e-07		-0.339241	-0.0658228	2.18064e-06		-0.339241	-0.0658228	1.02541e-06		-0.339241	-0.0658228	1.42319e-05
-0.339241	-0.0556962	2.41666e-07		-0.339241	-0.0556962	2.07947e-06		-0.339241	-0.0556962	1.12923e-06		-0.339241	-0.0556962	1.29373e-05
-0.339241	-0.0455696	2.35303e-07		-0.339241	-0.0455696	1.9434e-06		-0.339241	-0.0455696	1.21321e-06		-0.339241	-0.0455696	1.15179e-05
-0.339241	-0.035443	2.24754e-07		-0.339241	-0.035443	1.78032e-06		-0.339241	-0.035443	1.27307e-06		-0.339241	-0.035443	1.00446e-05
-0.339241	-0.0253165	2.1068e-07		-0.339241	-0.0253165	1.59914e-06		-0.339241	-0.0253165	1.30621e-06		-0.339241	-0.0253165	8.58252e-06
-0.339241	-0.0151899	1.93917e-07		-0.339241	-0.0151899	1.40897e-06		-0.339241	-0.0151899	1.31193e-06		-0.339241	-0.0151899	7.18693e-06
-0.339241	-0.00506329	1.75382e-07		-0.339241	-0.00506329	1.21833e-06		-0.339241	-0.00506329	1.29131e-06		-0.339241	-0.00506329	5.90024e-06
-0.339241	0.00506329	1.55963e-07		-0.339241	0.00506329	1.0344e-06		-0.339241	0.00506329	1.24679e-06		-0.339241	0.00506329	4.7503e-06
-0.339241	0.0151899	1.3643e-07		-0.339241	0.0151899	8.62535e-07		-0.339241	0.0151899	1.18151e-06		-0.339241	0.0151899	3.75067e-06
-0.339241	0.0253165	1.17391e-07		-0.339241	0.0253165	7.06216e-07		-0.339241	0.0253165	1.09895e-06		-0.339241	0.0253165	2.90299e-06
-0.339241	0.035443	9.93065e-08		-0.339241	0.035443	5.67392e-07		-0.339241	0.035443	1.00275e-06		-0.339241	0.035443	2.20059e-06
-0.339241	0.0455696	8.25254e-08		-0.339241	0.0455696	4.46886e-07		-0.339241	0.0455696	8.96871e-07		-0.339241	0.0455696	1.63176e-06
-0.339241	0.0556962	6.73106e-08		-0.339241	0.0556962	3.44688e-07		-0.339241	0.0556962	7.856e-07		-0.339241	0.0556962	1.18202e-06
-0.339241	0.0658228	5.38397e-08		-0.339241	0.0658228	2.60101e-07		-0.339241	0.0658228	6.73354e-07		-0.339241	0.0658228	8.35344e-07
-0.339241	0.0759494	4.2198e-08		-0.339241	0.0759494	1.91831e-07		-0.339241	0.0759494	5.64293e-07		-0.339241	0.0759494	5.75173e-07
-0.339241	0.0860759	3.23793e-08		-0.339241	0.0860759	1.38135e-07		-0.339241	0.0860759	4.61958e-07		-0.339241	0.0860759	3.85284e-07
-0.339241	0.0962025	2.42997e-08		-0.339241	0.0962025	9.70029e-08		-0.339241	0.0962025	3.69077e-07		-0.339241	0.0962025	2.50663e-07
-0.339241	0.106329	1.78184e-08		-0.339241	0.106329	6.63518e-08		-0.339241	0.106329	2.87503e-07		-0.339241	0.106329	1.58108e-07
-0.339241	0.116456	1.27567e-08		-0.339241	0.116456	4.41647e-08		-0.339241	0.116456	2.18216e-07		-0.339241	0.116456	9.65241e-08
-0.339241	0.126582	8.91416e-09		-0.339241	0.126582	2.85898e-08		-0.339241	0.126582	1.61354e-07		-0.339241	0.126582	5.69534e-08
-0.339241	0.136709	6.08254e-09		-0.339241	0.136709	1.80019e-08		-0.339241	0.136709	1.16304e-07		-0.339241	0.136709	3.24491e-08
-0.339241	0.146835	4.0584e-09		-0.339241	0.146835	1.10367e-08		-0.339241	0.146835	8.18503e-08		-0.339241	0.146835	1.78465e-08
-0.339241	0.156962	2.65412e-09		-0.339241	0.156962	6.60138e-09		-0.339241	0.156962	5.63867e-08		-0.339241	0.156962	9.4774e-09
-0.339241	0.167089	1.70623e-09		-0.339241	0.167089	3.86171e-09		-0.339241	0.167089	3.81394e-08		-0.339241	0.167089	4.86137e-09
-0.339241	0.177215	1.0807e-09		-0.339241	0.177215	2.21369e-09		-0.339241	0.177215	2.53874e-08		-0.339241	0.177215	2.40674e-09
-0.339241	0.187342	6.74725e-10		-0.339241	0.187342	1.24376e-09		-0.339241	0.187342	1.66375e-08		-0.339241	0.187342	1.14627e-09
-0.339241	0.197468	4.14547e-10		-0.339241	0.197468	6.8358e-10		-0.339241	0.197468	1.0715e-08		-0.339241	0.197468	5.21733e-10
-0.339241	0.207595	2.49863e-10		-0.339241	0.207595	3.66256e-10		-0.339241	0.207595	6.75998e-09		-0.339241	0.207595	2.24623e-10
-0.339241	0.217722	1.47282e-10		-0.339241	0.217722	1.90593e-10		-0.339241	0.217722	4.16462e-09		-0.339241	0.217722	9.01768e-11
-0.339241	0.227848	8.47276e-11		-0.339241	0.227848	9.60447e-11		-0.339241	0.227848	2.50044e-09		-0.339241	0.227848	3.30737e-11
-0.339241	0.237975	4.75433e-11		-0.339241	0.237975	4.67834e-11		-0.339241	0.237975	1.46246e-09		-0.339241	0.237975	1.07196e-11
-0.339241	0.248101	2.60409e-11		-0.339241	0.248101	2.20062e-11		-0.339241	0.248101	8.34e-10		-0.339241	0.248101	2.8767e-12
-0.339241	0.258228	1.3945e-11		-0.339241	0.258228	9.9902e-12		-0.339241	0.258228	4.64572e-10		-0.339241	0.258228	5.41813e-13
-0.339241	0.268354	7.32037e-12		-0.339241	0.268354	4.37562e-12		-0.339241	0.268354	2.53521e-10		-0.339241	0.268354	3.46369e-14
-0.339241	0.278481	3.78476e-12		-0.339241	0.278481	1.85015e-12		-0.339241	0.278481	1.36221e-10		-0.339241	0.278481	1.05988e-14
-0.339241	0.288608	1.9426e-12		-0.339241	0.288608	7.56989e-13		-0.339241	0.288608	7.267e-11		-0.339241	0.288608	5.49916e-14
-0.339241	0.298734	1.00065e-12		-0.339241	0.298734	3.00764e-13		-0.339241	0.298734	3.89228e-11		-0.339241	0.298734	7.68812e-14
-0.339241	0.308861	5.22724e-13		-0.339241	0.308861	1.16204e-13		-0.339241	0.308861	2.11531e-11		-0.339241	0.308861	7.51702e-14
-0.339241	0.318987	2.78388e-13		-0.339241	0.318987	4.34097e-14		-0.339241	0.318987	1.17236e-11		-0.339241	0.318987	6.23824e-14
-0.339241	0.329114	1.50816e-13		-0.339241	0.329114	1.5422e-14		-0.339241	0.329114	6.60774e-12		-0.339241	0.329114	4.7048e-14
-0.339241	0.339241	8.2373e-14		-0.339241	0.339241	5.05675e-15		-0.339241	0.339241	3.7509e-12		-0.339241	0.339241	3.30867e-14
-0.339241	0.349367	4.47274e-14		-0.339241	0.349367	1.45634e-15		-0.339241	0.349367	2.11267e-12		-0.339241	0.349367	2.18313e-14
-0.339241	0.359494	2.36938e-14		-0.339241	0.359494	3.37271e-16		-0.339241	0.359494	1.15761e-12		-0.339241	0.359494	1.34382e-14
-0.339241	0.36962	1.19255e-14		-0.339241	0.36962	5.16372e-17		-0.339241	0.36962	6.00374e-13		-0.339241	0.36962	7.58299e-15
-0.339241	0.379747	5.45453e-15		-0.339241	0.379747	2.50541e-18		-0.339241	0.379747	2.81588e-13		-0.339241	0.379747	3.77443e-15
-0.339241	0.389873	2.05392e-15		-0.339241	0.389873	3.0348e-19		-0.339241	0.389873	1.08087e-13		-0.339241	0.389873	1.50708e-15
-0.339241	0.4	4.59023e-16		-0.339241	0.4	5.07688e-19		-0.339241	0.4	2.44504e-14		-0.339241	0.4	3.48693e-16
-0.329114	-0.4	5.36752e-12		-0.329114	-0.4	1.24331e-10		-0.329114	-0.4	1.13811e-11		-0.329114	-0.4	2.48511e-09
-0.329114	-0.389873	2.32392e-11		-0.329114	-0.389873	5.34725e-10		-0.329114	-0.389873	4.73518e-11		-0.329114	-0.389873	1.06094e-08
-0.329114	-0.379747	5.90031e-11		-0.329114	-0.379747	1.3432e-09		-0.329114	-0.379747	1.12634e-10		-0.329114	-0.379747	2.63355e-08
-0.329114	-0.36962	1.22313e-10		-0.329114	-0.36962	2.7452e-09		-0.329114	-0.36962	2.13503e-10		-0.329114	-0.36962	5.29772e-08
-0.329114	-0.359494	2.28481e-10		-0.329114	-0.359494	5.04074e-09		-0.329114	-0.359494	3.56222e-10		-0.329114	-0.359494	9.54198e-08
-0.329114	-0.349367	4.007e-10		-0.329114	-0.349367	8.66836e-09		-0.329114	-0.349367	5.45138e-10		-0.329114	-0.349367	1.60493e-07
-0.329114	-0.339241	6.73199e-10		-0.329114	-0.339241	1.42514e-08		-0.329114	-0.339241	7.80274e-10		-0.329114	-0.339241	2.5745e-07
-0.329114	-0.329114	1.09513e-09		-0.329114	-0.329114	2.26491e-08		-0.329114	-0.329114	1.05405e-09		-0.329114	-0.329114	3.984e-07
-0.329114	-0.318987	1.73455e-09		-0.329114	-0.318987	3.49976e-08		-0.329114	-0.318987	1.34708e-09		-0.329114	-0.318987	5.98386e-07
-0.329114	-0.308861	2.68152e-09		-0.329114	-0.308861	5.27212e-08		-0.329114	-0.308861	1.62417e-09		-0.329114	-0.308861	8.74878e-07
-0.329114	-0.298734	4.05002e-09		-0.329114	-0.298734	7.75107e-08		-0.329114	-0.298734	1.83326e-09		-0.329114	-0.298734	1.24668e-06
-0.329114	-0.288608	5.97895e-09		-0.329114	-0.288608	1.1128e-07		-0.329114	-0.288608	1.91048e-09		-0.329114	-0.288608	1.73261e-06
-0.329114	-0.278481	8.63335e-09		-0.329114	-0.278481	1.56125e-07		-0.329114	-0.278481	1.79437e-09		-0.329114	-0.278481	2.3504e-06
-0.329114	-0.268354	1.22064e-08		-0.329114	-0.268354	2.14298e-07		-0.329114	-0.268354	1.4508e-09		-0.329114	-0.268354	3.11599e-06
-0.329114	-0.258228	1.69224e-08		-0.329114	-0.258228	2.88195e-07		-0.329114	-0.258228	9.10051e-10		-0.329114	-0.258228	4.04316e-06
-0.329114	-0.248101	2.3038e-08		-0.329114	-0.248101	3.80316e-07		-0.329114	-0.248101	3.17621e-10		-0.329114	-0.248101	5.14296e-06
-0.329114	-0.237975	3.08403e-08		-0.329114	-0.237975	4.93167e-07		-0.329114	-0.237975	6.25822e-14		-0.329114	-0.237975	6.42246e-06
-0.329114	-0.227848	4.06354e-08		-0.329114	-0.227848	6.29038e-07		-0.329114	-0.227848	5.45999e-10		-0.329114	-0.227848	7.88234e-06
-0.329114	-0.217722	5.27276e-08		-0.329114	-0.217722	7.89668e-07		-0.329114	-0.217722	2.89747e-09		-0.329114	-0.217722	9.51362e-06
-0.329114	-0.207595	6.73929e-08		-0.329114	-0.207595	9.75888e-07		-0.329114	-0.207595	8.4398e-09		-0.329114	-0.207595	1.1295e-05
-0.329114	-0.197468	8.48605e-08		-0.329114	-0.197468	1.18746e-06		-0.329114	-0.197468	1.9074e-08		-0.329114	-0.197468	1.31935e-05
-0.329114	-0.187342	1.05312e-07		-0.329114	-0.187342	1.42319e-06		-0.329114	-0.187342	3.72597e-08		-0.329114	-0.187342	1.5168e-05
-0.329114	-0.177215	1.28887e-07		-0.329114	-0.177215	1.68124e-06		-0.329114	-0.177215	6.60229e-08		-0.329114	-0.177215	1.71751e-05
-0.329114	-0.167089	1.55662e-07		-0.329114	-0.167089	1.95891e-06		-0.329114	-0.167089	1.08903e-07		-0.329114	-0.167089	1.91684e-05
-0.329114	-0.156962	1.85554e-07		-0.329114	-0.156962	2.25174e-06		-0.329114	-0.156962	1.69767e-07		-0.329114	-0.156962	2.10924e-05
-0.329114	-0.146835	2.1817e-07		-0.329114	-0.146835	2.552e-06		-0.329114	-0.146835	2.52399e-07		-0.329114	-0.146835	2.28715e-05
-0.329114	-0.136709	2.52666e-07		-0.329114	-0.136709	2.84783e-06		-0.329114	-0.136709	3.59835e-07		-0.329114	-0.136709	2.44074e-05
-0.329114	-0.126582	2.87743e-07		-0.329114	-0.126582	3.12385e-06		-0.329114	-0.126582	4.93604e-07		-0.329114	-0.126582	2.55908e-05
-0.329114	-0.116456	3.21774e-07		-0.329114	-0.116456	3.36338e-06		-0.329114	-0.116456	6.53118e-07		-0.329114	-0.116456	2.63232e-05
-0.329114	-0.106329	3.5303e-07		-0.329114	-0.106329	3.55119e-06		-0.329114	-0.106329	8.35386e-07		-0.329114	-0.106329	2.65376e-05
-0.329114	-0.0962025	3.79891e-07		-0.329114	-0.0962025	3.67559e-06		-0.329114	-0.0962025	1.03506e-06		-0.329114	-0.0962025	2.62103e-05
-0.329114	-0.0860759	4.0097e-07		-0.329114	-0.0860759	3.72936e-06		-0.329114	-0.0860759	1.24466e-06		-0.329114	-0.0860759	2.536e-05
-0.329114	-0.0759494	4.15173e-07		-0.329114	-0.0759494	3.70974e-06		-0.329114	-0.0759494	1.45501e-06		-0.329114	-0.0759494	2.40399e-05
-0.329114	-0.0658228	4.21731e-07		-0.329114	-0.0658228	3.61799e-06		-0.329114	-0.0658228	1.6557e-06		-0.329114	-0.0658228	2.23275e-05
-0.329114	-0.0556962	4.20231e-07		-0.329114	-0.0556962	3.45905e-06		-0.329114	-0.0556962	1.83588e-06		-0.329114	-0.0556962	2.03157e-05
-0.329114	-0.0455696	4.10673e-07		-0.329114	-0.0455696	3.24119e-06		-0.329114	-0.0455696	1.98524e-06		-0.329114	-0.0455696	1.81052e-05
-0.329114	-0.035443	3.93544e-07		-0.329114	-0.035443	2.97584e-06		-0.329114	-0.035443	2.09518e-06		-0.329114	-0.035443	1.57994e-05
-0.329114	-0.0253165	3.69838e-07		-0.329114	-0.0253165	2.67699e-06		-0.329114	-0.0253165	2.16001e-06		-0.329114	-0.0253165	1.34984e-05
-0.329114	-0.0151899	3.40995e-07		-0.329114	-0.0151899	2.36011e-06		-0.329114	-0.0151899	2.17772e-06		-0.329114	-0.0151899	1.1292e-05
-0.329114	-0.00506329	3.08707e-07		-0.329114	-0.00506329	2.04041e-06		-0.329114	-0.00506329	2.14993e-06		-0.329114	-0.00506329	9.25268e-06
-0.329114	0.00506329	2.74668e-07		-0.329114	0.00506329	1.73103e-06		-0.329114	0.00506329	2.08097e-06		-0.329114	0.00506329	7.42967e-06
-0.329114	0.0151899	2.40349e-07		-0.329114	0.0151899	1.44181e-06		-0.329114	0.0151899	1.97654e-06		-0.329114	0.0151899	5.84762e-06
-0.329114	0.0253165	2.06897e-07		-0.329114	0.0253165	1.1791e-06		-0.329114	0.0253165	1.8428e-06		-0.329114	0.0253165	4.51023e-06
-0.329114	0.035443	1.7515e-07		-0.329114	0.035443	9.46282e-07		-0.329114	0.035443	1.68597e-06		-0.329114	0.035443	3.40641e-06
-0.329114	0.0455696	1.45717e-07		-0.329114	0.0455696	7.44628e-07		-0.329114	0.0455696	1.51253e-06		-0.329114	0.0455696	2.51628e-06
-0.329114	0.0556962	1.19036e-07		-0.329114	0.0556962	5.73924e-07		-0.329114	0.0556962	1.32941e-06		-0.329114	0.0556962	1.81544e-06
-0.329114	0.0658228	9.53981e-08		-0.329114	0.0658228	4.32825e-07		-0.329114	0.0658228	1.14375e-06		-0.329114	0.0658228	1.27744e-06
-0.329114	0.0759494	7.49461e-08		-0.329114	0.0759494	3.1907e-07		-0.329114	0.0759494	9.62437e-07		-0.329114	0.0759494	8.75397e-07
-0.329114	0.0860759	5.76729e-08		-0.329114	0.0860759	2.29697e-07		-0.329114	0.0860759	7.91488e-07		-0.329114	0.0860759	5.83354e-07
-0.329114	0.0962025	4.34385e-08		-0.329114	0.0962025	1.61326e-07		-0.329114	0.0962025	6.35654e-07		-0.329114	0.0962025	3.77428e-07
-0.329114	0.106329	3.19988e-08		-0.329114	0.106329	1.10437e-07		-0.329114	0.106329	4.98187e-07		-0.329114	0.106329	2.36693e-07
-0.329114	0.116456	2.30392e-08		-0.329114	0.116456	7.36216e-08		-0.329114	0.116456	3.80808e-07		-0.329114	0.116456	1.43626e-07
-0.329114	0.126582	1.62063e-08		-0.329114	0.126582	4.77624e-08		-0.329114	0.126582	2.8381e-07		-0.329114	0.126582	8.41867e-08
-0.329114	0.136709	1.1138e-08		-0.329114	0.136709	3.01472e-08		-0.329114	0.136709	2.06276e-07		-0.329114	0.136709	4.75935e-08
-0.329114	0.146835	7.4852e-09		-0.329114	0.146835	1.85227e-08		-0.329114	0.146835	1.46364e-07		-0.329114	0.146835	2.59205e-08
-0.329114	0.156962	4.92832e-09		-0.329114	0.156962	1.10942e-08		-0.329114	0.156962	1.01602e-07		-0.329114	0.156962	1.35901e-08
-0.329114	0.167089	3.18749e-09		-0.329114	0.167089	6.49188e-09		-0.329114	0.167089	6.91949e-08		-0.329114	0.167089	6.85476e-09
-0.329114	0.177215	2.03002e-09		-0.329114	0.177215	3.71866e-09		-0.329114	0.177215	4.63477e-08		-0.329114	0.177215	3.32009e-09
-0.329114	0.187342	1.27421e-09		-0.329114	0.187342	2.08622e-09		-0.329114	0.187342	3.05581e-08		-0.329114	0.187342	1.53701e-09
-0.329114	0.197468	7.87321e-10		-0.329114	0.197468	1.14447e-09		-0.329114	0.197468	1.98064e-08		-0.329114	0.197468	6.74047e-10
-0.329114	0.207595	4.77619e-10		-0.329114	0.207595	6.12016e-10		-0.329114	0.207595	1.25855e-08		-0.329114	0.207595	2.76029e-10
-0.329114	0.217722	2.83663e-10		-0.329114	0.217722	3.17898e-10		-0.329114	0.217722	7.81772e-09		-0.329114	0.217722	1.03243e-10
-0.329114	0.227848	1.64625e-10		-0.329114	0.227848	1.59917e-10		-0.329114	0.227848	4.7385e-09		-0.329114	0.227848	3.40014e-11
-0.329114	0.237975	9.33121e-11		-0.329114	0.237975	7.77522e-11		-0.329114	0.237975	2.80142e-09		-0.329114	0.237975	9.17391e-12
-0.329114	0.248101	5.16891e-11		-0.329114	0.248101	3.64886e-11		-0.329114	0.248101	1.61672e-09		-0.329114	0.248101	1.6811e-12
-0.329114	0.258228	2.80205e-11		-0.329114	0.258228	1.65082e-11		-0.329114	0.258228	9.12204e-10		-0.329114	0.258228	8.36356e-14
-0.329114	0.268354	1.48985e-11		-0.329114	0.268354	7.19106e-12		-0.329114	0.268354	5.04471e-10		-0.329114	0.268354	6.06218e-14
-0.329114	0.278481	7.80097e-12		-0.329114	0.278481	3.01348e-12		-0.329114	0.278481	2.74631e-10		-0.329114	0.278481	2.39324e-13
-0.329114	0.288608	4.05029e-12		-0.329114	0.288608	1.215e-12		-0.329114	0.288608	1.48246e-10		-0.329114	0.288608	3.16735e-13
-0.329114	0.298734	2.1053e-12		-0.329114	0.298734	4.7147e-13		-0.329114	0.298734	8.01351e-11		-0.329114	0.298734	2.99606e-13
-0.329114	0.308861	1.10593e-12		-0.329114	0.308861	1.7555e-13		-0.329114	0.308861	4.37942e-11		-0.329114	0.308861	2.41801e-13
-0.329114	0.318987	5.90057e-13		-0.329114	0.318987	6.19611e-14		-0.329114	0.318987	2.43133e-11		-0.329114	0.318987	1.78507e-13
-0.329114	0.329114	3.19128e-13		-0.329114	0.329114	2.01573e-14		-0.329114	0.329114	1.36784e-11		-0.329114	0.329114	1.24178e-13
-0.329114	0.339241	1.73499e-13		-0.329114	0.339241	5.72381e-15		-0.329114	0.339241	7.72739e-12		-0.329114	0.339241	8.22084e-14
-0.329114	0.349367	9.35563e-14		-0.329114	0.349367	1.26746e-15		-0.329114	0.349367	4.32172e-12		-0.329114	0.349367	5.17206e-14
-0.329114	0.359494	4.91409e-14		-0.329114	0.359494	1.59529e-16		-0.329114	0.359494	2.34785e-12		-0.329114	0.359494	3.06289e-14
-0.329114	0.36962	2.45076e-14		-0.329114	0.36962	5.54894e-19		-0.329114	0.36962	1.20657e-12		-0.329114	0.36962	1.67457e-14
-0.329114	0.379747	1.11099e-14		-0.329114	0.379747	1.66864e-17		-0.329114	0.379747	5.60937e-13		-0.329114	0.379747	8.12717e-15
-0.329114	0.389873	4.15154e-15		-0.329114	0.389873	2.14349e-17		-0.329114	0.389873	2.13694e-13		-0.329114	0.389873	3.18423e-15
-0.329114	0.4	9.2275e-16		-0.329114	0.4	7.9358e-18		-0.329114	0.4	4.8081e-14		-0.329114	0.4	7.27872e-16
-0.318987	-0.4	8.53433e-12		-0.318987	-0.4	1.93025e-10		-0.318987	-0.4	1.95666e-11		-0.318987	-0.4	3.74899e-09
-0.318987	-0.389873	3.69363e-11		-0.318987	-0.389873	8.29733e-10		-0.318987	-0.389873	8.15122e-11		-0.318987	-0.389873	1.5994e-08
-0.318987	-0.379747	9.37676e-11		-0.318987	-0.379747	2.0835e-09		-0.318987	-0.379747	1.94408e-10		-0.318987	-0.379747	3.96762e-08
-0.318987	-0.36962	1.94404e-10		-0.318987	-0.36962	4.2574e-09		-0.318987	-0.36962	3.7004e-10		-0.318987	-0.36962	7.97682e-08
-0.318987	-0.359494	3.63176e-10		-0.318987	-0.359494	7.81511e-09		-0.318987	-0.359494	6.20776e-10		-0.318987	-0.359494	1.43564e-07
-0.318987	-0.349367	6.36732e-10		-0.318987	-0.349367	1.34294e-08		-0.318987	-0.349367	9.56291e-10		-0.318987	-0.349367	2.41159e-07
-0.318987	-0.339241	1.06887e-09		-0.318987	-0.339241	2.20497e-08		-0.318987	-0.339241	1.37957e-09		-0.318987	-0.339241	3.86094e-07
-0.318987	-0.329114	1.73677e-09		-0.318987	-0.329114	3.49828e-08		-0.318987	-0.329114	1.88176e-09		-0.318987	-0.329114	5.96032e-07
-0.318987	-0.318987	2.74802e-09		-0.318987	-0.318987	5.39684e-08		-0.318987	-0.318987	2.43549e-09		-0.318987	-0.318987	8.93088e-07
-0.318987	-0.308861	4.24693e-09		-0.318987	-0.308861	8.12225e-08		-0.318987	-0.308861	2.98762e-09		-0.318987	-0.308861	1.30344e-06
-0.318987	-0.298734	6.4194e-09		-0.318987	-0.298734	1.19431e-07		-0.318987	-0.298734	3.45488e-09		-0.318987	-0.298734	1.85607e-06
-0.318987	-0.288608	9.49616e-09		-0.318987	-0.288608	1.71705e-07		-0.318987	-0.288608	3.72757e-09		-0.318987	-0.288608	2.58095e-06
-0.318987	-0.278481	1.37557e-08		-0.318987	-0.278481	2.41519e-07		-0.318987	-0.278481	3.68666e-09		-0.318987	-0.278481	3.50725e-06
-0.318987	-0.268354	1.95275e-08		-0.318987	-0.268354	3.3266e-07		-0.318987	-0.268354	3.23839e-09		-0.318987	-0.268354	4.66194e-06
-0.318987	-0.258228	2.71961e-08		-0.318987	-0.258228	4.49173e-07		-0.318987	-0.258228	2.36964e-09		-0.318987	-0.258228	6.06865e-06
-0.318987	-0.248101	3.72016e-08		-0.318987	-0.248101	5.95266e-07		-0.318987	-0.248101	1.22688e-09		-0.318987	-0.248101	7.74618e-06
-0.318987	-0.237975	5.0033e-08		-0.318987	-0.237975	7.75097e-07		-0.318987	-0.237975	2.2181e-10		-0.318987	-0.237975	9.70602e-06
-0.318987	-0.227848	6.62082e-08		-0.318987	-0.227848	9.92391e-07		-0.318987	-0.227848	1.63902e-10		-0.318987	-0.227848	1.19483e-05
-0.318987	-0.217722	8.62393e-08		-0.318987	-0.217722	1.24991e-06		-0.318987	-0.217722	2.41286e-09		-0.318987	-0.217722	1.44573e-05
-0.318987	-0.207595	1.10592e-07		-0.318987	-0.207595	1.54893e-06		-0.318987	-0.207595	9.03318e-09		-0.318987	-0.207595	1.71978e-05
-0.318987	-0.197468	1.39657e-07		-0.318987	-0.197468	1.88904e-06		-0.318987	-0.197468	2.29254e-08		-0.318987	-0.197468	2.01168e-05
-0.318987	-0.187342	1.7375e-07		-0.318987	-0.187342	2.26832e-06		-0.318987	-0.187342	4.79127e-08		-0.318987	-0.187342	2.31498e-05
-0.318987	-0.177215	2.1312e-07		-0.318987	-0.177215	2.68377e-06		-0.318987	-0.177215	8.87695e-08		-0.318987	-0.177215	2.6228e-05
-0.318987	-0.167089	2.57909e-07		-0.318987	-0.167089	3.13102e-06		-0.318987	-0.167089	1.51155e-07		-0.318987	-0.167089	2.92789e-05
-0.318987	-0.156962	3.07999e-07		-0.318987	-0.156962	3.60286e-06		-0.318987	-0.156962	2.41345e-07		-0.318987	-0.156962	3.22156e-05
-0.318987	-0.146835	3.62755e-07		-0.318987	-0.146835	4.0869e-06		-0.318987	-0.146835	3.65613e-07		-0.318987	-0.146835	3.49217e-05
-0.318987	-0.136709	4.20799e-07		-0.318987	-0.136709	4.5641e-06		-0.318987	-0.136709	5.29211e-07		-0.318987	-0.136709	3.72471e-05
-0.318987	-0.126582	4.79987e-07		-0.318987	-0.126582	5.00983e-06		-0.318987	-0.126582	7.35155e-07		-0.318987	-0.126582	3.90258e-05
-0.318987	-0.116456	5.37636e-07		-0.318987	-0.116456	5.39747e-06		-0.318987	-0.116456	9.83235e-07		-0.318987	-0.116456	4.01098e-05
-0.318987	-0.106329	5.90911e-07		-0.318987	-0.106329	5.70301e-06		-0.318987	-0.106329	1.26954e-06		-0.318987	-0.106329	4.0403e-05
-0.318987	-0.0962025	6.37191e-07		-0.318987	-0.0962025	5.90853e-06		-0.318987	-0.0962025	1.58653e-06		-0.318987	-0.0962025	3.98777e-05
-0.318987	-0.0860759	6.74265e-07		-0.318987	-0.0860759	6.00346e-06		-0.318987	-0.0860759	1.92338e-06		-0.318987	-0.0860759	3.85723e-05
-0.318987	-0.0759494	7.00363e-07		-0.318987	-0.0759494	5.98388e-06		-0.318987	-0.0759494	2.2664e-06		-0.318987	-0.0759494	3.65734e-05
-0.318987	-0.0658228	7.14091e-07		-0.318987	-0.0658228	5.85101e-06		-0.318987	-0.0658228	2.5994e-06		-0.318987	-0.0658228	3.39956e-05
-0.318987	-0.0556962	7.14436e-07		-0.318987	-0.0556962	5.6103e-06		-0.318987	-0.0556962	2.90433e-06		-0.318987	-0.0556962	3.09677e-05
-0.318987	-0.0455696	7.00934e-07		-0.318987	-0.0455696	5.27178e-06		-0.318987	-0.0455696	3.16276e-06		-0.318987	-0.0455696	2.76275e-05
-0.318987	-0.035443	6.73958e-07		-0.318987	-0.035443	4.85111e-06		-0.318987	-0.035443	3.35831e-06		-0.318987	-0.035443	2.41212e-05
-0.318987	-0.0253165	6.34947e-07		-0.318987	-0.0253165	4.36991e-06		-0.318987	-0.0253165	3.47948e-06		-0.318987	-0.0253165	2.05997e-05
-0.318987	-0.0151899	5.86351e-07		-0.318987	-0.0151899	3.85411e-06		-0.318987	-0.0151899	3.52162e-06		-0.318987	-0.0151899	1.72073e-05
-0.318987	-0.00506329	5.31253e-07		-0.318987	-0.00506329	3.33034e-06		-0.318987	-0.00506329	3.48709e-06		-0.318987	-0.00506329	1.40648e-05
-0.318987	0.00506329	4.72804e-07		-0.318987	0.00506329	2.82207e-06		-0.318987	0.00506329	3.38339e-06		-0.318987	0.00506329	1.12561e-05
-0.318987	0.0151899	4.13749e-07		-0.318987	0.0151899	2.34689e-06		-0.318987	0.0151899	3.22058e-06		-0.318987	0.0151899	8.82422e-06
-0.318987	0.0253165	3.56194e-07		-0.318987	0.0253165	1.91596e-06		-0.318987	0.0253165	3.00926e-06		-0.318987	0.0253165	6.77615e-06
-0.318987	0.035443	3.01645e-07		-0.318987	0.035443	1.53505e-06		-0.318987	0.035443	2.75988e-06		-0.318987	0.035443	5.09373e-06
-0.318987	0.0455696	2.51146e-07		-0.318987	0.0455696	1.2061e-06		-0.318987	0.0455696	2.48297e-06		-0.318987	0.0455696	3.74414e-06
-0.318987	0.0556962	2.05421e-07		-0.318987	0.0556962	9.28417e-07		-0.318987	0.0556962	2.18956e-06		-0.318987	0.0556962	2.68739e-06
-0.318987	0.0658228	1.64935e-07		-0.318987	0.0658228	6.99478e-07		-0.318987	0.0658228	1.891e-06		-0.318987	0.0658228	1.88074e-06
-0.318987	0.0759494	1.29904e-07		-0.318987	0.0759494	5.1532e-07		-0.318987	0.0759494	1.5983e-06		-0.318987	0.0759494	1.28146e-06
-0.318987	0.0860759	1.00301e-07		-0.318987	0.0860759	3.70931e-07		-0.318987	0.0860759	1.32126e-06		-0.318987	0.0860759	8.48826e-07
-0.318987	0.0962025	7.58796e-08		-0.318987	0.0962025	2.60673e-07		-0.318987	0.0962025	1.06769e-06		-0.318987	0.0962025	5.45782e-07
-0.318987	0.106329	5.62154e-08		-0.318987	0.106329	1.78717e-07		-0.318987	0.106329	8.42959e-07		-0.318987	0.106329	3.40102e-07
-0.318987	0.116456	4.07613e-08		-0.318987	0.116456	1.19445e-07		-0.318987	0.116456	6.49907e-07		-0.318987	0.116456	2.05022e-07
-0.318987	0.126582	2.89093e-08		-0.318987	0.126582	7.77562e-08		-0.318987	0.126582	4.89054e-07		-0.318987	0.126582	1.19312e-07
-0.318987	0.136709	2.00464e-08		-0.318987	0.136709	4.92674e-08		-0.318987	0.136709	3.59092e-07		-0.318987	0.136709	6.68734e-08
-0.318987	0.146835	1.35933e-08		-0.318987	0.146835	3.03781e-08		-0.318987	0.146835	2.57377e-07		-0.318987	0.146835	3.60158e-08
-0.318987	0.156962	9.02496e-09		-0.318987	0.156962	1.82418e-08		-0.318987	0.156962	1.80338e-07		-0.318987	0.156962	1.85977e-08
-0.318987	0.167089	5.87997e-09		-0.318987	0.167089	1.0686e-08		-0.318987	0.167089	1.23828e-07		-0.318987	0.167089	9.18622e-09
-0.318987	0.177215	3.76858e-09		-0.318987	0.177215	6.11821e-09		-0.318987	0.177215	8.35353e-08		-0.318987	0.177215	4.32408e-09
-0.318987	0.187342	2.37925e-09		-0.318987	0.187342	3.42645e-09		-0.318987	0.187342	5.54396e-08		-0.318987	0.187342	1.92568e-09
-0.318987	0.197468	1.47887e-09		-0.318987	0.197468	1.87507e-09		-0.318987	0.197468	3.61742e-08		-0.318987	0.197468	8.0064e-10
-0.318987	0.207595	9.03143e-10		-0.318987	0.207595	9.99942e-10		-0.318987	0.207595	2.31569e-08		-0.318987	0.207595	3.03782e-10
-0.318987	0.217722	5.40582e-10		-0.318987	0.217722	5.17935e-10		-0.318987	0.217722	1.45074e-08		-0.318987	0.217722	1.01052e-10
-0.318987	0.227848	3.1659e-10		-0.318987	0.227848	2.59783e-10		-0.318987	0.227848	8.87987e-09		-0.318987	0.227848	2.71699e-11
-0.318987	0.237975	1.81313e-10		-0.318987	0.237975	1.25886e-10		-0.318987	0.237975	5.3081e-09		-0.318987	0.237975	4.73586e-12
-0.318987	0.248101	1.0159e-10		-0.318987	0.248101	5.88217e-11		-0.318987	0.248101	3.10061e-09		-0.318987	0.248101	1.48106e-13
-0.318987	0.258228	5.57475e-11		-0.318987	0.258228	2.64475e-11		-0.318987	0.258228	1.77204e-09		-0.318987	0.258228	3.35018e-13
-0.318987	0.268354	3.00132e-11		-0.318987	0.268354	1.14131e-11		-0.318987	0.268354	9.92836e-10		-0.318987	0.268354	1.03467e-12
-0.318987	0.278481	1.59043e-11		-0.318987	0.278481	4.71357e-12		-0.318987	0.278481	5.47243e-10		-0.318987	0.278481	1.30509e-12
-0.318987	0.288608	8.34238e-12		-0.318987	0.288608	1.85735e-12		-0.318987	0.288608	2.98526e-10		-0.318987	0.288608	1.20491e-12
-0.318987	0.298734	4.36692e-12		-0.318987	0.298734	6.95175e-13		-0.318987	0.298734	1.62532e-10		-0.318987	0.298734	9.50113e-13
-0.318987	0.308861	2.30056e-12		-0.318987	0.308861	2.4464e-13		-0.318987	0.308861	8.90764e-11		-0.318987	0.308861	6.8449e-13
-0.318987	0.318987	1.22577e-12		-0.318987	0.318987	7.89909e-14		-0.318987	0.318987	4.93783e-11		-0.318987	0.318987	4.66182e-13
-0.318987	0.329114	6.59696e-13		-0.318987	0.329114	2.21622e-14		-0.318987	0.329114	2.76375e-11		-0.318987	0.329114	3.04774e-13
-0.318987	0.339241	3.55917e-13		-0.318987	0.339241	4.75875e-15		-0.318987	0.339241	1.54911e-11		-0.318987	0.339241	1.91862e-13
-0.318987	0.349367	1.90095e-13		-0.318987	0.349367	5.17019e-16		-0.318987	0.349367	8.57998e-12		-0.318987	0.349367	1.15733e-13
-0.318987	0.359494	9.87967e-14		-0.318987	0.359494	3.41734e-18		-0.318987	0.359494	4.61182e-12		-0.318987	0.359494	6.61395e-14
-0.318987	0.36962	4.87495e-14		-0.318987	0.36962	1.59126e-16		-0.318987	0.36962	2.34496e-12		-0.318987	0.36962	3.50963e-14
-0.318987	0.379747	2.18853e-14		-0.318987	0.379747	2.19178e-16		-0.318987	0.379747	1.07972e-12		-0.318987	0.379747	1.6627e-14
-0.318987	0.389873	8.1141e-15		-0.318987	0.389873	1.43345e-16		-0.318987	0.389873	4.08164e-13		-0.318987	0.389873	6.39823e-15
-0.318987	0.4	1.79421e-15		-0.318987	0.4	4.23998e-17		-0.318987	0.4	9.13727e-14		-0.318987	0.4	1.44618e-15
-0.308861	-0.4	1.32559e-11		-0.308861	-0.4	2.92453e-10		-0.308861	-0.4	3.2815e-11		-0.308861	-0.4	5.51177e-09
-0.308861	-0.389873	5.73425e-11		-0.308861	-0.389873	1.2563e-09		-0.308861	-0.389873	1.36849e-10		-0.308861	-0.389873	2.34941e-08
-0.308861	-0.379747	1.45532e-10		-0.308861	-0.379747	3.15295e-09		-0.308861	-0.379747	3.27162e-10		-0.308861	-0.379747	5.82322e-08
-0.308861	-0.36962	3.0173e-10		-0.308861	-0.36962	6.44057e-09		-0.308861	-0.36962	6.25099e-10		-0.308861	-0.36962	1.16986e-07
-0.308861	-0.359494	5.63725e-10		-0.308861	-0.359494	1.18187e-08		-0.308861	-0.359494	1.05403e-09		-0.308861	-0.359494	2.10365e-07
-0.308861	-0.349367	9.88183e-10		-0.308861	-0.349367	2.0296e-08		-0.308861	-0.349367	1.63393e-09		-0.308861	-0.349367	3.52925e-07
-0.308861	-0.339241	1.65792e-09		-0.308861	-0.339241	3.32872e-08		-0.308861	-0.339241	2.37488e-09		-0.308861	-0.339241	5.64014e-07
-0.308861	-0.329114	2.69175e-09		-0.308861	-0.329114	5.27375e-08		-0.308861	-0.329114	3.26929e-09		-0.308861	-0.329114	8.68799e-07
-0.308861	-0.318987	4.25633e-09		-0.308861	-0.318987	8.12553e-08		-0.308861	-0.318987	4.28168e-09		-0.308861	-0.318987	1.29905e-06
-0.308861	-0.308861	6.57832e-09		-0.308861	-0.308861	1.22215e-07		-0.308861	-0.308861	5.33647e-09		-0.308861	-0.308861	1.89309e-06
-0.308861	-0.298734	9.95473e-09		-0.308861	-0.298734	1.79791e-07		-0.308861	-0.298734	6.30724e-09		-0.308861	-0.298734	2.69453e-06
-0.308861	-0.288608	1.47606e-08		-0.308861	-0.288608	2.58921e-07		-0.308861	-0.288608	7.01528e-09		-0.308861	-0.288608	3.7498e-06
-0.308861	-0.278481	2.14548e-08		-0.308861	-0.278481	3.65217e-07		-0.308861	-0.278481	7.24691e-09		-0.308861	-0.278481	5.10534e-06
-0.308861	-0.268354	3.05857e-08		-0.308861	-0.268354	5.04857e-07		-0.308861	-0.268354	6.79817e-09		-0.308861	-0.268354	6.80491e-06
-0.308861	-0.258228	4.27956e-08		-0.308861	-0.258228	6.84474e-07		-0.308861	-0.258228	5.55375e-09		-0.308861	-0.258228	8.88719e-06
-0.308861	-0.248101	5.88209e-08		-0.308861	-0.248101	9.10953e-07		-0.308861	-0.248101	3.60576e-09		-0.308861	-0.248101	1.13829e-05
-0.308861	-0.237975	7.94778e-08		-0.308861	-0.237975	1.19104e-06		-0.308861	-0.237975	1.41763e-09		-0.308861	-0.237975	1.43102e-05
-0.308861	-0.227848	1.05627e-07		-0.308861	-0.227848	1.53071e-06		-0.308861	-0.227848	3.5072e-11		-0.308861	-0.227848	1.76686e-05
-0.308861	-0.217722	1.38114e-07		-0.308861	-0.217722	1.93428e-06		-0.308861	-0.217722	1.33464e-09		-0.308861	-0.217722	2.14315e-05
-0.308861	-0.207595	1.77708e-07		-0.308861	-0.207595	2.40365e-06		-0.308861	-0.207595	8.28303e-09		-0.308861	-0.207595	2.55423e-05
-0.308861	-0.197468	2.25059e-07		-0.308861	-0.197468	2.93806e-06		-0.308861	-0.197468	2.51665e-08		-0.308861	-0.197468	2.99176e-05
-0.308861	-0.187342	2.80696e-07		-0.308861	-0.187342	3.53438e-06		-0.308861	-0.187342	5.77539e-08		-0.308861	-0.187342	3.44568e-05
-0.308861	-0.177215	3.45041e-07		-0.308861	-0.177215	4.18772e-06		-0.308861	-0.177215	1.13366e-07		-0.308861	-0.177215	3.90531e-05
-0.308861	-0.167089	4.18339e-07		-0.308861	-0.167089	4.89101e-06		-0.308861	-0.167089	2.00801e-07		-0.308861	-0.167089	4.35941e-05
-0.308861	-0.156962	5.00416e-07		-0.308861	-0.156962	5.63276e-06		-0.308861	-0.156962	3.29963e-07		-0.308861	-0.156962	4.79475e-05
-0.308861	-0.146835	5.9028e-07		-0.308861	-0.146835	6.3936e-06		-0.308861	-0.146835	5.10971e-07		-0.308861	-0.146835	5.19396e-05
-0.308861	-0.136709	6.85755e-07		-0.308861	-0.136709	7.14404e-06		-0.308861	-0.136709	7.52653e-07		-0.308861	-0.136709	5.53499e-05
-0.308861	-0.126582	7.83436e-07		-0.308861	-0.126582	7.84608e-06		-0.308861	-0.126582	1.06071e-06		-0.308861	-0.126582	5.79372e-05
-0.308861	-0.116456	8.79058e-07		-0.308861	-0.116456	8.45883e-06		-0.308861	-0.116456	1.43613e-06		-0.308861	-0.116456	5.94899e-05
-0.308861	-0.106329	9.68131e-07		-0.308861	-0.106329	8.94578e-06		-0.308861	-0.106329	1.87442e-06		-0.308861	-0.106329	5.98761e-05
-0.308861	-0.0962025	1.04653e-06		-0.308861	-0.0962025	9.28019e-06		-0.308861	-0.0962025	2.36562e-06		-0.308861	-0.0962025	5.90678e-05
-0.308861	-0.0860759	1.1108e-06		-0.308861	-0.0860759	9.44669e-06		-0.308861	-0.0860759	2.89475e-06		-0.308861	-0.0860759	5.71328e-05
-0.308861	-0.0759494	1.15804e-06		-0.308861	-0.0759494	9.43916e-06		-0.308861	-0.0759494	3.44202e-06		-0.308861	-0.0759494	5.42025e-05
-0.308861	-0.0658228	1.18571e-06		-0.308861	-0.0658228	9.25732e-06		-0.308861	-0.0658228	3.98267e-06		-0.308861	-0.0658228	5.04368e-05
-0.308861	-0.0556962	1.19152e-06		-0.308861	-0.0556962	8.90518e-06		-0.308861	-0.0556962	4.48728e-06		-0.308861	-0.0556962	4.60052e-05
-0.308861	-0.0455696	1.17388e-06		-0.308861	-0.0455696	8.39295e-06		-0.308861	-0.0455696	4.92384e-06		-0.308861	-0.0455696	4.10878e-05
-0.308861	-0.035443	1.13264e-06		-0.308861	-0.035443	7.74109e-06		-0.308861	-0.035443	5.26243e-06		-0.308861	-0.035443	3.58873e-05
-0.308861	-0.0253165	1.0698e-06		-0.308861	-0.0253165	6.98249e-06		-0.308861	-0.0253165	5.48111e-06		-0.308861	-0.0253165	3.06284e-05
-0.308861	-0.0151899	9.89476e-07		-0.308861	-0.0151899	6.15996e-06		-0.308861	-0.0151899	5.57026e-06		-0.308861	-0.0151899	2.5538e-05
-0.308861	-0.00506329	8.97181e-07		-0.308861	-0.00506329	5.31929e-06		-0.308861	-0.00506329	5.53308e-06		-0.308861	-0.00506329	2.08131e-05
-0.308861	0.00506329	7.98651e-07		-0.308861	0.00506329	4.50128e-06		-0.308861	0.00506329	5.3822e-06		-0.308861	0.00506329	1.65928e-05
-0.308861	0.0151899	6.98875e-07		-0.308861	0.0151899	3.73654e-06		-0.308861	0.0151899	5.13474e-06		-0.308861	0.0151899	1.29483e-05
-0.308861	0.0253165	6.01644e-07		-0.308861	0.0253165	3.04424e-06		-0.308861	0.0253165	4.80854e-06		-0.308861	0.0253165	9.89193e-06
-0.308861	0.035443	5.09608e-07		-0.308861	0.035443	2.43401e-06		-0.308861	0.035443	4.42079e-06		-0.308861	0.035443	7.3945e-06
-0.308861	0.0455696	4.24558e-07		-0.308861	0.0455696	1.90877e-06		-0.308861	0.0455696	3.98849e-06		-0.308861	0.0455696	5.40326e-06
-0.308861	0.0556962	3.47685e-07		-0.308861	0.0556962	1.46695e-06		-0.308861	0.0556962	3.5291e-06		-0.308861	0.0556962	3.85433e-06
-0.308861	0.0658228	2.79714e-07		-0.308861	0.0658228	1.10394e-06		-0.308861	0.0658228	3.06039e-06		-0.308861	0.0658228	2.68017e-06
-0.308861	0.0759494	2.20944e-07		-0.308861	0.0759494	8.12828e-07		-0.308861	0.0759494	2.59953e-06		-0.308861	0.0759494	1.81411e-06
-0.308861	0.0860759	1.71276e-07		-0.308861	0.0860759	5.85181e-07		-0.308861	0.0860759	2.16179e-06		-0.308861	0.0860759	1.19349e-06
-0.308861	0.0962025	1.30257e-07		-0.308861	0.0962025	4.11689e-07		-0.308861	0.0962025	1.75943e-06		-0.308861	0.0962025	7.62045e-07
-0.308861	0.106329	9.71459e-08		-0.308861	0.106329	2.82868e-07		-0.308861	0.106329	1.40088e-06		-0.308861	0.106329	4.71451e-07
-0.308861	0.116456	7.10099e-08		-0.308861	0.116456	1.89672e-07		-0.308861	0.116456	1.09062e-06		-0.308861	0.116456	2.82032e-07
-0.308861	0.126582	5.08294e-08		-0.308861	0.126582	1.23984e-07		-0.308861	0.126582	8.29572e-07		-0.308861	0.126582	1.62708e-07
-0.308861	0.136709	3.55965e-08		-0.308861	0.136709	7.89106e-08		-0.308861	0.136709	6.16026e-07		-0.308861	0.136709	9.02228e-08
-0.308861	0.146835	2.43772e-08		-0.308861	0.146835	4.88564e-08		-0.308861	0.146835	4.46464e-07		-0.308861	0.146835	4.79025e-08
-0.308861	0.156962	1.63342e-08		-0.308861	0.156962	2.94257e-08		-0.308861	0.156962	3.16059e-07		-0.308861	0.156962	2.42515e-08
-0.308861	0.167089	1.07284e-08		-0.308861	0.167089	1.72602e-08		-0.308861	0.167089	2.18991e-07		-0.308861	0.167089	1.16508e-08
-0.308861	0.177215	6.92404e-09		-0.308861	0.177215	9.87684e-09		-0.308861	0.177215	1.48892e-07		-0.308861	0.177215	5.27412e-09
-0.308861	0.187342	4.39889e-09		-0.308861	0.187342	5.51977e-09		-0.308861	0.187342	9.95157e-08		-0.308861	0.187342	2.22219e-09
-0.308861	0.197468	2.75142e-09		-0.308861	0.197468	3.0111e-09		-0.308861	0.197468	6.53923e-08		-0.308861	0.197468	8.52007e-10
-0.308861	0.207595	1.69192e-09		-0.308861	0.207595	1.5998e-09		-0.308861	0.207595	4.21823e-08		-0.308861	0.207595	2.84797e-10
-0.308861	0.217722	1.02077e-09		-0.308861	0.217722	8.25243e-10		-0.308861	0.217722	2.66566e-08		-0.308861	0.217722	7.57269e-11
-0.308861	0.227848	6.03275e-10		-0.308861	0.227848	4.12011e-10		-0.308861	0.227848	1.64773e-08		-0.308861	0.227848	1.22965e-11
-0.308861	0.237975	3.49037e-10		-0.308861	0.237975	1.98533e-10		-0.308861	0.237975	9.95751e-09		-0.308861	0.237975	1.5925e-13
-0.308861	0.248101	1.9774e-10		-0.308861	0.248101	9.20795e-11		-0.308861	0.248101	5.88513e-09		-0.308861	0.248101	1.67424e-12
-0.308861	0.258228	1.09773e-10		-0.308861	0.258228	4.09697e-11		-0.308861	0.258228	3.40473e-09		-0.308861	0.258228	4.28291e-12
-0.308861	0.268354	5.97869e-11		-0.308861	0.268354	1.74112e-11		-0.308861	0.268354	1.93088e-09		-0.308861	0.268354	5.21497e-12
-0.308861	0.278481	3.20241e-11		-0.308861	0.278481	7.02722e-12		-0.308861	0.278481	1.07628e-09		-0.308861	0.278481	4.76258e-12
-0.308861	0.288608	1.69448e-11		-0.308861	0.288608	2.67296e-12		-0.308861	0.288608	5.92435e-10		-0.308861	0.288608	3.72055e-12
-0.308861	0.298734	8.91648e-12		-0.308861	0.298734	9.46705e-13		-0.308861	0.298734	3.24283e-10		-0.308861	0.298734	2.64097e-12
-0.308861	0.308861	4.70094e-12		-0.308861	0.308861	3.04968e-13		-0.308861	0.308861	1.77853e-10		-0.308861	0.308861	1.76366e-12
-0.308861	0.318987	2.49549e-12		-0.308861	0.318987	8.47918e-14		-0.308861	0.318987	9.82087e-11		-0.308861	0.318987	1.131e-12
-0.308861	0.329114	1.33317e-12		-0.308861	0.329114	1.78234e-14		-0.308861	0.329114	5.4551e-11		-0.308861	0.329114	7.02929e-13
-0.308861	0.339241	7.12072e-13		-0.308861	0.339241	1.75663e-15		-0.308861	0.339241	3.02633e-11		-0.308861	0.339241	4.2352e-13
-0.308861	0.349367	3.75888e-13		-0.308861	0.349367	5.7765e-17		-0.308861	0.349367	1.65638e-11		-0.308861	0.349367	2.45819e-13
-0.308861	0.359494	1.92961e-13		-0.308861	0.359494	9.29035e-16		-0.308861	0.359494	8.79331e-12		-0.308861	0.359494	1.35824e-13
-0.308861	0.36962	9.40882e-14		-0.308861	0.36962	1.35477e-15		-0.308861	0.36962	4.41839e-12		-0.308861	0.36962	7.00259e-14
-0.308861	0.379747	4.18048e-14		-0.308861	0.379747	1.10595e-15		-0.308861	0.379747	2.01368e-12		-0.308861	0.379747	3.24066e-14
-0.308861	0.389873	1.53784e-14		-0.308861	0.389873	5.87504e-16		-0.308861	0.389873	7.55379e-13		-0.308861	0.389873	1.22565e-14
-0.308861	0.4	3.38466e-15		-0.308861	0.4	1.58415e-16		-0.308861	0.4	1.6833e-13		-0.308861	0.4	2.74147e-15
-0.298734	-0.4	2.01089e-11		-0.298734	-0.4	4.32368e-10		-0.298734	-0.4	5.36447e-11		-0.298734	-0.4	7.89756e-09
-0.298734	-0.389873	8.69575e-11		-0.298734	-0.389873	1.85637e-09		-0.298734	-0.389873	2.23968e-10		-0.298734	-0.389873	3.36387e-08
-0.298734	-0.379747	2.20675e-10		-0.298734	-0.379747	4.65723e-09		-0.298734	-0.379747	5.36708e-10		-0.298734	-0.379747	8.3316e-08
-0.298734	-0.36962	4.57626e-10		-0.298734	-0.36962	9.51191e-09		-0.298734	-0.36962	1.0293e-09		-0.298734	-0.36962	1.67272e-07
-0.298734	-0.359494	8.55284e-10		-0.298734	-0.359494	1.74528e-08		-0.298734	-0.359494	1.74428e-09		-0.298734	-0.359494	3.00584e-07
-0.298734	-0.349367	1.49961e-09		-0.298734	-0.349367	2.99623e-08		-0.298734	-0.349367	2.72059e-09		-0.298734	-0.349367	5.03791e-07
-0.298734	-0.339241	2.51588e-09		-0.298734	-0.339241	4.91104e-08		-0.298734	-0.339241	3.98349e-09		-0.298734	-0.339241	8.04006e-07
-0.298734	-0.329114	4.08401e-09		-0.298734	-0.329114	7.77439e-08		-0.298734	-0.329114	5.53305e-09		-0.298734	-0.329114	1.23644e-06
-0.298734	-0.318987	6.45821e-09		-0.298734	-0.318987	1.1971e-07		-0.298734	-0.318987	7.32925e-09		-0.298734	-0.318987	1.84595e-06
-0.298734	-0.308861	9.9887e-09		-0.298734	-0.308861	1.8006e-07		-0.298734	-0.308861	9.27219e-09		-0.298734	-0.308861	2.68765e-06
-0.298734	-0.298734	1.51419e-08		-0.298734	-0.298734	2.65165e-07		-0.298734	-0.298734	1.11802e-08		-0.298734	-0.298734	3.82581e-06
-0.298734	-0.288608	2.25155e-08		-0.298734	-0.288608	3.82695e-07		-0.298734	-0.288608	1.2776e-08		-0.298734	-0.288608	5.33057e-06
-0.298734	-0.278481	3.28496e-08		-0.298734	-0.278481	5.41482e-07		-0.298734	-0.278481	1.36983e-08		-0.298734	-0.278481	7.27344e-06
-0.298734	-0.268354	4.70344e-08		-0.298734	-0.268354	7.51329e-07		-0.298734	-0.268354	1.35542e-08		-0.298734	-0.268354	9.72257e-06
-0.298734	-0.258228	6.6117e-08		-0.298734	-0.258228	1.02279e-06		-0.298734	-0.258228	1.20269e-08		-0.298734	-0.258228	1.27385e-05
-0.298734	-0.248101	9.13005e-08		-0.298734	-0.248101	1.36681e-06		-0.298734	-0.248101	9.04841e-09		-0.298734	-0.248101	1.63692e-05
-0.298734	-0.237975	1.23919e-07		-0.298734	-0.237975	1.79412e-06		-0.298734	-0.237975	5.04534e-09		-0.298734	-0.237975	2.06429e-05
-0.298734	-0.227848	1.65375e-07		-0.298734	-0.227848	2.31409e-06		-0.298734	-0.227848	1.26504e-09		-0.298734	-0.227848	2.55577e-05
-0.298734	-0.217722	2.17042e-07		-0.298734	-0.217722	2.93336e-06		-0.298734	-0.217722	1.71003e-10		-0.298734	-0.217722	3.10704e-05
-0.298734	-0.207595	2.80162e-07		-0.298734	-0.207595	3.65466e-06		-0.298734	-0.207595	5.86758e-09		-0.298734	-0.207595	3.7092e-05
-0.298734	-0.197468	3.55784e-07		-0.298734	-0.197468	4.47651e-06		-0.298734	-0.197468	2.44889e-08		-0.298734	-0.197468	4.3493e-05
-0.298734	-0.187342	4.44773e-07		-0.298734	-0.187342	5.39381e-06		-0.298734	-0.187342	6.44902e-08		-0.298734	-0.187342	5.01195e-05
-0.298734	-0.177215	5.47819e-07		-0.298734	-0.177215	6.39872e-06		-0.298734	-0.177215	1.36797e-07		-0.298734	-0.177215	5.6809e-05
-0.298734	-0.167089	6.65336e-07		-0.298734	-0.167089	7.48001e-06		-0.298734	-0.167089	2.54737e-07		-0.298734	-0.167089	6.33923e-05
-0.298734	-0.156962	7.97086e-07		-0.298734	-0.156962	8.61988e-06		-0.298734	-0.156962	4.33555e-07		-0.298734	-0.156962	6.96733e-05
-0.298734	-0.146835	9.41581e-07		-0.298734	-0.146835	9.789e-06		-0.298734	-0.146835	6.89191e-07		-0.298734	-0.146835	7.54017e-05
-0.298734	-0.136709	1.09552e-06		-0.298734	-0.136709	1.09432e-05		-0.298734	-0.136709	1.03615e-06		-0.298734	-0.136709	8.0266e-05
-0.298734	-0.126582	1.25369e-06		-0.298734	-0.126582	1.2026e-05		-0.298734	-0.126582	1.48481e-06		-0.298734	-0.126582	8.39295e-05
-0.298734	-0.116456	1.40955e-06		-0.298734	-0.116456	1.29766e-05		-0.298734	-0.116456	2.03899e-06		-0.298734	-0.116456	8.61018e-05
-0.298734	-0.106329	1.55618e-06		-0.298734	-0.106329	1.37409e-05		-0.298734	-0.106329	2.69462e-06		-0.298734	-0.106329	8.66082e-05
-0.298734	-0.0962025	1.68724e-06		-0.298734	-0.0962025	1.42798e-05		-0.298734	-0.0962025	3.4396e-06		-0.298734	-0.0962025	8.54234e-05
-0.298734	-0.0860759	1.79731e-06		-0.298734	-0.0860759	1.45703e-05		-0.298734	-0.0860759	4.25409e-06		-0.298734	-0.0860759	8.26542e-05
-0.298734	-0.0759494	1.88164e-06		-0.298734	-0.0759494	1.46018e-05		-0.298734	-0.0759494	5.11026e-06		-0.298734	-0.0759494	7.84871e-05
-0.298734	-0.0658228	1.93554e-06		-0.298734	-0.0658228	1.43692e-05		-0.298734	-0.0658228	5.97093e-06		-0.298734	-0.0658228	7.31329e-05
-0.298734	-0.0556962	1.95421e-06		-0.298734	-0.0556962	1.3871e-05		-0.298734	-0.0556962	6.78903e-06		-0.298734	-0.0556962	6.68033e-05
-0.298734	-0.0455696	1.93366e-06		-0.298734	-0.0455696	1.31141e-05		-0.298734	-0.0455696	7.51058e-06		-0.298734	-0.0455696	5.97272e-05
-0.298734	-0.035443	1.87247e-06		-0.298734	-0.035443	1.21241e-05		-0.298734	-0.035443	8.08307e-06		-0.298734	-0.035443	5.21809e-05
-0.298734	-0.0253165	1.77324e-06		-0.298734	-0.0253165	1.09504e-05		-0.298734	-0.0253165	8.46661e-06		-0.298734	-0.0253165	4.44956e-05
-0.298734	-0.0151899	1.64282e-06		-0.298734	-0.0151899	9.6628e-06		-0.298734	-0.0151899	8.64251e-06		-0.298734	-0.0151899	3.70226e-05
-0.298734	-0.00506329	1.49086e-06		-0.298734	-0.00506329	8.33814e-06		-0.298734	-0.00506329	8.61465e-06		-0.298734	-0.00506329	3.00744e-05
-0.298734	0.00506329	1.32756e-06		-0.298734	0.00506329	7.04582e-06		-0.298734	0.00506329	8.40353e-06		-0.298734	0.00506329	2.38739e-05
-0.298734	0.0151899	1.16179e-06		-0.298734	0.0151899	5.83768e-06		-0.298734	0.0151899	8.0374e-06		-0.298734	0.0151899	1.85357e-05
-0.298734	0.0253165	1.00023e-06		-0.298734	0.0253165	4.74589e-06		-0.298734	0.0253165	7.54544e-06		-0.298734	0.0253165	1.40792e-05
-0.298734	0.035443	8.47467e-07		-0.298734	0.035443	3.78624e-06		-0.298734	0.035443	6.95547e-06		-0.298734	0.035443	1.04587e-05
-0.298734	0.0455696	7.06547e-07		-0.298734	0.0455696	2.96312e-06		-0.298734	0.0455696	6.29459e-06		-0.298734	0.0455696	7.59109e-06
-0.298734	0.0556962	5.79429e-07		-0.298734	0.0556962	2.27342e-06		-0.298734	0.0556962	5.59023e-06		-0.298734	0.0556962	5.37696e-06
-0.298734	0.0658228	4.67229e-07		-0.298734	0.0658228	1.70891e-06		-0.298734	0.0658228	4.86987e-06		-0.298734	0.0658228	3.7118e-06
-0.298734	0.0759494	3.70319e-07		-0.298734	0.0759494	1.2578e-06		-0.298734	0.0759494	4.15965e-06		-0.298734	0.0759494	2.49362e-06
-0.298734	0.0860759	2.88409e-07		-0.298734	0.0860759	9.06013e-07		-0.298734	0.0860759	3.48258e-06		-0.298734	0.0860759	1.62791e-06
-0.298734	0.0962025	2.20653e-07		-0.298734	0.0962025	6.38379e-07		-0.298734	0.0962025	2.85707e-06		-0.298734	0.0962025	1.03109e-06
-0.298734	0.106329	1.65772e-07		-0.298734	0.106329	4.39746e-07		-0.298734	0.106329	2.29588e-06		-0.298734	0.106329	6.32416e-07
-0.298734	0.116456	1.22212e-07		-0.298734	0.116456	2.95887e-07		-0.298734	0.116456	1.8059e-06		-0.298734	0.116456	3.74681e-07
-0.298734	0.126582	8.83113e-08		-0.298734	0.126582	1.94203e-07		-0.298734	0.126582	1.38896e-06		-0.298734	0.126582	2.13675e-07
-0.298734	0.136709	6.24627e-08		-0.298734	0.136709	1.24122e-07		-0.298734	0.136709	1.04326e-06		-0.298734	0.136709	1.16752e-07
-0.298734	0.146835	4.31997e-08		-0.298734	0.146835	7.71319e-08		-0.298734	0.146835	7.64612e-07		-0.298734	0.146835	6.07738e-08
-0.298734	0.156962	2.92162e-08		-0.298734	0.156962	4.65738e-08		-0.298734	0.156962	5.46976e-07		-0.298734	0.156962	2.99333e-08
-0.298734	0.167089	1.93504e-08		-0.298734	0.167089	2.73429e-08		-0.298734	0.167089	3.82567e-07		-0.298734	0.167089	1.38299e-08
-0.298734	0.177215	1.25812e-08		-0.298734	0.177215	1.56315e-08		-0.298734	0.177215	2.6228e-07		-0.298734	0.177215	5.91644e-09
-0.298734	0.187342	8.04706e-09		-0.298734	0.187342	8.71262e-09		-0.298734	0.187342	1.76637e-07		-0.298734	0.187342	2.29038e-09
-0.298734	0.197468	5.06695e-09		-0.298734	0.197468	4.734e-09		-0.298734	0.197468	1.16938e-07		-0.298734	0.197468	7.66843e-10
-0.298734	0.207595	3.13804e-09		-0.298734	0.207595	2.50274e-09		-0.298734	0.207595	7.60278e-08		-0.298734	0.207595	2.00394e-10
-0.298734	0.217722	1.90824e-09		-0.298734	0.217722	1.28346e-09		-0.298734	0.217722	4.84607e-08		-0.298734	0.217722	2.96951e-11
-0.298734	0.227848	1.13771e-09		-0.298734	0.227848	6.36259e-10		-0.298734	0.227848	3.02409e-08		-0.298734	0.227848	3.03762e-14
-0.298734	0.237975	6.64602e-10		-0.298734	0.237975	3.03858e-10		-0.298734	0.237975	1.84645e-08		-0.298734	0.237975	7.48912e-12
-0.298734	0.248101	3.80398e-10		-0.298734	0.248101	1.3926e-10		-0.298734	0.248101	1.1033e-08		-0.298734	0.248101	1.6679e-11
-0.298734	0.258228	2.13422e-10		-0.298734	0.258228	6.09445e-11		-0.298734	0.258228	6.45503e-09		-0.298734	0.258228	1.98201e-11
-0.298734	0.268354	1.17464e-10		-0.298734	0.268354	2.52915e-11		-0.298734	0.268354	3.70145e-09		-0.298734	0.268354	1.8085e-11
-0.298734	0.278481	6.35281e-11		-0.298734	0.278481	9.85431e-12		-0.298734	0.278481	2.08418e-09		-0.298734	0.278481	1.41823e-11
-0.298734	0.288608	3.38744e-11		-0.298734	0.288608	3.55104e-12		-0.298734	0.288608	1.15647e-09		-0.298734	0.288608	1.00698e-11
-0.298734	0.298734	1.79031e-11		-0.298734	0.298734	1.15325e-12		-0.298734	0.298734	6.35882e-10		-0.298734	0.298734	6.67662e-12
-0.298734	0.308861	9.43797e-12		-0.298734	0.308861	3.20101e-13		-0.298734	0.308861	3.48698e-10		-0.298734	0.308861	4.22227e-12
-0.298734	0.318987	4.98605e-12		-0.298734	0.318987	6.63624e-14		-0.298734	0.318987	1.91585e-10		-0.298734	0.318987	2.58256e-12
-0.298734	0.329114	2.64021e-12		-0.298734	0.329114	6.1327e-15		-0.298734	0.329114	1.05451e-10		-0.298734	0.329114	1.53766e-12
-0.298734	0.339241	1.39371e-12		-0.298734	0.339241	3.74939e-16		-0.298734	0.339241	5.78024e-11		-0.298734	0.339241	8.90557e-13
-0.298734	0.349367	7.2592e-13		-0.298734	0.349367	4.34873e-15		-0.298734	0.349367	3.12092e-11		-0.298734	0.349367	4.98497e-13
-0.298734	0.359494	3.6755e-13		-0.298734	0.359494	6.56922e-15		-0.298734	0.359494	1.63399e-11		-0.298734	0.359494	2.6659e-13
-0.298734	0.36962	1.76925e-13		-0.298734	0.36962	5.98848e-15		-0.298734	0.36962	8.10537e-12		-0.298734	0.36962	1.33601e-13
-0.298734	0.379747	7.77697e-14		-0.298734	0.379747	3.99432e-15		-0.298734	0.379747	3.65482e-12		-0.298734	0.379747	6.04155e-14
-0.298734	0.389873	2.8391e-14		-0.298734	0.389873	1.9137e-15		-0.298734	0.389873	1.36074e-12		-0.298734	0.389873	2.24687e-14
-0.298734	0.4	6.22354e-15		-0.298734	0.4	4.90463e-16		-0.298734	0.4	3.02042e-13		-0.298734	0.4	4.97686e-15
-0.288608	-0.4	2.97911e-11		-0.288608	-0.4	6.2377e-10		-0.288608	-0.4	8.54627e-11		-0.288608	-0.4	1.10301e-08
-0.288608	-0.389873	1.28824e-10		-0.288608	-0.389873	2.67758e-09		-0.288608	-0.389873	3.57282e-10		-0.288608	-0.389873	4.696e-08
-0.288608	-0.379747	3.27008e-10		-0.288608	-0.379747	6.71723e-09		-0.288608	-0.379747	8.58341e-10		-0.288608	-0.379747	1.16261e-07
-0.288608	-0.36962	6.78531e-10		-0.288608	-0.36962	1.37217e-08		-0.288608	-0.36962	1.65238e-09		-0.288608	-0.36962	2.33338e-07
-0.288608	-0.359494	1.2691e-09		-0.288608	-0.359494	2.51837e-08		-0.288608	-0.359494	2.8142e-09		-0.288608	-0.359494	4.19153e-07
-0.288608	-0.349367	2.22682e-09		-0.288608	-0.349367	4.32424e-08		-0.288608	-0.349367	4.4164e-09		-0.288608	-0.349367	7.02138e-07
-0.288608	-0.339241	3.73831e-09		-0.288608	-0.339241	7.08793e-08		-0.288608	-0.339241	6.51429e-09		-0.288608	-0.339241	1.11967e-06
-0.288608	-0.329114	6.07233e-09		-0.288608	-0.329114	1.12203e-07		-0.288608	-0.329114	9.12947e-09		-0.288608	-0.329114	1.72033e-06
-0.288608	-0.318987	9.61157e-09		-0.288608	-0.318987	1.72814e-07		-0.288608	-0.318987	1.22289e-08		-0.288608	-0.318987	2.56659e-06
-0.288608	-0.308861	1.48899e-08		-0.288608	-0.308861	2.60171e-07		-0.288608	-0.308861	1.56938e-08		-0.288608	-0.308861	3.73659e-06
-0.288608	-0.298734	2.26286e-08		-0.288608	-0.298734	3.83838e-07		-0.288608	-0.298734	1.92789e-08		-0.288608	-0.298734	5.32335e-06
-0.288608	-0.288608	3.37638e-08		-0.288608	-0.288608	5.55494e-07		-0.288608	-0.288608	2.25748e-08		-0.288608	-0.288608	7.43032e-06
-0.288608	-0.278481	4.94646e-08		-0.288608	-0.278481	7.88723e-07		-0.288608	-0.278481	2.5e-08		-0.288608	-0.278481	1.01643e-05
-0.288608	-0.268354	7.11447e-08		-0.288608	-0.268354	1.09867e-06		-0.288608	-0.268354	2.58559e-08		-0.288608	-0.268354	1.36275e-05
-0.288608	-0.258228	1.00472e-07		-0.288608	-0.258228	1.50165e-06		-0.288608	-0.258228	2.44667e-08		-0.288608	-0.258228	1.79108e-05
-0.288608	-0.248101	1.39368e-07		-0.288608	-0.248101	2.01466e-06		-0.288608	-0.248101	2.04211e-08		-0.288608	-0.248101	2.30861e-05
-0.288608	-0.237975	1.89967e-07		-0.288608	-0.237975	2.65428e-06		-0.288608	-0.237975	1.39298e-08		-0.288608	-0.237975	2.91953e-05
-0.288608	-0.227848	2.54511e-07		-0.288608	-0.227848	3.43491e-06		-0.288608	-0.227848	6.31404e-09		-0.288608	-0.227848	3.62335e-05
-0.288608	-0.217722	3.3518e-07		-0.288608	-0.217722	4.36648e-06		-0.288608	-0.217722	6.19316e-10		-0.288608	-0.217722	4.41324e-05
-0.288608	-0.207595	4.33937e-07		-0.288608	-0.207595	5.45273e-06		-0.288608	-0.207595	2.29409e-09		-0.288608	-0.207595	5.27541e-05
-0.288608	-0.197468	5.52437e-07		-0.288608	-0.197468	6.69085e-06		-0.288608	-0.197468	1.98312e-08		-0.288608	-0.197468	6.19016e-05
-0.288608	-0.187342	6.92058e-07		-0.288608	-0.187342	8.07268e-06		-0.288608	-0.187342	6.527e-08		-0.288608	-0.187342	7.1345e-05
-0.288608	-0.177215	8.5392e-07		-0.288608	-0.177215	9.58596e-06		-0.288608	-0.177215	1.54488e-07		-0.288608	-0.177215	8.08439e-05
-0.288608	-0.167089	1.03872e-06		-0.288608	-0.167089	1.12135e-05		-0.288608	-0.167089	3.07184e-07		-0.288608	-0.167089	9.01508e-05
-0.288608	-0.156962	1.24619e-06		-0.288608	-0.156962	1.29286e-05		-0.288608	-0.156962	5.46289e-07		-0.288608	-0.156962	9.89854e-05
-0.288608	-0.146835	1.47422e-06		-0.288608	-0.146835	1.46883e-05		-0.288608	-0.146835	8.96375e-07		-0.288608	-0.146835	0.000107
-0.288608	-0.136709	1.71799e-06		-0.288608	-0.136709	1.64289e-05		-0.288608	-0.136709	1.38077e-06		-0.288608	-0.136709	0.000113769
-0.288608	-0.126582	1.96988e-06		-0.288608	-0.126582	1.80691e-05		-0.288608	-0.126582	2.01777e-06		-0.288608	-0.126582	0.000118843
-0.288608	-0.116456	2.22015e-06		-0.288608	-0.116456	1.95213e-05		-0.288608	-0.116456	2.81695e-06		-0.288608	-0.116456	0.000121836
-0.288608	-0.106329	2.45845e-06		-0.288608	-0.106329	2.07075e-05		-0.288608	-0.106329	3.77695e-06		-0.288608	-0.106329	0.000122521
-0.288608	-0.0962025	2.67512e-06		-0.288608	-0.0962025	2.15699e-05		-0.288608	-0.0962025	4.88472e-06		-0.288608	-0.0962025	0.000120877
-0.288608	-0.0860759	2.86167e-06		-0.288608	-0.0860759	2.20735e-05		-0.288608	-0.0860759	6.11535e-06		-0.288608	-0.0860759	0.000117052
-0.288608	-0.0759494	3.01012e-06		-0.288608	-0.0759494	2.21977e-05		-0.288608	-0.0759494	7.4306e-06		-0.288608	-0.0759494	0.000111294
-0.288608	-0.0658228	3.11185e-06		-0.288608	-0.0658228	2.19259e-05		-0.288608	-0.0658228	8.77557e-06		-0.288608	-0.0658228	0.000103865
-0.288608	-0.0556962	3.15738e-06		-0.288608	-0.0556962	2.12434e-05		-0.288608	-0.0556962	1.00764e-05		-0.288608	-0.0556962	9.50164e-05
-0.288608	-0.0455696	3.13817e-06		-0.288608	-0.0455696	2.01485e-05		-0.288608	-0.0455696	1.12449e-05		-0.288608	-0.0455696	8.50346e-05
-0.288608	-0.035443	3.05007e-06		-0.288608	-0.035443	1.86715e-05		-0.288608	-0.035443	1.2192e-05		-0.288608	-0.035443	7.42956e-05
-0.288608	-0.0253165	2.89633e-06		-0.288608	-0.0253165	1.68863e-05		-0.288608	-0.0253165	1.28481e-05		-0.288608	-0.0253165	6.32828e-05
-0.288608	-0.0151899	2.68813e-06		-0.288608	-0.0151899	1.49044e-05		-0.288608	-0.0151899	1.31787e-05		-0.288608	-0.0151899	5.25291e-05
-0.288608	-0.00506329	2.44198e-06		-0.288608	-0.00506329	1.28524e-05		-0.288608	-0.00506329	1.31872e-05		-0.288608	-0.00506329	4.25177e-05
-0.288608	0.00506329	2.17562e-06		-0.288608	0.00506329	1.08452e-05		-0.288608	0.00506329	1.29058e-05		-0.288608	0.00506329	3.35953e-05
-0.288608	0.0151899	1.9045e-06		-0.288608	0.0151899	8.96881e-06		-0.288608	0.0151899	1.23795e-05		-0.288608	0.0151899	2.59397e-05
-0.288608	0.0253165	1.64016e-06		-0.288608	0.0253165	7.27605e-06		-0.288608	0.0253165	1.16552e-05		-0.288608	0.0253165	1.95802e-05
-0.288608	0.035443	1.39043e-06		-0.288608	0.035443	5.79229e-06		-0.288608	0.035443	1.07769e-05		-0.288608	0.035443	1.44451e-05
-0.288608	0.0455696	1.16042e-06		-0.288608	0.0455696	4.52404e-06		-0.288608	0.0455696	9.78705e-06		-0.288608	0.0455696	1.04071e-05
-0.288608	0.0556962	9.53318e-07		-0.288608	0.0556962	3.46548e-06		-0.288608	0.0556962	8.72824e-06		-0.288608	0.0556962	7.31406e-06
-0.288608	0.0658228	7.70827e-07		-0.288608	0.0658228	2.60248e-06		-0.288608	0.0658228	7.64233e-06		-0.288608	0.0658228	5.0079e-06
-0.288608	0.0759494	6.13343e-07		-0.288608	0.0759494	1.91523e-06		-0.288608	0.0759494	6.56831e-06		-0.288608	0.0759494	3.33587e-06
-0.288608	0.0860759	4.80163e-07		-0.288608	0.0860759	1.38066e-06		-0.288608	0.0860759	5.53985e-06		-0.288608	0.0860759	2.15837e-06
-0.288608	0.0962025	3.69728e-07		-0.288608	0.0962025	9.74486e-07		-0.288608	0.0962025	4.58364e-06		-0.288608	0.0962025	1.3539e-06
-0.288608	0.106329	2.79868e-07		-0.288608	0.106329	6.7295e-07		-0.288608	0.106329	3.71839e-06		-0.288608	0.106329	8.2138e-07
-0.288608	0.116456	2.08064e-07		-0.288608	0.116456	4.54174e-07		-0.288608	0.116456	2.95483e-06		-0.288608	0.116456	4.80357e-07
-0.288608	0.126582	1.517e-07		-0.288608	0.126582	2.99058e-07		-0.288608	0.126582	2.29693e-06		-0.288608	0.126582	2.69537e-07
-0.288608	0.136709	1.08289e-07		-0.288608	0.136709	1.91717e-07		-0.288608	0.136709	1.7439e-06		-0.288608	0.136709	1.44194e-07
-0.288608	0.146835	7.55817e-08		-0.288608	0.146835	1.19425e-07		-0.288608	0.146835	1.29169e-06		-0.288608	0.146835	7.29416e-08
-0.288608	0.156962	5.15704e-08		-0.288608	0.156962	7.22105e-08		-0.288608	0.156962	9.33425e-07		-0.288608	0.156962	3.45176e-08
-0.288608	0.167089	3.4442e-08		-0.288608	0.167089	4.23927e-08		-0.288608	0.167089	6.59067e-07		-0.288608	0.167089	1.50502e-08
-0.288608	0.177215	2.25679e-08		-0.288608	0.177215	2.41944e-08		-0.288608	0.177215	4.55817e-07		-0.288608	0.177215	5.89651e-09
-0.288608	0.187342	1.45407e-08		-0.288608	0.187342	1.34399e-08		-0.288608	0.187342	3.09505e-07		-0.288608	0.187342	1.97701e-09
-0.288608	0.197468	9.22139e-09		-0.288608	0.197468	7.2661e-09		-0.288608	0.197468	2.06533e-07		-0.288608	0.197468	5.05704e-10
-0.288608	0.207595	5.75266e-09		-0.288608	0.207595	3.81622e-09		-0.288608	0.207595	1.3536e-07		-0.288608	0.207595	6.69317e-11
-0.288608	0.217722	3.52504e-09		-0.288608	0.217722	1.94086e-09		-0.288608	0.217722	8.7004e-08		-0.288608	0.217722	3.5391e-13
-0.288608	0.227848	2.11887e-09		-0.288608	0.227848	9.52102e-10		-0.288608	0.227848	5.47759e-08		-0.288608	0.227848	3.02549e-11
-0.288608	0.237975	1.24857e-09		-0.288608	0.237975	4.48548e-10		-0.288608	0.237975	3.37604e-08		-0.288608	0.237975	6.08256e-11
-0.288608	0.248101	7.2122e-10		-0.288608	0.248101	2.01861e-10		-0.288608	0.248101	2.03719e-08		-0.288608	0.248101	7.10667e-11
-0.288608	0.258228	4.08479e-10		-0.288608	0.258228	8.61407e-11		-0.288608	0.258228	1.20397e-08		-0.288608	0.258228	6.51187e-11
-0.288608	0.268354	2.26946e-10		-0.288608	0.268354	3.44775e-11		-0.288608	0.268354	6.97319e-09		-0.288608	0.268354	5.16394e-11
-0.288608	0.278481	1.23828e-10		-0.288608	0.278481	1.27254e-11		-0.288608	0.278481	3.96317e-09		-0.288608	0.278481	3.70923e-11
-0.288608	0.288608	6.65129e-11		-0.288608	0.288608	4.20878e-12		-0.288608	0.288608	2.21604e-09		-0.288608	0.288608	2.47748e-11
-0.288608	0.298734	3.53114e-11		-0.288608	0.298734	1.17909e-12		-0.288608	0.298734	1.22418e-09		-0.288608	0.298734	1.56684e-11
-0.288608	0.308861	1.86206e-11		-0.288608	0.308861	2.43428e-13		-0.288608	0.308861	6.71494e-10		-0.288608	0.308861	9.51377e-12
-0.288608	0.318987	9.79188e-12		-0.288608	0.318987	2.14681e-14		-0.288608	0.318987	3.67173e-10		-0.288608	0.318987	5.60154e-12
-0.288608	0.329114	5.13758e-12		-0.288608	0.329114	1.8801e-15		-0.288608	0.329114	2.00195e-10		-0.288608	0.329114	3.21359e-12
-0.288608	0.339241	2.67813e-12		-0.288608	0.339241	1.83158e-14		-0.288608	0.339241	1.08334e-10		-0.288608	0.339241	1.795e-12
-0.288608	0.349367	1.37492e-12		-0.288608	0.349367	2.81028e-14		-0.288608	0.349367	5.76411e-11		-0.288608	0.349367	9.70568e-13
-0.288608	0.359494	6.85988e-13		-0.288608	0.359494	2.71368e-14		-0.288608	0.359494	2.97342e-11		-0.288608	0.359494	5.02695e-13
-0.288608	0.36962	3.25798e-13		-0.288608	0.36962	2.02284e-14		-0.288608	0.36962	1.45522e-11		-0.288608	0.36962	2.44925e-13
-0.288608	0.379747	1.41667e-13		-0.288608	0.379747	1.20877e-14		-0.288608	0.379747	6.4916e-12		-0.288608	0.379747	1.08242e-13
-0.288608	0.389873	5.13481e-14		-0.288608	0.389873	5.44038e-15		-0.288608	0.389873	2.39989e-12		-0.288608	0.389873	3.95984e-14
-0.288608	0.4	1.12198e-14		-0.288608	0.4	1.35057e-15		-0.288608	0.4	5.31032e-13		-0.288608	0.4	8.69129e-15
-0.278481	-0.4	4.31204e-11		-0.278481	-0.4	8.78553e-10		-0.278481	-0.4	1.32736e-10		-0.278481	-0.4	1.50236e-08
-0.278481	-0.389873	1.86522e-10		-0.278481	-0.389873	3.77169e-09		-0.278481	-0.389873	5.55764e-10		-0.278481	-0.389873	6.39534e-08
-0.278481	-0.379747	4.73773e-10		-0.278481	-0.379747	9.46504e-09		-0.278481	-0.379747	1.33877e-09		-0.278481	-0.379747	1.58319e-07
-0.278481	-0.36962	9.84e-10		-0.278481	-0.36962	1.93451e-08		-0.278481	-0.36962	2.58724e-09		-0.278481	-0.36962	3.17747e-07
-0.278481	-0.359494	1.84263e-09		-0.278481	-0.359494	3.55285e-08		-0.278481	-0.359494	4.42861e-09		-0.278481	-0.359494	5.70788e-07
-0.278481	-0.349367	3.23738e-09		-0.278481	-0.349367	6.10496e-08		-0.278481	-0.349367	6.99315e-09		-0.278481	-0.349367	9.56112e-07
-0.278481	-0.339241	5.44239e-09		-0.278481	-0.339241	1.00143e-07		-0.278481	-0.339241	1.03925e-08		-0.278481	-0.339241	1.52452e-06
-0.278481	-0.329114	8.85421e-09		-0.278481	-0.329114	1.58668e-07		-0.278481	-0.329114	1.4697e-08		-0.278481	-0.329114	2.34227e-06
-0.278481	-0.318987	1.40423e-08		-0.278481	-0.318987	2.44684e-07		-0.278481	-0.318987	1.9907e-08		-0.278481	-0.318987	3.4954e-06
-0.278481	-0.308861	2.18102e-08		-0.278481	-0.308861	3.6906e-07		-0.278481	-0.308861	2.59061e-08		-0.278481	-0.308861	5.0932e-06
-0.278481	-0.298734	3.32571e-08		-0.278481	-0.298734	5.45932e-07		-0.278481	-0.298734	3.23891e-08		-0.278481	-0.298734	7.26798e-06
-0.278481	-0.288608	4.98248e-08		-0.278481	-0.288608	7.9276e-07		-0.278481	-0.288608	3.87809e-08		-0.278481	-0.288608	1.01689e-05
-0.278481	-0.278481	7.33263e-08		-0.278481	-0.278481	1.12999e-06		-0.278481	-0.278481	4.41889e-08		-0.278481	-0.278481	1.39512e-05
-0.278481	-0.268354	1.05962e-07		-0.278481	-0.268354	1.58047e-06		-0.278481	-0.268354	4.74439e-08		-0.278481	-0.268354	1.87635e-05
-0.278481	-0.258228	1.50334e-07		-0.278481	-0.258228	2.16887e-06		-0.278481	-0.258228	4.72725e-08		-0.278481	-0.258228	2.47372e-05
-0.278481	-0.248101	2.09448e-07		-0.278481	-0.248101	2.92083e-06		-0.278481	-0.248101	4.2624e-08		-0.278481	-0.248101	3.19759e-05
-0.278481	-0.237975	2.86644e-07		-0.278481	-0.237975	3.86135e-06		-0.278481	-0.237975	3.31728e-08		-0.278481	-0.237975	4.05382e-05
-0.278481	-0.227848	3.85424e-07		-0.278481	-0.227848	5.01192e-06		-0.278481	-0.227848	2.00307e-08		-0.278481	-0.227848	5.04123e-05
-0.278481	-0.217722	5.09177e-07		-0.278481	-0.217722	6.38697e-06		-0.278481	-0.217722	6.67328e-09		-0.278481	-0.217722	6.14913e-05
-0.278481	-0.207595	6.60935e-07		-0.278481	-0.207595	7.99128e-06		-0.278481	-0.207595	3.67355e-14		-0.278481	-0.207595	7.35659e-05
-0.278481	-0.197468	8.43268e-07		-0.278481	-0.197468	9.8199e-06		-0.278481	-0.197468	1.13646e-08		-0.278481	-0.197468	8.63446e-05
-0.278481	-0.187342	1.05834e-06		-0.278481	-0.187342	1.18602e-05		-0.278481	-0.187342	5.74131e-08		-0.278481	-0.187342	9.94928e-05
-0.278481	-0.177215	1.30798e-06		-0.278481	-0.177215	1.40938e-05		-0.278481	-0.177215	1.60624e-07		-0.278481	-0.177215	0.000112666
-0.278481	-0.167089	1.59337e-06		-0.278481	-0.167089	1.64953e-05		-0.278481	-0.167089	3.49425e-07		-0.278481	-0.167089	0.000125515
-0.278481	-0.156962	1.91434e-06		-0.278481	-0.156962	1.9026e-05		-0.278481	-0.156962	6.57552e-07		-0.278481	-0.156962	0.000137651
-0.278481	-0.146835	2.26805e-06		-0.278481	-0.146835	2.16252e-05		-0.278481	-0.146835	1.1221e-06		-0.278481	-0.146835	0.000148606
-0.278481	-0.136709	2.64784e-06		-0.278481	-0.136709	2.42039e-05		-0.278481	-0.136709	1.77977e-06		-0.278481	-0.136709	0.000157823
-0.278481	-0.126582	3.04294e-06		-0.278481	-0.126582	2.6649e-05		-0.278481	-0.126582	2.66176e-06		-0.278481	-0.126582	0.000164719
-0.278481	-0.116456	3.43942e-06		-0.278481	-0.116456	2.8838e-05		-0.278481	-0.116456	3.7884e-06		-0.278481	-0.116456	0.000168798
-0.278481	-0.106329	3.82214e-06		-0.278481	-0.106329	3.06602e-05		-0.278481	-0.106329	5.1653e-06		-0.278481	-0.106329	0.000169773
-0.278481	-0.0962025	4.17657e-06		-0.278481	-0.0962025	3.20308e-05		-0.278481	-0.0962025	6.78142e-06		-0.278481	-0.0962025	0.000167616
-0.278481	-0.0860759	4.48924e-06		-0.278481	-0.0860759	3.28931e-05		-0.278481	-0.0860759	8.60751e-06		-0.278481	-0.0860759	0.000162515
-0.278481	-0.0759494	4.74653e-06		-0.278481	-0.0759494	3.32064e-05		-0.278481	-0.0759494	1.05923e-05		-0.278481	-0.0759494	0.000154768
-0.278481	-0.0658228	4.93283e-06		-0.278481	-0.0658228	3.29305e-05		-0.278481	-0.0658228	1.26561e-05		-0.278481	-0.0658228	0.000144679
-0.278481	-0.0556962	5.03027e-06		-0.278481	-0.0556962	3.2025e-05		-0.278481	-0.0556962	1.46856e-05		-0.278481	-0.0556962	0.00013254
-0.278481	-0.0455696	5.0222e-06		-0.278481	-0.0455696	3.04707e-05		-0.278481	-0.0455696	1.65403e-05		-0.278481	-0.0455696	0.000118707
-0.278481	-0.035443	4.89941e-06		-0.278481	-0.035443	2.83025e-05		-0.278481	-0.035443	1.8075e-05		-0.278481	-0.035443	0.000103693
-0.278481	-0.0253165	4.66567e-06		-0.278481	-0.0253165	2.56301e-05		-0.278481	-0.0253165	1.91726e-05		-0.278481	-0.0253165	8.81991e-05
-0.278481	-0.0151899	4.3388e-06		-0.278481	-0.0151899	2.26285e-05		-0.278481	-0.0151899	1.97708e-05		-0.278481	-0.0151899	7.30156e-05
-0.278481	-0.00506329	3.94641e-06		-0.278481	-0.00506329	1.95009e-05		-0.278481	-0.00506329	1.98701e-05		-0.278481	-0.00506329	5.88688e-05
-0.278481	0.00506329	3.51866e-06		-0.278481	0.00506329	1.64337e-05		-0.278481	0.00506329	1.95183e-05		-0.278481	0.00506329	4.62821e-05
-0.278481	0.0151899	3.0819e-06		-0.278481	0.0151899	1.35663e-05		-0.278481	0.0151899	1.87859e-05		-0.278481	0.0151899	3.55227e-05
-0.278481	0.0253165	2.65576e-06		-0.278481	0.0253165	1.09837e-05		-0.278481	0.0253165	1.7746e-05		-0.278481	0.0253165	2.66326e-05
-0.278481	0.035443	2.25342e-06		-0.278481	0.035443	8.72611e-06		-0.278481	0.035443	1.64672e-05		-0.278481	0.035443	1.95013e-05
-0.278481	0.0455696	1.8833e-06		-0.278481	0.0455696	6.80293e-06		-0.278481	0.0455696	1.50147e-05		-0.278481	0.0455696	1.39361e-05
-0.278481	0.0556962	1.55055e-06		-0.278481	0.0556962	5.20368e-06		-0.278481	0.0556962	1.34533e-05		-0.278481	0.0556962	9.70938e-06
-0.278481	0.0658228	1.2577e-06		-0.278481	0.0658228	3.90468e-06		-0.278481	0.0658228	1.18458e-05		-0.278481	0.0658228	6.5868e-06
-0.278481	0.0759494	1.00506e-06		-0.278481	0.0759494	2.87353e-06		-0.278481	0.0759494	1.02491e-05		-0.278481	0.0759494	4.34456e-06
-0.278481	0.0860759	7.91144e-07		-0.278481	0.0860759	2.07318e-06		-0.278481	0.0860759	8.71135e-06		-0.278481	0.0860759	2.78096e-06
-0.278481	0.0962025	6.1316e-07		-0.278481	0.0962025	1.46548e-06		-0.278481	0.0962025	7.27017e-06		-0.278481	0.0962025	1.72333e-06
-0.278481	0.106329	4.67517e-07		-0.278481	0.106329	1.01396e-06		-0.278481	0.106329	5.95258e-06		-0.278481	0.106329	1.0305e-06
-0.278481	0.116456	3.50256e-07		-0.278481	0.116456	6.85687e-07		-0.278481	0.116456	4.77567e-06		-0.278481	0.116456	5.91928e-07
-0.278481	0.126582	2.574e-07		-0.278481	0.126582	4.52287e-07		-0.278481	0.126582	3.74832e-06		-0.278481	0.126582	3.24538e-07
-0.278481	0.136709	1.8522e-07		-0.278481	0.136709	2.90314e-07		-0.278481	0.136709	2.87334e-06		-0.278481	0.136709	1.68353e-07
-0.278481	0.146835	1.30331e-07		-0.278481	0.146835	1.80955e-07		-0.278481	0.146835	2.1488e-06		-0.278481	0.146835	8.16342e-08
-0.278481	0.156962	8.9662e-08		-0.278481	0.156962	1.09393e-07		-0.278481	0.156962	1.56775e-06		-0.278481	0.156962	3.63596e-08
-0.278481	0.167089	6.03804e-08		-0.278481	0.167089	6.41413e-08		-0.278481	0.167089	1.11749e-06		-0.278481	0.167089	1.44603e-08
-0.278481	0.177215	3.98898e-08		-0.278481	0.177215	3.6511e-08		-0.278481	0.177215	7.80054e-07		-0.278481	0.177215	4.86467e-09
-0.278481	0.187342	2.59069e-08		-0.278481	0.187342	2.0194e-08		-0.278481	0.187342	5.34392e-07		-0.278481	0.187342	1.21591e-09
-0.278481	0.197468	1.6556e-08		-0.278481	0.197468	1.08483e-08		-0.278481	0.197468	3.59632e-07		-0.278481	0.197468	1.40316e-10
-0.278481	0.207595	1.04049e-08		-0.278481	0.207595	5.64804e-09		-0.278481	0.207595	2.37623e-07		-0.278481	0.207595	6.08613e-12
-0.278481	0.217722	6.42223e-09		-0.278481	0.217722	2.83938e-09		-0.278481	0.217722	1.53954e-07		-0.278481	0.217722	1.11842e-10
-0.278481	0.227848	3.88872e-09		-0.278481	0.227848	1.37187e-09		-0.278481	0.227848	9.77042e-08		-0.278481	0.227848	2.0816e-10
-0.278481	0.237975	2.30883e-09		-0.278481	0.237975	6.33452e-10		-0.278481	0.237975	6.07157e-08		-0.278481	0.237975	2.40279e-10
-0.278481	0.248101	1.3442e-09		-0.278481	0.248101	2.77426e-10		-0.278481	0.248101	3.6951e-08		-0.278481	0.248101	2.21487e-10
-0.278481	0.258228	7.67554e-10		-0.278481	0.258228	1.13963e-10		-0.278481	0.258228	2.2031e-08		-0.278481	0.258228	1.78003e-10
-0.278481	0.268354	4.30002e-10		-0.278481	0.268354	4.31383e-11		-0.278481	0.268354	1.28742e-08		-0.278481	0.268354	1.29955e-10
-0.278481	0.278481	2.3653e-10		-0.278481	0.278481	1.45959e-11		-0.278481	0.278481	7.38036e-09		-0.278481	0.278481	8.81924e-11
-0.278481	0.288608	1.27965e-10		-0.278481	0.288608	4.15967e-12		-0.278481	0.288608	4.15823e-09		-0.278481	0.288608	5.64767e-11
-0.278481	0.298734	6.82816e-11		-0.278481	0.298734	8.63184e-13		-0.278481	0.298734	2.30932e-09		-0.278481	0.298734	3.45165e-11
-0.278481	0.308861	3.60591e-11		-0.278481	0.308861	7.31797e-14		-0.278481	0.308861	1.26863e-09		-0.278481	0.308861	2.03182e-11
-0.278481	0.318987	1.88988e-11		-0.278481	0.318987	8.69382e-15		-0.278481	0.318987	6.91281e-10		-0.278481	0.318987	1.15988e-11
-0.278481	0.329114	9.83397e-12		-0.278481	0.329114	7.35355e-14		-0.278481	0.329114	3.7371e-10		-0.278481	0.329114	6.44379e-12
-0.278481	0.339241	5.06409e-12		-0.278481	0.339241	1.12916e-13		-0.278481	0.339241	1.99722e-10		-0.278481	0.339241	3.48198e-12
-0.278481	0.349367	2.56262e-12		-0.278481	0.349367	1.12135e-13		-0.278481	0.349367	1.0472e-10		-0.278481	0.349367	1.82168e-12
-0.278481	0.359494	1.25986e-12		-0.278481	0.359494	8.85167e-14		-0.278481	0.359494	5.32217e-11		-0.278481	0.359494	9.14473e-13
-0.278481	0.36962	5.90453e-13		-0.278481	0.36962	5.88261e-14		-0.278481	0.36962	2.57025e-11		-0.278481	0.36962	4.33304e-13
-0.278481	0.379747	2.54116e-13		-0.278481	0.379747	3.27676e-14		-0.278481	0.379747	1.13485e-11		-0.278481	0.379747	1.87184e-13
-0.278481	0.389873	9.15254e-14		-0.278481	0.389873	1.41413e-14		-0.278481	0.389873	4.16931e-12		-0.278481	0.389873	6.73832e-14
-0.278481	0.4	1.99529e-14		-0.278481	0.4	3.43588e-15		-0.278481	0.4	9.205e-13		-0.278481	0.4	1.46622e-14
-0.268354	-0.4	6.10122e-11		-0.268354	-0.4	1.20876e-09		-0.268354	-0.4	2.01111e-10		-0.268354	-0.4	1.99689e-08
-0.268354	-0.389873	2.6407e-10		-0.268354	-0.389873	5.19126e-09		-0.268354	-0.389873	8.43473e-10		-0.268354	-0.389873	8.50149e-08
-0.268354	-0.379747	6.71372e-10		-0.268354	-0.379747	1.30353e-08		-0.268354	-0.379747	2.03748e-09		-0.268354	-0.379747	2.10496e-07
-0.268354	-0.36962	1.39617e-09		-0.268354	-0.36962	2.66642e-08		-0.268354	-0.36962	3.95287e-09		-0.268354	-0.36962	4.22578e-07
-0.268354	-0.359494	2.6186e-09		-0.268354	-0.359494	4.90225e-08		-0.268354	-0.359494	6.80048e-09		-0.268354	-0.359494	7.59386e-07
-0.268354	-0.349367	4.6094e-09		-0.268354	-0.349367	8.43454e-08		-0.268354	-0.349367	1.08064e-08		-0.268354	-0.349367	1.27265e-06
-0.268354	-0.339241	7.76582e-09		-0.268354	-0.339241	1.38568e-07		-0.268354	-0.339241	1.61828e-08		-0.268354	-0.339241	2.03055e-06
-0.268354	-0.329114	1.26661e-08		-0.268354	-0.329114	2.19952e-07		-0.268354	-0.329114	2.30988e-08		-0.268354	-0.329114	3.12247e-06
-0.268354	-0.318987	2.01475e-08		-0.268354	-0.318987	3.39957e-07		-0.268354	-0.318987	3.16407e-08		-0.268354	-0.318987	4.66557e-06
-0.268354	-0.308861	3.14035e-08		-0.268354	-0.308861	5.1421e-07		-0.268354	-0.308861	4.17432e-08		-0.268354	-0.308861	6.81051e-06
-0.268354	-0.298734	4.80836e-08		-0.268354	-0.298734	7.63259e-07		-0.268354	-0.298734	5.30699e-08		-0.268354	-0.298734	9.74202e-06
-0.268354	-0.288608	7.23713e-08		-0.268354	-0.288608	1.11273e-06		-0.268354	-0.288608	6.48603e-08		-0.268354	-0.288608	1.36705e-05
-0.268354	-0.278481	1.07029e-07		-0.268354	-0.278481	1.59279e-06		-0.268354	-0.278481	7.58061e-08		-0.268354	-0.278481	1.88161e-05
-0.268354	-0.268354	1.55423e-07		-0.268354	-0.268354	2.23727e-06		-0.268354	-0.268354	8.40502e-08		-0.268354	-0.268354	2.53893e-05
-0.268354	-0.258228	2.21541e-07		-0.268354	-0.258228	3.08262e-06		-0.268354	-0.258228	8.73796e-08		-0.268354	-0.258228	3.35754e-05
-0.268354	-0.248101	3.09987e-07		-0.268354	-0.248101	4.16668e-06		-0.268354	-0.248101	8.36487e-08		-0.268354	-0.248101	4.35175e-05
-0.268354	-0.237975	4.25878e-07		-0.268354	-0.237975	5.52612e-06		-0.268354	-0.237975	7.14658e-08		-0.268354	-0.237975	5.52921e-05
-0.268354	-0.227848	5.74561e-07		-0.268354	-0.227848	7.19204e-06		-0.268354	-0.227848	5.12031e-08		-0.268354	-0.227848	6.8872e-05
-0.268354	-0.217722	7.6119e-07		-0.268354	-0.217722	9.18465e-06		-0.268354	-0.217722	2.63624e-08		-0.268354	-0.217722	8.40922e-05
-0.268354	-0.207595	9.90367e-07		-0.268354	-0.207595	1.15098e-05		-0.268354	-0.207595	5.18991e-09		-0.268354	-0.207595	0.000100643
-0.268354	-0.197468	1.26604e-06		-0.268354	-0.197468	1.41596e-05		-0.268354	-0.197468	2.28991e-09		-0.268354	-0.197468	0.000118106
-0.268354	-0.187342	1.59162e-06		-0.268354	-0.187342	1.71153e-05		-0.268354	-0.187342	3.99853e-08		-0.268354	-0.187342	0.00013601
-0.268354	-0.177215	1.97007e-06		-0.268354	-0.177215	2.03508e-05		-0.268354	-0.177215	1.49274e-07		-0.268354	-0.177215	0.000153879
-0.268354	-0.167089	2.40349e-06		-0.268354	-0.167089	2.38299e-05		-0.268354	-0.167089	3.7022e-07		-0.268354	-0.167089	0.000171232
-0.268354	-0.156962	2.89201e-06		-0.268354	-0.156962	2.74983e-05		-0.268354	-0.156962	7.5139e-07		-0.268354	-0.156962	0.000187547
-0.268354	-0.146835	3.43209e-06		-0.268354	-0.146835	3.12721e-05		-0.268354	-0.146835	1.34759e-06		-0.268354	-0.146835	0.00020221
-0.268354	-0.136709	4.01493e-06		-0.268354	-0.136709	3.50309e-05		-0.268354	-0.136709	2.21529e-06		-0.268354	-0.136709	0.000214512
-0.268354	-0.126582	4.62592e-06		-0.268354	-0.126582	3.86219e-05		-0.268354	-0.126582	3.40586e-06		-0.268354	-0.126582	0.000223724
-0.268354	-0.116456	5.24583e-06		-0.268354	-0.116456	4.18789e-05		-0.268354	-0.116456	4.95814e-06		-0.268354	-0.116456	0.000229229
-0.268354	-0.106329	5.8531e-06		-0.268354	-0.106329	4.46471e-05		-0.268354	-0.106329	6.89212e-06		-0.268354	-0.106329	0.000230667
-0.268354	-0.0962025	6.42602e-06		-0.268354	-0.0962025	4.68019e-05		-0.268354	-0.0962025	9.20448e-06		-0.268354	-0.0962025	0.000227986
-0.268354	-0.0860759	6.94309e-06		-0.268354	-0.0860759	4.82497e-05		-0.268354	-0.0860759	1.18642e-05		-0.268354	-0.0860759	0.000221389
-0.268354	-0.0759494	7.381e-06		-0.268354	-0.0759494	4.89107e-05		-0.268354	-0.0759494	1.48046e-05		-0.268354	-0.0759494	0.000211203
-0.268354	-0.0658228	7.71193e-06		-0.268354	-0.0658228	4.87012e-05		-0.268354	-0.0658228	1.79119e-05		-0.268354	-0.0658228	0.000197755
-0.268354	-0.0556962	7.90377e-06		-0.268354	-0.0556962	4.75361e-05		-0.268354	-0.0556962	2.10166e-05		-0.268354	-0.0556962	0.000181375
-0.268354	-0.0455696	7.9262e-06		-0.268354	-0.0455696	4.53664e-05		-0.268354	-0.0455696	2.39021e-05		-0.268354	-0.0455696	0.000162512
-0.268354	-0.035443	7.76131e-06		-0.268354	-0.035443	4.22319e-05		-0.268354	-0.035443	2.63389e-05		-0.268354	-0.035443	0.000141877
-0.268354	-0.0253165	7.41292e-06		-0.268354	-0.0253165	3.82944e-05		-0.268354	-0.0253165	2.81363e-05		-0.268354	-0.0253165	0.000120469
-0.268354	-0.0151899	6.90877e-06		-0.268354	-0.0151899	3.38225e-05		-0.268354	-0.0151899	2.91863e-05		-0.268354	-0.0151899	9.94335e-05
-0.268354	-0.00506329	6.29372e-06		-0.268354	-0.00506329	2.91337e-05		-0.268354	-0.00506329	2.94787e-05		-0.268354	-0.00506329	7.98299e-05
-0.268354	0.00506329	5.61771e-06		-0.268354	0.00506329	2.45227e-05		-0.268354	0.00506329	2.90812e-05		-0.268354	0.00506329	6.24236e-05
-0.268354	0.0151899	4.92482e-06		-0.268354	0.0151899	2.02107e-05		-0.268354	0.0151899	2.81e-05		-0.268354	0.0151899	4.76041e-05
-0.268354	0.0253165	4.24793e-06		-0.268354	0.0253165	1.63326e-05		-0.268354	0.0253165	2.66472e-05		-0.268354	0.0253165	3.54286e-05
-0.268354	0.035443	3.60892e-06		-0.268354	0.035443	1.29512e-05		-0.268354	0.035443	2.48277e-05		-0.268354	0.035443	2.57301e-05
-0.268354	0.0455696	3.02158e-06		-0.268354	0.0455696	1.00796e-05		-0.268354	0.0455696	2.274e-05		-0.268354	0.0455696	1.82226e-05
-0.268354	0.0556962	2.49401e-06		-0.268354	0.0556962	7.69992e-06		-0.268354	0.0556962	2.04807e-05		-0.268354	0.0556962	1.25719e-05
-0.268354	0.0658228	2.02996e-06		-0.268354	0.0658228	5.77336e-06		-0.268354	0.0658228	1.81417e-05		-0.268354	0.0658228	8.43803e-06
-0.268354	0.0759494	1.62947e-06		-0.268354	0.0759494	4.24827e-06		-0.268354	0.0759494	1.58051e-05		-0.268354	0.0759494	5.50027e-06
-0.268354	0.0860759	1.28967e-06		-0.268354	0.0860759	3.06654e-06		-0.268354	0.0860759	1.35381e-05		-0.268354	0.0860759	3.47385e-06
-0.268354	0.0962025	1.00574e-06		-0.268354	0.0962025	2.16956e-06		-0.268354	0.0962025	1.13931e-05		-0.268354	0.0962025	2.11884e-06
-0.268354	0.106329	7.71919e-07		-0.268354	0.106329	1.50242e-06		-0.268354	0.106329	9.40895e-06		-0.268354	0.106329	1.24242e-06
-0.268354	0.116456	5.82191e-07		-0.268354	0.116456	1.01651e-06		-0.268354	0.116456	7.61361e-06		-0.268354	0.116456	6.9593e-07
-0.268354	0.126582	4.30711e-07		-0.268354	0.126582	6.70418e-07		-0.268354	0.126582	6.02629e-06		-0.268354	0.126582	3.69071e-07
-0.268354	0.136709	3.12035e-07		-0.268354	0.136709	4.29989e-07		-0.268354	0.136709	4.65856e-06		-0.268354	0.136709	1.8296e-07
-0.268354	0.146835	2.21137e-07		-0.268354	0.146835	2.67646e-07		-0.268354	0.146835	3.51415e-06		-0.268354	0.146835	8.31768e-08
-0.268354	0.156962	1.53312e-07		-0.268354	0.156962	1.61489e-07		-0.268354	0.156962	2.58739e-06		-0.268354	0.156962	3.36046e-08
-0.268354	0.167089	1.04109e-07		-0.268354	0.167089	9.4436e-08		-0.268354	0.167089	1.86209e-06		-0.268354	0.167089	1.13583e-08
-0.268354	0.177215	6.93801e-08		-0.268354	0.177215	5.35505e-08		-0.268354	0.177215	1.31261e-06		-0.268354	0.177215	2.77042e-09
-0.268354	0.187342	4.54503e-08		-0.268354	0.187342	2.94509e-08		-0.268354	0.187342	9.07882e-07		-0.268354	0.187342	2.70162e-10
-0.268354	0.197468	2.9282e-08		-0.268354	0.197468	1.56903e-08		-0.268354	0.197468	6.16465e-07		-0.268354	0.197468	4.11487e-11
-0.268354	0.207595	1.85395e-08		-0.268354	0.207595	8.07341e-09		-0.268354	0.207595	4.10644e-07		-0.268354	0.207595	3.8262e-10
-0.268354	0.217722	1.15206e-08		-0.268354	0.217722	3.99385e-09		-0.268354	0.217722	2.68034e-07		-0.268354	0.217722	6.71265e-10
-0.268354	0.227848	7.02028e-09		-0.268354	0.227848	1.88831e-09		-0.268354	0.227848	1.71299e-07		-0.268354	0.227848	7.68355e-10
-0.268354	0.237975	4.19437e-09		-0.268354	0.237975	8.46747e-10		-0.268354	0.237975	1.07189e-07		-0.268354	0.237975	7.12892e-10
-0.268354	0.248101	2.45773e-09		-0.268354	0.248101	3.56102e-10		-0.268354	0.248101	6.56987e-08		-0.268354	0.248101	5.80463e-10
-0.268354	0.258228	1.41288e-09		-0.268354	0.258228	1.37957e-10		-0.268354	0.258228	3.94612e-08		-0.268354	0.258228	4.30848e-10
-0.268354	0.268354	7.97122e-10		-0.268354	0.268354	4.77161e-11		-0.268354	0.268354	2.3237e-08		-0.268354	0.268354	2.97746e-10
-0.268354	0.278481	4.41628e-10		-0.268354	0.278481	1.38507e-11		-0.268354	0.278481	1.34244e-08		-0.268354	0.278481	1.94122e-10
-0.268354	0.288608	2.40559e-10		-0.268354	0.288608	2.89665e-12		-0.268354	0.288608	7.61874e-09		-0.268354	0.288608	1.20517e-10
-0.268354	0.298734	1.2906e-10		-0.268354	0.298734	2.34772e-13		-0.268354	0.298734	4.25554e-09		-0.268354	0.298734	7.17654e-11
-0.268354	0.308861	6.83337e-11		-0.268354	0.308861	3.91403e-14		-0.268354	0.308861	2.34421e-09		-0.268354	0.308861	4.12285e-11
-0.268354	0.318987	3.57562e-11		-0.268354	0.318987	2.87377e-13		-0.268354	0.318987	1.27526e-09		-0.268354	0.318987	2.29478e-11
-0.268354	0.329114	1.8487e-11		-0.268354	0.329114	4.38493e-13		-0.268354	0.329114	6.84905e-10		-0.268354	0.329114	1.24019e-11
-0.268354	0.339241	9.42068e-12		-0.268354	0.339241	4.41242e-13		-0.268354	0.339241	3.6213e-10		-0.268354	0.339241	6.50495e-12
-0.268354	0.349367	4.70582e-12		-0.268354	0.349367	3.58889e-13		-0.268354	0.349367	1.87391e-10		-0.268354	0.349367	3.30024e-12
-0.268354	0.359494	2.28266e-12		-0.268354	0.359494	2.5202e-13		-0.268354	0.359494	9.39532e-11		-0.268354	0.359494	1.60794e-12
-0.268354	0.36962	1.05709e-12		-0.268354	0.36962	1.5538e-13		-0.268354	0.36962	4.48311e-11		-0.268354	0.36962	7.41556e-13
-0.268354	0.379747	4.50899e-13		-0.268354	0.379747	8.24287e-14		-0.268354	0.379747	1.96185e-11		-0.268354	0.379747	3.133e-13
-0.268354	0.389873	1.61582e-13		-0.268354	0.389873	3.45266e-14		-0.268354	0.389873	7.17158e-12		-0.268354	0.389873	1.11019e-13
-0.268354	0.4	3.51758e-14		-0.268354	0.4	8.26247e-15		-0.268354	0.4	1.58117e-12		-0.268354	0.4	2.39532e-14
-0.258228	-0.4	8.44161e-11		-0.258228	-0.4	1.62512e-09		-0.258228	-0.4	2.97389e-10		-0.258228	-0.4	2.59102e-08
-0.258228	-0.389873	3.65636e-10		-0.258228	-0.389873	6.98312e-09		-0.258228	-0.389873	1.24942e-09		-0.258228	-0.389873	1.10339e-07
-0.258228	-0.379747	9.3062e-10		-0.258228	-0.379747	1.75481e-08		-0.258228	-0.379747	3.02642e-09		-0.258228	-0.379747	2.73288e-07
-0.258228	-0.36962	1.93818e-09		-0.258228	-0.36962	3.59328e-08		-0.258228	-0.36962	5.89414e-09		-0.258228	-0.36962	5.48889e-07
-0.258228	-0.359494	3.64223e-09		-0.258228	-0.359494	6.61559e-08		-0.258228	-0.359494	1.01917e-08		-0.258228	-0.359494	9.87058e-07
-0.258228	-0.349367	6.42699e-09		-0.258228	-0.349367	1.14034e-07		-0.258228	-0.349367	1.62994e-08		-0.258228	-0.349367	1.6559e-06
-0.258228	-0.339241	1.08602e-08		-0.258228	-0.339241	1.87774e-07		-0.258228	-0.339241	2.46025e-08		-0.258228	-0.339241	2.64571e-06
-0.258228	-0.329114	1.77743e-08		-0.258228	-0.329114	2.98883e-07		-0.258228	-0.329114	3.54529e-08		-0.258228	-0.329114	4.07574e-06
-0.258228	-0.318987	2.8384e-08		-0.258228	-0.318987	4.63438e-07		-0.258228	-0.318987	4.91178e-08		-0.258228	-0.318987	6.10338e-06
-0.258228	-0.308861	4.4435e-08		-0.258228	-0.308861	7.03553e-07		-0.258228	-0.308861	6.56778e-08		-0.258228	-0.308861	8.93279e-06
-0.258228	-0.298734	6.83607e-08		-0.258228	-0.298734	1.04855e-06		-0.258228	-0.298734	8.48399e-08		-0.258228	-0.298734	1.28165e-05
-0.258228	-0.288608	1.03409e-07		-0.258228	-0.288608	1.5353e-06		-0.258228	-0.288608	1.05673e-07		-0.258228	-0.288608	1.80447e-05
-0.258228	-0.278481	1.53718e-07		-0.258228	-0.278481	2.20752e-06		-0.258228	-0.278481	1.26355e-07		-0.258228	-0.278481	2.49225e-05
-0.258228	-0.268354	2.24351e-07		-0.258228	-0.268354	3.11436e-06		-0.258228	-0.268354	1.44079e-07		-0.258228	-0.268354	3.37423e-05
-0.258228	-0.258228	3.21317e-07		-0.258228	-0.258228	4.3088e-06		-0.258228	-0.258228	1.55232e-07		-0.258228	-0.258228	4.47591e-05
-0.258228	-0.248101	4.51549e-07		-0.258228	-0.248101	5.84547e-06		-0.258228	-0.248101	1.55909e-07		-0.258228	-0.248101	5.81647e-05
-0.258228	-0.237975	6.22725e-07		-0.258228	-0.237975	7.7768e-06		-0.258228	-0.237975	1.42824e-07		-0.258228	-0.237975	7.40519e-05
-0.258228	-0.227848	8.42833e-07		-0.258228	-0.227848	1.01465e-05		-0.258228	-0.227848	1.14709e-07		-0.258228	-0.227848	9.23637e-05
-0.258228	-0.217722	1.11956e-06		-0.258228	-0.217722	1.29821e-05		-0.258228	-0.217722	7.42839e-08		-0.258228	-0.217722	0.00011285
-0.258228	-0.207595	1.45981e-06		-0.258228	-0.207595	1.62907e-05		-0.258228	-0.207595	3.06581e-08		-0.258228	-0.207595	0.000135067
-0.258228	-0.197468	1.86961e-06		-0.258228	-0.197468	2.00607e-05		-0.258228	-0.197468	1.79331e-09		-0.258228	-0.197468	0.000158433
-0.258228	-0.187342	2.35438e-06		-0.258228	-0.187342	2.42665e-05		-0.258228	-0.187342	1.66554e-08		-0.258228	-0.187342	0.000182308
-0.258228	-0.177215	2.91898e-06		-0.258228	-0.177215	2.88723e-05		-0.258228	-0.177215	1.16838e-07		-0.258228	-0.177215	0.000206052
-0.258228	-0.167089	3.56706e-06		-0.258228	-0.167089	3.38283e-05		-0.258228	-0.167089	3.57476e-07		-0.258228	-0.167089	0.000229023
-0.258228	-0.156962	4.29954e-06		-0.258228	-0.156962	3.90601e-05		-0.258228	-0.156962	8.06957e-07		-0.258228	-0.156962	0.000250531
-0.258228	-0.146835	5.11228e-06		-0.258228	-0.146835	4.44543e-05		-0.258228	-0.146835	1.54453e-06		-0.258228	-0.146835	0.000269788
-0.258228	-0.136709	5.99413e-06		-0.258228	-0.136709	4.98511e-05		-0.258228	-0.136709	2.65492e-06		-0.258228	-0.136709	0.000285911
-0.258228	-0.126582	6.92606e-06		-0.258228	-0.126582	5.50495e-05		-0.258228	-0.126582	4.2199e-06		-0.258228	-0.126582	0.000298013
-0.258228	-0.116456	7.88234e-06		-0.258228	-0.116456	5.98288e-05		-0.258228	-0.116456	6.3082e-06		-0.258228	-0.116456	0.000305351
-0.258228	-0.106329	8.83298e-06		-0.258228	-0.106329	6.39772e-05		-0.258228	-0.106329	8.96563e-06		-0.258228	-0.106329	0.000307473
-0.258228	-0.0962025	9.74595e-06		-0.258228	-0.0962025	6.73114e-05		-0.258228	-0.0962025	1.22064e-05		-0.258228	-0.0962025	0.000304279
-0.258228	-0.0860759	1.0587e-05		-0.258228	-0.0860759	6.96764e-05		-0.258228	-0.0860759	1.60032e-05		-0.258228	-0.0860759	0.000295949
-0.258228	-0.0759494	1.13165e-05		-0.258228	-0.0759494	7.09249e-05		-0.258228	-0.0759494	2.02728e-05		-0.258228	-0.0759494	0.000282794
-0.258228	-0.0658228	1.18863e-05		-0.258228	-0.0658228	7.08983e-05		-0.258228	-0.0658228	2.48571e-05		-0.258228	-0.0658228	0.00026514
-0.258228	-0.0556962	1.22411e-05		-0.258228	-0.0556962	6.94405e-05		-0.258228	-0.0556962	2.9509e-05		-0.258228	-0.0556962	0.000243356
-0.258228	-0.0455696	1.23287e-05		-0.258228	-0.0455696	6.64572e-05		-0.258228	-0.0455696	3.39054e-05		-0.258228	-0.0455696	0.000218031
-0.258228	-0.035443	1.21173e-05		-0.258228	-0.035443	6.19953e-05		-0.258228	-0.035443	3.76959e-05		-0.258228	-0.035443	0.000190153
-0.258228	-0.0253165	1.16096e-05		-0.258228	-0.0253165	5.62903e-05		-0.258228	-0.0253165	4.05796e-05		-0.258228	-0.0253165	0.000161124
-0.258228	-0.0151899	1.08475e-05		-0.258228	-0.0151899	4.97443e-05		-0.258228	-0.0151899	4.23742e-05		-0.258228	-0.0151899	0.000132557
-0.258228	-0.00506329	9.90147e-06		-0.258228	-0.00506329	4.2839e-05		-0.258228	-0.00506329	4.30445e-05		-0.258228	-0.00506329	0.000105946
-0.258228	0.00506329	8.85178e-06		-0.258228	0.00506329	3.60265e-05		-0.258228	0.00506329	4.26778e-05		-0.258228	0.00506329	8.23709e-05
-0.258228	0.0151899	7.77043e-06		-0.258228	0.0151899	2.96503e-05		-0.258228	0.0151899	4.14275e-05		-0.258228	0.0151899	6.23826e-05
-0.258228	0.0253165	6.71161e-06		-0.258228	0.0253165	2.39208e-05		-0.258228	0.0253165	3.94612e-05		-0.258228	0.0253165	4.60566e-05
-0.258228	0.035443	5.71139e-06		-0.258228	0.035443	1.89354e-05		-0.258228	0.035443	3.6936e-05		-0.258228	0.035443	3.31471e-05
-0.258228	0.0455696	4.79208e-06		-0.258228	0.0455696	1.47134e-05		-0.258228	0.0455696	3.39988e-05		-0.258228	0.0455696	2.3239e-05
-0.258228	0.0556962	3.96646e-06		-0.258228	0.0556962	1.1225e-05		-0.258228	0.0556962	3.07904e-05		-0.258228	0.0556962	1.58526e-05
-0.258228	0.0658228	3.24004e-06		-0.258228	0.0658228	8.40876e-06		-0.258228	0.0658228	2.74434e-05		-0.258228	0.0658228	1.05055e-05
-0.258228	0.0759494	2.61232e-06		-0.258228	0.0759494	6.18452e-06		-0.258228	0.0759494	2.40739e-05		-0.258228	0.0759494	6.74882e-06
-0.258228	0.0860759	2.07817e-06		-0.258228	0.0860759	4.46343e-06		-0.258228	0.0860759	2.07753e-05		-0.258228	0.0860759	4.18963e-06
-0.258228	0.0962025	1.62972e-06		-0.258228	0.0962025	3.15736e-06		-0.258228	0.0962025	1.76197e-05		-0.258228	0.0962025	2.50199e-06
-0.258228	0.106329	1.25799e-06		-0.258228	0.106329	2.18532e-06		-0.258228	0.106329	1.4664e-05		-0.258228	0.106329	1.42808e-06
-0.258228	0.116456	9.5412e-07		-0.258228	0.116456	1.4767e-06		-0.258228	0.116456	1.19551e-05		-0.258228	0.116456	7.71982e-07
-0.258228	0.126582	7.09772e-07		-0.258228	0.126582	9.71878e-07		-0.258228	0.126582	9.53181e-06		-0.258228	0.126582	3.90032e-07
-0.258228	0.136709	5.17163e-07		-0.258228	0.136709	6.2156e-07		-0.258228	0.136709	7.42319e-06		-0.258228	0.136709	1.80484e-07
-0.258228	0.146835	3.68865e-07		-0.258228	0.146835	3.85587e-07		-0.258228	0.146835	5.6444e-06		-0.258228	0.146835	7.3929e-08
-0.258228	0.156962	2.57639e-07		-0.258228	0.156962	2.31781e-07		-0.258228	0.156962	4.19289e-06		-0.258228	0.156962	2.50714e-08
-0.258228	0.167089	1.76445e-07		-0.258228	0.167089	1.34961e-07		-0.258228	0.167089	3.04719e-06		-0.258228	0.167089	5.94512e-09
-0.258228	0.177215	1.18666e-07		-0.258228	0.177215	7.61112e-08		-0.258228	0.177215	2.1702e-06		-0.258228	0.177215	4.67209e-10
-0.258228	0.187342	7.84466e-08		-0.258228	0.187342	4.15357e-08		-0.258228	0.187342	1.51621e-06		-0.258228	0.187342	1.97085e-10
-0.258228	0.197468	5.09631e-08		-0.258228	0.197468	2.18805e-08		-0.258228	0.197468	1.03899e-06		-0.258228	0.197468	1.21987e-09
-0.258228	0.207595	3.24991e-08		-0.258228	0.207595	1.10785e-08		-0.258228	0.207595	6.97595e-07		-0.258228	0.207595	2.04535e-09
-0.258228	0.217722	2.03184e-08		-0.258228	0.217722	5.35861e-09		-0.258228	0.217722	4.58412e-07		-0.258228	0.217722	2.33041e-09
-0.258228	0.227848	1.24472e-08		-0.258228	0.227848	2.45637e-09		-0.258228	0.227848	2.94715e-07		-0.258228	0.227848	2.17853e-09
-0.258228	0.237975	7.47364e-09		-0.258228	0.237975	1.05509e-09		-0.258228	0.237975	1.85448e-07		-0.258228	0.237975	1.79629e-09
-0.258228	0.248101	4.40099e-09		-0.258228	0.248101	4.17076e-10		-0.258228	0.248101	1.14303e-07		-0.258228	0.248101	1.35394e-09
-0.258228	0.258228	2.54319e-09		-0.258228	0.258228	1.4697e-10		-0.258228	0.258228	6.90566e-08		-0.258228	0.258228	9.51902e-10
-0.258228	0.268354	1.44285e-09		-0.258228	0.268354	4.33024e-11		-0.258228	0.268354	4.09173e-08		-0.258228	0.268354	6.32031e-10
-0.258228	0.278481	8.04136e-10		-0.258228	0.278481	9.08416e-12		-0.258228	0.278481	2.37932e-08		-0.258228	0.278481	3.99615e-10
-0.258228	0.288608	4.4064e-10		-0.258228	0.288608	6.88346e-13		-0.258228	0.288608	1.35909e-08		-0.258228	0.288608	2.42065e-10
-0.258228	0.298734	2.37634e-10		-0.258228	0.298734	1.72622e-13		-0.258228	0.298734	7.63374e-09		-0.258228	0.298734	1.41123e-10
-0.258228	0.308861	1.26218e-10		-0.258228	0.308861	1.08994e-12		-0.258228	0.308861	4.21941e-09		-0.258228	0.308861	7.94507e-11
-0.258228	0.318987	6.60346e-11		-0.258228	0.318987	1.65015e-12		-0.258228	0.318987	2.29519e-09		-0.258228	0.318987	4.32873e-11
-0.258228	0.329114	3.40002e-11		-0.258228	0.329114	1.67579e-12		-0.258228	0.329114	1.22749e-09		-0.258228	0.329114	2.28437e-11
-0.258228	0.339241	1.71912e-11		-0.258228	0.339241	1.38877e-12		-0.258228	0.339241	6.43879e-10		-0.258228	0.339241	1.16703e-11
-0.258228	0.349367	8.5007e-12		-0.258228	0.349367	1.00644e-12		-0.258228	0.349367	3.29777e-10		-0.258228	0.349367	5.75805e-12
-0.258228	0.359494	4.0798e-12		-0.258228	0.359494	6.54888e-13		-0.258228	0.359494	1.63573e-10		-0.258228	0.359494	2.72872e-12
-0.258228	0.36962	1.8718e-12		-0.258228	0.36962	3.83225e-13		-0.258228	0.36962	7.73216e-11		-0.258228	0.36962	1.22669e-12
-0.258228	0.379747	7.931e-13		-0.258228	0.379747	1.96282e-13		-0.258228	0.379747	3.36114e-11		-0.258228	0.379747	5.07296e-13
-0.258228	0.389873	2.83231e-13		-0.258228	0.389873	8.04417e-14		-0.258228	0.389873	1.22445e-11		-0.258228	0.389873	1.76989e-13
-0.258228	0.4	6.16119e-14		-0.258228	0.4	1.9036e-14		-0.258228	0.4	2.6977e-12		-0.258228	0.4	3.78516e-14
-0.248101	-0.4	1.14196e-10		-0.248101	-0.4	2.13473e-09		-0.248101	-0.4	4.29227e-10		-0.248101	-0.4	3.28143e-08
-0.248101	-0.389873	4.95004e-10		-0.248101	-0.389873	9.17807e-09		-0.248101	-0.389873	1.80631e-09		-0.248101	-0.389873	1.3978e-07
-0.248101	-0.379747	1.26135e-09		-0.248101	-0.379747	2.30827e-08		-0.248101	-0.379747	4.38694e-09		-0.248101	-0.379747	3.46339e-07
-0.248101	-0.36962	2.63124e-09		-0.248101	-0.36962	4.73213e-08		-0.248101	-0.36962	8.57587e-09		-0.248101	-0.36962	6.9601e-07
-0.248101	-0.359494	4.95576e-09		-0.248101	-0.359494	8.72717e-08		-0.248101	-0.359494	1.49037e-08		-0.248101	-0.359494	1.25284e-06
-0.248101	-0.349367	8.77075e-09		-0.248101	-0.349367	1.50785e-07		-0.248101	-0.349367	2.39914e-08		-0.248101	-0.349367	2.10495e-06
-0.248101	-0.339241	1.48752e-08		-0.248101	-0.339241	2.4904e-07		-0.248101	-0.339241	3.65083e-08		-0.248101	-0.339241	3.37024e-06
-0.248101	-0.329114	2.445e-08		-0.248101	-0.329114	3.97829e-07		-0.248101	-0.329114	5.31256e-08		-0.248101	-0.329114	5.20549e-06
-0.248101	-0.318987	3.92295e-08		-0.248101	-0.318987	6.19353e-07		-0.248101	-0.318987	7.44475e-08		-0.248101	-0.318987	7.81874e-06
-0.248101	-0.308861	6.17223e-08		-0.248101	-0.308861	9.4432e-07		-0.248101	-0.308861	1.00867e-07		-0.248101	-0.308861	1.1481e-05
-0.248101	-0.298734	9.545e-08		-0.248101	-0.298734	1.41373e-06		-0.248101	-0.298734	1.32283e-07		-0.248101	-0.298734	1.65297e-05
-0.248101	-0.288608	1.45151e-07		-0.248101	-0.288608	2.07953e-06		-0.248101	-0.288608	1.6768e-07		-0.248101	-0.288608	2.33553e-05
-0.248101	-0.278481	2.1691e-07		-0.248101	-0.278481	3.00384e-06		-0.248101	-0.278481	2.04673e-07		-0.248101	-0.278481	3.23719e-05
-0.248101	-0.268354	3.1822e-07		-0.248101	-0.268354	4.25686e-06		-0.248101	-0.268354	2.39231e-07		-0.248101	-0.268354	4.39781e-05
-0.248101	-0.258228	4.57995e-07		-0.248101	-0.258228	5.91431e-06		-0.248101	-0.258228	2.65765e-07		-0.248101	-0.258228	5.85187e-05
-0.248101	-0.248101	6.46498e-07		-0.248101	-0.248101	8.05373e-06		-0.248101	-0.248101	2.77699e-07		-0.248101	-0.248101	7.62451e-05
-0.248101	-0.237975	8.95049e-07		-0.248101	-0.237975	1.07485e-05		-0.248101	-0.237975	2.68626e-07		-0.248101	-0.237975	9.72624e-05
-0.248101	-0.227848	1.21537e-06		-0.248101	-0.227848	1.40587e-05		-0.248101	-0.227848	2.34213e-07		-0.248101	-0.227848	0.000121464
-0.248101	-0.217722	1.61877e-06		-0.248101	-0.217722	1.80213e-05		-0.248101	-0.217722	1.74976e-07		-0.248101	-0.217722	0.000148485
-0.248101	-0.207595	2.1155e-06		-0.248101	-0.207595	2.26456e-05		-0.248101	-0.207595	9.97782e-08		-0.248101	-0.207595	0.000177707
-0.248101	-0.197468	2.71482e-06		-0.248101	-0.197468	2.79159e-05		-0.248101	-0.197468	2.94961e-08		-0.248101	-0.197468	0.000208349
-0.248101	-0.187342	3.42531e-06		-0.248101	-0.187342	3.37995e-05		-0.248101	-0.187342	3.36298e-10		-0.248101	-0.187342	0.000239567
-0.248101	-0.177215	4.25494e-06		-0.248101	-0.177215	4.02499e-05		-0.248101	-0.177215	6.64946e-08		-0.248101	-0.177215	0.000270524
-0.248101	-0.167089	5.21002e-06		-0.248101	-0.167089	4.72008e-05		-0.248101	-0.167089	3.01963e-07		-0.248101	-0.167089	0.00030038
-0.248101	-0.156962	6.29297e-06		-0.248101	-0.156962	5.45515e-05		-0.248101	-0.156962	8.00879e-07		-0.248101	-0.156962	0.000328237
-0.248101	-0.146835	7.4994e-06		-0.248101	-0.146835	6.21506e-05		-0.248101	-0.146835	1.67529e-06		-0.248101	-0.146835	0.000353094
-0.248101	-0.136709	8.81562e-06		-0.248101	-0.136709	6.97886e-05		-0.248101	-0.136709	3.04914e-06		-0.248101	-0.136709	0.000373867
-0.248101	-0.126582	1.02176e-05		-0.248101	-0.126582	7.72054e-05		-0.248101	-0.126582	5.04815e-06		-0.248101	-0.126582	0.000389497
-0.248101	-0.116456	1.16719e-05		-0.248101	-0.116456	8.41136e-05		-0.248101	-0.116456	7.7866e-06		-0.248101	-0.116456	0.000399106
-0.248101	-0.106329	1.31376e-05		-0.248101	-0.106329	9.02266e-05		-0.248101	-0.106329	1.13527e-05		-0.248101	-0.106329	0.00040214
-0.248101	-0.0962025	1.4568e-05		-0.248101	-0.0962025	9.5278e-05		-0.248101	-0.0962025	1.57933e-05		-0.248101	-0.0962025	0.000398415
-0.248101	-0.0860759	1.59091e-05		-0.248101	-0.0860759	9.90168e-05		-0.248101	-0.0860759	2.10952e-05		-0.248101	-0.0860759	0.000388034
-0.248101	-0.0759494	1.70951e-05		-0.248101	-0.0759494	0.000101186		-0.248101	-0.0759494	2.71601e-05		-0.248101	-0.0759494	0.000371242
-0.248101	-0.0658228	1.80454e-05		-0.248101	-0.0658228	0.00010151		-0.248101	-0.0658228	3.37749e-05		-0.248101	-0.0658228	0.000348337
-0.248101	-0.0556962	1.86688e-05		-0.248101	-0.0556962	9.97283e-05		-0.248101	-0.0556962	4.05919e-05		-0.248101	-0.0556962	0.000319751
-0.248101	-0.0455696	1.88799e-05		-0.248101	-0.0455696	9.56831e-05		-0.248101	-0.0455696	4.71446e-05		-0.248101	-0.0455696	0.000286279
-0.248101	-0.035443	1.86252e-05		-0.248101	-0.035443	8.94339e-05		-0.248101	-0.035443	5.29169e-05		-0.248101	-0.035443	0.000249291
-0.248101	-0.0253165	1.79049e-05		-0.248101	-0.0253165	8.13185e-05		-0.248101	-0.0253165	5.74496e-05		-0.248101	-0.0253165	0.000210713
-0.248101	-0.0151899	1.67795e-05		-0.248101	-0.0151899	7.19213e-05		-0.248101	-0.0151899	6.04442e-05		-0.248101	-0.0151899	0.000172746
-0.248101	-0.00506329	1.53557e-05		-0.248101	-0.00506329	6.19488e-05		-0.248101	-0.00506329	6.18124e-05		-0.248101	-0.00506329	0.000137417
-0.248101	0.00506329	1.3758e-05		-0.248101	0.00506329	5.20736e-05		-0.248101	0.00506329	6.16523e-05		-0.248101	0.00506329	0.000106198
-0.248101	0.0151899	1.21008e-05		-0.248101	0.0151899	4.28142e-05		-0.248101	0.0151899	6.01724e-05		-0.248101	0.0151899	7.98364e-05
-0.248101	0.0253165	1.04718e-05		-0.248101	0.0253165	3.44934e-05		-0.248101	0.0253165	5.76138e-05		-0.248101	0.0253165	5.84301e-05
-0.248101	0.035443	8.9297e-06		-0.248101	0.035443	2.72624e-05		-0.248101	0.035443	5.42076e-05		-0.248101	0.035443	4.16298e-05
-0.248101	0.0455696	7.51086e-06		-0.248101	0.0455696	2.11513e-05		-0.248101	0.0455696	5.01681e-05		-0.248101	0.0455696	2.88501e-05
-0.248101	0.0556962	6.23546e-06		-0.248101	0.0556962	1.61138e-05		-0.248101	0.0556962	4.56984e-05		-0.248101	0.0556962	1.94201e-05
-0.248101	0.0658228	5.11181e-06		-0.248101	0.0658228	1.20562e-05		-0.248101	0.0658228	4.09866e-05		-0.248101	0.0658228	1.26719e-05
-0.248101	0.0759494	4.13866e-06		-0.248101	0.0759494	8.8575e-06		-0.248101	0.0759494	3.61954e-05		-0.248101	0.0759494	7.99185e-06
-0.248101	0.0860759	3.30763e-06		-0.248101	0.0860759	6.38534e-06		-0.248101	0.0860759	3.14542e-05		-0.248101	0.0860759	4.8505e-06
-0.248101	0.0962025	2.60639e-06		-0.248101	0.0962025	4.5103e-06		-0.248101	0.0962025	2.68642e-05		-0.248101	0.0962025	2.81489e-06
-0.248101	0.106329	2.02153e-06		-0.248101	0.106329	3.11508e-06		-0.248101	0.106329	2.25107e-05		-0.248101	0.106329	1.54736e-06
-0.248101	0.116456	1.54035e-06		-0.248101	0.116456	2.09853e-06		-0.248101	0.116456	1.84725e-05		-0.248101	0.116456	7.94642e-07
-0.248101	0.126582	1.1512e-06		-0.248101	0.126582	1.37557e-06		-0.248101	0.126582	1.48231e-05		-0.248101	0.126582	3.73165e-07
-0.248101	0.136709	8.43073e-07		-0.248101	0.136709	8.75511e-07		-0.248101	0.136709	1.16222e-05		-0.248101	0.136709	1.54477e-07
-0.248101	0.146835	6.0495e-07		-0.248101	0.146835	5.40247e-07		-0.248101	0.146835	8.90461e-06		-0.248101	0.146835	5.23711e-08
-0.248101	0.156962	4.25644e-07		-0.248101	0.156962	3.22905e-07		-0.248101	0.156962	6.6731e-06		-0.248101	0.156962	1.19852e-08
-0.248101	0.167089	2.94017e-07		-0.248101	0.167089	1.86822e-07		-0.248101	0.167089	4.89797e-06		-0.248101	0.167089	7.02695e-10
-0.248101	0.177215	1.99582e-07		-0.248101	0.177215	1.04519e-07		-0.248101	0.177215	3.52492e-06		-0.248101	0.177215	7.73133e-10
-0.248101	0.187342	1.33142e-07		-0.248101	0.187342	5.64114e-08		-0.248101	0.187342	2.48762e-06		-0.248101	0.187342	3.63549e-09
-0.248101	0.197468	8.71967e-08		-0.248101	0.197468	2.92488e-08		-0.248101	0.197468	1.71991e-06		-0.248101	0.197468	5.8895e-09
-0.248101	0.207595	5.59746e-08		-0.248101	0.207595	1.44772e-08		-0.248101	0.207595	1.1633e-06		-0.248101	0.207595	6.7071e-09
-0.248101	0.217722	3.51785e-08		-0.248101	0.217722	6.78242e-09		-0.248101	0.217722	7.68956e-07		-0.248101	0.217722	6.33113e-09
-0.248101	0.227848	2.16412e-08		-0.248101	0.227848	2.97209e-09		-0.248101	0.227848	4.96761e-07		-0.248101	0.227848	5.29044e-09
-0.248101	0.237975	1.30414e-08		-0.248101	0.237975	1.19601e-09		-0.248101	0.237975	3.13923e-07		-0.248101	0.237975	4.04737e-09
-0.248101	0.248101	7.70657e-09		-0.248101	0.248101	4.27821e-10		-0.248101	0.248101	1.9429e-07		-0.248101	0.248101	2.89106e-09
-0.248101	0.258228	4.46973e-09		-0.248101	0.258228	1.27273e-10		-0.248101	0.258228	1.17886e-07		-0.248101	0.258228	1.95197e-09
-0.248101	0.268354	2.54612e-09		-0.248101	0.268354	2.65389e-11		-0.248101	0.268354	7.01762e-08		-0.248101	0.268354	1.25576e-09
-0.248101	0.278481	1.42542e-09		-0.248101	0.278481	1.80625e-12		-0.248101	0.278481	4.1015e-08		-0.248101	0.278481	7.74085e-10
-0.248101	0.288608	7.84789e-10		-0.248101	0.288608	7.41146e-13		-0.248101	0.288608	2.35516e-08		-0.248101	0.288608	4.59074e-10
-0.248101	0.298734	4.25077e-10		-0.248101	0.298734	3.98101e-12		-0.248101	0.298734	1.32919e-08		-0.248101	0.298734	2.62658e-10
-0.248101	0.308861	2.26456e-10		-0.248101	0.308861	5.96723e-12		-0.248101	0.308861	7.37119e-09		-0.248101	0.308861	1.45206e-10
-0.248101	0.318987	1.18553e-10		-0.248101	0.318987	6.11546e-12		-0.248101	0.318987	4.01295e-09		-0.248101	0.318987	7.76058e-11
-0.248101	0.329114	6.09038e-11		-0.248101	0.329114	5.15156e-12		-0.248101	0.329114	2.14147e-09		-0.248101	0.329114	4.00911e-11
-0.248101	0.339241	3.06425e-11		-0.248101	0.339241	3.81985e-12		-0.248101	0.339241	1.11776e-09		-0.248101	0.339241	2.00044e-11
-0.248101	0.349367	1.50519e-11		-0.248101	0.349367	2.57039e-12		-0.248101	0.349367	5.68668e-10		-0.248101	0.349367	9.62485e-12
-0.248101	0.359494	7.17423e-12		-0.248101	0.359494	1.58748e-12		-0.248101	0.359494	2.8011e-10		-0.248101	0.359494	4.44686e-12
-0.248101	0.36962	3.27244e-12		-0.248101	0.36962	8.95196e-13		-0.248101	0.36962	1.31638e-10		-0.248101	0.36962	1.95186e-12
-0.248101	0.379747	1.38126e-12		-0.248101	0.379747	4.47011e-13		-0.248101	0.379747	5.70033e-11		-0.248101	0.379747	7.90688e-13
-0.248101	0.389873	4.92408e-13		-0.248101	0.389873	1.80272e-13		-0.248101	0.389873	2.07299e-11		-0.248101	0.389873	2.71532e-13
-0.248101	0.4	1.07081e-13		-0.248101	0.4	4.22926e-14		-0.248101	0.4	4.56578e-12		-0.248101	0.4	5.75051e-14
-0.237975	-0.4	1.50968e-10		-0.237975	-0.4	2.73839e-09		-0.237975	-0.4	6.04559e-10		-0.237975	-0.4	4.05405e-08
-0.237975	-0.389873	6.54861e-10		-0.237975	-0.389873	1.17792e-08		-0.237975	-0.389873	2.54798e-09		-0.237975	-0.389873	1.72728e-07
-0.237975	-0.379747	1.67055e-09		-0.237975	-0.379747	2.96473e-08		-0.237975	-0.379747	6.20343e-09		-0.237975	-0.379747	4.28111e-07
-0.237975	-0.36962	3.49076e-09		-0.237975	-0.36962	6.08545e-08		-0.237975	-0.36962	1.21706e-08		-0.237975	-0.36962	8.60883e-07
-0.237975	-0.359494	6.59088e-09		-0.237975	-0.359494	1.12446e-07		-0.237975	-0.359494	2.12568e-08		-0.237975	-0.359494	1.55145e-06
-0.237975	-0.349367	1.1704e-08		-0.237975	-0.349367	1.94818e-07		-0.237975	-0.349367	3.44447e-08		-0.237975	-0.349367	2.61163e-06
-0.237975	-0.339241	1.99343e-08		-0.237975	-0.339241	3.2292e-07		-0.237975	-0.339241	5.28499e-08		-0.237975	-0.339241	4.1926e-06
-0.237975	-0.329114	3.29272e-08		-0.237975	-0.329114	5.18039e-07		-0.237975	-0.329114	7.76679e-08		-0.237975	-0.329114	6.49678e-06
-0.237975	-0.318987	5.31131e-08		-0.237975	-0.318987	8.10251e-07		-0.237975	-0.318987	1.10084e-07		-0.237975	-0.318987	9.7937e-06
-0.237975	-0.308861	8.40255e-08		-0.237975	-0.308861	1.24131e-06		-0.237975	-0.308861	1.51072e-07		-0.237975	-0.308861	1.44351e-05
-0.237975	-0.298734	1.30655e-07		-0.237975	-0.298734	1.86728e-06		-0.237975	-0.298734	2.00993e-07		-0.237975	-0.298734	2.08606e-05
-0.237975	-0.288608	1.99772e-07		-0.237975	-0.288608	2.75977e-06		-0.237975	-0.288608	2.58959e-07		-0.237975	-0.288608	2.95831e-05
-0.237975	-0.278481	3.00152e-07		-0.237975	-0.278481	4.00522e-06		-0.237975	-0.278481	3.22085e-07		-0.237975	-0.278481	4.11518e-05
-0.237975	-0.268354	4.42685e-07		-0.237975	-0.268354	5.70212e-06		-0.237975	-0.268354	3.84894e-07		-0.237975	-0.268354	5.60999e-05
-0.237975	-0.258228	6.40377e-07		-0.237975	-0.258228	7.95691e-06		-0.237975	-0.258228	4.39179e-07		-0.237975	-0.258228	7.48871e-05
-0.237975	-0.248101	9.08195e-07		-0.237975	-0.248101	1.0878e-05		-0.237975	-0.248101	4.74526e-07		-0.237975	-0.248101	9.78378e-05
-0.237975	-0.237975	1.26258e-06		-0.237975	-0.237975	1.45667e-05		-0.237975	-0.237975	4.79706e-07		-0.237975	-0.237975	0.000125068
-0.237975	-0.227848	1.72051e-06		-0.237975	-0.227848	1.91045e-05		-0.237975	-0.227848	4.4519e-07		-0.237975	-0.227848	0.000156401
-0.237975	-0.217722	2.29846e-06		-0.237975	-0.217722	2.45414e-05		-0.237975	-0.217722	3.66998e-07		-0.237975	-0.217722	0.000191321
-0.237975	-0.207595	3.01163e-06		-0.237975	-0.207595	3.08906e-05		-0.237975	-0.207595	2.51666e-07		-0.237975	-0.207595	0.000229001
-0.237975	-0.197468	3.87415e-06		-0.237975	-0.197468	3.81337e-05		-0.237975	-0.197468	1.21604e-07		-0.237975	-0.197468	0.000268417
-0.237975	-0.187342	4.89963e-06		-0.237975	-0.187342	4.62315e-05		-0.237975	-0.187342	2.00676e-08		-0.237975	-0.187342	0.000308485
-0.237975	-0.177215	6.10102e-06		-0.237975	-0.177215	5.51264e-05		-0.237975	-0.177215	1.53735e-08		-0.237975	-0.177215	0.000348136
-0.237975	-0.167089	7.48901e-06		-0.237975	-0.167089	6.47323e-05		-0.237975	-0.167089	2.04147e-07		-0.237975	-0.167089	0.000386289
-0.237975	-0.156962	9.06871e-06		-0.237975	-0.156962	7.49148e-05		-0.237975	-0.156962	7.12878e-07		-0.237975	-0.156962	0.000421787
-0.237975	-0.146835	1.08359e-05		-0.237975	-0.146835	8.54722e-05		-0.237975	-0.146835	1.69633e-06		-0.237975	-0.146835	0.000453362
-0.237975	-0.136709	1.27743e-05		-0.237975	-0.136709	9.61309e-05		-0.237975	-0.136709	3.33118e-06		-0.237975	-0.136709	0.000479687
-0.237975	-0.126582	1.4854e-05		-0.237975	-0.126582	0.000106556		-0.237975	-0.126582	5.80433e-06		-0.237975	-0.126582	0.000499507
-0.237975	-0.116456	1.70324e-05		-0.237975	-0.116456	0.000116377		-0.237975	-0.116456	9.29609e-06		-0.237975	-0.116456	0.000511803
-0.237975	-0.106329	1.92545e-05		-0.237975	-0.106329	0.000125211		-0.237975	-0.106329	1.39596e-05		-0.237975	-0.106329	0.000515901
-0.237975	-0.0962025	2.1453e-05		-0.237975	-0.0962025	0.000132675		-0.237975	-0.0962025	1.98959e-05		-0.237975	-0.0962025	0.000511501
-0.237975	-0.0860759	2.35442e-05		-0.237975	-0.0860759	0.000138377		-0.237975	-0.0860759	2.71227e-05		-0.237975	-0.0860759	0.00049858
-0.237975	-0.0759494	2.54225e-05		-0.237975	-0.0759494	0.000141897		-0.237975	-0.0759494	3.55336e-05		-0.237975	-0.0759494	0.000477269
-0.237975	-0.0658228	2.69581e-05		-0.237975	-0.0658228	0.000142789		-0.237975	-0.0658228	4.48532e-05		-0.237975	-0.0658228	0.000447826
-0.237975	-0.0556962	2.80062e-05		-0.237975	-0.0556962	0.000140646		-0.237975	-0.0556962	5.46094e-05		-0.237975	-0.0556962	0.000410791
-0.237975	-0.0455696	2.84336e-05		-0.237975	-0.0455696	0.000135234		-0.237975	-0.0455696	6.41538e-05		-0.237975	-0.0455696	0.000367269
-0.237975	-0.035443	2.81548e-05		-0.237975	-0.035443	0.000126632		-0.237975	-0.035443	7.2752e-05		-0.237975	-0.035443	0.000319135
-0.237975	-0.0253165	2.71644e-05		-0.237975	-0.0253165	0.000115316		-0.237975	-0.0253165	7.97273e-05		-0.237975	-0.0253165	0.000268971
-0.237975	-0.0151899	2.55464e-05		-0.237975	-0.0151899	0.000102109		-0.237975	-0.0151899	8.46065e-05		-0.237975	-0.0151899	0.000219671
-0.237975	-0.00506329	2.34555e-05		-0.237975	-0.00506329	8.80119e-05		-0.237975	-0.00506329	8.72016e-05		-0.237975	-0.00506329	0.000173886
-0.237975	0.00506329	2.10778e-05		-0.237975	0.00506329	7.39903e-05		-0.237975	0.00506329	8.7595e-05		-0.237975	0.00506329	0.000133537
-0.237975	0.0151899	1.85889e-05		-0.237975	0.0151899	6.08048e-05		-0.237975	0.0151899	8.60473e-05		-0.237975	0.0151899	9.96022e-05
-0.237975	0.0253165	1.61274e-05		-0.237975	0.0253165	4.89405e-05		-0.237975	0.0253165	8.28885e-05		-0.237975	0.0253165	7.22027e-05
-0.237975	0.035443	1.37882e-05		-0.237975	0.035443	3.86311e-05		-0.237975	0.035443	7.84477e-05		-0.237975	0.035443	5.08602e-05
-0.237975	0.0455696	1.16302e-05		-0.237975	0.0455696	2.99277e-05		-0.237975	0.0455696	7.30325e-05		-0.237975	0.0455696	3.47763e-05
-0.237975	0.0556962	9.68592e-06		-0.237975	0.0556962	2.27644e-05		-0.237975	0.0556962	6.6931e-05		-0.237975	0.0556962	2.30384e-05
-0.237975	0.0658228	7.96858e-06		-0.237975	0.0658228	1.70039e-05		-0.237975	0.0658228	6.04074e-05		-0.237975	0.0658228	1.47462e-05
-0.237975	0.0759494	6.47641e-06		-0.237975	0.0759494	1.24691e-05		-0.237975	0.0759494	5.36886e-05		-0.237975	0.0759494	9.08178e-06
-0.237975	0.0860759	5.19687e-06		-0.237975	0.0860759	8.96867e-06		-0.237975	0.0860759	4.69562e-05		-0.237975	0.0860759	5.34837e-06
-0.237975	0.0962025	4.11176e-06		-0.237975	0.0962025	6.31668e-06		-0.237975	0.0962025	4.03567e-05		-0.237975	0.0962025	2.98352e-06
-0.237975	0.106329	3.20184e-06		-0.237975	0.106329	4.34616e-06		-0.237975	0.106329	3.40216e-05		-0.237975	0.106329	1.55403e-06
-0.237975	0.116456	2.44937e-06		-0.237975	0.116456	2.91377e-06		-0.237975	0.116456	2.80828e-05		-0.237975	0.116456	7.38824e-07
-0.237975	0.126582	1.83823e-06		-0.237975	0.126582	1.89884e-06		-0.237975	0.126582	2.26696e-05		-0.237975	0.126582	3.08189e-07
-0.237975	0.136709	1.35271e-06		-0.237975	0.136709	1.20053e-06		-0.237975	0.136709	1.78903e-05		-0.237975	0.136709	1.04016e-07
-0.237975	0.146835	9.76408e-07		-0.237975	0.146835	7.35414e-07		-0.237975	0.146835	1.38104e-05		-0.237975	0.146835	2.27519e-08
-0.237975	0.156962	6.92022e-07		-0.237975	0.156962	4.36051e-07		-0.237975	0.156962	1.04404e-05		-0.237975	0.156962	8.73666e-10
-0.237975	0.167089	4.82072e-07		-0.237975	0.167089	2.49952e-07		-0.237975	0.167089	7.73831e-06		-0.237975	0.167089	2.63098e-09
-0.237975	0.177215	3.30165e-07		-0.237975	0.177215	1.38193e-07		-0.237975	0.177215	5.6254e-06		-0.237975	0.177215	1.01453e-08
-0.237975	0.187342	2.22123e-07		-0.237975	0.187342	7.33839e-08		-0.237975	0.187342	4.00767e-06		-0.237975	0.187342	1.60096e-08
-0.237975	0.197468	1.46524e-07		-0.237975	0.197468	3.71836e-08		-0.237975	0.197468	2.79332e-06		-0.237975	0.197468	1.8289e-08
-0.237975	0.207595	9.45911e-08		-0.237975	0.207595	1.78125e-08		-0.237975	0.207595	1.90144e-06		-0.237975	0.207595	1.74806e-08
-0.237975	0.217722	5.96966e-08		-0.237975	0.217722	7.96424e-09		-0.237975	0.217722	1.263e-06		-0.237975	0.217722	1.48355e-08
-0.237975	0.227848	3.68379e-08		-0.237975	0.227848	3.25967e-09		-0.237975	0.227848	8.18978e-07		-0.237975	0.227848	1.15329e-08
-0.237975	0.237975	2.22537e-08		-0.237975	0.237975	1.1806e-09		-0.237975	0.237975	5.19143e-07		-0.237975	0.237975	8.36932e-09
-0.237975	0.248101	1.31797e-08		-0.237975	0.248101	3.52819e-10		-0.237975	0.248101	3.2222e-07		-0.237975	0.248101	5.74033e-09
-0.237975	0.258228	7.66196e-09		-0.237975	0.258228	7.23157e-11		-0.237975	0.258228	1.96086e-07		-0.237975	0.258228	3.75209e-09
-0.237975	0.268354	4.37625e-09		-0.237975	0.268354	4.15904e-12		-0.237975	0.268354	1.17111e-07		-0.237975	0.268354	2.35043e-09
-0.237975	0.278481	2.45765e-09		-0.237975	0.278481	3.07822e-12		-0.237975	0.278481	6.86996e-08		-0.237975	0.278481	1.41672e-09
-0.237975	0.288608	1.35772e-09		-0.237975	0.288608	1.39763e-11		-0.237975	0.288608	3.9604e-08		-0.237975	0.288608	8.239e-10
-0.237975	0.298734	7.37766e-10		-0.237975	0.298734	2.06367e-11		-0.237975	0.298734	2.24335e-08		-0.237975	0.298734	4.62967e-10
-0.237975	0.308861	3.93954e-10		-0.237975	0.308861	2.1308e-11		-0.237975	0.308861	1.24743e-08		-0.237975	0.308861	2.5143e-10
-0.237975	0.318987	2.06409e-10		-0.237975	0.318987	1.82316e-11		-0.237975	0.318987	6.79845e-09		-0.237975	0.318987	1.31888e-10
-0.237975	0.329114	1.05933e-10		-0.237975	0.329114	1.37978e-11		-0.237975	0.329114	3.62499e-09		-0.237975	0.329114	6.6761e-11
-0.237975	0.339241	5.3164e-11		-0.237975	0.339241	9.52794e-12		-0.237975	0.339241	1.88752e-09		-0.237975	0.339241	3.25819e-11
-0.237975	0.349367	2.60283e-11		-0.237975	0.349367	6.09649e-12		-0.237975	0.349367	9.57173e-10		-0.237975	0.349367	1.53118e-11
-0.237975	0.359494	1.23668e-11		-0.237975	0.359494	3.63034e-12		-0.237975	0.359494	4.70008e-10		-0.237975	0.359494	6.90687e-12
-0.237975	0.36962	5.62848e-12		-0.237975	0.36962	1.99425e-12		-0.237975	0.36962	2.20397e-10		-0.237975	0.36962	2.96225e-12
-0.237975	0.379747	2.37328e-12		-0.237975	0.379747	9.77868e-13		-0.237975	0.379747	9.53427e-11		-0.237975	0.379747	1.17514e-12
-0.237975	0.389873	8.45901e-13		-0.237975	0.389873	3.8969e-13		-0.237975	0.389873	3.46666e-11		-0.237975	0.389873	3.96718e-13
-0.237975	0.4	1.8396e-13		-0.237975	0.4	9.07968e-14		-0.237975	0.4	7.63573e-12		-0.237975	0.4	8.30559e-14
-0.227848	-0.4	1.94953e-10		-0.227848	-0.4	3.42852e-09		-0.227848	-0.4	8.30813e-10		-0.227848	-0.4	4.88284e-08
-0.227848	-0.389873	8.46137e-10		-0.227848	-0.389873	1.4753e-08		-0.227848	-0.389873	3.5061e-09		-0.227848	-0.389873	2.08054e-07
-0.227848	-0.379747	2.1607e-09		-0.227848	-0.379747	3.71574e-08		-0.227848	-0.379747	8.55534e-09		-0.227848	-0.379747	5.15781e-07
-0.227848	-0.36962	4.52268e-09		-0.227848	-0.36962	7.63646e-08		-0.227848	-0.36962	1.68427e-08		-0.227848	-0.36962	1.03782e-06
-0.227848	-0.359494	8.56159e-09		-0.227848	-0.359494	1.41397e-07		-0.227848	-0.359494	2.95617e-08		-0.227848	-0.359494	1.87277e-06
-0.227848	-0.349367	1.52591e-08		-0.227848	-0.349367	2.4572e-07		-0.227848	-0.349367	4.82175e-08		-0.227848	-0.349367	3.15939e-06
-0.227848	-0.339241	2.61092e-08		-0.227848	-0.339241	4.08905e-07		-0.227848	-0.339241	7.45945e-08		-0.227848	-0.339241	5.08725e-06
-0.227848	-0.329114	4.33564e-08		-0.227848	-0.329114	6.59031e-07		-0.227848	-0.329114	1.10703e-07		-0.227848	-0.329114	7.91195e-06
-0.227848	-0.318987	7.03348e-08		-0.227848	-0.318987	1.03594e-06		-0.227848	-0.318987	1.58666e-07		-0.227848	-0.318987	1.19746e-05
-0.227848	-0.308861	1.11914e-07		-0.227848	-0.308861	1.59516e-06		-0.227848	-0.308861	2.20454e-07		-0.227848	-0.308861	1.77208e-05
-0.227848	-0.298734	1.75015e-07		-0.227848	-0.298734	2.41159e-06		-0.227848	-0.298734	2.97336e-07		-0.227848	-0.298734	2.57092e-05
-0.227848	-0.288608	2.69104e-07		-0.227848	-0.288608	3.58175e-06		-0.227848	-0.288608	3.8897e-07		-0.227848	-0.288608	3.6597e-05
-0.227848	-0.278481	4.06576e-07		-0.227848	-0.278481	5.22334e-06		-0.227848	-0.278481	4.92244e-07		-0.227848	-0.278481	5.10961e-05
-0.227848	-0.268354	6.02955e-07		-0.227848	-0.268354	7.47183e-06		-0.227848	-0.268354	6.00178e-07		-0.227848	-0.268354	6.99051e-05
-0.227848	-0.258228	8.76893e-07		-0.227848	-0.258228	1.04743e-05		-0.227848	-0.258228	7.01331e-07		-0.227848	-0.258228	9.36269e-05
-0.227848	-0.248101	1.24988e-06		-0.227848	-0.248101	1.43801e-05		-0.227848	-0.248101	7.80089e-07		-0.227848	-0.248101	0.000122679
-0.227848	-0.237975	1.74549e-06		-0.227848	-0.237975	1.93279e-05		-0.227848	-0.237975	8.18192e-07		-0.227848	-0.237975	0.000157189
-0.227848	-0.227848	2.38813e-06		-0.227848	-0.227848	2.54286e-05		-0.227848	-0.227848	7.97942e-07		-0.227848	-0.227848	0.000196898
-0.227848	-0.217722	3.20162e-06		-0.227848	-0.217722	3.27504e-05		-0.227848	-0.217722	7.07395e-07		-0.227848	-0.217722	0.000241109
-0.227848	-0.207595	4.20842e-06		-0.227848	-0.207595	4.13142e-05		-0.227848	-0.207595	5.47294e-07		-0.227848	-0.207595	0.000288744
-0.227848	-0.197468	5.43004e-06		-0.227848	-0.197468	5.11021e-05		-0.227848	-0.197468	3.38718e-07		-0.227848	-0.197468	0.000338499
-0.227848	-0.187342	6.8878e-06		-0.227848	-0.187342	6.20702e-05		-0.227848	-0.187342	1.30383e-07		-0.227848	-0.187342	0.000389012
-0.227848	-0.177215	8.60257e-06		-0.227848	-0.177215	7.41509e-05		-0.227848	-0.177215	5.09389e-09		-0.227848	-0.177215	0.000438939
-0.227848	-0.167089	1.0592e-05		-0.227848	-0.167089	8.72357e-05		-0.227848	-0.167089	8.52087e-08		-0.227848	-0.167089	0.000486911
-0.227848	-0.156962	1.28657e-05		-0.227848	-0.156962	0.000101146		-0.227848	-0.156962	5.36268e-07		-0.227848	-0.156962	0.000531447
-0.227848	-0.146835	1.54205e-05		-0.227848	-0.146835	0.000115614		-0.227848	-0.146835	1.56681e-06		-0.227848	-0.146835	0.000570938
-0.227848	-0.136709	1.82367e-05		-0.227848	-0.136709	0.000130278		-0.227848	-0.136709	3.42224e-06		-0.227848	-0.136709	0.00060375
-0.227848	-0.126582	2.12775e-05		-0.227848	-0.126582	0.000144707		-0.227848	-0.126582	6.37151e-06		-0.227848	-0.126582	0.000628391
-0.227848	-0.116456	2.44887e-05		-0.227848	-0.116456	0.000158423		-0.227848	-0.116456	1.06866e-05		-0.227848	-0.116456	0.00064368
-0.227848	-0.106329	2.77972e-05		-0.227848	-0.106329	0.000170916		-0.227848	-0.106329	1.66144e-05		-0.227848	-0.106329	0.000648817
-0.227848	-0.0962025	3.1107e-05		-0.227848	-0.0962025	0.000181648		-0.227848	-0.0962025	2.43398e-05		-0.227848	-0.0962025	0.000643361
-0.227848	-0.0860759	3.4292e-05		-0.227848	-0.0860759	0.000190031		-0.227848	-0.0860759	3.39368e-05		-0.227848	-0.0860759	0.00062713
-0.227848	-0.0759494	3.71883e-05		-0.227848	-0.0759494	0.000195419		-0.227848	-0.0759494	4.53057e-05		-0.227848	-0.0759494	0.000600124
-0.227848	-0.0658228	3.95948e-05		-0.227848	-0.0658228	0.000197134		-0.227848	-0.0658228	5.8109e-05		-0.227848	-0.0658228	0.000562584
-0.227848	-0.0556962	4.1291e-05		-0.227848	-0.0556962	0.000194581		-0.227848	-0.0556962	7.17317e-05		-0.227848	-0.0556962	0.000515237
-0.227848	-0.0455696	4.20763e-05		-0.227848	-0.0455696	0.000187433		-0.227848	-0.0455696	8.53056e-05		-0.227848	-0.0455696	0.000459622
-0.227848	-0.035443	4.18209e-05		-0.227848	-0.035443	0.000175808		-0.227848	-0.035443	9.78225e-05		-0.227848	-0.035443	0.000398263
-0.227848	-0.0253165	4.0508e-05		-0.227848	-0.0253165	0.000160358		-0.227848	-0.0253165	0.000108319		-0.227848	-0.0253165	0.000334515
-0.227848	-0.0151899	3.82488e-05		-0.227848	-0.0151899	0.000142205		-0.227848	-0.0151899	0.00011607		-0.227848	-0.0151899	0.000272057
-0.227848	-0.00506329	3.52585e-05		-0.227848	-0.00506329	0.000122719		-0.227848	-0.00506329	0.000120716		-0.227848	-0.00506329	0.000214219
-0.227848	0.00506329	3.18044e-05		-0.227848	0.00506329	0.000103241		-0.227848	0.00506329	0.000122274		-0.227848	0.00506329	0.000163406
-0.227848	0.0151899	2.81473e-05		-0.227848	0.0151899	8.48513e-05		-0.227848	0.0151899	0.000121031		-0.227848	0.0151899	0.000120844
-0.227848	0.0253165	2.44999e-05		-0.227848	0.0253165	6.82608e-05		-0.227848	0.0253165	0.000117411		-0.227848	0.0253165	8.66744e-05
-0.227848	0.035443	2.10128e-05		-0.227848	0.035443	5.38278e-05		-0.227848	0.035443	0.000111862		-0.227848	0.035443	6.02627e-05
-0.227848	0.0455696	1.77812e-05		-0.227848	0.0455696	4.16427e-05		-0.227848	0.0455696	0.000104816		-0.227848	0.0455696	4.05546e-05
-0.227848	0.0556962	1.48583e-05		-0.227848	0.0556962	3.162e-05		-0.227848	0.0556962	9.66737e-05		-0.227848	0.0556962	2.63463e-05
-0.227848	0.0658228	1.22666e-05		-0.227848	0.0658228	2.35674e-05		-0.227848	0.0658228	8.78024e-05		-0.227848	0.0658228	1.64567e-05
-0.227848	0.0759494	1.0005e-05		-0.227848	0.0759494	1.72353e-05		-0.227848	0.0759494	7.8519e-05		-0.227848	0.0759494	9.82379e-06
-0.227848	0.0860759	8.05671e-06		-0.227848	0.0860759	1.23542e-05		-0.227848	0.0860759	6.90834e-05		-0.227848	0.0860759	5.55229e-06
-0.227848	0.0962025	6.39667e-06		-0.227848	0.0962025	8.66329e-06		-0.227848	0.0962025	5.97149e-05		-0.227848	0.0962025	2.92793e-06
-0.227848	0.106329	4.99842e-06		-0.227848	0.106329	5.92871e-06		-0.227848	0.106329	5.06215e-05		-0.227848	0.106329	1.40658e-06
-0.227848	0.116456	3.83764e-06		-0.227848	0.116456	3.94911e-06		-0.227848	0.116456	4.20184e-05		-0.227848	0.116456	5.89921e-07
-0.227848	0.126582	2.89188e-06		-0.227848	0.126582	2.55426e-06		-0.227848	0.126582	3.41195e-05		-0.227848	0.126582	1.97529e-07
-0.227848	0.136709	2.13849e-06		-0.227848	0.136709	1.60123e-06		-0.227848	0.136709	2.7104e-05		-0.227848	0.136709	4.08807e-08
-0.227848	0.146835	1.55288e-06		-0.227848	0.146835	9.71538e-07		-0.227848	0.146835	2.10819e-05		-0.227848	0.146835	8.06536e-10
-0.227848	0.156962	1.10846e-06		-0.227848	0.156962	5.69751e-07		-0.227848	0.156962	1.60748e-05		-0.227848	0.156962	8.00415e-09
-0.227848	0.167089	7.78279e-07		-0.227848	0.167089	3.22231e-07		-0.227848	0.167089	1.20245e-05		-0.227848	0.167089	2.65903e-08
-0.227848	0.177215	5.37273e-07		-0.227848	0.177215	1.7505e-07		-0.227848	0.177215	8.82104e-06		-0.227848	0.177215	4.1097e-08
-0.227848	0.187342	3.64054e-07		-0.227848	0.187342	9.07397e-08		-0.227848	0.187342	6.33586e-06		-0.227848	0.187342	4.719e-08
-0.227848	0.197468	2.41553e-07		-0.227848	0.197468	4.44432e-08		-0.227848	0.197468	4.44577e-06		-0.227848	0.197468	4.57612e-08
-0.227848	0.207595	1.56616e-07		-0.227848	0.207595	2.02812e-08		-0.227848	0.207595	3.0418e-06		-0.227848	0.207595	3.95383e-08
-0.227848	0.217722	9.91393e-08		-0.227848	0.217722	8.443e-09		-0.227848	0.217722	2.02803e-06		-0.227848	0.217722	3.13064e-08
-0.227848	0.227848	6.13038e-08		-0.227848	0.227848	3.09227e-09		-0.227848	0.227848	1.31864e-06		-0.227848	0.227848	2.31184e-08
-0.227848	0.237975	3.70892e-08		-0.227848	0.237975	9.24531e-10		-0.227848	0.237975	8.37665e-07		-0.227848	0.237975	1.61165e-08
-0.227848	0.248101	2.19947e-08		-0.227848	0.248101	1.84054e-10		-0.227848	0.248101	5.20919e-07		-0.227848	0.248101	1.06987e-08
-0.227848	0.258228	1.28044e-08		-0.227848	0.258228	8.14418e-12		-0.227848	0.258228	3.17637e-07		-0.227848	0.258228	6.80406e-09
-0.227848	0.268354	7.32587e-09		-0.227848	0.268354	1.22954e-11		-0.227848	0.268354	1.9014e-07		-0.227848	0.268354	4.16295e-09
-0.227848	0.278481	4.12259e-09		-0.227848	0.278481	4.72778e-11		-0.227848	0.278481	1.11831e-07		-0.227848	0.278481	2.45746e-09
-0.227848	0.288608	2.28262e-09		-0.227848	0.288608	6.83721e-11		-0.227848	0.288608	6.46465e-08		-0.227848	0.288608	1.4021e-09
-0.227848	0.298734	1.24292e-09		-0.227848	0.298734	7.08645e-11		-0.227848	0.298734	3.67115e-08		-0.227848	0.298734	7.73546e-10
-0.227848	0.308861	6.64676e-10		-0.227848	0.308861	6.14453e-11		-0.227848	0.308861	2.04518e-08		-0.227848	0.308861	4.12385e-10
-0.227848	0.318987	3.48461e-10		-0.227848	0.318987	4.73724e-11		-0.227848	0.318987	1.11565e-08		-0.227848	0.318987	2.12143e-10
-0.227848	0.329114	1.78792e-10		-0.227848	0.329114	3.34583e-11		-0.227848	0.329114	5.94883e-09		-0.227848	0.329114	1.05162e-10
-0.227848	0.339241	8.96625e-11		-0.227848	0.339241	2.20054e-11		-0.227848	0.339241	3.09589e-09		-0.227848	0.339241	5.01841e-11
-0.227848	0.349367	4.38687e-11		-0.227848	0.349367	1.35907e-11		-0.227848	0.349367	1.56917e-09		-0.227848	0.349367	2.30308e-11
-0.227848	0.359494	2.08426e-11		-0.227848	0.359494	7.88728e-12		-0.227848	0.359494	7.70594e-10		-0.227848	0.359494	1.01374e-11
-0.227848	0.36962	9.49332e-12		-0.227848	0.36962	4.25349e-12		-0.227848	0.36962	3.61659e-10		-0.227848	0.36962	4.2426e-12
-0.227848	0.379747	4.00796e-12		-0.227848	0.379747	2.05889e-12		-0.227848	0.379747	1.56658e-10		-0.227848	0.379747	1.64435e-12
-0.227848	0.389873	1.43015e-12		-0.227848	0.389873	8.13308e-13		-0.227848	0.389873	5.70261e-11		-0.227848	0.389873	5.4404e-13
-0.227848	0.4	3.11158e-13		-0.227848	0.4	1.88466e-13		-0.227848	0.4	1.25665e-11		-0.227848	0.4	1.12281e-13
-0.217722	-0.4	2.45897e-10		-0.217722	-0.4	4.18901e-09		-0.217722	-0.4	1.11425e-09		-0.217722	-0.4	5.73179e-08
-0.217722	-0.389873	1.06771e-09		-0.217722	-0.389873	1.80293e-08		-0.217722	-0.389873	4.70746e-09		-0.217722	-0.389873	2.44209e-07
-0.217722	-0.379747	2.72902e-09		-0.217722	-0.379747	4.54351e-08		-0.217722	-0.379747	1.15104e-08		-0.217722	-0.379747	6.05472e-07
-0.217722	-0.36962	5.72189e-09		-0.217722	-0.36962	9.34908e-08		-0.217722	-0.36962	2.27348e-08		-0.217722	-0.36962	1.21901e-06
-0.217722	-0.359494	1.08609e-08		-0.217722	-0.359494	1.73478e-07		-0.217722	-0.359494	4.00948e-08		-0.217722	-0.359494	2.20274e-06
-0.217722	-0.349367	1.94302e-08		-0.217722	-0.349367	3.02426e-07		-0.217722	-0.349367	6.5821e-08		-0.217722	-0.349367	3.72458e-06
-0.217722	-0.339241	3.34048e-08		-0.217722	-0.339241	5.05342e-07		-0.217722	-0.339241	1.02655e-07		-0.217722	-0.339241	6.01632e-06
-0.217722	-0.329114	5.57752e-08		-0.217722	-0.329114	8.18374e-07		-0.217722	-0.329114	1.53808e-07		-0.217722	-0.329114	9.39252e-06
-0.217722	-0.318987	9.10103e-08		-0.217722	-0.318987	1.29306e-06		-0.217722	-0.318987	2.22838e-07		-0.217722	-0.318987	1.4274e-05
-0.217722	-0.308861	1.45671e-07		-0.217722	-0.308861	2.00149e-06		-0.217722	-0.308861	3.13316e-07		-0.217722	-0.308861	2.12112e-05
-0.217722	-0.298734	2.29143e-07		-0.217722	-0.298734	3.04149e-06		-0.217722	-0.298734	4.28117e-07		-0.217722	-0.298734	3.0897e-05
-0.217722	-0.288608	3.5438e-07		-0.217722	-0.288608	4.54024e-06		-0.217722	-0.288608	5.68174e-07		-0.217722	-0.288608	4.41534e-05
-0.217722	-0.278481	5.38522e-07		-0.217722	-0.278481	6.65452e-06		-0.217722	-0.278481	7.30759e-07		-0.217722	-0.278481	6.18815e-05
-0.217722	-0.268354	8.03249e-07		-0.217722	-0.268354	9.5667e-06		-0.217722	-0.268354	9.07646e-07		-0.217722	-0.268354	8.4976e-05
-0.217722	-0.258228	1.17481e-06		-0.217722	-0.258228	1.34762e-05		-0.217722	-0.258228	1.08374e-06		-0.217722	-0.258228	0.000114214
-0.217722	-0.248101	1.68358e-06		-0.217722	-0.248101	1.85861e-05		-0.217722	-0.248101	1.2368e-06		-0.217722	-0.248101	0.000150129
-0.217722	-0.237975	2.36297e-06		-0.217722	-0.237975	2.50848e-05		-0.217722	-0.237975	1.3389e-06		-0.217722	-0.237975	0.000192875
-0.217722	-0.227848	3.24776e-06		-0.217722	-0.227848	3.31234e-05		-0.217722	-0.227848	1.36028e-06		-0.217722	-0.227848	0.000242103
-0.217722	-0.217722	4.37223e-06		-0.217722	-0.217722	4.27973e-05		-0.217722	-0.217722	1.27615e-06		-0.217722	-0.217722	0.000296914
-0.217722	-0.207595	5.76942e-06		-0.217722	-0.207595	5.41418e-05		-0.217722	-0.207595	1.07612e-06		-0.217722	-0.207595	0.000355947
-0.217722	-0.197468	7.47175e-06		-0.217722	-0.197468	6.71445e-05		-0.217722	-0.197468	7.74967e-07		-0.217722	-0.197468	0.000417574
-0.217722	-0.187342	9.51229e-06		-0.217722	-0.187342	8.17618e-05		-0.217722	-0.187342	4.23053e-07		-0.217722	-0.187342	0.000480117
-0.217722	-0.177215	1.19241e-05		-0.217722	-0.177215	9.79193e-05		-0.217722	-0.177215	1.15942e-07		-0.217722	-0.177215	0.000541917
-0.217722	-0.167089	1.47357e-05		-0.217722	-0.167089	0.000115483		-0.217722	-0.167089	3.09712e-09		-0.217722	-0.167089	0.000601262
-0.217722	-0.156962	1.79642e-05		-0.217722	-0.156962	0.00013422		-0.217722	-0.156962	2.94838e-07		-0.217722	-0.156962	0.00065627
-0.217722	-0.146835	2.16079e-05		-0.217722	-0.146835	0.00015377		-0.217722	-0.146835	1.26484e-06		-0.217722	-0.146835	0.000704892
-0.217722	-0.136709	2.56431e-05		-0.217722	-0.136709	0.000173653		-0.217722	-0.136709	3.24497e-06		-0.217722	-0.136709	0.000745089
-0.217722	-0.126582	3.00236e-05		-0.217722	-0.126582	0.000193305		-0.217722	-0.126582	6.6107e-06		-0.217722	-0.126582	0.000775068
-0.217722	-0.116456	3.46797e-05		-0.217722	-0.116456	0.000212103		-0.217722	-0.116456	1.17563e-05		-0.217722	-0.116456	0.000793454
-0.217722	-0.106329	3.95143e-05		-0.217722	-0.106329	0.000229376		-0.217722	-0.106329	1.90583e-05		-0.217722	-0.106329	0.000799315
-0.217722	-0.0962025	4.43928e-05		-0.217722	-0.0962025	0.000244383		-0.217722	-0.0962025	2.88238e-05		-0.217722	-0.0962025	0.000792077
-0.217722	-0.0860759	4.91302e-05		-0.217722	-0.0860759	0.000256279		-0.217722	-0.0860759	4.12188e-05		-0.217722	-0.0860759	0.000771407
-0.217722	-0.0759494	5.34812e-05		-0.217722	-0.0759494	0.000264121		-0.217722	-0.0759494	5.61782e-05		-0.217722	-0.0759494	0.000737198
-0.217722	-0.0658228	5.7146e-05		-0.217722	-0.0658228	0.000266936		-0.217722	-0.0658228	7.33142e-05		-0.217722	-0.0658228	0.000689742
-0.217722	-0.0556962	5.98007e-05		-0.217722	-0.0556962	0.000263901		-0.217722	-0.0556962	9.18607e-05		-0.217722	-0.0556962	0.000630071
-0.217722	-0.0455696	6.11533e-05		-0.217722	-0.0455696	0.000254584		-0.217722	-0.0455696	0.000110699		-0.217722	-0.0455696	0.000560303
-0.217722	-0.035443	6.10123e-05		-0.217722	-0.035443	0.00023916		-0.217722	-0.035443	0.000128492		-0.217722	-0.035443	0.000483749
-0.217722	-0.0253165	5.93418e-05		-0.217722	-0.0253165	0.000218505		-0.217722	-0.0253165	0.000143911		-0.217722	-0.0253165	0.000404639
-0.217722	-0.0151899	5.62814e-05		-0.217722	-0.0151899	0.000194102		-0.217722	-0.0151899	0.000155887		-0.217722	-0.0151899	0.000327493
-0.217722	-0.00506329	5.21185e-05		-0.217722	-0.00506329	0.000167767		-0.217722	-0.00506329	0.00016379		-0.217722	-0.00506329	0.000256336
-0.217722	0.00506329	4.72232e-05		-0.217722	0.00506329	0.000141303		-0.217722	0.00506329	0.000167484		-0.217722	0.00506329	0.000194064
-0.217722	0.0151899	4.19696e-05		-0.217722	0.0151899	0.0001162		-0.217722	0.0151899	0.000167235		-0.217722	0.0151899	0.000142141
-0.217722	0.0253165	3.6675e-05		-0.217722	0.0253165	9.34698e-05		-0.217722	0.0253165	0.000163539		-0.217722	0.0253165	0.000100709
-0.217722	0.035443	3.15722e-05		-0.217722	0.035443	7.36503e-05		-0.217722	0.035443	0.000156977		-0.217722	0.035443	6.89509e-05
-0.217722	0.0455696	2.68133e-05		-0.217722	0.0455696	5.68995e-05		-0.217722	0.0455696	0.000148128		-0.217722	0.0455696	4.55119e-05
-0.217722	0.0556962	2.24855e-05		-0.217722	0.0556962	4.31183e-05		-0.217722	0.0556962	0.000137542		-0.217722	0.0556962	2.88497e-05
-0.217722	0.0658228	1.8628e-05		-0.217722	0.0658228	3.20502e-05		-0.217722	0.0658228	0.000125723		-0.217722	0.0658228	1.74574e-05
-0.217722	0.0759494	1.52447e-05		-0.217722	0.0759494	2.3355e-05		-0.217722	0.0759494	0.000113113		-0.217722	0.0759494	9.99074e-06
-0.217722	0.0860759	1.23158e-05		-0.217722	0.0860759	1.66638e-05		-0.217722	0.0860759	0.000100091		-0.217722	0.0860759	5.32788e-06
-0.217722	0.0962025	9.80934e-06		-0.217722	0.0962025	1.16188e-05		-0.217722	0.0962025	8.69926e-05		-0.217722	0.0962025	2.58258e-06
-0.217722	0.106329	7.69047e-06		-0.217722	0.106329	7.89692e-06		-0.217722	0.106329	7.41469e-05		-0.217722	0.106329	1.08724e-06
-0.217722	0.116456	5.92626e-06		-0.217722	0.116456	5.21808e-06		-0.217722	0.116456	6.18944e-05		-0.217722	0.116456	3.60263e-07
-0.217722	0.126582	4.48507e-06		-0.217722	0.126582	3.344e-06		-0.217722	0.126582	5.05687e-05		-0.217722	0.126582	6.98873e-08
-0.217722	0.136709	3.33375e-06		-0.217722	0.136709	2.07417e-06		-0.217722	0.136709	4.04469e-05		-0.217722	0.136709	3.89969e-10
-0.217722	0.146835	2.43545e-06		-0.217722	0.146835	1.24294e-06		-0.217722	0.146835	3.16998e-05		-0.217722	0.146835	2.21822e-08
-0.217722	0.156962	1.75012e-06		-0.217722	0.156962	7.1795e-07		-0.217722	0.156962	2.43679e-05		-0.217722	0.156962	6.57375e-08
-0.217722	0.167089	1.23728e-06		-0.217722	0.167089	3.98241e-07		-0.217722	0.167089	1.83773e-05		-0.217722	0.167089	9.98893e-08
-0.217722	0.177215	8.59629e-07		-0.217722	0.177215	2.10791e-07		-0.217722	0.177215	1.35836e-05		-0.217722	0.177215	1.15331e-07
-0.217722	0.187342	5.85642e-07		-0.217722	0.187342	1.05408e-07		-0.217722	0.187342	9.81957e-06		-0.217722	0.187342	1.13501e-07
-0.217722	0.197468	3.90194e-07		-0.217722	0.197468	4.90568e-08		-0.217722	0.197468	6.92514e-06		-0.217722	0.197468	9.99546e-08
-0.217722	0.207595	2.5373e-07		-0.217722	0.207595	2.0765e-08		-0.217722	0.207595	4.75592e-06		-0.217722	0.207595	8.0782e-08
-0.217722	0.217722	1.60925e-07		-0.217722	0.217722	7.68443e-09		-0.217722	0.217722	3.17936e-06		-0.217722	0.217722	6.08531e-08
-0.217722	0.227848	9.96359e-08		-0.217722	0.227848	2.29084e-09		-0.217722	0.227848	2.0713e-06		-0.217722	0.227848	4.32054e-08
-0.217722	0.237975	6.03354e-08		-0.217722	0.237975	4.37307e-10		-0.217722	0.237975	1.31785e-06		-0.217722	0.237975	2.91613e-08
-0.217722	0.248101	3.58102e-08		-0.217722	0.248101	1.26878e-11		-0.217722	0.248101	8.20727e-07		-0.217722	0.248101	1.8833e-08
-0.217722	0.258228	2.08677e-08		-0.217722	0.258228	4.69413e-11		-0.217722	0.258228	5.01236e-07		-0.217722	0.258228	1.16924e-08
-0.217722	0.268354	1.19538e-08		-0.217722	0.268354	1.54438e-10		-0.217722	0.268354	3.00581e-07		-0.217722	0.268354	7.00064e-09
-0.217722	0.278481	6.73656e-09		-0.217722	0.278481	2.17911e-10		-0.217722	0.278481	1.77133e-07		-0.217722	0.278481	4.05048e-09
-0.217722	0.288608	3.73527e-09		-0.217722	0.288608	2.25873e-10		-0.217722	0.288608	1.02592e-07		-0.217722	0.288608	2.26675e-09
-0.217722	0.298734	2.03628e-09		-0.217722	0.298734	1.97831e-10		-0.217722	0.298734	5.83544e-08		-0.217722	0.298734	1.22657e-09
-0.217722	0.308861	1.08974e-09		-0.217722	0.308861	1.54954e-10		-0.217722	0.308861	3.25461e-08		-0.217722	0.308861	6.40867e-10
-0.217722	0.318987	5.71493e-10		-0.217722	0.318987	1.11632e-10		-0.217722	0.318987	1.77664e-08		-0.217722	0.318987	3.22707e-10
-0.217722	0.329114	2.93291e-10		-0.217722	0.329114	7.51524e-11		-0.217722	0.329114	9.47845e-09		-0.217722	0.329114	1.56345e-10
-0.217722	0.339241	1.47164e-10		-0.217722	0.339241	4.77344e-11		-0.217722	0.339241	4.93695e-09		-0.217722	0.339241	7.27959e-11
-0.217722	0.349367	7.20982e-11		-0.217722	0.349367	2.87412e-11		-0.217722	0.349367	2.50629e-09		-0.217722	0.349367	3.25415e-11
-0.217722	0.359494	3.43326e-11		-0.217722	0.359494	1.63771e-11		-0.217722	0.359494	1.23384e-09		-0.217722	0.359494	1.39299e-11
-0.217722	0.36962	1.56832e-11		-0.217722	0.36962	8.71796e-12		-0.217722	0.36962	5.80847e-10		-0.217722	0.36962	5.66278e-12
-0.217722	0.379747	6.64034e-12		-0.217722	0.379747	4.18136e-12		-0.217722	0.379747	2.52351e-10		-0.217722	0.379747	2.13196e-12
-0.217722	0.389873	2.37443e-12		-0.217722	0.389873	1.64108e-12		-0.217722	0.389873	9.20577e-11		-0.217722	0.389873	6.87067e-13
-0.217722	0.4	5.17077e-13		-0.217722	0.4	3.78674e-13		-0.217722	0.4	2.0305e-11		-0.217722	0.4	1.39104e-13
-0.207595	-0.4	3.03134e-10		-0.207595	-0.4	4.99741e-09		-0.207595	-0.4	1.45972e-09		-0.207595	-0.4	6.56014e-08
-0.207595	-0.389873	1.31666e-09		-0.207595	-0.389873	2.15108e-08		-0.207595	-0.389873	6.17289e-09		-0.207595	-0.389873	2.79447e-07
-0.207595	-0.379747	3.36819e-09		-0.207595	-0.379747	5.42354e-08		-0.207595	-0.379747	1.51223e-08		-0.207595	-0.379747	6.92844e-07
-0.207595	-0.36962	7.07383e-09		-0.207595	-0.36962	1.11733e-07		-0.207595	-0.36962	2.99634e-08		-0.207595	-0.36962	1.39569e-06
-0.207595	-0.359494	1.34635e-08		-0.207595	-0.359494	2.07777e-07		-0.207595	-0.359494	5.30906e-08		-0.207595	-0.359494	2.52548e-06
-0.207595	-0.349367	2.41783e-08		-0.207595	-0.349367	3.63379e-07		-0.207595	-0.349367	8.77048e-08		-0.207595	-0.349367	4.28019e-06
-0.207595	-0.339241	4.17659e-08		-0.207595	-0.339241	6.09693e-07		-0.207595	-0.339241	1.37859e-07		-0.207595	-0.339241	6.93564e-06
-0.207595	-0.329114	7.01149e-08		-0.207595	-0.329114	9.92074e-07		-0.207595	-0.329114	2.08458e-07		-0.207595	-0.329114	1.08684e-05
-0.207595	-0.318987	1.15073e-07		-0.207595	-0.318987	1.57554e-06		-0.207595	-0.318987	3.05144e-07		-0.207595	-0.318987	1.65838e-05
-0.207595	-0.308861	1.85281e-07		-0.207595	-0.308861	2.45151e-06		-0.207595	-0.308861	4.3393e-07		-0.207595	-0.308861	2.47451e-05
-0.207595	-0.298734	2.93191e-07		-0.207595	-0.298734	3.74487e-06		-0.207595	-0.298734	6.0032e-07		-0.207595	-0.298734	3.61912e-05
-0.207595	-0.288608	4.56152e-07		-0.207595	-0.288608	5.61949e-06		-0.207595	-0.288608	8.07677e-07		-0.207595	-0.288608	5.19263e-05
-0.207595	-0.278481	6.97362e-07		-0.207595	-0.278481	8.27964e-06		-0.207595	-0.278481	1.05477e-06		-0.207595	-0.278481	7.30638e-05
-0.207595	-0.268354	1.04648e-06		-0.207595	-0.268354	1.19655e-05		-0.207595	-0.268354	1.33289e-06		-0.207595	-0.268354	0.000100722
-0.207595	-0.258228	1.53972e-06		-0.207595	-0.258228	1.69421e-05		-0.207595	-0.258228	1.62329e-06		-0.207595	-0.258228	0.000135884
-0.207595	-0.248101	2.2193e-06		-0.207595	-0.248101	2.34813e-05		-0.207595	-0.248101	1.89589e-06		-0.207595	-0.248101	0.000179226
-0.207595	-0.237975	3.13199e-06		-0.207595	-0.237975	3.18369e-05		-0.207595	-0.237975	2.11021e-06		-0.207595	-0.237975	0.000230949
-0.207595	-0.227848	4.32684e-06		-0.207595	-0.227848	4.2215e-05		-0.207595	-0.227848	2.21969e-06		-0.207595	-0.227848	0.00029062
-0.207595	-0.217722	5.85289e-06		-0.207595	-0.217722	5.47511e-05		-0.207595	-0.217722	2.18022e-06		-0.207595	-0.217722	0.00035713
-0.207595	-0.207595	7.75826e-06		-0.207595	-0.207595	6.9505e-05		-0.207595	-0.207595	1.96271e-06		-0.207595	-0.207595	0.000428804
-0.207595	-0.197468	1.00914e-05		-0.207595	-0.197468	8.64787e-05		-0.207595	-0.197468	1.56783e-06		-0.207595	-0.197468	0.000503661
-0.207595	-0.187342	1.29028e-05		-0.207595	-0.187342	0.000105637		-0.207595	-0.187342	1.04064e-06		-0.207595	-0.187342	0.00057967
-0.207595	-0.177215	1.62438e-05		-0.207595	-0.177215	0.000126906		-0.207595	-0.177215	4.84413e-07		-0.207595	-0.177215	0.000654819
-0.207595	-0.167089	2.016e-05		-0.207595	-0.167089	0.000150127		-0.207595	-0.167089	7.3862e-08		-0.207595	-0.167089	0.000726994
-0.207595	-0.156962	2.46796e-05		-0.207595	-0.156962	0.000174994		-0.207595	-0.156962	6.72156e-08		-0.207595	-0.156962	0.000793819
-0.207595	-0.146835	2.98039e-05		-0.207595	-0.146835	0.000201026		-0.207595	-0.146835	8.13314e-07		-0.207595	-0.146835	0.000852684
-0.207595	-0.136709	3.55033e-05		-0.207595	-0.136709	0.000227576		-0.207595	-0.136709	2.74888e-06		-0.207595	-0.136709	0.000901021
-0.207595	-0.126582	4.17175e-05		-0.207595	-0.126582	0.000253895		-0.207595	-0.126582	6.38302e-06		-0.207595	-0.126582	0.000936636
-0.207595	-0.116456	4.83561e-05		-0.207595	-0.116456	0.00027917		-0.207595	-0.116456	1.22678e-05		-0.207595	-0.116456	0.000957922
-0.207595	-0.106329	5.52895e-05		-0.207595	-0.106329	0.000302516		-0.207595	-0.106329	2.09524e-05		-0.207595	-0.106329	0.000963822
-0.207595	-0.0962025	6.23316e-05		-0.207595	-0.0962025	0.000322933		-0.207595	-0.0962025	3.29139e-05		-0.207595	-0.0962025	0.000953666
-0.207595	-0.0860759	6.92184e-05		-0.207595	-0.0860759	0.000339261		-0.207595	-0.0860759	4.84597e-05		-0.207595	-0.0860759	0.000927031
-0.207595	-0.0759494	7.5596e-05		-0.207595	-0.0759494	0.000350188		-0.207595	-0.0759494	6.7602e-05		-0.207595	-0.0759494	0.000883792
-0.207595	-0.0658228	8.10327e-05		-0.207595	-0.0658228	0.000354385		-0.207595	-0.0658228	8.99326e-05		-0.207595	-0.0658228	0.000824412
-0.207595	-0.0556962	8.50667e-05		-0.207595	-0.0556962	0.000350761		-0.207595	-0.0556962	0.000114543		-0.207595	-0.0556962	0.000750375
-0.207595	-0.0455696	8.72848e-05		-0.207595	-0.0455696	0.000338768		-0.207595	-0.0455696	0.000140044		-0.207595	-0.0455696	0.000664526
-0.207595	-0.035443	8.74112e-05		-0.207595	-0.035443	0.000318664		-0.207595	-0.035443	0.000164721		-0.207595	-0.035443	0.000571088
-0.207595	-0.0253165	8.53781e-05		-0.207595	-0.0253165	0.000291596		-0.207595	-0.0253165	0.000186798		-0.207595	-0.0253165	0.000475237
-0.207595	-0.0151899	8.13522e-05		-0.207595	-0.0151899	0.000259475		-0.207595	-0.0151899	0.000204748		-0.207595	-0.0151899	0.000382351
-0.207595	-0.00506329	7.57044e-05		-0.207595	-0.00506329	0.000224644		-0.207595	-0.00506329	0.00021755		-0.207595	-0.00506329	0.000297139
-0.207595	0.00506329	6.89306e-05		-0.207595	0.00506329	0.000189464		-0.207595	0.00506329	0.0002248		-0.207595	0.00506329	0.000222944
-0.207595	0.0151899	6.15511e-05		-0.207595	0.0151899	0.000155925		-0.207595	0.0151899	0.000226648		-0.207595	0.0151899	0.000161432
-0.207595	0.0253165	5.40245e-05		-0.207595	0.0253165	0.000125432		-0.207595	0.0253165	0.000223616		-0.207595	0.0253165	0.000112707
-0.207595	0.035443	4.67009e-05		-0.207595	0.035443	9.87638e-05		-0.207595	0.035443	0.000216405		-0.207595	0.035443	7.57212e-05
-0.207595	0.0455696	3.98171e-05		-0.207595	0.0455696	7.61851e-05		-0.207595	0.0455696	0.000205761		-0.207595	0.0455696	4.87775e-05
-0.207595	0.0556962	3.35149e-05		-0.207595	0.0556962	5.75956e-05		-0.207595	0.0556962	0.000192411		-0.207595	0.0556962	2.99491e-05
-0.207595	0.0658228	2.78632e-05		-0.207595	0.0658228	4.26681e-05		-0.207595	0.0658228	0.000177037		-0.207595	0.0658228	1.73637e-05
-0.207595	0.0759494	2.28784e-05		-0.207595	0.0759494	3.09537e-05		-0.207595	0.0759494	0.000160259		-0.207595	0.0759494	9.36341e-06
-0.207595	0.0860759	1.85417e-05		-0.207595	0.0860759	2.196e-05		-0.207595	0.0860759	0.000142628		-0.207595	0.0860759	4.57685e-06
-0.207595	0.0962025	1.48155e-05		-0.207595	0.0962025	1.52051e-05		-0.207595	0.0962025	0.000124656		-0.207595	0.0962025	1.93215e-06
-0.207595	0.106329	1.16558e-05		-0.207595	0.106329	1.02492e-05		-0.207595	0.106329	0.000106852		-0.207595	0.106329	6.32453e-07
-0.207595	0.116456	9.01794e-06		-0.207595	0.116456	6.70746e-06		-0.207595	0.116456	8.97342e-05		-0.207595	0.116456	1.14013e-07
-0.207595	0.126582	6.85703e-06		-0.207595	0.126582	4.25045e-06		-0.207595	0.126582	7.3796e-05		-0.207595	0.126582	5.4478e-13
-0.207595	0.136709	5.12434e-06		-0.207595	0.136709	2.60143e-06		-0.207595	0.136709	5.94445e-05		-0.207595	0.136709	5.668e-08
-0.207595	0.146835	3.76556e-06		-0.207595	0.146835	1.53349e-06		-0.207595	0.146835	4.69352e-05		-0.207595	0.146835	1.53883e-07
-0.207595	0.156962	2.72203e-06		-0.207595	0.156962	8.67323e-07		-0.207595	0.156962	3.63448e-05		-0.207595	0.156962	2.30708e-07
-0.207595	0.167089	1.935e-06		-0.207595	0.167089	4.67822e-07		-0.207595	0.167089	2.75957e-05		-0.207595	0.167089	2.67776e-07
-0.207595	0.177215	1.35065e-06		-0.207595	0.177215	2.38303e-07		-0.207595	0.177215	2.05156e-05		-0.207595	0.177215	2.67155e-07
-0.207595	0.187342	9.23455e-07		-0.207595	0.187342	1.12881e-07		-0.207595	0.187342	1.48989e-05		-0.207595	0.187342	2.39669e-07
-0.207595	0.197468	6.16828e-07		-0.207595	0.197468	4.85088e-08		-0.207595	0.197468	1.05436e-05		-0.207595	0.197468	1.9783e-07
-0.207595	0.207595	4.01784e-07		-0.207595	0.207595	1.8111e-08		-0.207595	0.207595	7.25938e-06		-0.207595	0.207595	1.523e-07
-0.207595	0.217722	2.55116e-07		-0.207595	0.217722	5.3644e-09		-0.207595	0.217722	4.86223e-06		-0.207595	0.217722	1.104e-07
-0.207595	0.227848	1.58087e-07		-0.207595	0.227848	9.67505e-10		-0.207595	0.227848	3.1726e-06		-0.207595	0.227848	7.59322e-08
-0.207595	0.237975	9.58048e-08		-0.207595	0.237975	1.31668e-11		-0.207595	0.237975	2.02145e-06		-0.207595	0.237975	4.98754e-08
-0.207595	0.248101	5.69117e-08		-0.207595	0.248101	1.70266e-10		-0.207595	0.248101	1.2608e-06		-0.207595	0.248101	3.1447e-08
-0.207595	0.258228	3.31996e-08		-0.207595	0.258228	4.87048e-10		-0.207595	0.258228	7.71273e-07		-0.207595	0.258228	1.91029e-08
-0.207595	0.268354	1.90417e-08		-0.207595	0.268354	6.69847e-10		-0.207595	0.268354	4.63343e-07		-0.207595	0.268354	1.12063e-08
-0.207595	0.278481	1.07442e-08		-0.207595	0.278481	6.92918e-10		-0.207595	0.278481	2.73529e-07		-0.207595	0.278481	6.35623e-09
-0.207595	0.288608	5.96351e-09		-0.207595	0.288608	6.11461e-10		-0.207595	0.288608	1.58659e-07		-0.207595	0.288608	3.48632e-09
-0.207595	0.298734	3.25308e-09		-0.207595	0.298734	4.85242e-10		-0.207595	0.298734	9.03428e-08		-0.207595	0.298734	1.84725e-09
-0.207595	0.308861	1.74146e-09		-0.207595	0.308861	3.55609e-10		-0.207595	0.308861	5.04233e-08		-0.207595	0.308861	9.43703e-10
-0.207595	0.318987	9.13514e-10		-0.207595	0.318987	2.44309e-10		-0.207595	0.318987	2.75434e-08		-0.207595	0.318987	4.63778e-10
-0.207595	0.329114	4.69143e-10		-0.207595	0.329114	1.58846e-10		-0.207595	0.329114	1.47102e-08		-0.207595	0.329114	2.18819e-10
-0.207595	0.339241	2.35781e-10		-0.207595	0.339241	9.83448e-11		-0.207595	0.339241	7.67702e-09		-0.207595	0.339241	9.89758e-11
-0.207595	0.349367	1.15837e-10		-0.207595	0.349367	5.81278e-11		-0.207595	0.349367	3.90948e-09		-0.207595	0.349367	4.28552e-11
-0.207595	0.359494	5.53728e-11		-0.207595	0.359494	3.26909e-11		-0.207595	0.359494	1.93255e-09		-0.207595	0.359494	1.77082e-11
-0.207595	0.36962	2.54029e-11		-0.207595	0.36962	1.72431e-11		-0.207595	0.36962	9.13853e-10		-0.207595	0.36962	6.92523e-12
-0.207595	0.379747	1.07976e-11		-0.207595	0.379747	8.21637e-12		-0.207595	0.379747	3.98628e-10		-0.207595	0.379747	2.50348e-12
-0.207595	0.389873	3.87178e-12		-0.207595	0.389873	3.20957e-12		-0.207595	0.389873	1.45838e-10		-0.207595	0.389873	7.76544e-13
-0.207595	0.4	8.44315e-13		-0.207595	0.4	7.38248e-13		-0.207595	0.4	3.22126e-11		-0.207595	0.4	1.52793e-13
-0.197468	-0.4	3.65754e-10		-0.197468	-0.4	5.82889e-09		-0.197468	-0.4	1.87092e-09		-0.197468	-0.4	7.32923e-08
-0.197468	-0.389873	1.58908e-09		-0.197468	-0.389873	2.50909e-08		-0.197468	-0.389873	7.9187e-09		-0.197468	-0.389873	3.12126e-07
-0.197468	-0.379747	4.06843e-09		-0.197468	-0.379747	6.32915e-08		-0.197468	-0.379747	1.94347e-08		-0.197468	-0.379747	7.73842e-07
-0.197468	-0.36962	8.55893e-09		-0.197468	-0.36962	1.30549e-07		-0.197468	-0.36962	3.86276e-08		-0.197468	-0.36962	1.55972e-06
-0.197468	-0.359494	1.63348e-08		-0.197468	-0.359494	2.43298e-07		-0.197468	-0.359494	6.87564e-08		-0.197468	-0.359494	2.8262e-06
-0.197468	-0.349367	2.94457e-08		-0.197468	-0.349367	4.26852e-07		-0.197468	-0.349367	1.14279e-07		-0.197468	-0.349367	4.80075e-06
-0.197468	-0.339241	5.1102e-08		-0.197468	-0.339241	7.19065e-07		-0.197468	-0.339241	1.80983e-07		-0.197468	-0.339241	7.80278e-06
-0.197468	-0.329114	8.62397e-08		-0.197468	-0.329114	1.17542e-06		-0.197468	-0.329114	2.76058e-07		-0.197468	-0.329114	1.22707e-05
-0.197468	-0.318987	1.42333e-07		-0.197468	-0.318987	1.87591e-06		-0.197468	-0.318987	4.08054e-07		-0.197468	-0.318987	1.87954e-05
-0.197468	-0.308861	2.30507e-07		-0.197468	-0.308861	2.93377e-06		-0.197468	-0.308861	5.86521e-07		-0.197468	-0.308861	2.81557e-05
-0.197468	-0.298734	3.66928e-07		-0.197468	-0.298734	4.50489e-06		-0.197468	-0.298734	8.21011e-07		-0.197468	-0.298734	4.13434e-05
-0.197468	-0.288608	5.74347e-07		-0.197468	-0.288608	6.79584e-06		-0.197468	-0.288608	1.11901e-06		-0.197468	-0.288608	5.95568e-05
-0.197468	-0.278481	8.83512e-07		-0.197468	-0.278481	1.00669e-05		-0.197468	-0.278481	1.48258e-06		-0.197468	-0.278481	8.41391e-05
-0.197468	-0.268354	1.33415e-06		-0.197468	-0.268354	1.46277e-05		-0.197468	-0.268354	1.90406e-06		-0.197468	-0.268354	0.000116456
-0.197468	-0.258228	1.97528e-06		-0.197468	-0.258228	2.08233e-05		-0.197468	-0.258228	2.36181e-06		-0.197468	-0.258228	0.000157722
-0.197468	-0.248101	2.86457e-06		-0.197468	-0.248101	2.90114e-05		-0.197468	-0.248101	2.8172e-06		-0.197468	-0.248101	0.000208787
-0.197468	-0.237975	4.06649e-06		-0.197468	-0.237975	3.95298e-05		-0.197468	-0.237975	3.21443e-06		-0.197468	-0.237975	0.000269924
-0.197468	-0.227848	5.64943e-06		-0.197468	-0.227848	5.26585e-05		-0.197468	-0.227848	3.48476e-06		-0.197468	-0.227848	0.000340633
-0.197468	-0.217722	7.68273e-06		-0.197468	-0.217722	6.85895e-05		-0.197468	-0.217722	3.55682e-06		-0.197468	-0.217722	0.000419593
-0.197468	-0.207595	1.02358e-05		-0.197468	-0.207595	8.74226e-05		-0.197468	-0.207595	3.37273e-06		-0.197468	-0.207595	0.000504806
-0.197468	-0.197468	1.338e-05		-0.197468	-0.197468	0.000109187		-0.197468	-0.197468	2.90787e-06		-0.197468	-0.197468	0.000593915
-0.197468	-0.187342	1.7191e-05		-0.197468	-0.187342	0.000133871		-0.197468	-0.187342	2.19097e-06		-0.197468	-0.187342	0.000684506
-0.197468	-0.177215	2.17473e-05		-0.197468	-0.177215	0.000161408		-0.197468	-0.177215	1.3232e-06		-0.197468	-0.177215	0.000774179
-0.197468	-0.167089	2.71194e-05		-0.197468	-0.167089	0.000191616		-0.197468	-0.167089	4.97639e-07		-0.197468	-0.167089	0.000860354
-0.197468	-0.156962	3.33529e-05		-0.197468	-0.156962	0.000224103		-0.197468	-0.156962	1.86817e-08		-0.197468	-0.156962	0.000940062
-0.197468	-0.146835	4.04537e-05		-0.197468	-0.146835	0.000258223		-0.197468	-0.146835	3.16648e-07		-0.197468	-0.146835	0.00101
-0.197468	-0.136709	4.83832e-05		-0.197468	-0.136709	0.000293105		-0.197468	-0.136709	1.94989e-06		-0.197468	-0.136709	0.00106692
-0.197468	-0.126582	5.70615e-05		-0.197468	-0.126582	0.000327747		-0.197468	-0.126582	5.58945e-06		-0.197468	-0.126582	0.00110813
-0.197468	-0.116456	6.6368e-05		-0.197468	-0.116456	0.000361075		-0.197468	-0.116456	1.19848e-05		-0.197468	-0.116456	0.00113173
-0.197468	-0.106329	7.61296e-05		-0.197468	-0.106329	0.000391931		-0.197468	-0.106329	2.19073e-05		-0.197468	-0.106329	0.00113655
-0.197468	-0.0962025	8.60923e-05		-0.197468	-0.0962025	0.000418998		-0.197468	-0.0962025	3.60628e-05		-0.197468	-0.0962025	0.00112192
-0.197468	-0.0860759	9.58896e-05		-0.197468	-0.0860759	0.00044073		-0.197468	-0.0860759	5.49629e-05		-0.197468	-0.0860759	0.00108743
-0.197468	-0.0759494	0.000105026		-0.197468	-0.0759494	0.000455385		-0.197468	-0.0759494	7.87598e-05		-0.197468	-0.0759494	0.00103309
-0.197468	-0.0658228	0.0001129		-0.197468	-0.0658228	0.000461223		-0.197468	-0.0658228	0.000107077		-0.197468	-0.0658228	0.000959705
-0.197468	-0.0556962	0.00011887		-0.197468	-0.0556962	0.000456844		-0.197468	-0.0556962	0.000138892		-0.197468	-0.0556962	0.000869379
-0.197468	-0.0455696	0.000122362		-0.197468	-0.0455696	0.000441581		-0.197468	-0.0455696	0.000172547		-0.197468	-0.0455696	0.000765826
-0.197468	-0.035443	0.000122987		-0.197468	-0.035443	0.000415795		-0.197468	-0.035443	0.000205906		-0.197468	-0.035443	0.00065427
-0.197468	-0.0253165	0.000120626		-0.197468	-0.0253165	0.000380958		-0.197468	-0.0253165	0.000236663		-0.197468	-0.0253165	0.000540879
-0.197468	-0.0151899	0.00011547		-0.197468	-0.0151899	0.000339482		-0.197468	-0.0151899	0.000262717		-0.197468	-0.0151899	0.000431872
-0.197468	-0.00506329	0.000107984		-0.197468	-0.00506329	0.000294335		-0.197468	-0.00506329	0.000282508		-0.197468	-0.00506329	0.000332586
-0.197468	0.00506329	9.88158e-05		-0.197468	0.00506329	0.00024853		-0.197468	0.00506329	0.000295217		-0.197468	0.00506329	0.000246737
-0.197468	0.0151899	8.86701e-05		-0.197468	0.0151899	0.000204664		-0.197468	0.0151899	0.000300751		-0.197468	0.0151899	0.00017611
-0.197468	0.0253165	7.81897e-05		-0.197468	0.0253165	0.000164621		-0.197468	0.0253165	0.00029957		-0.197468	0.0253165	0.000120694
-0.197468	0.035443	6.78848e-05		-0.197468	0.035443	0.000129494		-0.197468	0.035443	0.000292451		-0.197468	0.035443	7.91484e-05
-0.197468	0.0455696	5.81142e-05		-0.197468	0.0455696	9.96976e-05		-0.197468	0.0455696	0.000280302		-0.197468	0.0455696	4.93798e-05
-0.197468	0.0556962	4.91025e-05		-0.197468	0.0556962	7.51476e-05		-0.197468	0.0556962	0.000264056		-0.197468	0.0556962	2.9035e-05
-0.197468	0.0658228	4.09685e-05		-0.197468	0.0658228	5.54416e-05		-0.197468	0.0658228	0.000244621		-0.197468	0.0658228	1.58433e-05
-0.197468	0.0759494	3.37536e-05		-0.197468	0.0759494	4.00031e-05		-0.197468	0.0759494	0.000222848		-0.197468	0.0759494	7.81084e-06
-0.197468	0.0860759	2.74471e-05		-0.197468	0.0860759	2.81876e-05		-0.197468	0.0860759	0.000199532		-0.197468	0.0860759	3.30543e-06
-0.197468	0.0962025	2.2008e-05		-0.197468	0.0962025	1.93565e-05		-0.197468	0.0962025	0.000175433		-0.197468	0.0962025	1.06744e-06
-0.197468	0.106329	1.73816e-05		-0.197468	0.106329	1.29202e-05		-0.197468	0.106329	0.000151305		-0.197468	0.106329	1.77217e-07
-0.197468	0.116456	1.3508e-05		-0.197468	0.116456	8.35785e-06		-0.197468	0.116456	0.000127896		-0.197468	0.116456	1.50212e-09
-0.197468	0.126582	1.0323e-05		-0.197468	0.126582	5.22298e-06		-0.197468	0.126582	0.000105909		-0.197468	0.126582	1.34624e-07
-0.197468	0.136709	7.75637e-06		-0.197468	0.136709	3.14192e-06		-0.197468	0.136709	8.59223e-05		-0.197468	0.136709	3.41741e-07
-0.197468	0.146835	5.73056e-06		-0.197468	0.146835	1.81141e-06		-0.197468	0.146835	6.83132e-05		-0.197468	0.146835	5.07519e-07
-0.197468	0.156962	4.1629e-06		-0.197468	0.156962	9.94668e-07		-0.197468	0.156962	5.32331e-05		-0.197468	0.156962	5.92387e-07
-0.197468	0.167089	2.97124e-06		-0.197468	0.167089	5.15195e-07		-0.197468	0.167089	4.06324e-05		-0.197468	0.167089	5.98452e-07
-0.197468	0.177215	2.08015e-06		-0.197468	0.177215	2.47813e-07		-0.197468	0.177215	3.0332e-05		-0.197468	0.177215	5.46061e-07
-0.197468	0.187342	1.4251e-06		-0.197468	0.187342	1.07858e-07		-0.197468	0.187342	2.2095e-05		-0.197468	0.187342	4.59909e-07
-0.197468	0.197468	9.53154e-07		-0.197468	0.197468	4.05241e-08		-0.197468	0.197468	1.56715e-05		-0.197468	0.197468	3.61945e-07
-0.197468	0.207595	6.21431e-07		-0.197468	0.207595	1.18727e-08		-0.197468	0.207595	1.08094e-05		-0.197468	0.207595	2.68294e-07
-0.197468	0.217722	3.949e-07		-0.197468	0.217722	1.98686e-09		-0.197468	0.217722	7.25162e-06		-0.197468	0.217722	1.88493e-07
-0.197468	0.227848	2.44922e-07		-0.197468	0.227848	4.00586e-12		-0.197468	0.227848	4.73938e-06		-0.197468	0.227848	1.26221e-07
-0.197468	0.237975	1.4859e-07		-0.197468	0.237975	5.83636e-10		-0.197468	0.237975	3.0251e-06		-0.197468	0.237975	8.09698e-08
-0.197468	0.248101	8.83859e-08		-0.197468	0.248101	1.47922e-09		-0.197468	0.248101	1.89051e-06		-0.197468	0.248101	4.99638e-08
-0.197468	0.258228	5.16402e-08		-0.197468	0.258228	1.98577e-09		-0.197468	0.258228	1.15897e-06		-0.197468	0.258228	2.97408e-08
-0.197468	0.268354	2.96658e-08		-0.197468	0.268354	2.04951e-09		-0.197468	0.268354	6.97748e-07		-0.197468	0.268354	1.71033e-08
-0.197468	0.278481	1.67624e-08		-0.197468	0.278481	1.82033e-09		-0.197468	0.278481	4.12692e-07		-0.197468	0.278481	9.50618e-09
-0.197468	0.288608	9.313e-09		-0.197468	0.288608	1.46115e-09		-0.197468	0.288608	2.39728e-07		-0.197468	0.288608	5.10321e-09
-0.197468	0.298734	5.08292e-09		-0.197468	0.298734	1.087e-09		-0.197468	0.298734	1.36637e-07		-0.197468	0.298734	2.64157e-09
-0.197468	0.308861	2.72187e-09		-0.197468	0.308861	7.60311e-10		-0.197468	0.308861	7.63179e-08		-0.197468	0.308861	1.31519e-09
-0.197468	0.318987	1.4286e-09		-0.197468	0.318987	5.04552e-10		-0.197468	0.318987	4.17288e-08		-0.197468	0.318987	6.28098e-10
-0.197468	0.329114	7.34664e-10		-0.197468	0.329114	3.1967e-10		-0.197468	0.329114	2.23255e-08		-0.197468	0.329114	2.86979e-10
-0.197468	0.339241	3.70174e-10		-0.197468	0.339241	1.94184e-10		-0.197468	0.339241	1.16858e-08		-0.197468	0.339241	1.25148e-10
-0.197468	0.349367	1.82566e-10		-0.197468	0.349367	1.13224e-10		-0.197468	0.349367	5.97608e-09		-0.197468	0.349367	5.19443e-11
-0.197468	0.359494	8.76891e-11		-0.197468	0.359494	6.30753e-11		-0.197468	0.359494	2.96919e-09		-0.197468	0.359494	2.04266e-11
-0.197468	0.36962	4.04297e-11		-0.197468	0.36962	3.30504e-11		-0.197468	0.36962	1.41143e-09		-0.197468	0.36962	7.54112e-12
-0.197468	0.379747	1.72612e-11		-0.197468	0.379747	1.56748e-11		-0.197468	0.379747	6.18514e-10		-0.197468	0.379747	2.55734e-12
-0.197468	0.389873	6.20985e-12		-0.197468	0.389873	6.10257e-12		-0.197468	0.389873	2.2705e-10		-0.197468	0.389873	7.44628e-13
-0.197468	0.4	1.35666e-12		-0.197468	0.4	1.40058e-12		-0.197468	0.4	5.02454e-11		-0.197468	0.4	1.39496e-13
-0.187342	-0.4	4.32805e-10		-0.187342	-0.4	6.66026e-09		-0.187342	-0.4	2.351e-09		-0.187342	-0.4	8.00824e-08
-0.187342	-0.389873	1.88095e-09		-0.187342	-0.389873	2.86714e-08		-0.187342	-0.389873	9.95939e-09		-0.187342	-0.389873	3.40954e-07
-0.187342	-0.379747	4.81996e-09		-0.187342	-0.379747	7.23607e-08		-0.187342	-0.379747	2.44885e-08		-0.187342	-0.379747	8.45316e-07
-0.187342	-0.36962	1.01579e-08		-0.187342	-0.36962	1.49448e-07		-0.187342	-0.36962	4.8824e-08		-0.187342	-0.36962	1.70481e-06
-0.187342	-0.359494	1.94403e-08		-0.187342	-0.359494	2.79137e-07		-0.187342	-0.359494	8.73003e-08		-0.187342	-0.359494	3.09344e-06
-0.187342	-0.349367	3.51748e-08		-0.187342	-0.349367	4.91261e-07		-0.187342	-0.349367	1.45963e-07		-0.187342	-0.349367	5.26631e-06
-0.187342	-0.339241	6.13186e-08		-0.187342	-0.339241	8.30743e-07		-0.187342	-0.339241	2.32818e-07		-0.187342	-0.339241	8.5838e-06
-0.187342	-0.329114	1.03997e-07		-0.187342	-0.329114	1.36383e-06		-0.187342	-0.329114	3.5804e-07		-0.187342	-0.329114	1.35428e-05
-0.187342	-0.318987	1.72551e-07		-0.187342	-0.318987	2.18663e-06		-0.187342	-0.318987	5.34065e-07		-0.187342	-0.318987	2.0816e-05
-0.187342	-0.308861	2.80988e-07		-0.187342	-0.308861	3.4361e-06		-0.187342	-0.308861	7.75349e-07		-0.187342	-0.308861	3.12947e-05
-0.187342	-0.298734	4.49861e-07		-0.187342	-0.298734	5.30256e-06		-0.187342	-0.298734	1.09733e-06		-0.187342	-0.298734	4.61235e-05
-0.187342	-0.288608	7.08386e-07		-0.187342	-0.288608	8.04076e-06		-0.187342	-0.288608	1.51396e-06		-0.187342	-0.288608	6.66983e-05
-0.187342	-0.278481	1.0965e-06		-0.187342	-0.278481	1.19754e-05		-0.187342	-0.278481	2.03324e-06		-0.187342	-0.278481	9.4602e-05
-0.187342	-0.268354	1.66636e-06		-0.187342	-0.268354	1.7497e-05		-0.187342	-0.268354	2.65118e-06		-0.187342	-0.268354	0.000131464
-0.187342	-0.258228	2.48308e-06		-0.187342	-0.258228	2.50464e-05		-0.187342	-0.258228	3.34514e-06		-0.187342	-0.258228	0.000178754
-0.187342	-0.248101	3.62403e-06		-0.187342	-0.248101	3.50859e-05		-0.187342	-0.248101	4.06828e-06		-0.187342	-0.248101	0.000237525
-0.187342	-0.237975	5.17669e-06		-0.187342	-0.237975	4.80582e-05		-0.187342	-0.237975	4.74726e-06		-0.187342	-0.237975	0.000308145
-0.187342	-0.227848	7.235e-06		-0.187342	-0.227848	6.43388e-05		-0.187342	-0.227848	5.28565e-06		-0.187342	-0.227848	0.000390071
-0.187342	-0.217722	9.89576e-06		-0.187342	-0.217722	8.41979e-05		-0.187342	-0.217722	5.57554e-06		-0.187342	-0.217722	0.000481783
-0.187342	-0.207595	1.32577e-05		-0.187342	-0.207595	0.000107794		-0.187342	-0.207595	5.51779e-06		-0.187342	-0.207595	0.000580959
-0.187342	-0.197468	1.7424e-05		-0.187342	-0.197468	0.000135204		-0.187342	-0.197468	5.04762e-06		-0.187342	-0.197468	0.000684857
-0.187342	-0.187342	2.25063e-05		-0.187342	-0.187342	0.000166454		-0.187342	-0.187342	4.16136e-06		-0.187342	-0.187342	0.000790658
-0.187342	-0.177215	2.86212e-05		-0.187342	-0.177215	0.0002015		-0.187342	-0.177215	2.94225e-06		-0.187342	-0.177215	0.000895531
-0.187342	-0.167089	3.58748e-05		-0.187342	-0.167089	0.000240137		-0.187342	-0.167089	1.58772e-06		-0.187342	-0.167089	0.000996365
-0.187342	-0.156962	4.43382e-05		-0.187342	-0.156962	0.000281868		-0.187342	-0.156962	4.39056e-07		-0.187342	-0.156962	0.0010895
-0.187342	-0.146835	5.4025e-05		-0.187342	-0.146835	0.000325835		-0.187342	-0.146835	7.44472e-09		-0.187342	-0.146835	0.0011708
-0.187342	-0.136709	6.48849e-05		-0.187342	-0.136709	0.000370877		-0.187342	-0.136709	9.8474e-07		-0.187342	-0.136709	0.00123624
-0.187342	-0.126582	7.681e-05		-0.187342	-0.126582	0.000415654		-0.187342	-0.126582	4.23056e-06		-0.187342	-0.126582	0.00128249
-0.187342	-0.116456	8.9638e-05		-0.187342	-0.116456	0.000458748		-0.187342	-0.116456	1.07334e-05		-0.187342	-0.116456	0.00130734
-0.187342	-0.106329	0.000103136		-0.187342	-0.106329	0.00049865		-0.187342	-0.106329	2.15426e-05		-0.187342	-0.106329	0.00130954
-0.187342	-0.0962025	0.000116962		-0.187342	-0.0962025	0.000533654		-0.187342	-0.0962025	3.76606e-05		-0.187342	-0.0962025	0.00128847
-0.187342	-0.0860759	0.000130618		-0.187342	-0.0860759	0.000561764		-0.187342	-0.0860759	5.9882e-05		-0.187342	-0.0860759	0.00124395
-0.187342	-0.0759494	0.000143431		-0.187342	-0.0759494	0.000580754		-0.187342	-0.0759494	8.85819e-05		-0.187342	-0.0759494	0.00117632
-0.187342	-0.0658228	0.000154581		-0.187342	-0.0658228	0.000588419		-0.187342	-0.0658228	0.000123492		-0.187342	-0.0658228	0.00108693
-0.187342	-0.0556962	0.000163199		-0.187342	-0.0556962	0.000583022		-0.187342	-0.0556962	0.000163535		-0.187342	-0.0556962	0.000978685
-0.187342	-0.0455696	0.0001685		-0.187342	-0.0455696	0.000563767		-0.187342	-0.0455696	0.000206802		-0.187342	-0.0455696	0.000856288
-0.187342	-0.035443	0.000169941		-0.187342	-0.035443	0.000531143		-0.187342	-0.035443	0.000250712		-0.187342	-0.035443	0.000726032
-0.187342	-0.0253165	0.000167329		-0.187342	-0.0253165	0.000487009		-0.187342	-0.0253165	0.000292352		-0.187342	-0.0253165	0.000595076
-0.187342	-0.0151899	0.000160873		-0.187342	-0.0151899	0.000434376		-0.187342	-0.0151899	0.000328926		-0.187342	-0.0151899	0.000470439
-0.187342	-0.00506329	0.000151149		-0.187342	-0.00506329	0.000376936		-0.187342	-0.00506329	0.000358183		-0.187342	-0.00506329	0.000357987
-0.187342	0.00506329	0.000138986		-0.187342	0.00506329	0.000318473		-0.187342	0.00506329	0.000378718		-0.187342	0.00506329	0.000261685
-0.187342	0.0151899	0.000125315		-0.187342	0.0151899	0.000262289		-0.187342	0.0151899	0.000390033		-0.187342	0.0151899	0.0001833
-0.187342	0.0253165	0.000111013		-0.187342	0.0253165	0.000210835		-0.187342	0.0253165	0.000392394		-0.187342	0.0253165	0.000122589
-0.187342	0.035443	9.68009e-05		-0.187342	0.035443	0.000165585		-0.187342	0.035443	0.000386572		-0.187342	0.035443	7.78278e-05
-0.187342	0.0455696	8.32047e-05		-0.187342	0.0455696	0.000127148		-0.187342	0.0455696	0.000373607		-0.187342	0.0455696	4.64631e-05
-0.187342	0.0556962	7.05699e-05		-0.187342	0.0556962	9.54723e-05		-0.187342	0.0556962	0.000354651		-0.187342	0.0556962	2.56746e-05
-0.187342	0.0658228	5.90934e-05		-0.187342	0.0658228	7.00768e-05		-0.187342	0.0658228	0.000330883		-0.187342	0.0658228	1.27712e-05
-0.187342	0.0759494	4.88598e-05		-0.187342	0.0759494	5.02332e-05		-0.187342	0.0759494	0.000303454		-0.187342	0.0759494	5.41616e-06
-0.187342	0.0860759	3.98752e-05		-0.187342	0.0860759	3.51108e-05		-0.187342	0.0860759	0.00027347		-0.187342	0.0860759	1.72251e-06
-0.187342	0.0962025	3.2098e-05		-0.187342	0.0962025	2.38753e-05		-0.187342	0.0962025	0.000242006		-0.187342	0.0962025	2.59971e-07
-0.187342	0.106329	2.54604e-05		-0.187342	0.106329	1.57492e-05		-0.187342	0.106329	0.00021012		-0.187342	0.106329	1.0456e-08
-0.187342	0.116456	1.98816e-05		-0.187342	0.116456	1.00427e-05		-0.187342	0.116456	0.00017885		-0.187342	0.116456	2.9941e-07
-0.187342	0.126582	1.52723e-05		-0.187342	0.126582	6.16462e-06		-0.187342	0.126582	0.000149155		-0.187342	0.126582	7.20618e-07
-0.187342	0.136709	1.15345e-05		-0.187342	0.136709	3.6239e-06		-0.187342	0.136709	0.000121842		-0.187342	0.136709	1.06385e-06
-0.187342	0.146835	8.56211e-06		-0.187342	0.146835	2.02609e-06		-0.187342	0.146835	9.74791e-05		-0.187342	0.146835	1.25022e-06
-0.187342	0.156962	6.24379e-06		-0.187342	0.156962	1.06653e-06		-0.187342	0.156962	7.63581e-05		-0.187342	0.156962	1.27854e-06
-0.187342	0.167089	4.46877e-06		-0.187342	0.167089	5.20216e-07		-0.187342	0.167089	5.85174e-05		-0.187342	0.167089	1.18498e-06
-0.187342	0.177215	3.13404e-06		-0.187342	0.177215	2.28827e-07		-0.187342	0.177215	4.38091e-05		-0.187342	0.177215	1.01667e-06
-0.187342	0.187342	2.14933e-06		-0.187342	0.187342	8.62709e-08		-0.187342	0.187342	3.19789e-05		-0.187342	0.187342	8.17018e-07
-0.187342	0.197468	1.43858e-06		-0.187342	0.197468	2.48722e-08		-0.187342	0.197468	2.27204e-05		-0.187342	0.197468	6.19362e-07
-0.187342	0.207595	9.38613e-07		-0.187342	0.207595	3.7778e-09		-0.187342	0.207595	1.56972e-05		-0.187342	0.207595	4.45112e-07
-0.187342	0.217722	5.97063e-07		-0.187342	0.217722	9.78099e-12		-0.187342	0.217722	1.05503e-05		-0.187342	0.217722	3.04561e-07
-0.187342	0.227848	3.70819e-07		-0.187342	0.227848	1.88141e-09		-0.187342	0.227848	6.9102e-06		-0.187342	0.227848	1.99251e-07
-0.187342	0.237975	2.25368e-07		-0.187342	0.237975	4.31075e-09		-0.187342	0.237975	4.42169e-06		-0.187342	0.237975	1.25136e-07
-0.187342	0.248101	1.34335e-07		-0.187342	0.248101	5.66641e-09		-0.187342	0.248101	2.77089e-06		-0.187342	0.248101	7.56871e-08
-0.187342	0.258228	7.86616e-08		-0.187342	0.258228	5.84076e-09		-0.187342	0.258228	1.7035e-06		-0.187342	0.258228	4.41759e-08
-0.187342	0.268354	4.52851e-08		-0.187342	0.268354	5.22275e-09		-0.187342	0.268354	1.02834e-06		-0.187342	0.268354	2.48982e-08
-0.187342	0.278481	2.5633e-08		-0.187342	0.278481	4.23887e-09		-0.187342	0.278481	6.09606e-07		-0.187342	0.278481	1.35443e-08
-0.187342	0.288608	1.4259e-08		-0.187342	0.288608	3.19804e-09		-0.187342	0.288608	3.54722e-07		-0.187342	0.288608	7.10057e-09
-0.187342	0.298734	7.78876e-09		-0.187342	0.298734	2.27415e-09		-0.187342	0.298734	2.02438e-07		-0.187342	0.298734	3.57858e-09
-0.187342	0.308861	4.17399e-09		-0.187342	0.308861	1.53757e-09		-0.187342	0.308861	1.13207e-07		-0.187342	0.308861	1.72826e-09
-0.187342	0.318987	2.19345e-09		-0.187342	0.318987	9.94362e-10		-0.187342	0.318987	6.20016e-08		-0.187342	0.318987	7.96854e-10
-0.187342	0.329114	1.13045e-09		-0.187342	0.329114	6.17898e-10		-0.187342	0.329114	3.32585e-08		-0.187342	0.329114	3.49358e-10
-0.187342	0.339241	5.71532e-10		-0.187342	0.339241	3.7004e-10		-0.187342	0.339241	1.74749e-08		-0.187342	0.339241	1.44969e-10
-0.187342	0.349367	2.83144e-10		-0.187342	0.349367	2.13584e-10		-0.187342	0.349367	8.98039e-09		-0.187342	0.349367	5.65908e-11
-0.187342	0.359494	1.36699e-10		-0.187342	0.359494	1.18142e-10		-0.187342	0.359494	4.4864e-09		-0.187342	0.359494	2.05993e-11
-0.187342	0.36962	6.33523e-11		-0.187342	0.36962	6.15977e-11		-0.187342	0.36962	2.14428e-09		-0.187342	0.36962	6.90076e-12
-0.187342	0.379747	2.7173e-11		-0.187342	0.379747	2.91136e-11		-0.187342	0.379747	9.442e-10		-0.187342	0.379747	2.08086e-12
-0.187342	0.389873	9.81117e-12		-0.187342	0.389873	1.13087e-11		-0.187342	0.389873	3.47908e-10		-0.187342	0.389873	5.33464e-13
-0.187342	0.4	2.14834e-12		-0.187342	0.4	2.59196e-12		-0.187342	0.4	7.71714e-11		-0.187342	0.4	8.97708e-14
-0.177215	-0.4	5.03419e-10		-0.177215	-0.4	7.47208e-09		-0.177215	-0.4	2.90294e-09		-0.177215	-0.4	8.57647e-08
-0.177215	-0.389873	2.18873e-09		-0.177215	-0.389873	3.21717e-08		-0.177215	-0.389873	1.23096e-08		-0.177215	-0.389873	3.65089e-07
-0.177215	-0.379747	5.61453e-09		-0.177215	-0.379747	8.12492e-08		-0.177215	-0.379747	3.03272e-08		-0.177215	-0.379747	9.05273e-07
-0.177215	-0.36962	1.18549e-08		-0.177215	-0.36962	1.68044e-07		-0.177215	-0.36962	6.0659e-08		-0.177215	-0.36962	1.82704e-06
-0.177215	-0.359494	2.27523e-08		-0.177215	-0.359494	3.14582e-07		-0.177215	-0.359494	1.08953e-07		-0.177215	-0.359494	3.31998e-06
-0.177215	-0.349367	4.1318e-08		-0.177215	-0.349367	5.55324e-07		-0.177215	-0.349367	1.83212e-07		-0.177215	-0.349367	5.66385e-06
-0.177215	-0.339241	7.23334e-08		-0.177215	-0.339241	9.42453e-07		-0.177215	-0.339241	2.94214e-07		-0.177215	-0.339241	9.25557e-06
-0.177215	-0.329114	1.23244e-07		-0.177215	-0.329114	1.55331e-06		-0.177215	-0.329114	4.55908e-07		-0.177215	-0.329114	1.46442e-05
-0.177215	-0.318987	2.05475e-07		-0.177215	-0.318987	2.5007e-06		-0.177215	-0.318987	6.85745e-07		-0.177215	-0.318987	2.25755e-05
-0.177215	-0.308861	3.36296e-07		-0.177215	-0.308861	3.94659e-06		-0.177215	-0.308861	1.0047e-06		-0.177215	-0.308861	3.4044e-05
-0.177215	-0.298734	5.41286e-07		-0.177215	-0.298734	6.11812e-06		-0.177215	-0.298734	1.43638e-06		-0.177215	-0.298734	5.03375e-05
-0.177215	-0.288608	8.57208e-07		-0.177215	-0.288608	9.32269e-06		-0.177215	-0.288608	2.00418e-06		-0.177215	-0.288608	7.30431e-05
-0.177215	-0.278481	1.3349e-06		-0.177215	-0.278481	1.39568e-05		-0.177215	-0.278481	2.7258e-06		-0.177215	-0.278481	0.000103984
-0.177215	-0.268354	2.04159e-06		-0.177215	-0.268354	2.05037e-05		-0.177215	-0.268354	3.60493e-06		-0.177215	-0.268354	0.000145062
-0.177215	-0.258228	3.06216e-06		-0.177215	-0.258228	2.95155e-05		-0.177215	-0.258228	4.6215e-06		-0.177215	-0.258228	0.00019802
-0.177215	-0.248101	4.49866e-06		-0.177215	-0.248101	4.15791e-05		-0.177215	-0.248101	5.7224e-06		-0.177215	-0.248101	0.000264137
-0.177215	-0.237975	6.46783e-06		-0.177215	-0.237975	5.72652e-05		-0.177215	-0.237975	6.81579e-06		-0.177215	-0.237975	0.000343904
-0.177215	-0.227848	9.09668e-06		-0.177215	-0.227848	7.70691e-05		-0.177215	-0.227848	7.77245e-06		-0.177215	-0.227848	0.000436757
-0.177215	-0.217722	1.25183e-05		-0.177215	-0.217722	0.000101364		-0.177215	-0.217722	8.43816e-06		-0.177215	-0.217722	0.000540998
-0.177215	-0.207595	1.68707e-05		-0.177215	-0.207595	0.000130394		-0.177215	-0.207595	8.65787e-06		-0.177215	-0.207595	0.000653998
-0.177215	-0.197468	2.2301e-05		-0.177215	-0.197468	0.000164304		-0.177215	-0.197468	8.30803e-06		-0.177215	-0.197468	0.000772627
-0.177215	-0.187342	2.89693e-05		-0.177215	-0.187342	0.000203177		-0.177215	-0.187342	7.33097e-06		-0.177215	-0.187342	0.000893638
-0.177215	-0.177215	3.70442e-05		-0.177215	-0.177215	0.000247005		-0.177215	-0.177215	5.76875e-06		-0.177215	-0.177215	0.00101371
-0.177215	-0.167089	4.66807e-05		-0.177215	-0.167089	0.000295556		-0.177215	-0.167089	3.80012e-06		-0.177215	-0.167089	0.00112912
-0.177215	-0.156962	5.79855e-05		-0.177215	-0.156962	0.000348204		-0.177215	-0.156962	1.7837e-06		-0.177215	-0.156962	0.00123544
-0.177215	-0.146835	7.09849e-05		-0.177215	-0.146835	0.00040384		-0.177215	-0.146835	3.00264e-07		-0.177215	-0.146835	0.00132763
-0.177215	-0.136709	8.56156e-05		-0.177215	-0.136709	0.000460935		-0.177215	-0.136709	1.77803e-07		-0.177215	-0.136709	0.00140076
-0.177215	-0.126582	0.000101733		-0.177215	-0.126582	0.000517725		-0.177215	-0.126582	2.48515e-06		-0.177215	-0.126582	0.00145086
-0.177215	-0.116456	0.000119117		-0.177215	-0.116456	0.000572349		-0.177215	-0.116456	8.48986e-06		-0.177215	-0.116456	0.00147533
-0.177215	-0.106329	0.000137454		-0.177215	-0.106329	0.000622846		-0.177215	-0.106329	1.95782e-05		-0.177215	-0.106329	0.00147289
-0.177215	-0.0962025	0.000156287		-0.177215	-0.0962025	0.000667039		-0.177215	-0.0962025	3.71256e-05		-0.177215	-0.0962025	0.00144311
-0.177215	-0.0860759	0.000174954		-0.177215	-0.0860759	0.000702423		-0.177215	-0.0860759	6.23016e-05		-0.177215	-0.0860759	0.00138621
-0.177215	-0.0759494	0.000192558		-0.177215	-0.0759494	0.000726232		-0.177215	-0.0759494	9.58073e-05		-0.177215	-0.0759494	0.00130313
-0.177215	-0.0658228	0.000208012		-0.177215	-0.0658228	0.000735763		-0.177215	-0.0658228	0.000137586		-0.177215	-0.0658228	0.001196
-0.177215	-0.0556962	0.000220152		-0.177215	-0.0556962	0.000728911		-0.177215	-0.0556962	0.000186593		-0.177215	-0.0556962	0.00106869
-0.177215	-0.0455696	0.000227924		-0.177215	-0.0455696	0.000704747		-0.177215	-0.0455696	0.000240715		-0.177215	-0.0455696	0.000927003
-0.177215	-0.035443	0.00023058		-0.177215	-0.035443	0.000663928		-0.177215	-0.035443	0.000296923		-0.177215	-0.035443	0.00077833
-0.177215	-0.0253165	0.000227826		-0.177215	-0.0253165	0.000608782		-0.177215	-0.0253165	0.000351644		-0.177215	-0.0253165	0.000630796
-0.177215	-0.0151899	0.000219887		-0.177215	-0.0151899	0.000543035		-0.177215	-0.0151899	0.000401273		-0.177215	-0.0151899	0.000492123
-0.177215	-0.00506329	0.000207468		-0.177215	-0.00506329	0.000471237		-0.177215	-0.00506329	0.000442723		-0.177215	-0.00506329	0.000368557
-0.177215	0.00506329	0.000191622		-0.177215	0.00506329	0.000398052		-0.177215	0.00506329	0.000473822		-0.177215	0.00506329	0.000264119
-0.177215	0.0151899	0.000173549		-0.177215	0.0151899	0.000327585		-0.177215	0.0151899	0.00049348		-0.177215	0.0151899	0.000180366
-0.177215	0.0253165	0.000154416		-0.177215	0.0253165	0.000262923		-0.177215	0.0253165	0.000501596		-0.177215	0.0253165	0.000116658
-0.177215	0.035443	0.000135207		-0.177215	0.035443	0.000205979		-0.177215	0.035443	0.000498806		-0.177215	0.035443	7.0771e-05
-0.177215	0.0455696	0.000116673		-0.177215	0.0455696	0.000157587		-0.177215	0.0455696	0.000486217		-0.177215	0.0455696	3.96183e-05
-0.177215	0.0556962	9.9327e-05		-0.177215	0.0556962	0.000117744		-0.177215	0.0556962	0.000465198		-0.177215	0.0556962	1.98794e-05
-0.177215	0.0658228	8.34788e-05		-0.177215	0.0658228	8.58734e-05		-0.177215	0.0658228	0.000437233		-0.177215	0.0658228	8.43809e-06
-0.177215	0.0759494	6.92788e-05		-0.177215	0.0759494	6.10671e-05		-0.177215	0.0759494	0.000403829		-0.177215	0.0759494	2.63203e-06
-0.177215	0.0860759	5.67612e-05		-0.177215	0.0860759	4.22669e-05		-0.177215	0.0860759	0.000366462		-0.177215	0.0860759	3.52457e-07
-0.177215	0.0962025	4.58847e-05		-0.177215	0.0962025	2.83996e-05		-0.177215	0.0962025	0.00032657		-0.177215	0.0962025	4.12878e-08
-0.177215	0.106329	3.65647e-05		-0.177215	0.106329	1.846e-05		-0.177215	0.106329	0.000285561		-0.177215	0.106329	6.2892e-07
-0.177215	0.116456	2.86936e-05		-0.177215	0.116456	1.15561e-05		-0.177215	0.116456	0.000244805		-0.177215	0.116456	1.44527e-06
-0.177215	0.126582	2.21512e-05		-0.177215	0.126582	6.92676e-06		-0.177215	0.126582	0.000205587		-0.177215	0.126582	2.12473e-06
-0.177215	0.136709	1.68078e-05		-0.177215	0.136709	3.94487e-06		-0.177215	0.136709	0.000169023		-0.177215	0.136709	2.51651e-06
-0.177215	0.146835	1.25257e-05		-0.177215	0.146835	2.11134e-06		-0.177215	0.146835	0.000135972		-0.177215	0.146835	2.60626e-06
-0.177215	0.156962	9.16096e-06		-0.177215	0.156962	1.04418e-06		-0.177215	0.156962	0.000106974		-0.177215	0.156962	2.45261e-06
-0.177215	0.167089	6.56907e-06		-0.177215	0.167089	4.63717e-07		-0.177215	0.167089	8.22401e-05		-0.177215	0.167089	2.14091e-06
-0.177215	0.177215	4.6121e-06		-0.177215	0.177215	1.75045e-07		-0.177215	0.177215	6.17094e-05		-0.177215	0.177215	1.75414e-06
-0.177215	0.187342	3.16529e-06		-0.177215	0.187342	4.94125e-08		-0.177215	0.187342	4.51273e-05		-0.177215	0.187342	1.35846e-06
-0.177215	0.197468	2.12023e-06		-0.177215	0.197468	6.63616e-09		-0.177215	0.197468	3.21201e-05		-0.177215	0.197468	9.98655e-07
-0.177215	0.207595	1.38499e-06		-0.177215	0.207595	2.11756e-10		-0.177215	0.207595	2.22386e-05		-0.177215	0.207595	6.99124e-07
-0.177215	0.217722	8.82518e-07		-0.177215	0.217722	5.67821e-09		-0.177215	0.217722	1.49857e-05		-0.177215	0.217722	4.67481e-07
-0.177215	0.227848	5.49343e-07		-0.177215	0.227848	1.20022e-08		-0.177215	0.227848	9.84546e-06		-0.177215	0.227848	2.99513e-07
-0.177215	0.237975	3.3476e-07		-0.177215	0.237975	1.55205e-08		-0.177215	0.237975	6.32152e-06		-0.177215	0.237975	1.84432e-07
-0.177215	0.248101	2.00121e-07		-0.177215	0.248101	1.60077e-08		-0.177215	0.248101	3.97571e-06		-0.177215	0.248101	1.09409e-07
-0.177215	0.258228	1.17524e-07		-0.177215	0.258228	1.44242e-08		-0.177215	0.258228	2.45287e-06		-0.177215	0.258228	6.25962e-08
-0.177215	0.268354	6.78363e-08		-0.177215	0.268354	1.18425e-08		-0.177215	0.268354	1.48548e-06		-0.177215	0.268354	3.45324e-08
-0.177215	0.278481	3.84813e-08		-0.177215	0.278481	9.06095e-09		-0.177215	0.278481	8.83001e-07		-0.177215	0.278481	1.83422e-08
-0.177215	0.288608	2.14423e-08		-0.177215	0.288608	6.54737e-09		-0.177215	0.288608	5.14936e-07		-0.177215	0.288608	9.35685e-09
-0.177215	0.298734	1.17289e-08		-0.177215	0.298734	4.50611e-09		-0.177215	0.298734	2.94429e-07		-0.177215	0.298734	4.5679e-09
-0.177215	0.308861	6.29523e-09		-0.177215	0.308861	2.97096e-09		-0.177215	0.308861	1.64983e-07		-0.177215	0.308861	2.12428e-09
-0.177215	0.318987	3.31525e-09		-0.177215	0.318987	1.8847e-09		-0.177215	0.318987	9.05943e-08		-0.177215	0.318987	9.35647e-10
-0.177215	0.329114	1.71382e-09		-0.177215	0.329114	1.15428e-09		-0.177215	0.329114	4.87669e-08		-0.177215	0.329114	3.87452e-10
-0.177215	0.339241	8.69951e-10		-0.177215	0.339241	6.83899e-10		-0.177215	0.339241	2.57376e-08		-0.177215	0.339241	1.49332e-10
-0.177215	0.349367	4.33019e-10		-0.177215	0.349367	3.91673e-10		-0.177215	0.349367	1.32945e-08		-0.177215	0.349367	5.27794e-11
-0.177215	0.359494	2.10105e-10		-0.177215	0.359494	2.15429e-10		-0.177215	0.359494	6.67735e-09		-0.177215	0.359494	1.67234e-11
-0.177215	0.36962	9.78509e-11		-0.177215	0.36962	1.11873e-10		-0.177215	0.36962	3.20812e-09		-0.177215	0.36962	4.5918e-12
-0.177215	0.379747	4.216e-11		-0.177215	0.379747	5.27367e-11		-0.177215	0.379747	1.41936e-09		-0.177215	0.379747	1.03974e-12
-0.177215	0.389873	1.52805e-11		-0.177215	0.389873	2.04548e-11		-0.177215	0.389873	5.25065e-10		-0.177215	0.389873	1.80373e-13
-0.177215	0.4	3.35482e-12		-0.177215	0.4	4.68543e-12		-0.177215	0.4	1.16786e-10		-0.177215	0.4	1.97871e-14
-0.167089	-0.4	5.76747e-10		-0.167089	-0.4	8.24789e-09		-0.167089	-0.4	3.52894e-09		-0.167089	-0.4	9.02163e-08
-0.167089	-0.389873	2.50918e-09		-0.167089	-0.389873	3.55264e-08		-0.167089	-0.389873	1.49821e-08		-0.167089	-0.389873	3.84059e-07
-0.167089	-0.379747	6.44495e-09		-0.167089	-0.379747	8.98045e-08		-0.167089	-0.379747	3.69938e-08		-0.167089	-0.379747	9.52668e-07
-0.167089	-0.36962	1.36368e-08		-0.167089	-0.36962	1.86036e-07		-0.167089	-0.36962	7.42425e-08		-0.167089	-0.36962	1.92438e-06
-0.167089	-0.359494	2.62475e-08		-0.167089	-0.359494	3.49069e-07		-0.167089	-0.359494	1.33952e-07		-0.167089	-0.359494	3.50197e-06
-0.167089	-0.349367	4.78324e-08		-0.167089	-0.349367	6.17985e-07		-0.167089	-0.349367	2.26494e-07		-0.167089	-0.349367	5.98585e-06
-0.167089	-0.339241	8.40654e-08		-0.167089	-0.339241	1.05221e-06		-0.167089	-0.339241	3.66021e-07		-0.167089	-0.339241	9.8034e-06
-0.167089	-0.329114	1.43824e-07		-0.167089	-0.329114	1.74017e-06		-0.167089	-0.329114	5.71127e-07		-0.167089	-0.329114	1.55467e-05
-0.167089	-0.318987	2.40809e-07		-0.167089	-0.318987	2.81143e-06		-0.167089	-0.318987	8.65538e-07		-0.167089	-0.318987	2.40225e-05
-0.167089	-0.308861	3.95879e-07		-0.167089	-0.308861	4.45332e-06		-0.167089	-0.308861	1.27858e-06		-0.167089	-0.308861	3.6312e-05
-0.167089	-0.298734	6.4022e-07		-0.167089	-0.298734	6.93092e-06		-0.167089	-0.298734	1.84466e-06		-0.167089	-0.298734	5.38274e-05
-0.167089	-0.288608	1.01916e-06		-0.167089	-0.288608	1.06072e-05		-0.167089	-0.288608	2.60038e-06		-0.167089	-0.288608	7.833e-05
-0.167089	-0.278481	1.59618e-06		-0.167089	-0.278481	1.59565e-05		-0.167089	-0.278481	3.57798e-06		-0.167089	-0.278481	0.00011187
-0.167089	-0.268354	2.4563e-06		-0.167089	-0.268354	2.35647e-05		-0.167089	-0.268354	4.79457e-06		-0.167089	-0.268354	0.000156622
-0.167089	-0.258228	3.70823e-06		-0.167089	-0.258228	3.41108e-05		-0.167089	-0.258228	6.23834e-06		-0.167089	-0.258228	0.000214608
-0.167089	-0.248101	5.48426e-06		-0.167089	-0.248101	4.83262e-05		-0.167089	-0.248101	7.85424e-06		-0.167089	-0.248101	0.000287351
-0.167089	-0.237975	7.93753e-06		-0.167089	-0.237975	6.69333e-05		-0.167089	-0.237975	9.53305e-06		-0.167089	-0.237975	0.000375487
-0.167089	-0.227848	1.1237e-05		-0.167089	-0.227848	9.05742e-05		-0.167089	-0.227848	1.11093e-05		-0.167089	-0.227848	0.000478458
-0.167089	-0.217722	1.55627e-05		-0.167089	-0.217722	0.000119755		-0.167089	-0.217722	1.2373e-05		-0.167089	-0.217722	0.00059442
-0.167089	-0.207595	2.11049e-05		-0.167089	-0.207595	0.000154833		-0.167089	-0.207595	1.30975e-05		-0.167089	-0.207595	0.000720463
-0.167089	-0.197468	2.80684e-05		-0.167089	-0.197468	0.00019605		-0.167089	-0.197468	1.30784e-05		-0.167089	-0.197468	0.000853078
-0.167089	-0.187342	3.66777e-05		-0.167089	-0.187342	0.000243566		-0.167089	-0.187342	1.21767e-05		-0.167089	-0.187342	0.00098855
-0.167089	-0.177215	4.7169e-05		-0.167089	-0.177215	0.000297409		-0.167089	-0.177215	1.03614e-05		-0.167089	-0.177215	0.001123
-0.167089	-0.167089	5.97613e-05		-0.167089	-0.167089	0.000357313		-0.167089	-0.167089	7.75891e-06		-0.167089	-0.167089	0.001252
-0.167089	-0.156962	7.46092e-05		-0.167089	-0.156962	0.000422498		-0.167089	-0.156962	4.71246e-06		-0.167089	-0.156962	0.00137028
-0.167089	-0.146835	9.17598e-05		-0.167089	-0.146835	0.000491556		-0.167089	-0.146835	1.84686e-06		-0.167089	-0.146835	0.00147188
-0.167089	-0.136709	0.000111137		-0.167089	-0.136709	0.000562532		-0.167089	-0.136709	1.14623e-07		-0.167089	-0.136709	0.00155099
-0.167089	-0.126582	0.000132551		-0.167089	-0.126582	0.000633143		-0.167089	-0.126582	8.02668e-07		-0.167089	-0.126582	0.00160296
-0.167089	-0.116456	0.000155708		-0.167089	-0.116456	0.000700976		-0.167089	-0.116456	5.49059e-06		-0.167089	-0.116456	0.00162482
-0.167089	-0.106329	0.000180185		-0.167089	-0.106329	0.000763508		-0.167089	-0.106329	1.59588e-05		-0.167089	-0.106329	0.00161529
-0.167089	-0.0962025	0.000205374		-0.167089	-0.0962025	0.000817992		-0.167089	-0.0962025	3.40366e-05		-0.167089	-0.0962025	0.0015743
-0.167089	-0.0860759	0.000230407		-0.167089	-0.0860759	0.000861342		-0.167089	-0.0860759	6.13702e-05		-0.167089	-0.0860759	0.00150268
-0.167089	-0.0759494	0.000254115		-0.167089	-0.0759494	0.000890213		-0.167089	-0.0759494	9.91068e-05		-0.167089	-0.0759494	0.00140222
-0.167089	-0.0658228	0.000275074		-0.167089	-0.0658228	0.000901376		-0.167089	-0.0658228	0.000147529		-0.167089	-0.0658228	0.00127609
-0.167089	-0.0556962	0.000291757		-0.167089	-0.0556962	0.000892348		-0.167089	-0.0556962	0.000205739		-0.167089	-0.0556962	0.00112929
-0.167089	-0.0455696	0.000302766		-0.167089	-0.0455696	0.000862082		-0.167089	-0.0455696	0.000271506		-0.167089	-0.0455696	0.000968819
-0.167089	-0.035443	0.000307092		-0.167089	-0.035443	0.000811467		-0.167089	-0.035443	0.000341386		-0.167089	-0.035443	0.000803156
-0.167089	-0.0253165	0.000304315		-0.167089	-0.0253165	0.00074342		-0.167089	-0.0253165	0.000411116		-0.167089	-0.0253165	0.000641311
-0.167089	-0.0151899	0.000294683		-0.167089	-0.0151899	0.000662528		-0.167089	-0.0151899	0.000476215		-0.167089	-0.0151899	0.00049155
-0.167089	-0.00506329	0.000279061		-0.167089	-0.00506329	0.000574339		-0.167089	-0.00506329	0.000532627		-0.167089	-0.00506329	0.000360259
-0.167089	0.00506329	0.000258764		-0.167089	0.00506329	0.000484508		-0.167089	0.00506329	0.000577243		-0.167089	0.00506329	0.000251251
-0.167089	0.0151899	0.000235317		-0.167089	0.0151899	0.000398009		-0.167089	0.0151899	0.000608176		-0.167089	0.0151899	0.000165619
-0.167089	0.0253165	0.000210226		-0.167089	0.0253165	0.000318612		-0.167089	0.0253165	0.00062475		-0.167089	0.0253165	0.000102122
-0.167089	0.035443	0.0001848		-0.167089	0.035443	0.000248695		-0.167089	0.035443	0.0006273		-0.167089	0.035443	5.79019e-05
-0.167089	0.0455696	0.000160073		-0.167089	0.0455696	0.000189332		-0.167089	0.0455696	0.000616889		-0.167089	0.0455696	2.92727e-05
-0.167089	0.0556962	0.000136777		-0.167089	0.0556962	0.000140563		-0.167089	0.0556962	0.000595061		-0.167089	0.0556962	1.23979e-05
-0.167089	0.0658228	0.00011538		-0.167089	0.0658228	0.000101698		-0.167089	0.0658228	0.000563614		-0.167089	0.0658228	3.76072e-06
-0.167089	0.0759494	9.61223e-05		-0.167089	0.0759494	7.16074e-05		-0.167089	0.0759494	0.00052444		-0.167089	0.0759494	4.25519e-07
-0.167089	0.0860759	7.9078e-05		-0.167089	0.0860759	4.89614e-05		-0.167089	0.0860759	0.000479412		-0.167089	0.0860759	1.29572e-07
-0.167089	0.0962025	6.42072e-05		-0.167089	0.0962025	3.2404e-05		-0.167089	0.0962025	0.000430356		-0.167089	0.0962025	1.26025e-06
-0.167089	0.106329	5.14042e-05		-0.167089	0.106329	2.06653e-05		-0.167089	0.106329	0.000379057		-0.167089	0.106329	2.76714e-06
-0.167089	0.116456	4.05304e-05		-0.167089	0.116456	1.2622e-05		-0.167089	0.116456	0.000327265		-0.167089	0.116456	4.04773e-06
-0.167089	0.126582	3.14319e-05		-0.167089	0.126582	7.32181e-06		-0.167089	0.126582	0.000276667		-0.167089	0.126582	4.83041e-06
-0.167089	0.136709	2.39465e-05		-0.167089	0.136709	3.98599e-06		-0.167089	0.136709	0.000228805		-0.167089	0.136709	5.06723e-06
-0.167089	0.146835	1.79037e-05		-0.167089	0.146835	1.99977e-06		-0.167089	0.146835	0.000184968		-0.167089	0.146835	4.84232e-06
-0.167089	0.156962	1.3125e-05		-0.167089	0.156962	8.96637e-07		-0.167089	0.156962	0.000146076		-0.167089	0.156962	4.29894e-06
-0.167089	0.167089	9.42599e-06		-0.167089	0.167089	3.38496e-07		-0.167089	0.167089	0.000112624		-0.167089	0.167089	3.58741e-06
-0.167089	0.177215	6.62497e-06		-0.167089	0.177215	9.31524e-08		-0.167089	0.177215	8.47031e-05		-0.167089	0.177215	2.83415e-06
-0.167089	0.187342	4.55143e-06		-0.167089	0.187342	1.07201e-08		-0.167089	0.187342	6.20783e-05		-0.167089	0.187342	2.12901e-06
-0.167089	0.197468	3.05305e-06		-0.167089	0.197468	1.31565e-09		-0.167089	0.197468	4.42959e-05		-0.167089	0.197468	1.52483e-06
-0.167089	0.207595	1.99842e-06		-0.167089	0.207595	1.59932e-08		-0.167089	0.207595	3.07627e-05		-0.167089	0.207595	1.04333e-06
-0.167089	0.217722	1.27688e-06		-0.167089	0.217722	3.17771e-08		-0.167089	0.217722	2.08061e-05		-0.167089	0.217722	6.83353e-07
-0.167089	0.227848	7.97435e-07		-0.167089	0.227848	4.06641e-08		-0.167089	0.227848	1.37263e-05		-0.167089	0.227848	4.29376e-07
-0.167089	0.237975	4.87691e-07		-0.167089	0.237975	4.20893e-08		-0.167089	0.237975	8.85208e-06		-0.167089	0.237975	2.59369e-07
-0.167089	0.248101	2.92604e-07		-0.167089	0.248101	3.82776e-08		-0.167089	0.248101	5.59158e-06		-0.167089	0.248101	1.50835e-07
-0.167089	0.258228	1.72423e-07		-0.167089	0.258228	3.18167e-08		-0.167089	0.258228	3.46394e-06		-0.167089	0.258228	8.44633e-08
-0.167089	0.268354	9.98247e-08		-0.167089	0.268354	2.46978e-08		-0.167089	0.268354	2.10546e-06		-0.167089	0.268354	4.5485e-08
-0.167089	0.278481	5.67719e-08		-0.167089	0.278481	1.81358e-08		-0.167089	0.278481	1.25548e-06		-0.167089	0.278481	2.34947e-08
-0.167089	0.288608	3.17042e-08		-0.167089	0.288608	1.2702e-08		-0.167089	0.288608	7.34189e-07		-0.167089	0.288608	1.1595e-08
-0.167089	0.298734	1.73799e-08		-0.167089	0.298734	8.53358e-09		-0.167089	0.298734	4.20935e-07		-0.167089	0.298734	5.43785e-09
-0.167089	0.308861	9.35169e-09		-0.167089	0.308861	5.52238e-09		-0.167089	0.308861	2.36586e-07		-0.167089	0.308861	2.40559e-09
-0.167089	0.318987	4.94036e-09		-0.167089	0.318987	3.45364e-09		-0.167089	0.318987	1.30388e-07		-0.167089	0.318987	9.93462e-10
-0.167089	0.329114	2.56378e-09		-0.167089	0.329114	2.09251e-09		-0.167089	0.329114	7.0493e-08		-0.167089	0.329114	3.77161e-10
-0.167089	0.339241	1.30712e-09		-0.167089	0.339241	1.22973e-09		-0.167089	0.339241	3.73846e-08		-0.167089	0.339241	1.28408e-10
-0.167089	0.349367	6.53619e-10		-0.167089	0.349367	6.99889e-10		-0.167089	0.349367	1.94078e-08		-0.167089	0.349367	3.75255e-11
-0.167089	0.359494	3.18588e-10		-0.167089	0.359494	3.8311e-10		-0.167089	0.359494	9.79594e-09		-0.167089	0.359494	8.62467e-12
-0.167089	0.36962	1.49028e-10		-0.167089	0.36962	1.98257e-10		-0.167089	0.36962	4.72871e-09		-0.167089	0.36962	1.25481e-12
-0.167089	0.379747	6.44812e-11		-0.167089	0.379747	9.32561e-11		-0.167089	0.379747	2.10148e-09		-0.167089	0.379747	4.35986e-14
-0.167089	0.389873	2.34598e-11		-0.167089	0.389873	3.61376e-11		-0.167089	0.389873	7.80504e-10		-0.167089	0.389873	1.7274e-14
-0.167089	0.4	5.16533e-12		-0.167089	0.4	8.27718e-12		-0.167089	0.4	1.74116e-10		-0.167089	0.4	1.9846e-14
-0.156962	-0.4	6.51741e-10		-0.156962	-0.4	8.97112e-09		-0.156962	-0.4	4.22875e-09		-0.156962	-0.4	9.33571e-08
-0.156962	-0.389873	2.83825e-09		-0.156962	-0.389873	3.86701e-08		-0.156962	-0.389873	1.79808e-08		-0.156962	-0.389873	3.97579e-07
-0.156962	-0.379747	7.30235e-09		-0.156962	-0.379747	9.7876e-08		-0.156962	-0.379747	4.45121e-08		-0.156962	-0.379747	9.86898e-07
-0.156962	-0.36962	1.54868e-08		-0.156962	-0.36962	2.03127e-07		-0.156962	-0.36962	8.96499e-08		-0.156962	-0.36962	1.99569e-06
-0.156962	-0.359494	2.98944e-08		-0.156962	-0.359494	3.82021e-07		-0.156962	-0.359494	1.62476e-07		-0.156962	-0.359494	3.63694e-06
-0.156962	-0.349367	5.46572e-08		-0.156962	-0.349367	6.78121e-07		-0.156962	-0.349367	2.76161e-07		-0.156962	-0.349367	6.22694e-06
-0.156962	-0.339241	9.63953e-08		-0.156962	-0.339241	1.15786e-06		-0.156962	-0.339241	4.48873e-07		-0.156962	-0.339241	1.0216e-05
-0.156962	-0.329114	1.65507e-07		-0.156962	-0.329114	1.92036e-06		-0.156962	-0.329114	7.04787e-07		-0.156962	-0.329114	1.62281e-05
-0.156962	-0.318987	2.78115e-07		-0.156962	-0.318987	3.11145e-06		-0.156962	-0.318987	1.07527e-06		-0.156962	-0.318987	2.51151e-05
-0.156962	-0.308861	4.58935e-07		-0.156962	-0.308861	4.94321e-06		-0.156962	-0.308861	1.60001e-06		-0.156962	-0.308861	3.8024e-05
-0.156962	-0.298734	7.4524e-07		-0.156962	-0.298734	7.71843e-06		-0.156962	-0.298734	2.32721e-06		-0.156962	-0.298734	5.64648e-05
-0.156962	-0.288608	1.19182e-06		-0.156962	-0.288608	1.18565e-05		-0.156962	-0.288608	3.31103e-06		-0.156962	-0.288608	8.23432e-05
-0.156962	-0.278481	1.87637e-06		-0.156962	-0.278481	1.79127e-05		-0.156962	-0.278481	4.60422e-06		-0.156962	-0.278481	0.00011791
-0.156962	-0.268354	2.90438e-06		-0.156962	-0.268354	2.65832e-05		-0.156962	-0.268354	6.24481e-06		-0.156962	-0.268354	0.000165589
-0.156962	-0.258228	4.41246e-06		-0.156962	-0.258228	3.86859e-05		-0.156962	-0.258228	8.2374e-06		-0.156962	-0.258228	0.000227677
-0.156962	-0.248101	6.56897e-06		-0.156962	-0.248101	5.51142e-05		-0.156962	-0.248101	1.05323e-05		-0.156962	-0.248101	0.00030594
-0.156962	-0.237975	9.57126e-06		-0.156962	-0.237975	7.67653e-05		-0.156962	-0.237975	1.30073e-05		-0.156962	-0.237975	0.000401175
-0.156962	-0.227848	1.36404e-05		-0.156962	-0.227848	0.000104457		-0.156962	-0.227848	1.54603e-05		-0.156962	-0.227848	0.000512862
-0.156962	-0.217722	1.90161e-05		-0.156962	-0.217722	0.00013886		-0.156962	-0.217722	1.76186e-05		-0.156962	-0.217722	0.000639057
-0.156962	-0.207595	2.5956e-05		-0.156962	-0.207595	0.000180483		-0.156962	-0.207595	1.91688e-05		-0.156962	-0.207595	0.000776619
-0.156962	-0.197468	3.47402e-05		-0.156962	-0.197468	0.000229694		-0.156962	-0.197468	1.98018e-05		-0.156962	-0.197468	0.000921671
-0.156962	-0.187342	4.56754e-05		-0.156962	-0.187342	0.000286744		-0.156962	-0.187342	1.92635e-05		-0.156962	-0.187342	0.00106999
-0.156962	-0.177215	5.90832e-05		-0.156962	-0.177215	0.000351698		-0.156962	-0.177215	1.74096e-05		-0.156962	-0.177215	0.00121704
-0.156962	-0.167089	7.52623e-05		-0.156962	-0.167089	0.00042423		-0.156962	-0.167089	1.42672e-05		-0.156962	-0.167089	0.00135763
-0.156962	-0.156962	9.44295e-05		-0.156962	-0.156962	0.000503376		-0.156962	-0.156962	1.01166e-05		-0.156962	-0.156962	0.00148558
-0.156962	-0.146835	0.000116663		-0.156962	-0.146835	0.000587391		-0.156962	-0.146835	5.58292e-06		-0.156962	-0.146835	0.00159406
-0.156962	-0.136709	0.000141879		-0.156962	-0.136709	0.000673833		-0.156962	-0.136709	1.71229e-06		-0.156962	-0.136709	0.00167646
-0.156962	-0.126582	0.000169836		-0.156962	-0.126582	0.000759827		-0.156962	-0.126582	8.99173e-11		-0.156962	-0.126582	0.00172751
-0.156962	-0.116456	0.000200144		-0.156962	-0.116456	0.000842295		-0.156962	-0.116456	2.35622e-06		-0.156962	-0.116456	0.00174398
-0.156962	-0.106329	0.000232242		-0.156962	-0.106329	0.000918029		-0.156962	-0.106329	1.10041e-05		-0.156962	-0.106329	0.00172466
-0.156962	-0.0962025	0.000265326		-0.156962	-0.0962025	0.000983602		-0.156962	-0.0962025	2.83051e-05		-0.156962	-0.0962025	0.00166995
-0.156962	-0.0860759	0.000298265		-0.156962	-0.0860759	0.00103527		-0.156962	-0.0860759	5.64891e-05		-0.156962	-0.0860759	0.00158153
-0.156962	-0.0759494	0.000329554		-0.156962	-0.0759494	0.00106906		-0.156962	-0.0759494	9.72799e-05		-0.156962	-0.0759494	0.00146229
-0.156962	-0.0658228	0.000357361		-0.156962	-0.0658228	0.00108122		-0.156962	-0.0658228	0.000151447		-0.156962	-0.0658228	0.00131669
-0.156962	-0.0556962	0.00037971		-0.156962	-0.0556962	0.00106891		-0.156962	-0.0556962	0.000218386		-0.156962	-0.0556962	0.00115103
-0.156962	-0.0455696	0.000394783		-0.156962	-0.0455696	0.00103101		-0.156962	-0.0455696	0.000295872		-0.156962	-0.0455696	0.000973538
-0.156962	-0.035443	0.000401259		-0.156962	-0.035443	0.000968774		-0.156962	-0.035443	0.000380127		-0.156962	-0.035443	0.000793768
-0.156962	-0.0253165	0.00039857		-0.156962	-0.0253165	0.000885857		-0.156962	-0.0253165	0.000466234		-0.156962	-0.0253165	0.000621439
-0.156962	-0.0151899	0.000387008		-0.156962	-0.0151899	0.000787875		-0.156962	-0.0151899	0.000548806		-0.156962	-0.0151899	0.00046508
-0.156962	-0.00506329	0.000367639		-0.156962	-0.00506329	0.00068151		-0.156962	-0.00506329	0.000622735		-0.156962	-0.00506329	0.00033089
-0.156962	0.00506329	0.000342087		-0.156962	0.00506329	0.000573482		-0.156962	0.00506329	0.000683827		-0.156962	0.00506329	0.000222122
-0.156962	0.0151899	0.000312246		-0.156962	0.0151899	0.000469666		-0.156962	0.0151899	0.000729193		-0.156962	0.0151899	0.000139105
-0.156962	0.0253165	0.000280012		-0.156962	0.0253165	0.000374519		-0.156962	0.0253165	0.000757356		-0.156962	0.0253165	7.97844e-05
-0.156962	0.035443	0.000247077		-0.156962	0.035443	0.000290871		-0.156962	0.035443	0.000768133		-0.156962	0.035443	4.05384e-05
-0.156962	0.0455696	0.000214812		-0.156962	0.0455696	0.000220023		-0.156962	0.0455696	0.000762386		-0.156962	0.0455696	1.70369e-05
-0.156962	0.0556962	0.00018423		-0.156962	0.0556962	0.000162031		-0.156962	0.0556962	0.000741731		-0.156962	0.0556962	4.94946e-06
-0.156962	0.0658228	0.000155995		-0.156962	0.0658228	0.000116052		-0.156962	0.0658228	0.000708235		-0.156962	0.0658228	4.28032e-07
-0.156962	0.0759494	0.000130469		-0.156962	0.0759494	8.06974e-05		-0.156962	0.0759494	0.000664154		-0.156962	0.0759494	3.59404e-07
-0.156962	0.0860759	0.000107779		-0.156962	0.0860759	5.43214e-05		-0.156962	0.0860759	0.000611752		-0.156962	0.0860759	2.43328e-06
-0.156962	0.0962025	8.78903e-05		-0.156962	0.0962025	3.52474e-05		-0.156962	0.0962025	0.000553243		-0.156962	0.0962025	5.0859e-06
-0.156962	0.106329	7.06763e-05		-0.156962	0.106329	2.1911e-05		-0.156962	0.106329	0.000490809		-0.156962	0.106329	7.37846e-06
-0.156962	0.116456	5.59673e-05		-0.156962	0.116456	1.29353e-05		-0.156962	0.116456	0.000426638		-0.156962	0.116456	8.85419e-06
-0.156962	0.126582	4.35779e-05		-0.156962	0.126582	7.16061e-06		-0.156962	0.126582	0.000362923		-0.156962	0.126582	9.39924e-06
-0.156962	0.136709	3.33156e-05		-0.156962	0.136709	3.64485e-06		-0.156962	0.136709	0.000301776		-0.156962	0.136709	9.11887e-06
-0.156962	0.146835	2.49786e-05		-0.156962	0.146835	1.65026e-06		-0.156962	0.146835	0.000245071		-0.156962	0.146835	8.23318e-06
-0.156962	0.156962	1.83506e-05		-0.156962	0.156962	6.22672e-07		-0.156962	0.156962	0.000194262		-0.156962	0.156962	6.99491e-06
-0.156962	0.167089	1.32008e-05		-0.156962	0.167089	1.66369e-07		-0.156962	0.167089	0.00015024		-0.156962	0.167089	5.63225e-06
-0.156962	0.177215	9.29222e-06		-0.156962	0.177215	1.57433e-08		-0.156962	0.177215	0.000113317		-0.156962	0.177215	4.31782e-06
-0.156962	0.187342	6.39534e-06		-0.156962	0.187342	5.44285e-09		-0.156962	0.187342	8.33019e-05		-0.156962	0.187342	3.16047e-06
-0.156962	0.197468	4.30022e-06		-0.156962	0.197468	4.20145e-08		-0.156962	0.197468	5.96523e-05		-0.156962	0.197468	2.21241e-06
-0.156962	0.207595	2.82364e-06		-0.156962	0.207595	7.9682e-08		-0.156962	0.207595	4.16034e-05		-0.156962	0.207595	1.48281e-06
-0.156962	0.217722	1.81106e-06		-0.156962	0.217722	1.01506e-07		-0.156962	0.217722	2.82744e-05		-0.156962	0.217722	9.52517e-07
-0.156962	0.227848	1.13585e-06		-0.156962	0.227848	1.05836e-07		-0.156962	0.227848	1.87502e-05		-0.156962	0.227848	5.87158e-07
-0.156962	0.237975	6.97674e-07		-0.156962	0.237975	9.7383e-08		-0.156962	0.237975	1.2155e-05		-0.156962	0.237975	3.47696e-07
-0.156962	0.248101	4.20314e-07		-0.156962	0.248101	8.20656e-08		-0.156962	0.248101	7.71571e-06		-0.156962	0.248101	1.97862e-07
-0.156962	0.258228	2.48594e-07		-0.156962	0.258228	6.46756e-08		-0.156962	0.258228	4.80104e-06		-0.156962	0.258228	1.08102e-07
-0.156962	0.268354	1.44388e-07		-0.156962	0.268354	4.82742e-08		-0.156962	0.268354	2.92962e-06		-0.156962	0.268354	5.65611e-08
-0.156962	0.278481	8.23514e-08		-0.156962	0.278481	3.44058e-08		-0.156962	0.278481	1.75309e-06		-0.156962	0.278481	2.82219e-08
-0.156962	0.288608	4.61166e-08		-0.156962	0.288608	2.35472e-08		-0.156962	0.288608	1.02869e-06		-0.156962	0.288608	1.3346e-08
-0.156962	0.298734	2.53568e-08		-0.156962	0.298734	1.55394e-08		-0.156962	0.298734	5.91916e-07		-0.156962	0.298734	5.92809e-09
-0.156962	0.308861	1.36919e-08		-0.156962	0.308861	9.91938e-09		-0.156962	0.308861	3.34054e-07		-0.156962	0.308861	2.44023e-09
-0.156962	0.318987	7.26312e-09		-0.156962	0.318987	6.13961e-09		-0.156962	0.318987	1.84967e-07		-0.156962	0.318987	9.11063e-10
-0.156962	0.329114	3.78639e-09		-0.156962	0.329114	3.69075e-09		-0.156962	0.329114	1.0051e-07		-0.156962	0.329114	2.97068e-10
-0.156962	0.339241	1.93944e-09		-0.156962	0.339241	2.15559e-09		-0.156962	0.339241	5.35767e-08		-0.156962	0.339241	7.83574e-11
-0.156962	0.349367	9.74069e-10		-0.156962	0.349367	1.22057e-09		-0.156962	0.349367	2.7948e-08		-0.156962	0.349367	1.37015e-11
-0.156962	0.359494	4.76703e-10		-0.156962	0.359494	6.65299e-10		-0.156962	0.359494	1.41691e-08		-0.156962	0.359494	6.02226e-13
-0.156962	0.36962	2.23846e-10		-0.156962	0.36962	3.43187e-10		-0.156962	0.36962	6.86824e-09		-0.156962	0.36962	4.40978e-13
-0.156962	0.379747	9.72206e-11		-0.156962	0.379747	1.61118e-10		-0.156962	0.379747	3.06471e-09		-0.156962	0.379747	1.31234e-12
[truncated: 4,402 more rows]

## Sheet: 7e_7h
Ground_00				InPhase_10				OutofPhase_01				InPhase_20
Delta_z1_A	Delta_z2_A	Prob_Density		Delta_z1_A	Delta_z2_A	Prob_Density		Delta_z1_A	Delta_z2_A	Prob_Density		Delta_z1_A	Delta_z2_A	Prob_Density
-0.4	-0.4	2504.61		-0.4	-0.4	208009		-0.4	-0.4	0		-0.4	-0.4	8.43085e+06
-0.4	-0.394631	4361.62		-0.4	-0.394631	357388		-0.4	-0.394631	7.02088		-0.4	-0.394631	1.42869e+07
-0.4	-0.389262	7554.95		-0.4	-0.389262	610710		-0.4	-0.389262	48.6446		-0.4	-0.389262	2.40767e+07
-0.4	-0.383893	13016.4		-0.4	-0.383893	1.03793e+06		-0.4	-0.383893	188.572		-0.4	-0.383893	4.03505e+07
-0.4	-0.378523	22306.3		-0.4	-0.378523	1.75442e+06		-0.4	-0.378523	574.502		-0.4	-0.378523	6.72502e+07
-0.4	-0.373154	38022.5		-0.4	-0.373154	2.9494e+06		-0.4	-0.373154	1530.11		-0.4	-0.373154	1.11462e+08
-0.4	-0.367785	64465.8		-0.4	-0.367785	4.9314e+06		-0.4	-0.367785	3735.73		-0.4	-0.367785	1.83718e+08
-0.4	-0.362416	108716		-0.4	-0.362416	8.2005e+06		-0.4	-0.362416	8575		-0.4	-0.362416	3.01137e+08
-0.4	-0.357047	182363		-0.4	-0.357047	1.35626e+07		-0.4	-0.357047	18787.1		-0.4	-0.357047	4.90865e+08
-0.4	-0.351678	304266		-0.4	-0.351678	2.23089e+07		-0.4	-0.351678	39671.8		-0.4	-0.351678	7.95693e+08
-0.4	-0.346309	504949		-0.4	-0.346309	3.64961e+07		-0.4	-0.346309	81281.4		-0.4	-0.346309	1.28267e+09
-0.4	-0.34094	833524		-0.4	-0.34094	5.93807e+07		-0.4	-0.34094	162348		-0.4	-0.34094	2.05619e+09
-0.4	-0.33557	1.36856e+06		-0.4	-0.33557	9.60892e+07		-0.4	-0.33557	317227		-0.4	-0.33557	3.27789e+09
-0.4	-0.330201	2.23505e+06		-0.4	-0.330201	1.54644e+08		-0.4	-0.330201	608020		-0.4	-0.330201	5.19644e+09
-0.4	-0.324832	3.63067e+06		-0.4	-0.324832	2.47527e+08		-0.4	-0.324832	1.14548e+06		-0.4	-0.324832	8.1921e+09
-0.4	-0.319463	5.86627e+06		-0.4	-0.319463	3.9404e+08		-0.4	-0.319463	2.12465e+06		-0.4	-0.319463	1.28428e+10
-0.4	-0.314094	9.42788e+06		-0.4	-0.314094	6.23859e+08		-0.4	-0.314094	3.88506e+06		-0.4	-0.314094	2.00217e+10
-0.4	-0.308725	1.5071e+07		-0.4	-0.308725	9.82333e+08		-0.4	-0.308725	7.01105e+06		-0.4	-0.308725	3.10396e+10
-0.4	-0.303356	2.39633e+07		-0.4	-0.303356	1.53836e+09		-0.4	-0.303356	1.24978e+07		-0.4	-0.303356	4.78523e+10
-0.4	-0.297987	3.78989e+07		-0.4	-0.297987	2.39598e+09		-0.4	-0.297987	2.20231e+07		-0.4	-0.297987	7.336e+10
-0.4	-0.292617	5.96189e+07		-0.4	-0.292617	3.71135e+09		-0.4	-0.292617	3.83873e+07		-0.4	-0.292617	1.11837e+11
-0.4	-0.287248	9.32861e+07		-0.4	-0.287248	5.7175e+09		-0.4	-0.287248	6.62215e+07		-0.4	-0.287248	1.69542e+11
-0.4	-0.281879	1.45187e+08		-0.4	-0.281879	8.75998e+09		-0.4	-0.281879	1.13114e+08		-0.4	-0.281879	2.55584e+11
-0.4	-0.27651	2.24757e+08		-0.4	-0.27651	1.33482e+10		-0.4	-0.27651	1.91387e+08		-0.4	-0.27651	3.83136e+11
-0.4	-0.271141	3.46079e+08		-0.4	-0.271141	2.02285e+10		-0.4	-0.271141	3.20878e+08		-0.4	-0.271141	5.71129e+11
-0.4	-0.265772	5.30045e+08		-0.4	-0.265772	3.04878e+10		-0.4	-0.265772	5.33257e+08		-0.4	-0.265772	8.46592e+11
-0.4	-0.260403	8.07473e+08		-0.4	-0.260403	4.5699e+10		-0.4	-0.260403	8.78654e+08		-0.4	-0.260403	1.24788e+12
-0.4	-0.255034	1.22354e+09		-0.4	-0.255034	6.81251e+10		-0.4	-0.255034	1.43579e+09		-0.4	-0.255034	1.82904e+12
-0.4	-0.249664	1.84411e+09		-0.4	-0.249664	1.01001e+11		-0.4	-0.249664	2.32726e+09		-0.4	-0.249664	2.66582e+12
-0.4	-0.244295	2.76458e+09		-0.4	-0.244295	1.48923e+11		-0.4	-0.244295	3.74256e+09		-0.4	-0.244295	3.86355e+12
-0.4	-0.238926	4.12239e+09		-0.4	-0.238926	2.1838e+11		-0.4	-0.238926	5.97222e+09		-0.4	-0.238926	5.56791e+12
-0.4	-0.233557	6.11429e+09		-0.4	-0.233557	3.18477e+11		-0.4	-0.233557	9.45829e+09		-0.4	-0.233557	7.97892e+12
-0.4	-0.228188	9.02024e+09		-0.4	-0.228188	4.61912e+11		-0.4	-0.228188	1.48683e+10		-0.4	-0.228188	1.13695e+13
-0.4	-0.222819	1.32363e+10		-0.4	-0.222819	6.66273e+11		-0.4	-0.222819	2.32027e+10		-0.4	-0.222819	1.61093e+13
-0.4	-0.21745	1.93193e+10		-0.4	-0.21745	9.55777e+11		-0.4	-0.21745	3.59495e+10		-0.4	-0.21745	2.26963e+13
-0.4	-0.212081	2.80474e+10		-0.4	-0.212081	1.36355e+12		-0.4	-0.212081	5.53061e+10		-0.4	-0.212081	3.17957e+13
-0.4	-0.206711	4.05015e+10		-0.4	-0.206711	1.93463e+12		-0.4	-0.206711	8.44927e+10		-0.4	-0.206711	4.4291e+13
-0.4	-0.201342	5.81735e+10		-0.4	-0.201342	2.72979e+12		-0.4	-0.201342	1.28195e+11		-0.4	-0.201342	6.13472e+13
-0.4	-0.195973	8.31103e+10		-0.4	-0.195973	3.83063e+12		-0.4	-0.195973	1.93182e+11		-0.4	-0.195973	8.44894e+13
-0.4	-0.190604	1.18103e+11		-0.4	-0.190604	5.34584e+12		-0.4	-0.190604	2.89157e+11		-0.4	-0.190604	1.15701e+14
-0.4	-0.185235	1.66934e+11		-0.4	-0.185235	7.41936e+12		-0.4	-0.185235	4.2994e+11		-0.4	-0.185235	1.5754e+14
-0.4	-0.179866	2.34695e+11		-0.4	-0.179866	1.02405e+13		-0.4	-0.179866	6.3506e+11		-0.4	-0.179866	2.13289e+14
-0.4	-0.174497	3.282e+11		-0.4	-0.174497	1.40564e+13		-0.4	-0.174497	9.31925e+11		-0.4	-0.174497	2.87118e+14
-0.4	-0.169128	4.5651e+11		-0.4	-0.169128	1.91881e+13		-0.4	-0.169128	1.35872e+12		-0.4	-0.169128	3.84297e+14
-0.4	-0.163758	6.31595e+11		-0.4	-0.163758	2.60487e+13		-0.4	-0.163758	1.96828e+12		-0.4	-0.163758	5.11427e+14
-0.4	-0.158389	8.69166e+11		-0.4	-0.158389	3.51673e+13		-0.4	-0.158389	2.83316e+12		-0.4	-0.158389	6.76717e+14
-0.4	-0.15302	1.18972e+12		-0.4	-0.15302	4.72157e+13		-0.4	-0.15302	4.05231e+12		-0.4	-0.15302	8.90294e+14
-0.4	-0.147651	1.6198e+12		-0.4	-0.147651	6.30419e+13		-0.4	-0.147651	5.75969e+12		-0.4	-0.147651	1.16455e+15
-0.4	-0.142282	2.19358e+12		-0.4	-0.142282	8.37077e+13		-0.4	-0.142282	8.13541e+12		-0.4	-0.142282	1514543733188843
-0.4	-0.136913	2.95476e+12		-0.4	-0.136913	1.10533e+14		-0.4	-0.136913	1.14198e+13		-0.4	-0.136913	1.95837e+15
-0.4	-0.131544	3.95885e+12		-0.4	-0.131544	1.45147e+14		-0.4	-0.131544	1.59313e+13		-0.4	-0.131544	2.51766e+15
-0.4	-0.126174	5.27583e+12		-0.4	-0.126174	1.89545e+14		-0.4	-0.126174	2.20889e+13		-0.4	-0.126174	3217982243863179
-0.4	-0.120805	6.99341e+12		-0.4	-0.120805	2.46151e+14		-0.4	-0.120805	3.04396e+13		-0.4	-0.120805	4.0893e+15
-0.4	-0.115436	9.22069e+12		-0.4	-0.115436	3.17889e+14		-0.4	-0.115436	4.16926e+13		-0.4	-0.115436	5166418555073603
-0.4	-0.110067	1.20925e+13		-0.4	-0.110067	4.08254e+14		-0.4	-0.110067	5.67604e+13		-0.4	-0.110067	6489342300419790
-0.4	-0.104698	1.5774e+13		-0.4	-0.104698	5.21394e+14		-0.4	-0.104698	7.68087e+13		-0.4	-0.104698	8103592375048279
-0.4	-0.0993289	2.04666e+13		-0.4	-0.0993289	662186109923812		-0.4	-0.0993289	1.03315e+14		-0.4	-0.0993289	1.00604e+16
-0.4	-0.0939597	2.64134e+13		-0.4	-0.0939597	8.36314e+14		-0.4	-0.0939597	1.3814e+14		-0.4	-0.0939597	1.24168e+16
-0.4	-0.0885906	3.39063e+13		-0.4	-0.0885906	1.05035e+15		-0.4	-0.0885906	1.83603e+14		-0.4	-0.0885906	1.52354e+16
-0.4	-0.0832215	4.32926e+13		-0.4	-0.0832215	1.3118e+15		-0.4	-0.0832215	2.42583e+14		-0.4	-0.0832215	1.85841e+16
-0.4	-0.0778523	5.49822e+13		-0.4	-0.0778523	1.62919e+15		-0.4	-0.0778523	3.18616e+14		-0.4	-0.0778523	2.25357e+16
-0.4	-0.0724832	6.94556e+13		-0.4	-0.0724832	2.01206e+15		-0.4	-0.0724832	4.16016e+14		-0.4	-0.0724832	2.71664e+16
-0.4	-0.0671141	8.72707e+13		-0.4	-0.0671141	2471017259343054		-0.4	-0.0671141	5.40002e+14		-0.4	-0.0671141	3.25553e+16
-0.4	-0.061745	1.0907e+14		-0.4	-0.061745	3.01767e+15		-0.4	-0.061745	6.96836e+14		-0.4	-0.061745	3.87822e+16
-0.4	-0.0563758	1.35587e+14		-0.4	-0.0563758	3664599368004101		-0.4	-0.0563758	8.9397e+14		-0.4	-0.0563758	4.59258e+16
-0.4	-0.0510067	1.67652e+14		-0.4	-0.0510067	4425245315197599		-0.4	-0.0510067	1.1402e+15		-0.4	-0.0510067	5.40616e+16
-0.4	-0.0456376	2.06194e+14		-0.4	-0.0456376	5313753259444062		-0.4	-0.0456376	1445797519161264		-0.4	-0.0456376	6.32588e+16
-0.4	-0.0402685	2.52243e+14		-0.4	-0.0402685	6344766122371922		-0.4	-0.0402685	1.82269e+15		-0.4	-0.0402685	7.35776e+16
-0.4	-0.0348993	3.06929e+14		-0.4	-0.0348993	7533155935848787		-0.4	-0.0348993	2284542014902477		-0.4	-0.0348993	8.50659e+16
-0.4	-0.0295302	3.71478e+14		-0.4	-0.0295302	8893694205222108		-0.4	-0.0295302	2.84692e+15		-0.4	-0.0295302	9.77557e+16
-0.4	-0.0241611	4.47203e+14		-0.4	-0.0241611	1.04407e+16		-0.4	-0.0241611	3.52732e+15		-0.4	-0.0241611	1.1166e+17
-0.4	-0.0187919	5.35492e+14		-0.4	-0.0187919	1.21874e+16		-0.4	-0.0187919	4345230285841993		-0.4	-0.0187919	1.26768e+17
-0.4	-0.0134228	637788738448280		-0.4	-0.0134228	1.41458e+16		-0.4	-0.0134228	5322127457143847		-0.4	-0.0134228	1.43046e+17
-0.4	-0.00805369	7.55575e+14		-0.4	-0.00805369	1.63258e+16		-0.4	-0.00805369	6481364842826358		-0.4	-0.00805369	1.60428e+17
-0.4	-0.00268456	8.90336e+14		-0.4	-0.00268456	1.87347e+16		-0.4	-0.00268456	7848035370131306		-0.4	-0.00268456	1.7882e+17
-0.4	0.00268456	1.04354e+15		-0.4	0.00268456	2.13766e+16		-0.4	0.00268456	9448722519962688		-0.4	0.00268456	1.98094e+17
-0.4	0.00805369	1.21657e+15		-0.4	0.00805369	2.42522e+16		-0.4	0.00805369	1.13112e+16		-0.4	0.00805369	2.18089e+17
-0.4	0.0134228	1410724237262413		-0.4	0.0134228	2.73575e+16		-0.4	0.0134228	1.34638e+16		-0.4	0.0134228	2.38613e+17
-0.4	0.0187919	1.62714e+15		-0.4	0.0187919	3.06838e+16		-0.4	0.0187919	1.59352e+16		-0.4	0.0187919	2.59441e+17
-0.4	0.0241611	1.86673e+15		-0.4	0.0241611	3.42174e+16		-0.4	0.0241611	1.87534e+16		-0.4	0.0241611	2.80321e+17
-0.4	0.0295302	2.13018e+15		-0.4	0.0295302	3.79388e+16		-0.4	0.0295302	2.19452e+16		-0.4	0.0295302	3.00974e+17
-0.4	0.0348993	2.41784e+15		-0.4	0.0348993	4.18229e+16		-0.4	0.0348993	2.55353e+16		-0.4	0.0348993	3.21105e+17
-0.4	0.0402685	2.7297e+15		-0.4	0.0402685	4.58388e+16		-0.4	0.0402685	2.95451e+16		-0.4	0.0402685	3.40403e+17
-0.4	0.0456376	3.06534e+15		-0.4	0.0456376	4.99499e+16		-0.4	0.0456376	3.39921e+16		-0.4	0.0456376	3.58552e+17
-0.4	0.0510067	3423874368587345		-0.4	0.0510067	5.41145e+16		-0.4	0.0510067	3.88884e+16		-0.4	0.0510067	3.75238e+17
-0.4	0.0563758	3803941290242153		-0.4	0.0563758	5.82858e+16		-0.4	0.0563758	4.424e+16		-0.4	0.0563758	3.90158e+17
-0.4	0.061745	4.20365e+15		-0.4	0.061745	6.24132e+16		-0.4	0.061745	5.00457e+16		-0.4	0.061745	4.03025e+17
-0.4	0.0671141	4620560415550708		-0.4	0.0671141	6.64427e+16		-0.4	0.0671141	5.62959e+16		-0.4	0.0671141	4.13583e+17
-0.4	0.0724832	5051722852670213		-0.4	0.0724832	7.03183e+16		-0.4	0.0724832	6.29721e+16		-0.4	0.0724832	4.21611e+17
-0.4	0.0778523	5493646017291853		-0.4	0.0778523	7.3983e+16		-0.4	0.0778523	7.00461e+16		-0.4	0.0778523	4.26929e+17
-0.4	0.0832215	5942348538607657		-0.4	0.0832215	7.73804e+16		-0.4	0.0832215	7.74795e+16		-0.4	0.0832215	4.29409e+17
-0.4	0.0885906	6393399793170431		-0.4	0.0885906	8.04557e+16		-0.4	0.0885906	8.52232e+16		-0.4	0.0885906	4.28976e+17
-0.4	0.0939597	6841981524458481		-0.4	0.0939597	8.31573e+16		-0.4	0.0939597	9.32183e+16		-0.4	0.0939597	4.2561e+17
-0.4	0.0993289	7282965026034276		-0.4	0.0993289	8.54384e+16		-0.4	0.0993289	1.01395e+17		-0.4	0.0993289	4.19354e+17
-0.4	0.104698	7711002510739067		-0.4	0.104698	8.7258e+16		-0.4	0.104698	1.09676e+17		-0.4	0.104698	4.10305e+17
-0.4	0.110067	8120630641317796		-0.4	0.110067	8.85822e+16		-0.4	0.110067	1.17972e+17		-0.4	0.110067	3.98618e+17
-0.4	0.115436	8506383594568704		-0.4	0.115436	8.93852e+16		-0.4	0.115436	1.26192e+17		-0.4	0.115436	3.84499e+17
-0.4	0.120805	8862912504257610		-0.4	0.120805	8.96504e+16		-0.4	0.120805	1.34234e+17		-0.4	0.120805	3.68198e+17
-0.4	0.126174	9185107708236258		-0.4	0.126174	8.93704e+16		-0.4	0.126174	1.41997e+17		-0.4	0.126174	3.50006e+17
-0.4	0.131544	9468219939023126		-0.4	0.131544	8.85477e+16		-0.4	0.131544	1.49376e+17		-0.4	0.131544	3.3024e+17
-0.4	0.136913	9707976465239656		-0.4	0.136913	8.71947e+16		-0.4	0.136913	1.56269e+17		-0.4	0.136913	3.0924e+17
-0.4	0.142282	9900688227054824		-0.4	0.142282	8.5333e+16		-0.4	0.142282	1.62574e+17		-0.4	0.142282	2.87355e+17
-0.4	0.147651	1.00433e+16		-0.4	0.147651	8.29933e+16		-0.4	0.147651	1.68199e+17		-0.4	0.147651	2.64937e+17
-0.4	0.15302	1.01337e+16		-0.4	0.15302	8.02144e+16		-0.4	0.15302	1.73056e+17		-0.4	0.15302	2.42326e+17
-0.4	0.158389	1.01703e+16		-0.4	0.158389	7.70419e+16		-0.4	0.158389	1.77069e+17		-0.4	0.158389	2.19847e+17
-0.4	0.163758	1.01525e+16		-0.4	0.163758	7.35274e+16		-0.4	0.163758	1.80176e+17		-0.4	0.163758	1.97801e+17
-0.4	0.169128	1.00808e+16		-0.4	0.169128	6.97267e+16		-0.4	0.169128	1.82326e+17		-0.4	0.169128	1.76457e+17
-0.4	0.174497	9956061121098546		-0.4	0.174497	6.56985e+16		-0.4	0.174497	1.83484e+17		-0.4	0.174497	1.56046e+17
-0.4	0.179866	9780437314815676		-0.4	0.179866	6.15028e+16		-0.4	0.179866	1.83632e+17		-0.4	0.179866	1.36763e+17
-0.4	0.185235	9556641324441498		-0.4	0.185235	5.71998e+16		-0.4	0.185235	1.82769e+17		-0.4	0.185235	1.18759e+17
-0.4	0.190604	9288136560042188		-0.4	0.190604	5.28478e+16		-0.4	0.190604	1.80908e+17		-0.4	0.190604	1.02143e+17
-0.4	0.195973	8979004523728676		-0.4	0.195973	4.85025e+16		-0.4	0.195973	1.78081e+17		-0.4	0.195973	8.69868e+16
-0.4	0.201342	8633841696663908		-0.4	0.201342	4.42157e+16		-0.4	0.201342	1.74335e+17		-0.4	0.201342	7.33201e+16
-0.4	0.206711	8257646085232920		-0.4	0.206711	4.00341e+16		-0.4	0.206711	1.69729e+17		-0.4	0.206711	6.114e+16
-0.4	0.212081	7855697330410337		-0.4	0.212081	3.5999e+16		-0.4	0.212081	1.64338e+17		-0.4	0.212081	5.0412e+16
-0.4	0.21745	7433434379942883		-0.4	0.21745	3.21452e+16		-0.4	0.21745	1.58244e+17		-0.4	0.21745	4.1076e+16
-0.4	0.222819	6996334648244699		-0.4	0.222819	2.85015e+16		-0.4	0.222819	1.51541e+17		-0.4	0.222819	3.3051e+16
-0.4	0.228188	6549798354345305		-0.4	0.228188	2.50898e+16		-0.4	0.228188	1.44326e+17		-0.4	0.228188	2.62398e+16
-0.4	0.233557	6099041352105040		-0.4	0.233557	2.19257e+16		-0.4	0.233557	1.367e+17		-0.4	0.233557	2.05347e+16
-0.4	0.238926	5648999273951403		-0.4	0.238926	1.90188e+16		-0.4	0.238926	1.28768e+17		-0.4	0.238926	1.58215e+16
-0.4	0.244295	5204245229009959		-0.4	0.244295	1.63728e+16		-0.4	0.244295	1.20632e+17		-0.4	0.244295	1.19841e+16
-0.4	0.249664	4768922660900196		-0.4	0.249664	1.39864e+16		-0.4	0.249664	1.12392e+17		-0.4	0.249664	8907834427113618
-0.4	0.255034	4346694312631323		-0.4	0.255034	1.18537e+16		-0.4	0.255034	1.04141e+17		-0.4	0.255034	6482609114022713
-0.4	0.260403	3940707597817722		-0.4	0.260403	9965289831777072		-0.4	0.260403	9.59683e+16		-0.4	0.260403	4605212413354188
-0.4	0.265772	3.55358e+15		-0.4	0.265772	8308347654523976		-0.4	0.265772	8.79534e+16		-0.4	0.265772	3.181e+15
-0.4	0.271141	3187376118751963		-0.4	0.271141	6867913630765999		-0.4	0.271141	8.01672e+16		-0.4	0.271141	2.125e+15
-0.4	0.27651	2843657617532116		-0.4	0.27651	5627325081677101		-0.4	0.27651	7.26711e+16		-0.4	0.27651	1.36247e+15
-0.4	0.281879	2523466762675527		-0.4	0.281879	4568903418574662		-0.4	0.281879	6.55162e+16		-0.4	0.281879	8.28981e+14
-0.4	0.287248	2.22738e+15		-0.4	0.287248	3.67453e+15		-0.4	0.287248	5.87432e+16		-0.4	0.287248	4.70114e+14
-0.4	0.292617	1.95554e+15		-0.4	0.292617	2926146415970336		-0.4	0.292617	5.23829e+16		-0.4	0.292617	2.40873e+14
-0.4	0.297987	1.70772e+15		-0.4	0.297987	2306175881782916		-0.4	0.297987	4.64565e+16		-0.4	0.297987	1.04863e+14
-0.4	0.303356	1.48334e+15		-0.4	0.303356	1.79786e+15		-0.4	0.303356	4.09758e+16		-0.4	0.303356	3.33437e+13
-0.4	0.308725	1.28157e+15		-0.4	0.308725	1.38551e+15		-0.4	0.308725	3.59447e+16		-0.4	0.308725	4.21485e+12
-0.4	0.314094	1.10134e+15		-0.4	0.314094	1.0547e+15		-0.4	0.314094	3.13594e+16		-0.4	0.314094	9.87415e+11
-0.4	0.319463	941403424801382		-0.4	0.319463	7.92369e+14		-0.4	0.319463	2.721e+16		-0.4	0.319463	1.17969e+13
-0.4	0.324832	8.00399e+14		-0.4	0.324832	5.86856e+14		-0.4	0.324832	2.3481e+16		-0.4	0.324832	2.84861e+13
-0.4	0.330201	6.76883e+14		-0.4	0.330201	4.27926e+14		-0.4	0.330201	2.01528e+16		-0.4	0.330201	4.57828e+13
-0.4	0.33557	5.69373e+14		-0.4	0.33557	3.0671e+14		-0.4	0.33557	1.72021e+16		-0.4	0.33557	6.05856e+13
-0.4	0.34094	476382760070916		-0.4	0.34094	2.15631e+14		-0.4	0.34094	1.46035e+16		-0.4	0.34094	7.13624e+13
-0.4	0.346309	3.96453e+14		-0.4	0.346309	1.48307e+14		-0.4	0.346309	1.23301e+16		-0.4	0.346309	7.76594e+13
-0.4	0.351678	3.28174e+14		-0.4	0.351678	9.94393e+13		-0.4	0.351678	1.03539e+16		-0.4	0.351678	7.97131e+13
-0.4	0.357047	2.70204e+14		-0.4	0.357047	6.46906e+13		-0.4	0.357047	8647169356578881		-0.4	0.357047	7.81555e+13
-0.4	0.362416	2.21288e+14		-0.4	0.362416	4.05623e+13		-0.4	0.362416	7182524307770699		-0.4	0.362416	7.37991e+13
-0.4	0.367785	1.80259e+14		-0.4	0.367785	2.42756e+13		-0.4	0.367785	5933534332726067		-0.4	0.367785	6.74887e+13
-0.4	0.373154	1.46055e+14		-0.4	0.373154	1.36592e+13		-0.4	0.373154	4875101147215411		-0.4	0.373154	6.00068e+13
-0.4	0.378523	1.17709e+14		-0.4	0.378523	7.04527e+12		-0.4	0.378523	3983714493920111		-0.4	0.378523	5.20199e+13
-0.4	0.383893	9.4358e+13		-0.4	0.383893	3.1768e+12		-0.4	0.383893	3.23763e+15		-0.4	0.383893	4.40557e+13
-0.4	0.389262	7.52358e+13		-0.4	0.389262	1.12578e+12		-0.4	0.389262	2.61699e+15		-0.4	0.389262	3.65006e+13
-0.4	0.394631	5.96688e+13		-0.4	0.394631	2.23211e+11		-0.4	0.394631	2.10385e+15		-0.4	0.394631	2.96116e+13
-0.4	0.4	4.70702e+13		-0.4	0.4	0		-0.4	0.4	1.68214e+15		-0.4	0.4	2.35351e+13
-0.394631	-0.4	4361.62		-0.394631	-0.4	357388		-0.394631	-0.4	7.02088		-0.394631	-0.4	1.42869e+07
-0.394631	-0.394631	7579.31		-0.394631	-0.394631	612680		-0.394631	-0.394631	0		-0.394631	-0.394631	2.41543e+07
-0.394631	-0.389262	13100.5		-0.394631	-0.389262	1.04463e+06		-0.394631	-0.389262	21.0878		-0.394631	-0.389262	4.06112e+07
-0.394631	-0.383893	22522.8		-0.394631	-0.383893	1.77144e+06		-0.394631	-0.383893	145.019		-0.394631	-0.383893	6.79029e+07
-0.394631	-0.378523	38515.3		-0.394631	-0.378523	2.98763e+06		-0.394631	-0.378523	557.98		-0.394631	-0.378523	1.12907e+08
-0.394631	-0.373154	65511.9		-0.394631	-0.373154	5.01142e+06		-0.394631	-0.373154	1687.27		-0.394631	-0.373154	1.86699e+08
-0.394631	-0.367785	110837		-0.394631	-0.367785	8.36044e+06		-0.394631	-0.367785	4460.33		-0.394631	-0.367785	3.0701e+08
-0.394631	-0.362416	186519		-0.394631	-0.362416	1.38717e+07		-0.394631	-0.362416	10808.6		-0.394631	-0.362416	5.02053e+08
-0.394631	-0.357047	312204		-0.394631	-0.357047	2.2891e+07		-0.394631	-0.357047	24625.1		-0.394631	-0.357047	8.16453e+08
-0.394631	-0.351678	519794		-0.394631	-0.351678	3.7569e+07		-0.394631	-0.351678	53549.4		-0.394631	-0.351678	1.32037e+09
-0.394631	-0.346309	860795		-0.394631	-0.346309	6.13235e+07		-0.394631	-0.346309	112235		-0.394631	-0.346309	2.12347e+09
-0.394631	-0.34094	1.4179e+06		-0.394631	-0.34094	9.9553e+07		-0.394631	-0.34094	228238		-0.394631	-0.34094	3.39605e+09
-0.394631	-0.33557	2.32309e+06		-0.394631	-0.33557	1.60736e+08		-0.394631	-0.33557	452475		-0.394631	-0.33557	5.40112e+09
-0.394631	-0.330201	3.78584e+06		-0.394631	-0.330201	2.58107e+08		-0.394631	-0.330201	877543		-0.394631	-0.330201	8.54223e+09
-0.394631	-0.324832	6.13672e+06		-0.394631	-0.324832	4.12207e+08		-0.394631	-0.324832	1.66942e+06		-0.394631	-0.324832	1.34349e+10
-0.394631	-0.319463	9.89433e+06		-0.394631	-0.319463	6.54725e+08		-0.394631	-0.319463	3.12166e+06		-0.394631	-0.319463	2.10123e+10
-0.394631	-0.314094	1.58676e+07		-0.394631	-0.314094	1.03426e+09		-0.394631	-0.314094	5.74696e+06		-0.394631	-0.314094	3.26804e+10
-0.394631	-0.308725	2.53113e+07		-0.394631	-0.308725	1.6249e+09		-0.394631	-0.308725	1.04303e+07		-0.394631	-0.308725	5.05442e+10
-0.394631	-0.303356	4.016e+07		-0.394631	-0.303356	2.53892e+09		-0.394631	-0.303356	1.86825e+07		-0.394631	-0.303356	7.77368e+10
-0.394631	-0.297987	6.33795e+07		-0.394631	-0.297987	3.94546e+09		-0.394631	-0.297987	3.3055e+07		-0.394631	-0.297987	1.18891e+11
-0.394631	-0.292617	9.94902e+07		-0.394631	-0.292617	6.09775e+09		-0.394631	-0.292617	5.78137e+07		-0.394631	-0.292617	1.80817e+11
-0.394631	-0.287248	1.55342e+08		-0.394631	-0.287248	9.3727e+09		-0.394631	-0.287248	1.00021e+08		-0.394631	-0.287248	2.7346e+11
-0.394631	-0.281879	2.41253e+08		-0.394631	-0.281879	1.43279e+10		-0.394631	-0.281879	1.71259e+08		-0.394631	-0.281879	4.11256e+11
-0.394631	-0.27651	3.72677e+08		-0.394631	-0.27651	2.17832e+10		-0.394631	-0.27651	2.9035e+08		-0.394631	-0.27651	6.15023e+11
-0.394631	-0.271141	5.72623e+08		-0.394631	-0.271141	3.29368e+10		-0.394631	-0.271141	4.87605e+08		-0.394631	-0.271141	9.14598e+11
-0.394631	-0.265772	8.75149e+08		-0.394631	-0.265772	4.95292e+10		-0.394631	-0.265772	8.11424e+08		-0.394631	-0.265772	1.35246e+12
-0.394631	-0.260403	1.33037e+09		-0.394631	-0.260403	7.4073e+10		-0.394631	-0.260403	1.33843e+09		-0.394631	-0.260403	1.98873e+12
-0.394631	-0.255034	2.01158e+09		-0.394631	-0.255034	1.10173e+11		-0.394631	-0.255034	2.1889e+09		-0.394631	-0.255034	2.90791e+12
-0.394631	-0.249664	3.02537e+09		-0.394631	-0.249664	1.62971e+11		-0.394631	-0.249664	3.55017e+09		-0.394631	-0.249664	4.228e+12
-0.394631	-0.244295	4.52581e+09		-0.394631	-0.244295	2.3975e+11		-0.394631	-0.244295	5.71157e+09		-0.394631	-0.244295	6.11278e+12
-0.394631	-0.238926	6.73427e+09		-0.394631	-0.238926	3.50771e+11		-0.394631	-0.238926	9.11654e+09		-0.394631	-0.238926	8.78798e+12
-0.394631	-0.233557	9.96693e+09		-0.394631	-0.233557	5.1039e+11		-0.394631	-0.233557	1.44393e+10		-0.394631	-0.233557	1.25627e+13
-0.394631	-0.228188	1.46726e+10		-0.394631	-0.228188	7.38572e+11		-0.394631	-0.228188	2.26973e+10		-0.394631	-0.228188	1.78574e+13
-0.394631	-0.222819	2.14848e+10		-0.394631	-0.222819	1.06291e+12		-0.394631	-0.222819	3.5414e+10		-0.394631	-0.222819	2.52403e+13
-0.394631	-0.21745	3.12918e+10		-0.394631	-0.21745	1.52128e+12		-0.394631	-0.21745	5.48532e+10		-0.394631	-0.21745	3.54736e+13
-0.394631	-0.212081	4.53322e+10		-0.394631	-0.212081	2.16537e+12		-0.394631	-0.212081	8.43544e+10		-0.394631	-0.212081	4.95737e+13
-0.394631	-0.206711	6.53219e+10		-0.394631	-0.206711	3.06524e+12		-0.394631	-0.206711	1.28807e+11		-0.394631	-0.206711	6.88856e+13
-0.394631	-0.201342	9.3624e+10		-0.394631	-0.201342	4.31521e+12		-0.394631	-0.201342	1.95315e+11		-0.394631	-0.201342	9.51775e+13
-0.394631	-0.195973	1.33472e+11		-0.394631	-0.195973	6.04152e+12		-0.394631	-0.195973	2.9413e+11		-0.394631	-0.195973	1.30757e+14
-0.394631	-0.190604	1.89266e+11		-0.394631	-0.190604	8.41191e+12		-0.394631	-0.190604	4.3993e+11		-0.394631	-0.190604	1.78616e+14
-0.394631	-0.185235	2.6695e+11		-0.394631	-0.185235	1.16479e+13		-0.394631	-0.185235	6.53586e+11		-0.394631	-0.185235	2.42602e+14
-0.394631	-0.179866	3.7451e+11		-0.394631	-0.179866	1.60398e+13		-0.394631	-0.179866	9.64555e+11		-0.394631	-0.179866	3.27632e+14
-0.394631	-0.174497	5.22605e+11		-0.394631	-0.174497	2.19662e+13		-0.394631	-0.174497	1.41411e+12		-0.394631	-0.174497	4.39937e+14
-0.394631	-0.169128	7.2537e+11		-0.394631	-0.169128	2.99163e+13		-0.394631	-0.169128	2.05969e+12		-0.394631	-0.169128	5.87361e+14
-0.394631	-0.163758	1.00143e+12		-0.394631	-0.163758	4.05189e+13		-0.394631	-0.163758	2.98059e+12		-0.394631	-0.163758	7.79698e+14
-0.394631	-0.158389	1.37518e+12		-0.394631	-0.158389	5.45763e+13		-0.394631	-0.158389	4.28558e+12		-0.394631	-0.158389	1.02908e+15
-0.394631	-0.15302	1.87835e+12		-0.394631	-0.15302	7.31047e+13		-0.394631	-0.15302	6.12272e+12		-0.394631	-0.15302	1.35044e+15
-0.394631	-0.147651	2.55192e+12		-0.394631	-0.147651	9.7382e+13		-0.394631	-0.147651	8.69213e+12		-0.394631	-0.147651	1761957664824278
-0.394631	-0.142282	3.44854e+12		-0.394631	-0.142282	1.29004e+14		-0.394631	-0.142282	1.22624e+13		-0.394631	-0.142282	2285638973209765
-0.394631	-0.136913	4.63531e+12		-0.394631	-0.136913	1.69949e+14		-0.394631	-0.136913	1.71911e+13		-0.394631	-0.136913	2947866310501320
-0.394631	-0.131544	6.19725e+12		-0.394631	-0.131544	2.22649e+14		-0.394631	-0.131544	2.39516e+13		-0.394631	-0.131544	3.78e+15
-0.394631	-0.126174	8.24129e+12		-0.394631	-0.126174	2.90073e+14		-0.394631	-0.126174	3.31649e+13		-0.394631	-0.126174	4818982492210740
-0.394631	-0.120805	1.0901e+13		-0.394631	-0.120805	3.7582e+14		-0.394631	-0.120805	4.56406e+13		-0.394631	-0.120805	6107930015873854
-0.394631	-0.115436	1.43422e+13		-0.394631	-0.115436	4.8421e+14		-0.394631	-0.115436	6.24262e+13		-0.394631	-0.115436	7696677874685345
-0.394631	-0.110067	1.87691e+13		-0.394631	-0.110067	6.20393e+14		-0.394631	-0.110067	8.48668e+13		-0.394631	-0.110067	9642249779731420
-0.394631	-0.104698	2.44312e+13		-0.394631	-0.104698	790458401792926		-0.394631	-0.104698	1.14677e+14		-0.394631	-0.104698	1.20092e+16
-0.394631	-0.0993289	3.16317e+13		-0.394631	-0.0993289	1.00154e+15		-0.394631	-0.0993289	1.54025e+14		-0.394631	-0.0993289	1.48698e+16
-0.394631	-0.0939597	4.07358e+13		-0.394631	-0.0939597	1.26191e+15		-0.394631	-0.0939597	2.05634e+14		-0.394631	-0.0939597	1.83041e+16
-0.394631	-0.0885906	5.21803e+13		-0.394631	-0.0885906	1.58111e+15		-0.394631	-0.0885906	2.72898e+14		-0.394631	-0.0885906	2.23994e+16
-0.394631	-0.0832215	6.64835e+13		-0.394631	-0.0832215	1969983938189649		-0.394631	-0.0832215	3.60009e+14		-0.394631	-0.0832215	2.72497e+16
-0.394631	-0.0778523	8.42552e+13		-0.394631	-0.0778523	2.44079e+15		-0.394631	-0.0778523	4.72111e+14		-0.394631	-0.0778523	3.29551e+16
-0.394631	-0.0724832	1.06208e+14		-0.394631	-0.0724832	3007209666888548		-0.394631	-0.0724832	6.15463e+14		-0.394631	-0.0724832	3.96196e+16
-0.394631	-0.0671141	1.33166e+14		-0.394631	-0.0671141	3.68432e+15		-0.394631	-0.0671141	7.97618e+14		-0.394631	-0.0671141	4.73498e+16
-0.394631	-0.061745	1.66075e+14		-0.394631	-0.061745	4488598478177895		-0.394631	-0.061745	1.02762e+15		-0.394631	-0.061745	5.62524e+16
-0.394631	-0.0563758	2.06012e+14		-0.394631	-0.0563758	5437756663877287		-0.394631	-0.0563758	1.31618e+15		-0.394631	-0.0563758	6.6431e+16
-0.394631	-0.0510067	2.54189e+14		-0.394631	-0.0510067	6550613342531046		-0.394631	-0.0510067	1.67595e+15		-0.394631	-0.0510067	7.79832e+16
-0.394631	-0.0456376	3.11959e+14		-0.394631	-0.0456376	7846832132803621		-0.394631	-0.0456376	2.12162e+15		-0.394631	-0.0456376	9.09964e+16
-0.394631	-0.0402685	380815659927088		-0.394631	-0.0402685	9346604458531086		-0.394631	-0.0402685	2.67021e+15		-0.394631	-0.0402685	1.05544e+17
-0.394631	-0.0348993	4.6239e+14		-0.394631	-0.0348993	1.10702e+16		-0.394631	-0.0348993	3.34119e+15		-0.394631	-0.0348993	1.21679e+17
-0.394631	-0.0295302	558441925795919		-0.394631	-0.0295302	1.30377e+16		-0.394631	-0.0295302	4156609952511317		-0.394631	-0.0295302	1.39434e+17
-0.394631	-0.0241611	6.70848e+14		-0.394631	-0.0241611	1.5268e+16		-0.394631	-0.0241611	5141213945847708		-0.394631	-0.0241611	1.58812e+17
-0.394631	-0.0187919	801579135590440		-0.394631	-0.0187919	1.77786e+16		-0.394631	-0.0187919	6322457461518815		-0.394631	-0.0187919	1.79782e+17
-0.394631	-0.0134228	9.52676e+14		-0.394631	-0.0134228	2.05845e+16		-0.394631	-0.0134228	7730456965042555		-0.394631	-0.0134228	2.02278e+17
-0.394631	-0.00805369	1.12621e+15		-0.394631	-0.00805369	2.3698e+16		-0.394631	-0.00805369	9397847393295336		-0.394631	-0.00805369	2.26194e+17
-0.394631	-0.00268456	1.32425e+15		-0.394631	-0.00268456	2.71271e+16		-0.394631	-0.00268456	1.13595e+16		-0.394631	-0.00268456	2.51382e+17
-0.394631	0.00268456	1.54881e+15		-0.394631	0.00268456	3.08755e+16		-0.394631	0.00268456	1.36523e+16		-0.394631	0.00268456	2.77649e+17
-0.394631	0.00805369	1.80178e+15		-0.394631	0.00805369	3.49411e+16		-0.394631	0.00805369	1.63143e+16		-0.394631	0.00805369	3.04758e+17
-0.394631	0.0134228	2.08489e+15		-0.394631	0.0134228	3.93159e+16		-0.394631	0.0134228	1.93844e+16		-0.394631	0.0134228	3.32428e+17
-0.394631	0.0187919	2399600742153950		-0.394631	0.0187919	4.39849e+16		-0.394631	0.0187919	2.29015e+16		-0.394631	0.0187919	3.60339e+17
-0.394631	0.0241611	2747082300904969		-0.394631	0.0241611	4.89259e+16		-0.394631	0.0241611	2.69032e+16		-0.394631	0.0241611	3.88136e+17
-0.394631	0.0295302	3128100134070361		-0.394631	0.0295302	5.41087e+16		-0.394631	0.0295302	3.14252e+16		-0.394631	0.0295302	4.15432e+17
-0.394631	0.0348993	3.54296e+15		-0.394631	0.0348993	5.94956e+16		-0.394631	0.0348993	3.64997e+16		-0.394631	0.0348993	4.41819e+17
-0.394631	0.0402685	3.99142e+15		-0.394631	0.0402685	6.50406e+16		-0.394631	0.0402685	4.21542e+16		-0.394631	0.0402685	4.66876e+17
-0.394631	0.0456376	4.47265e+15		-0.394631	0.0456376	7.06905e+16		-0.394631	0.0456376	4.84102e+16		-0.394631	0.0456376	4.90179e+17
-0.394631	0.0510067	4985164336712534		-0.394631	0.0510067	7.63851e+16		-0.394631	0.0510067	5.52814e+16		-0.394631	0.0510067	5.11312e+17
-0.394631	0.0563758	5526751269893755		-0.394631	0.0563758	8.20578e+16		-0.394631	0.0563758	6.27729e+16		-0.394631	0.0563758	5.29878e+17
-0.394631	0.061745	6094479952209568		-0.394631	0.061745	8.76373e+16		-0.394631	0.061745	7.08791e+16		-0.394631	0.061745	5.45513e+17
-0.394631	0.0671141	6684665478268743		-0.394631	0.0671141	9.30483e+16		-0.394631	0.0671141	7.95829e+16		-0.394631	0.0671141	5.57894e+17
-0.394631	0.0724832	7292878822026944		-0.394631	0.0724832	9.82134e+16		-0.394631	0.0724832	8.88548e+16		-0.394631	0.0724832	5.66754e+17
-0.394631	0.0778523	7913973815158401		-0.394631	0.0778523	1.03055e+17		-0.394631	0.0778523	9.86514e+16		-0.394631	0.0778523	5.71884e+17
-0.394631	0.0832215	8542136625777742		-0.394631	0.0832215	1.07496e+17		-0.394631	0.0832215	1.08916e+17		-0.394631	0.0832215	5.73149e+17
-0.394631	0.0885906	9170958129158554		-0.394631	0.0885906	1.11464e+17		-0.394631	0.0885906	1.19576e+17		-0.394631	0.0885906	5.70486e+17
-0.394631	0.0939597	9793528707930236		-0.394631	0.0939597	1.14891e+17		-0.394631	0.0939597	1.30547e+17		-0.394631	0.0939597	5.63912e+17
-0.394631	0.0993289	1.04026e+16		-0.394631	0.0993289	1.17716e+17		-0.394631	0.0993289	1.41729e+17		-0.394631	0.0993289	5.53523e+17
-0.394631	0.104698	1.09905e+16		-0.394631	0.104698	1.19887e+17		-0.394631	0.104698	1.53012e+17		-0.394631	0.104698	5.39491e+17
-0.394631	0.110067	1.15497e+16		-0.394631	0.110067	1.21364e+17		-0.394631	0.110067	1.64274e+17		-0.394631	0.110067	5.2206e+17
-0.394631	0.115436	1.20726e+16		-0.394631	0.115436	1.22117e+17		-0.394631	0.115436	1.75384e+17		-0.394631	0.115436	5.0154e+17
-0.394631	0.120805	1.25518e+16		-0.394631	0.120805	1.22128e+17		-0.394631	0.120805	1.86205e+17		-0.394631	0.120805	4.78296e+17
-0.394631	0.126174	1.29804e+16		-0.394631	0.126174	1.21394e+17		-0.394631	0.126174	1.96596e+17		-0.394631	0.126174	4.52741e+17
-0.394631	0.131544	1.3352e+16		-0.394631	0.131544	1.19925e+17		-0.394631	0.131544	2.06416e+17		-0.394631	0.131544	4.25318e+17
-0.394631	0.136913	1.3661e+16		-0.394631	0.136913	1.17742e+17		-0.394631	0.136913	2.15524e+17		-0.394631	0.136913	3.96493e+17
-0.394631	0.142282	1.39025e+16		-0.394631	0.142282	1.14883e+17		-0.394631	0.142282	2.23788e+17		-0.394631	0.142282	3.66738e+17
-0.394631	0.147651	1.40728e+16		-0.394631	0.147651	1.11395e+17		-0.394631	0.147651	2.31082e+17		-0.394631	0.147651	3.36521e+17
-0.394631	0.15302	1.41692e+16		-0.394631	0.15302	1.07334e+17		-0.394631	0.15302	2.37295e+17		-0.394631	0.15302	3.06289e+17
-0.394631	0.158389	1.419e+16		-0.394631	0.158389	1.02768e+17		-0.394631	0.158389	2.42327e+17		-0.394631	0.158389	2.76464e+17
-0.394631	0.163758	1.41351e+16		-0.394631	0.163758	9.77701e+16		-0.394631	0.163758	2.46099e+17		-0.394631	0.163758	2.47426e+17
-0.394631	0.169128	1.40053e+16		-0.394631	0.169128	9.24188e+16		-0.394631	0.169128	2.48551e+17		-0.394631	0.169128	2.19512e+17
-0.394631	0.174497	1.38026e+16		-0.394631	0.174497	8.67957e+16		-0.394631	0.174497	2.49642e+17		-0.394631	0.174497	1.93007e+17
-0.394631	0.179866	1.35303e+16		-0.394631	0.179866	8.09834e+16		-0.394631	0.179866	2.49355e+17		-0.394631	0.179866	1.68138e+17
-0.394631	0.185235	1.31925e+16		-0.394631	0.185235	7.50631e+16		-0.394631	0.185235	2.47696e+17		-0.394631	0.185235	1.45081e+17
-0.394631	0.190604	1.27946e+16		-0.394631	0.190604	6.91134e+16		-0.394631	0.190604	2.44694e+17		-0.394631	0.190604	1.23951e+17
-0.394631	0.195973	1.23424e+16		-0.394631	0.195973	6.32081e+16		-0.394631	0.195973	2.40397e+17		-0.394631	0.195973	1.04814e+17
-0.394631	0.201342	1.18427e+16		-0.394631	0.201342	5.74149e+16		-0.394631	0.201342	2.34877e+17		-0.394631	0.201342	8.76838e+16
-0.394631	0.206711	1.13026e+16		-0.394631	0.206711	5.17943e+16		-0.394631	0.206711	2.28222e+17		-0.394631	0.206711	7.25314e+16
-0.394631	0.212081	1.07295e+16		-0.394631	0.212081	4.63988e+16		-0.394631	0.212081	2.20536e+17		-0.394631	0.212081	5.92897e+16
-0.394631	0.21745	1.01312e+16		-0.394631	0.21745	4.12721e+16		-0.394631	0.21745	2.1194e+17		-0.394631	0.21745	4.786e+16
-0.394631	0.222819	9515131900702626		-0.394631	0.222819	3.64488e+16		-0.394631	0.222819	2.0256e+17		-0.394631	0.222819	3.81195e+16
-0.394631	0.228188	8888871416539084		-0.394631	0.228188	3.1955e+16		-0.394631	0.228188	1.92533e+17		-0.394631	0.228188	2.99277e+16
-0.394631	0.233557	8259518450518007		-0.394631	0.233557	2.78078e+16		-0.394631	0.233557	1.81999e+17		-0.394631	0.233557	2.3133e+16
-0.394631	0.238926	7633770939391277		-0.394631	0.238926	2.40162e+16		-0.394631	0.238926	1.71099e+17		-0.394631	0.238926	1.75787e+16
-0.394631	0.244295	7017781039019679		-0.394631	0.244295	2.05819e+16		-0.394631	0.244295	1.59969e+17		-0.394631	0.244295	1.31085e+16
-0.394631	0.249664	6417070284013841		-0.394631	0.249664	1.74998e+16		-0.394631	0.249664	1.48745e+17		-0.394631	0.249664	9570343648870438
-0.394631	0.255034	5836467494472562		-0.394631	0.255034	1.47593e+16		-0.394631	0.255034	1.37551e+17		-0.394631	0.255034	6820646264282021
-0.394631	0.260403	5280069500013158		-0.394631	0.260403	1.23449e+16		-0.394631	0.260403	1.26504e+17		-0.394631	0.260403	4726478951995441
-0.394631	0.265772	4751223932255035		-0.394631	0.265772	1.02376e+16		-0.394631	0.265772	1.15707e+17		-0.394631	0.265772	3.16761e+15
-0.394631	0.271141	4252532618191966		-0.394631	0.271141	8415353281443829		-0.394631	0.271141	1.05253e+17		-0.394631	0.271141	2.0375e+15
-0.394631	0.27651	3785873512458370		-0.394631	0.27651	6854574305953095		-0.394631	0.27651	9.52203e+16		-0.394631	0.27651	1.24369e+15
-0.394631	0.281879	3.35244e+15		-0.394631	0.281879	5530551691172184		-0.394631	0.281879	8.56733e+16		-0.394631	0.281879	7.07571e+14
-0.394631	0.287248	2952785308198306		-0.394631	0.287248	4418357876542802		-0.394631	0.287248	7.66625e+16		-0.394631	0.287248	3.63708e+14
-0.394631	0.292617	2.5869e+15		-0.394631	0.292617	3493457187496950		-0.394631	0.292617	6.82248e+16		-0.394631	0.292617	1.58849e+14
-0.394631	0.297987	2.25425e+15		-0.394631	0.297987	2.73223e+15		-0.394631	0.297987	6.03845e+16		-0.394631	0.297987	5.06728e+13
-0.394631	0.303356	1.9539e+15		-0.394631	0.303356	2112368071968123		-0.394631	0.303356	5.31536e+16		-0.394631	0.303356	6.42601e+12
-0.394631	0.308725	1.68453e+15		-0.394631	0.308725	1.6132e+15		-0.394631	0.308725	4.65334e+16		-0.394631	0.308725	1.51028e+12
-0.394631	0.314094	1.44455e+15		-0.394631	0.314094	1.21586e+15		-0.394631	0.314094	4.05156e+16		-0.394631	0.314094	1.81019e+13
-0.394631	0.319463	1.23214e+15		-0.394631	0.319463	9.03411e+14		-0.394631	0.319463	3.50838e+16		-0.394631	0.319463	4.38518e+13
-0.394631	0.324832	1.04536e+15		-0.394631	0.324832	6.60878e+14		-0.394631	0.324832	3.02147e+16		-0.394631	0.324832	7.07057e+13
-0.394631	0.330201	882158595974369		-0.394631	0.330201	4.75202e+14		-0.394631	0.330201	2.58796e+16		-0.394631	0.330201	9.38685e+13
-0.394631	0.33557	7.40465e+14		-0.394631	0.33557	3.35165e+14		-0.394631	0.33557	2.20458e+16		-0.394631	0.33557	1.10922e+14
-0.394631	0.34094	6.18213e+14		-0.394631	0.34094	2.31264e+14		-0.394631	0.34094	1.86777e+16		-0.394631	0.34094	1.21099e+14
-0.394631	0.346309	5.13391e+14		-0.394631	0.346309	1.55562e+14		-0.394631	0.346309	1.5738e+16		-0.394631	0.346309	1.24702e+14
-0.394631	0.351678	424067605400800		-0.394631	0.351678	1.01528e+14		-0.394631	0.351678	1.31889e+16		-0.394631	0.351678	1.2266e+14
-0.394631	0.357047	3.48416e+14		-0.394631	0.357047	6.3865e+13		-0.394631	0.357047	1.09925e+16		-0.394631	0.357047	1.16196e+14
-0.394631	0.362416	2.84733e+14		-0.394631	0.362416	3.8345e+13		-0.394631	0.362416	9112105211618452		-0.394631	0.362416	1.06603e+14
-0.394631	0.367785	2.31447e+14		-0.394631	0.367785	2.16452e+13		-0.394631	0.367785	7512294651118143		-0.394631	0.367785	9.50907e+13
-0.394631	0.373154	1.8713e+14		-0.394631	0.373154	1.12004e+13		-0.394631	0.373154	6159702218418418		-0.394631	0.373154	8.27e+13
-0.394631	0.378523	1.50492e+14		-0.394631	0.378523	5.06668e+12		-0.394631	0.378523	5023201930143980		-0.394631	0.378523	7.02644e+13
-0.394631	0.383893	1.20381e+14		-0.394631	0.383893	1.8013e+12		-0.394631	0.383893	4074140110075577		-0.394631	0.383893	5.84025e+13
-0.394631	0.389262	9.57805e+13		-0.394631	0.389262	3.58299e+11		-0.394631	0.389262	3286444204277017		-0.394631	0.389262	4.75326e+13
-0.394631	0.394631	7.58008e+13		-0.394631	0.394631	0		-0.394631	0.394631	2.63665e+15		-0.394631	0.394631	3.79004e+13
-0.394631	0.4	5.96688e+13		-0.394631	0.4	2.23211e+11		-0.394631	0.4	2.10385e+15		-0.394631	0.4	2.96116e+13
-0.389262	-0.4	7554.95		-0.389262	-0.4	610710		-0.389262	-0.4	48.6446		-0.389262	-0.4	2.40767e+07
-0.389262	-0.394631	13100.5		-0.389262	-0.394631	1.04463e+06		-0.389262	-0.394631	21.0878		-0.389262	-0.394631	4.06112e+07
-0.389262	-0.389262	22595.4		-0.389262	-0.389262	1.77716e+06		-0.389262	-0.389262	0		-0.389262	-0.389262	6.81218e+07
-0.389262	-0.383893	38764.1		-0.389262	-0.383893	3.00693e+06		-0.389262	-0.383893	62.3983		-0.389262	-0.383893	1.13636e+08
-0.389262	-0.378523	66147.7		-0.389262	-0.378523	5.06006e+06		-0.389262	-0.378523	425.91		-0.389262	-0.378523	1.88511e+08
-0.389262	-0.373154	112273		-0.389262	-0.373154	8.4688e+06		-0.389262	-0.373154	1626.53		-0.389262	-0.373154	3.10989e+08
-0.389262	-0.367785	189546		-0.389262	-0.367785	1.40968e+07		-0.389262	-0.367785	4881.77		-0.389262	-0.367785	5.10199e+08
-0.389262	-0.362416	318294		-0.389262	-0.362416	2.33374e+07		-0.389262	-0.362416	12808.9		-0.389262	-0.362416	8.32377e+08
-0.389262	-0.357047	531641		-0.389262	-0.357047	3.84253e+07		-0.389262	-0.357047	30808		-0.389262	-0.357047	1.35047e+09
-0.389262	-0.351678	883252		-0.389262	-0.351678	6.29234e+07		-0.389262	-0.351678	69666.6		-0.389262	-0.351678	2.17887e+09
-0.389262	-0.346309	1.45958e+06		-0.389262	-0.346309	1.0248e+08		-0.389262	-0.346309	150367		-0.389262	-0.346309	3.49589e+09
-0.389262	-0.34094	2.39909e+06		-0.389262	-0.34094	1.65995e+08		-0.389262	-0.34094	312806		-0.389262	-0.34094	5.57783e+09
-0.389262	-0.33557	3.92232e+06		-0.389262	-0.33557	2.67411e+08		-0.389262	-0.33557	631373		-0.389262	-0.33557	8.85016e+09
-0.389262	-0.330201	6.37844e+06		-0.389262	-0.330201	4.28443e+08		-0.389262	-0.330201	1.24235e+06		-0.389262	-0.330201	1.39641e+10
-0.389262	-0.324832	1.03172e+07		-0.389262	-0.324832	6.82708e+08		-0.389262	-0.324832	2.39149e+06		-0.389262	-0.324832	2.19104e+10
-0.389262	-0.319463	1.65992e+07		-0.389262	-0.319463	1.08194e+09		-0.389262	-0.319463	4.51562e+06		-0.389262	-0.319463	3.4187e+10
-0.389262	-0.314094	2.65636e+07		-0.389262	-0.314094	1.70529e+09		-0.389262	-0.314094	8.38083e+06		-0.389262	-0.314094	5.3045e+10
-0.389262	-0.308725	4.22829e+07		-0.389262	-0.308725	2.67313e+09		-0.389262	-0.308725	1.53141e+07		-0.389262	-0.308725	8.18459e+10
-0.389262	-0.303356	6.69449e+07		-0.389262	-0.303356	4.16741e+09		-0.389262	-0.303356	2.75868e+07		-0.389262	-0.303356	1.25579e+11
-0.389262	-0.297987	1.05426e+08		-0.389262	-0.297987	6.46154e+09		-0.389262	-0.297987	4.90443e+07		-0.389262	-0.297987	1.91605e+11
-0.389262	-0.292617	1.6514e+08		-0.389262	-0.292617	9.96391e+09		-0.389262	-0.292617	8.61275e+07		-0.389262	-0.292617	2.9071e+11
-0.389262	-0.287248	2.57297e+08		-0.389262	-0.287248	1.52808e+10		-0.389262	-0.287248	1.49515e+08		-0.389262	-0.287248	4.38607e+11
-0.389262	-0.281879	3.98744e+08		-0.389262	-0.281879	2.33068e+10		-0.389262	-0.281879	2.56742e+08		-0.389262	-0.281879	6.58041e+11
-0.389262	-0.27651	6.14651e+08		-0.389262	-0.27651	3.53542e+10		-0.389262	-0.27651	4.36325e+08		-0.389262	-0.27651	9.81725e+11
-0.389262	-0.271141	9.42409e+08		-0.389262	-0.271141	5.33358e+10		-0.389262	-0.271141	7.34224e+08		-0.389262	-0.271141	1.45641e+12
-0.389262	-0.265772	1.43723e+09		-0.389262	-0.265772	8.00231e+10		-0.389262	-0.265772	1.22384e+09		-0.389262	-0.265772	2.14849e+12
-0.389262	-0.260403	2.18017e+09		-0.389262	-0.260403	1.19407e+11		-0.389262	-0.260403	2.02142e+09		-0.389262	-0.260403	3.15162e+12
-0.389262	-0.255034	3.2895e+09		-0.389262	-0.255034	1.77199e+11		-0.389262	-0.255034	3.30944e+09		-0.389262	-0.255034	4.59714e+12
-0.389262	-0.249664	4.93681e+09		-0.389262	-0.249664	2.61523e+11		-0.389262	-0.249664	5.37201e+09		-0.389262	-0.249664	6.6679e+12
-0.389262	-0.244295	7.36952e+09		-0.389262	-0.244295	3.83859e+11		-0.389262	-0.244295	8.64789e+09		-0.389262	-0.244295	9.61695e+12
-0.389262	-0.238926	1.09423e+10		-0.389262	-0.238926	5.60336e+11		-0.389262	-0.238926	1.38092e+10		-0.389262	-0.238926	1.37921e+13
-0.389262	-0.233557	1.61604e+10		-0.389262	-0.233557	8.13463e+11		-0.389262	-0.233557	2.18772e+10		-0.389262	-0.233557	1.96682e+13
-0.389262	-0.228188	2.37397e+10		-0.389262	-0.228188	1.17446e+12		-0.389262	-0.228188	3.43922e+10		-0.389262	-0.228188	2.78893e+13
-0.389262	-0.222819	3.46874e+10		-0.389262	-0.222819	1.68636e+12		-0.389262	-0.222819	5.36585e+10		-0.389262	-0.222819	3.9323e+13
-0.389262	-0.21745	5.04134e+10		-0.389262	-0.21745	2.40809e+12		-0.389262	-0.21745	8.30978e+10		-0.389262	-0.21745	5.51304e+13
-0.389262	-0.212081	7.2878e+10		-0.389262	-0.212081	3.4198e+12		-0.389262	-0.212081	1.27752e+11		-0.389262	-0.212081	7.6854e+13
-0.389262	-0.206711	1.04791e+11		-0.389262	-0.206711	4.8299e+12		-0.389262	-0.206711	1.94995e+11		-0.389262	-0.206711	1.0653e+14
-0.389262	-0.201342	1.49874e+11		-0.389262	-0.201342	6.78391e+12		-0.389262	-0.201342	2.95532e+11		-0.389262	-0.201342	1.46825e+14
-0.389262	-0.195973	2.13209e+11		-0.389262	-0.195973	9.47604e+12		-0.389262	-0.195973	4.44788e+11		-0.389262	-0.195973	2.01211e+14
-0.389262	-0.190604	3.0169e+11		-0.389262	-0.190604	1.31637e+13		-0.389262	-0.190604	6.64825e+11		-0.389262	-0.190604	2.74173e+14
-0.389262	-0.185235	4.24612e+11		-0.389262	-0.185235	1.81856e+13		-0.389262	-0.185235	9.86967e+11		-0.389262	-0.185235	3.71462e+14
-0.389262	-0.179866	5.94429e+11		-0.389262	-0.179866	2.49851e+13		-0.389262	-0.179866	1.45537e+12		-0.389262	-0.179866	5.00399e+14
-0.389262	-0.174497	8.27721e+11		-0.389262	-0.174497	3.41375e+13		-0.389262	-0.174497	2.13181e+12		-0.389262	-0.174497	6.70239e+14
-0.389262	-0.169128	1.14642e+12		-0.389262	-0.169128	4.63853e+13		-0.389262	-0.169128	3.1021e+12		-0.389262	-0.169128	8.92584e+14
-0.389262	-0.163758	1.57936e+12		-0.389262	-0.163758	6.26795e+13		-0.389262	-0.163758	4.4846e+12		-0.389262	-0.163758	1.18188e+15
-0.389262	-0.158389	2.16419e+12		-0.389262	-0.158389	8.42295e+13		-0.389262	-0.158389	6.44133e+12		-0.389262	-0.158389	1.55595e+15
-0.389262	-0.15302	2.94974e+12		-0.389262	-0.15302	1.12563e+14		-0.389262	-0.15302	9.19249e+12		-0.389262	-0.15302	2.03663e+15
-0.389262	-0.147651	3.99899e+12		-0.389262	-0.147651	1.49596e+14		-0.389262	-0.147651	1.30352e+13		-0.389262	-0.147651	2.65047e+15
-0.389262	-0.142282	5.39253e+12		-0.389262	-0.142282	1.97711e+14		-0.389262	-0.142282	1.83676e+13		-0.389262	-0.142282	3.42943e+15
-0.389262	-0.136913	7.23287e+12		-0.389262	-0.136913	2.59855e+14		-0.389262	-0.136913	2.57187e+13		-0.389262	-0.136913	4.41168e+15
-0.389262	-0.131544	9.64951e+12		-0.389262	-0.131544	3.39639e+14		-0.389262	-0.131544	3.57875e+13		-0.389262	-0.131544	5642418892498512
-0.389262	-0.126174	1.28049e+13		-0.389262	-0.126174	4.41456e+14		-0.389262	-0.126174	4.94893e+13		-0.389262	-0.126174	7174674314707771
-0.389262	-0.120805	1.69014e+13		-0.389262	-0.120805	5.7061e+14		-0.389262	-0.120805	6.80153e+13		-0.389262	-0.120805	9070048570009860
-0.389262	-0.115436	2.21895e+13		-0.389262	-0.115436	7.33452e+14		-0.389262	-0.115436	9.29032e+13		-0.389262	-0.115436	1.13994e+16
-0.389262	-0.110067	2.89766e+13		-0.389262	-0.110067	9.37522e+14		-0.389262	-0.110067	1.26124e+14		-0.389262	-0.110067	1.42435e+16
-0.389262	-0.104698	3.76377e+13		-0.389262	-0.104698	1.1917e+15		-0.389262	-0.104698	1.70184e+14		-0.389262	-0.104698	1.76932e+16
-0.389262	-0.0993289	4.86267e+13		-0.389262	-0.0993289	1.50635e+15		-0.389262	-0.0993289	2.28248e+14		-0.389262	-0.0993289	2.18498e+16
-0.389262	-0.0939597	6.24891e+13		-0.389262	-0.0939597	1.89347e+15		-0.389262	-0.0939597	3.0428e+14		-0.389262	-0.0939597	2.68246e+16
-0.389262	-0.0885906	7.98746e+13		-0.389262	-0.0885906	2366780399758717		-0.389262	-0.0885906	4.03207e+14		-0.389262	-0.0885906	3.27384e+16
-0.389262	-0.0832215	1.01552e+14		-0.389262	-0.0832215	2941877449260606		-0.389262	-0.0832215	5.31109e+14		-0.389262	-0.0832215	3.97206e+16
-0.389262	-0.0778523	1.28424e+14		-0.389262	-0.0778523	3.63626e+15		-0.389262	-0.0778523	6.9542e+14		-0.389262	-0.0778523	4.79073e+16
-0.389262	-0.0724832	1.61541e+14		-0.389262	-0.0724832	4.46938e+15		-0.389262	-0.0724832	9.05168e+14		-0.389262	-0.0724832	5.74391e+16
-0.389262	-0.0671141	2.02112e+14		-0.389262	-0.0671141	5462591037484869		-0.389262	-0.0671141	1171218009169451		-0.389262	-0.0671141	6.84587e+16
-0.389262	-0.061745	2.51523e+14		-0.389262	-0.061745	6639048816784958		-0.389262	-0.061745	1.50654e+15		-0.389262	-0.061745	8.11068e+16
-0.389262	-0.0563758	3.11344e+14		-0.389262	-0.0563758	8023543674961300		-0.389262	-0.0563758	1.92649e+15		-0.389262	-0.0563758	9.55181e+16
-0.389262	-0.0510067	3.83336e+14		-0.389262	-0.0510067	9642214313846188		-0.389262	-0.0510067	2.44909e+15		-0.389262	-0.0510067	1.11817e+17
-0.389262	-0.0456376	469456525579082		-0.389262	-0.0456376	1.15222e+16		-0.389262	-0.0456376	3095271577926132		-0.389262	-0.0456376	1.30111e+17
-0.389262	-0.0402685	5.71856e+14		-0.389262	-0.0402685	1.3691e+16		-0.389262	-0.0402685	3889171996502470		-0.389262	-0.0402685	1.50486e+17
-0.389262	-0.0348993	6.92875e+14		-0.389262	-0.0348993	1.61763e+16		-0.389262	-0.0348993	4858321215461809		-0.389262	-0.0348993	1.73e+17
-0.389262	-0.0295302	8.35024e+14		-0.389262	-0.0295302	1.90045e+16		-0.389262	-0.0295302	6033817500136817		-0.389262	-0.0295302	1.97678e+17
-0.389262	-0.0241611	1.00097e+15		-0.389262	-0.0241611	2.22009e+16		-0.389262	-0.0241611	7450422365138489		-0.389262	-0.0241611	2.24501e+17
-0.389262	-0.0187919	1.19348e+15		-0.389262	-0.0187919	2.57877e+16		-0.389262	-0.0187919	9146565438878812		-0.389262	-0.0187919	2.53408e+17
-0.389262	-0.0134228	1.41543e+15		-0.389262	-0.0134228	2.97839e+16		-0.389262	-0.0134228	1.11642e+16		-0.389262	-0.0134228	2.84283e+17
-0.389262	-0.00805369	1.6697e+15		-0.389262	-0.00805369	3.42036e+16		-0.389262	-0.00805369	1.35487e+16		-0.389262	-0.00805369	3.16958e+17
-0.389262	-0.00268456	1.95914e+15		-0.389262	-0.00268456	3.90552e+16		-0.389262	-0.00268456	1.63483e+16		-0.389262	-0.00268456	3.51206e+17
-0.389262	0.00268456	2286475466295162		-0.389262	0.00268456	4.43405e+16		-0.389262	0.00268456	1.96135e+16		-0.389262	0.00268456	3.8674e+17
-0.389262	0.00805369	2.65427e+15		-0.389262	0.00805369	5.0053e+16		-0.389262	0.00805369	2.33965e+16		-0.389262	0.00805369	4.23214e+17
-0.389262	0.0134228	3.06478e+15		-0.389262	0.0134228	5.61778e+16		-0.389262	0.0134228	2.77501e+16		-0.389262	0.0134228	4.60227e+17
-0.389262	0.0187919	3519899026932968		-0.389262	0.0187919	6.26899e+16		-0.389262	0.0187919	3.27266e+16		-0.389262	0.0187919	4.97328e+17
-0.389262	0.0241611	4021030286016633		-0.389262	0.0241611	6.95543e+16		-0.389262	0.0241611	3.83762e+16		-0.389262	0.0241611	5.34019e+17
-0.389262	0.0295302	4568995979132875		-0.389262	0.0295302	7.67254e+16		-0.389262	0.0295302	4.47459e+16		-0.389262	0.0295302	5.6977e+17
-0.389262	0.0348993	5163931829375758		-0.389262	0.0348993	8.41468e+16		-0.389262	0.0348993	5.18774e+16		-0.389262	0.0348993	6.04025e+17
-0.389262	0.0402685	5805191059398849		-0.389262	0.0402685	9.17513e+16		-0.389262	0.0402685	5.98053e+16		-0.389262	0.0402685	6.36218e+17
-0.389262	0.0456376	6491257358459618		-0.389262	0.0456376	9.94621e+16		-0.389262	0.0456376	6.85555e+16		-0.389262	0.0456376	6.65787e+17
-0.389262	0.0510067	7219671393870575		-0.389262	0.0510067	1.07193e+17		-0.389262	0.0510067	7.81427e+16		-0.389262	0.0510067	6.92187e+17
-0.389262	0.0563758	7986975032054301		-0.389262	0.0563758	1.14851e+17		-0.389262	0.0563758	8.8569e+16		-0.389262	0.0563758	7.14909e+17
-0.389262	0.061745	8788677239550622		-0.389262	0.061745	1.22335e+17		-0.389262	0.061745	9.98218e+16		-0.389262	0.061745	7.33493e+17
-0.389262	0.0671141	9619245238121086		-0.389262	0.0671141	1.29543e+17		-0.389262	0.0671141	1.11872e+17		-0.389262	0.0671141	7.47543e+17
-0.389262	0.0724832	1.04721e+16		-0.389262	0.0724832	1.36367e+17		-0.389262	0.0724832	1.24674e+17		-0.389262	0.0724832	7.56743e+17
-0.389262	0.0778523	1.13398e+16		-0.389262	0.0778523	1.42702e+17		-0.389262	0.0778523	1.38161e+17		-0.389262	0.0778523	7.60862e+17
-0.389262	0.0832215	1.22138e+16		-0.389262	0.0832215	1.48446e+17		-0.389262	0.0832215	1.52251e+17		-0.389262	0.0832215	7.59769e+17
-0.389262	0.0885906	1.3085e+16		-0.389262	0.0885906	1.53504e+17		-0.389262	0.0885906	1.66839e+17		-0.389262	0.0885906	7.53436e+17
-0.389262	0.0939597	1.39435e+16		-0.389262	0.0939597	1.57786e+17		-0.389262	0.0939597	1.81803e+17		-0.389262	0.0939597	7.4194e+17
-0.389262	0.0993289	1.47791e+16		-0.389262	0.0993289	1.61215e+17		-0.389262	0.0993289	1.97004e+17		-0.389262	0.0993289	7.25463e+17
-0.389262	0.104698	1.55812e+16		-0.389262	0.104698	1.63727e+17		-0.389262	0.104698	2.12285e+17		-0.389262	0.104698	7.04287e+17
-0.389262	0.110067	1.63391e+16		-0.389262	0.110067	1.65273e+17		-0.389262	0.110067	2.27477e+17		-0.389262	0.110067	6.78785e+17
-0.389262	0.115436	1.70424e+16		-0.389262	0.115436	1.65822e+17		-0.389262	0.115436	2.42399e+17		-0.389262	0.115436	6.49415e+17
-0.389262	0.120805	1.76812e+16		-0.389262	0.120805	1.65356e+17		-0.389262	0.120805	2.56864e+17		-0.389262	0.120805	6.16699e+17
-0.389262	0.126174	1.8246e+16		-0.389262	0.126174	1.63881e+17		-0.389262	0.126174	2.70679e+17		-0.389262	0.126174	5.81213e+17
-0.389262	0.131544	1.87284e+16		-0.389262	0.131544	1.61418e+17		-0.389262	0.131544	2.83654e+17		-0.389262	0.131544	5.4357e+17
-0.389262	0.136913	1.9121e+16		-0.389262	0.136913	1.58007e+17		-0.389262	0.136913	2.95601e+17		-0.389262	0.136913	5.04399e+17
-0.389262	0.142282	1.94176e+16		-0.389262	0.142282	1.53703e+17		-0.389262	0.142282	3.06345e+17		-0.389262	0.142282	4.64332e+17
-0.389262	0.147651	1.96136e+16		-0.389262	0.147651	1.48577e+17		-0.389262	0.147651	3.1572e+17		-0.389262	0.147651	4.23981e+17
-0.389262	0.15302	1.97059e+16		-0.389262	0.15302	1.42715e+17		-0.389262	0.15302	3.23581e+17		-0.389262	0.15302	3.83929e+17
-0.389262	0.158389	1.9693e+16		-0.389262	0.158389	1.36212e+17		-0.389262	0.158389	3.29803e+17		-0.389262	0.158389	3.44712e+17
-0.389262	0.163758	1.9575e+16		-0.389262	0.163758	1.29172e+17		-0.389262	0.163758	3.34287e+17		-0.389262	0.163758	3.06809e+17
-0.389262	0.169128	1.93539e+16		-0.389262	0.169128	1.21704e+17		-0.389262	0.169128	3.3696e+17		-0.389262	0.169128	2.70632e+17
-0.389262	0.174497	1.90332e+16		-0.389262	0.174497	1.1392e+17		-0.389262	0.174497	3.3778e+17		-0.389262	0.174497	2.36522e+17
-0.389262	0.179866	1.86179e+16		-0.389262	0.179866	1.05933e+17		-0.389262	0.179866	3.36734e+17		-0.389262	0.179866	2.04745e+17
-0.389262	0.185235	1.81146e+16		-0.389262	0.185235	9.78507e+16		-0.389262	0.185235	3.3384e+17		-0.389262	0.185235	1.7549e+17
-0.389262	0.190604	1.75307e+16		-0.389262	0.190604	8.97785e+16		-0.389262	0.190604	3.29148e+17		-0.389262	0.190604	1.48874e+17
-0.389262	0.195973	1.68752e+16		-0.389262	0.195973	8.1813e+16		-0.389262	0.195973	3.22734e+17		-0.389262	0.195973	1.24945e+17
-0.389262	0.201342	1.61575e+16		-0.389262	0.201342	7.4042e+16		-0.389262	0.201342	3.14704e+17		-0.389262	0.201342	1.03687e+17
-0.389262	0.206711	1.53877e+16		-0.389262	0.206711	6.65428e+16		-0.389262	0.206711	3.05185e+17		-0.389262	0.206711	8.50303e+16
-0.389262	0.212081	1.45764e+16		-0.389262	0.212081	5.93811e+16		-0.389262	0.212081	2.94328e+17		-0.389262	0.212081	6.88598e+16
-0.389262	0.21745	1.37343e+16		-0.389262	0.21745	5.26107e+16		-0.389262	0.21745	2.82297e+17		-0.389262	0.21745	5.50222e+16
-0.389262	0.222819	1.28717e+16		-0.389262	0.222819	4.6273e+16		-0.389262	0.222819	2.6927e+17		-0.389262	0.222819	4.33373e+16
-0.389262	0.228188	1.19989e+16		-0.389262	0.228188	4.03974e+16		-0.389262	0.228188	2.55435e+17		-0.389262	0.228188	3.36061e+16
-0.389262	0.233557	1.11256e+16		-0.389262	0.233557	3.50017e+16		-0.389262	0.233557	2.40981e+17		-0.389262	0.233557	2.56196e+16
-0.389262	0.238926	1.02608e+16		-0.389262	0.238926	3.00932e+16		-0.389262	0.238926	2.26099e+17		-0.389262	0.238926	1.91661e+16
-0.389262	0.244295	9412785619146378		-0.389262	0.244295	2.56693e+16		-0.389262	0.244295	2.10972e+17		-0.389262	0.244295	1.40381e+16
-0.389262	0.249664	8588742957268389		-0.389262	0.249664	2.17193e+16		-0.389262	0.249664	1.95779e+17		-0.389262	0.249664	1.0037e+16
-0.389262	0.255034	7795021837077604		-0.389262	0.255034	1.8225e+16		-0.389262	0.255034	1.80685e+17		-0.389262	0.255034	6977750319991120
-0.389262	0.260403	7036899681398090		-0.389262	0.260403	1.51626e+16		-0.389262	0.260403	1.65842e+17		-0.389262	0.260403	4691451512539685
-0.389262	0.265772	6318611828265497		-0.389262	0.265772	1.25039e+16		-0.389262	0.265772	1.51386e+17		-0.389262	0.265772	3027413734079283
-0.389262	0.271141	5643366884459725		-0.389262	0.271141	1.02177e+16		-0.389262	0.271141	1.37433e+17		-0.389262	0.271141	1.8539e+15
-0.389262	0.27651	5013386502592335		-0.389262	0.27651	8270634030730231		-0.389262	0.27651	1.24085e+17		-0.389262	0.27651	1.05813e+15
-0.389262	0.281879	4.42997e+15		-0.389262	0.281879	6628715820940670		-0.389262	0.281879	1.1142e+17		-0.389262	0.281879	5.45659e+14
-0.389262	0.287248	3893551021442522		-0.389262	0.287248	5258018370801325		-0.389262	0.287248	9.95017e+16		-0.389262	0.287248	2.39084e+14
-0.389262	0.292617	3403828346400658		-0.389262	0.292617	4125548414170139		-0.389262	0.292617	8.83728e+16		-0.389262	0.292617	7.65138e+13
-0.389262	0.297987	2959822887185411		-0.389262	0.297987	3199871910008452		-0.389262	0.297987	7.80601e+16		-0.389262	0.297987	9.73429e+12
-0.389262	0.303356	2.56e+15		-0.389262	0.303356	2451597008713765		-0.389262	0.303356	6.85745e+16		-0.389262	0.303356	2.29519e+12
-0.389262	0.308725	2.20237e+15		-0.389262	0.308725	1.85371e+15		-0.389262	0.308725	5.9913e+16		-0.389262	0.308725	2.75984e+13
-0.389262	0.314094	1.88459e+15		-0.389262	0.314094	1.38179e+15		-0.389262	0.314094	5.20599e+16		-0.389262	0.314094	6.70726e+13
-0.389262	0.319463	1.60406e+15		-0.389262	0.319463	1.01409e+15		-0.389262	0.319463	4.49896e+16		-0.389262	0.319463	1.08495e+14
-0.389262	0.324832	1.358e+15		-0.389262	0.324832	7.3153e+14		-0.389262	0.324832	3.86676e+16		-0.389262	0.324832	1.44502e+14
-0.389262	0.330201	1.14355e+15		-0.389262	0.330201	5.1762e+14		-0.389262	0.330201	3.30529e+16		-0.389262	0.330201	1.71305e+14
-0.389262	0.33557	9.5783e+14		-0.389262	0.33557	3.58309e+14		-0.389262	0.33557	2.80996e+16		-0.389262	0.33557	1.87625e+14
-0.389262	0.34094	7.97989e+14		-0.389262	0.34094	2.41797e+14		-0.389262	0.34094	2.37584e+16		-0.389262	0.34094	1.93831e+14
-0.389262	0.346309	6.61274e+14		-0.389262	0.346309	1.58318e+14		-0.389262	0.346309	1.99786e+16		-0.389262	0.346309	1.91271e+14
-0.389262	0.351678	5.45058e+14		-0.389262	0.351678	9.99097e+13		-0.389262	0.351678	1.67088e+16		-0.389262	0.351678	1.81776e+14
-0.389262	0.357047	4.46869e+14		-0.389262	0.357047	6.01799e+13		-0.389262	0.357047	1.3898e+16		-0.389262	0.357047	1.67307e+14
-0.389262	0.362416	3.64413e+14		-0.389262	0.362416	3.40802e+13		-0.389262	0.362416	1.14972e+16		-0.389262	0.362416	1.4972e+14
-0.389262	0.367785	2.95586e+14		-0.389262	0.367785	1.76918e+13		-0.389262	0.367785	9459430339333876		-0.389262	0.367785	1.3063e+14
-0.389262	0.373154	2.38479e+14		-0.389262	0.373154	8.02899e+12		-0.389262	0.373154	7740510781578571		-0.389262	0.373154	1.11345e+14
-0.389262	0.378523	1.91378e+14		-0.389262	0.378523	2.86366e+12		-0.389262	0.378523	6299520187121916		-0.389262	0.378523	9.28468e+13
-0.389262	0.383893	1.5276e+14		-0.389262	0.383893	5.71452e+11		-0.389262	0.383893	5098931058578368		-0.389262	0.383893	7.58098e+13
-0.389262	0.389262	1.21285e+14		-0.389262	0.389262	0		-0.389262	0.389262	4104735826133998		-0.389262	0.389262	6.06423e+13
-0.389262	0.394631	9.57805e+13		-0.389262	0.394631	3.58299e+11		-0.389262	0.394631	3286444204277017		-0.389262	0.394631	4.75326e+13
-0.389262	0.4	7.52358e+13		-0.389262	0.4	1.12578e+12		-0.389262	0.4	2.61699e+15		-0.389262	0.4	3.65006e+13
-0.383893	-0.4	13016.4		-0.383893	-0.4	1.03793e+06		-0.383893	-0.4	188.572		-0.383893	-0.4	4.03505e+07
-0.383893	-0.394631	22522.8		-0.383893	-0.394631	1.77144e+06		-0.383893	-0.394631	145.019		-0.383893	-0.394631	6.79029e+07
-0.383893	-0.389262	38764.1		-0.383893	-0.389262	3.00693e+06		-0.383893	-0.389262	62.3983		-0.383893	-0.389262	1.13636e+08
-0.383893	-0.383893	66361		-0.383893	-0.383893	5.07638e+06		-0.383893	-0.383893	0		-0.383893	-0.383893	1.89119e+08
-0.383893	-0.378523	112998		-0.383893	-0.378523	8.5235e+06		-0.383893	-0.378523	181.893		-0.383893	-0.378523	3.12998e+08
-0.383893	-0.373154	191385		-0.383893	-0.373154	1.42336e+07		-0.383893	-0.373154	1232.29		-0.383893	-0.373154	5.15151e+08
-0.383893	-0.367785	322419		-0.383893	-0.367785	2.36399e+07		-0.383893	-0.367785	4670.96		-0.383893	-0.367785	8.43165e+08
-0.383893	-0.362416	540268		-0.383893	-0.362416	3.90488e+07		-0.383893	-0.362416	13914.7		-0.383893	-0.362416	1.37238e+09
-0.383893	-0.357047	900479		-0.383893	-0.357047	6.41506e+07		-0.383893	-0.357047	36237.4		-0.383893	-0.357047	2.22136e+09
-0.383893	-0.351678	1.49285e+06		-0.383893	-0.351678	1.04815e+08		-0.383893	-0.351678	86508.9		-0.383893	-0.351678	3.57557e+09
-0.383893	-0.346309	2.46168e+06		-0.383893	-0.346309	1.70325e+08		-0.383893	-0.346309	194165		-0.383893	-0.346309	5.72336e+09
-0.383893	-0.34094	4.03762e+06		-0.383893	-0.34094	2.75272e+08		-0.383893	-0.34094	415958		-0.383893	-0.34094	9.11034e+09
-0.383893	-0.33557	6.58713e+06		-0.383893	-0.33557	4.42461e+08		-0.383893	-0.33557	858864		-0.383893	-0.33557	1.4421e+10
-0.383893	-0.330201	1.06891e+07		-0.383893	-0.330201	7.07318e+08		-0.383893	-0.330201	1.72062e+06		-0.383893	-0.330201	2.27002e+10
-0.383893	-0.324832	1.7253e+07		-0.383893	-0.324832	1.12456e+09		-0.383893	-0.324832	3.36042e+06		-0.383893	-0.324832	3.55336e+10
-0.383893	-0.319463	2.7699e+07		-0.383893	-0.319463	1.77818e+09		-0.383893	-0.319463	6.42051e+06		-0.383893	-0.319463	5.53121e+10
-0.383893	-0.314094	4.42322e+07		-0.383893	-0.314094	2.79637e+09		-0.383893	-0.314094	1.20329e+07		-0.383893	-0.314094	8.56192e+10
-0.383893	-0.308725	7.02571e+07		-0.383893	-0.308725	4.3736e+09		-0.383893	-0.308725	2.21661e+07		-0.383893	-0.308725	1.31793e+11
-0.383893	-0.303356	1.10999e+08		-0.383893	-0.303356	6.8031e+09		-0.383893	-0.303356	4.02017e+07		-0.383893	-0.303356	2.01733e+11
-0.383893	-0.297987	1.7443e+08		-0.383893	-0.297987	1.05244e+10		-0.383893	-0.297987	7.18796e+07		-0.383893	-0.297987	3.07064e+11
-0.383893	-0.292617	2.72648e+08		-0.383893	-0.292617	1.61924e+10		-0.383893	-0.292617	1.26836e+08		-0.383893	-0.292617	4.64775e+11
-0.383893	-0.287248	4.23896e+08		-0.383893	-0.287248	2.4777e+10		-0.383893	-0.287248	2.21079e+08		-0.383893	-0.287248	6.99549e+11
-0.383893	-0.281879	6.55529e+08		-0.383893	-0.281879	3.77055e+10		-0.383893	-0.281879	3.80928e+08		-0.383893	-0.281879	1.04702e+12
-0.383893	-0.27651	1.00833e+09		-0.383893	-0.27651	5.70664e+10		-0.383893	-0.27651	6.49239e+08		-0.383893	-0.27651	1.55828e+12
-0.383893	-0.271141	1.54272e+09		-0.383893	-0.271141	8.58964e+10		-0.383893	-0.271141	1.09514e+09		-0.383893	-0.271141	2.30617e+12
-0.383893	-0.265772	2.34773e+09		-0.383893	-0.265772	1.28584e+11		-0.383893	-0.265772	1.8291e+09		-0.383893	-0.265772	3.39385e+12
-0.383893	-0.260403	3.55375e+09		-0.383893	-0.260403	1.91433e+11		-0.383893	-0.260403	3.02612e+09		-0.383893	-0.260403	4.96642e+12
-0.383893	-0.255034	5.35058e+09		-0.383893	-0.255034	2.83442e+11		-0.383893	-0.255034	4.96097e+09		-0.383893	-0.255034	7.22676e+12
-0.383893	-0.249664	8.01293e+09		-0.383893	-0.249664	4.17373e+11		-0.383893	-0.249664	8.06148e+09		-0.383893	-0.249664	1.04566e+13
-0.383893	-0.244295	1.1936e+10		-0.383893	-0.244295	6.11222e+11		-0.383893	-0.244295	1.29882e+10		-0.383893	-0.244295	1.50446e+13
-0.383893	-0.238926	1.76849e+10		-0.383893	-0.238926	8.90198e+11		-0.383893	-0.238926	2.07526e+10		-0.383893	-0.238926	2.15235e+13
-0.383893	-0.233557	2.60628e+10		-0.383893	-0.233557	1.28939e+12		-0.383893	-0.233557	3.28913e+10		-0.383893	-0.233557	3.06185e+13
-0.383893	-0.228188	3.82047e+10		-0.383893	-0.228188	1.85736e+12		-0.383893	-0.228188	5.17197e+10		-0.383893	-0.228188	4.33104e+13
-0.383893	-0.222819	5.57043e+10		-0.383893	-0.222819	2.66082e+12		-0.383893	-0.222819	8.07003e+10		-0.383893	-0.222819	6.09164e+13
-0.383893	-0.21745	8.07863e+10		-0.383893	-0.21745	3.7909e+12		-0.383893	-0.21745	1.2497e+11		-0.383893	-0.21745	8.51937e+13
-0.383893	-0.212081	1.16537e+11		-0.383893	-0.212081	5.37127e+12		-0.383893	-0.212081	1.9209e+11		-0.383893	-0.212081	1.1847e+14
-0.383893	-0.206711	1.6721e+11		-0.383893	-0.206711	7.56864e+12		-0.383893	-0.206711	2.93113e+11		-0.383893	-0.206711	1.63809e+14
-0.383893	-0.201342	2.38638e+11		-0.383893	-0.201342	1.06063e+13		-0.383893	-0.201342	4.4406e+11		-0.383893	-0.201342	2.2521e+14
-0.383893	-0.195973	3.38762e+11		-0.383893	-0.195973	1.47812e+13		-0.383893	-0.195973	6.67996e+11		-0.383893	-0.195973	3.07864e+14
-0.383893	-0.190604	4.78326e+11		-0.383893	-0.190604	2.04862e+13		-0.383893	-0.190604	9.97866e+11		-0.383893	-0.190604	4.18452e+14
-0.383893	-0.185235	6.71785e+11		-0.383893	-0.185235	2.82365e+13		-0.383893	-0.185235	1.48039e+12		-0.383893	-0.185235	5.65519e+14
-0.383893	-0.179866	9.38453e+11		-0.383893	-0.179866	3.87044e+13		-0.383893	-0.179866	2.18134e+12		-0.383893	-0.179866	7.59903e+14
-0.383893	-0.174497	1.30398e+12		-0.383893	-0.174497	5.27603e+13		-0.383893	-0.174497	3.1926e+12		-0.383893	-0.174497	1.01526e+15
-0.383893	-0.169128	1.80221e+12		-0.383893	-0.169128	7.15237e+13		-0.383893	-0.169128	4.64162e+12		-0.383893	-0.169128	1.34864e+15
-0.383893	-0.163758	2.47752e+12		-0.383893	-0.163758	9.64244e+13		-0.383893	-0.163758	6.70392e+12		-0.383893	-0.163758	1781218912920933
-0.383893	-0.158389	3.3877e+12		-0.383893	-0.158389	1.29276e+14		-0.383893	-0.158389	9.61939e+12		-0.383893	-0.158389	2.33902e+15
-0.383893	-0.15302	4.60754e+12		-0.383893	-0.15302	1.72361e+14		-0.383893	-0.15302	1.37135e+13		-0.383893	-0.15302	3053811902583708
-0.383893	-0.147651	6.23318e+12		-0.383893	-0.147651	2.28533e+14		-0.383893	-0.147651	1.94249e+13		-0.383893	-0.147651	3964046680964965
-0.383893	-0.142282	8.38737e+12		-0.383893	-0.142282	3.01333e+14		-0.383893	-0.142282	2.73397e+13		-0.383893	-0.142282	5115865106332268
-0.383893	-0.136913	1.12258e+13		-0.383893	-0.136913	3.95122e+14		-0.383893	-0.136913	3.82365e+13		-0.383893	-0.136913	6564157242825221
-0.383893	-0.131544	1.49447e+13		-0.383893	-0.131544	5.15228e+14		-0.383893	-0.131544	5.31407e+13		-0.383893	-0.131544	8373634593328796
-0.383893	-0.126174	1.97894e+13		-0.383893	-0.126174	6.68112e+14		-0.383893	-0.126174	7.33938e+13		-0.383893	-0.126174	1.06199e+16
-0.383893	-0.120805	2.60648e+13		-0.383893	-0.120805	8.61549e+14		-0.383893	-0.120805	1.00737e+14		-0.383893	-0.120805	1.33903e+16
-0.383893	-0.115436	3.4147e+13		-0.383893	-0.115436	1.10481e+15		-0.383893	-0.115436	1.37416e+14		-0.383893	-0.115436	1.67851e+16
-0.383893	-0.110067	4.44966e+13		-0.383893	-0.110067	1.40887e+15		-0.383893	-0.110067	1.86299e+14		-0.383893	-0.110067	2.09176e+16
-0.383893	-0.104698	5.76737e+13		-0.383893	-0.104698	1.78661e+15		-0.383893	-0.104698	2.51031e+14		-0.383893	-0.104698	2.59149e+16
-0.383893	-0.0993289	7.43541e+13		-0.383893	-0.0993289	2252987440771165		-0.383893	-0.0993289	3.36202e+14		-0.383893	-0.0993289	3.19178e+16
-0.383893	-0.0939597	9.53472e+13		-0.383893	-0.0939597	2.82525e+15		-0.383893	-0.0939597	4.47547e+14		-0.383893	-0.0939597	3.90802e+16
-0.383893	-0.0885906	1.21615e+14		-0.383893	-0.0885906	3523073414882501		-0.383893	-0.0885906	5.92183e+14		-0.383893	-0.0885906	4.75678e+16
-0.383893	-0.0832215	1.54292e+14		-0.383893	-0.0832215	4.36868e+15		-0.383893	-0.0832215	778865640108848		-0.383893	-0.0832215	5.75568e+16
-0.383893	-0.0778523	1.94704e+14		-0.383893	-0.0778523	5386926125425282		-0.383893	-0.0778523	1.01828e+15		-0.383893	-0.0778523	6.92311e+16
-0.383893	-0.0724832	2.4439e+14		-0.383893	-0.0724832	6605265702921568		-0.383893	-0.0724832	1.32337e+15		-0.383893	-0.0724832	8.2779e+16
-0.383893	-0.0671141	3.05118e+14		-0.383893	-0.0671141	8053703357525606		-0.383893	-0.0671141	1.70968e+15		-0.383893	-0.0671141	9.83891e+16
-0.383893	-0.061745	3.78904e+14		-0.383893	-0.061745	9764593108694402		-0.383893	-0.061745	2.19571e+15		-0.383893	-0.061745	1.16245e+17
-0.383893	-0.0563758	4.68022e+14		-0.383893	-0.0563758	1.17723e+16		-0.383893	-0.0563758	2.8033e+15		-0.383893	-0.0563758	1.36519e+17
-0.383893	-0.0510067	5.75016e+14		-0.383893	-0.0510067	1.4113e+16		-0.383893	-0.0510067	3558004118042799		-0.383893	-0.0510067	1.59367e+17
-0.383893	-0.0456376	7.02699e+14		-0.383893	-0.0456376	1.68236e+16		-0.383893	-0.0456376	4489458423310759		-0.383893	-0.0456376	1.84918e+17
-0.383893	-0.0402685	854152672073615		-0.383893	-0.0402685	1.99415e+16		-0.383893	-0.0402685	5631691850098171		-0.383893	-0.0402685	2.13269e+17
-0.383893	-0.0348993	1.03271e+15		-0.383893	-0.0348993	2.35037e+16		-0.383893	-0.0348993	7023410006995836		-0.383893	-0.0348993	2.44476e+17
-0.383893	-0.0295302	1.24193e+15		-0.383893	-0.0295302	2.75453e+16		-0.383893	-0.0295302	8708188993974421		-0.383893	-0.0295302	2.78545e+17
-0.383893	-0.0241611	1485564464197949		-0.383893	-0.0241611	3.20987e+16		-0.383893	-0.0241611	1.07346e+16		-0.383893	-0.0241611	3.15424e+17
-0.383893	-0.0187919	1.76751e+15		-0.383893	-0.0187919	3.71924e+16		-0.383893	-0.0187919	1.3156e+16		-0.383893	-0.0187919	3.54997e+17
-0.383893	-0.0134228	2.09175e+15		-0.383893	-0.0134228	4.28492e+16		-0.383893	-0.0134228	1.60307e+16		-0.383893	-0.0134228	3.97076e+17
-0.383893	-0.00805369	2462261282232230		-0.383893	-0.00805369	4.9085e+16		-0.383893	-0.00805369	1.94211e+16		-0.383893	-0.00805369	4.41399e+17
-0.383893	-0.00268456	2.88293e+15		-0.383893	-0.00268456	5.59073e+16		-0.383893	-0.00268456	2.33935e+16		-0.383893	-0.00268456	4.87625e+17
-0.383893	0.00268456	3.35746e+15		-0.383893	0.00268456	6.33135e+16		-0.383893	0.00268456	2.80168e+16		-0.383893	0.00268456	5.35335e+17
-0.383893	0.00805369	3889228015594153		-0.383893	0.00805369	7.129e+16		-0.383893	0.00805369	3.3362e+16		-0.383893	0.00805369	5.84031e+17
-0.383893	0.0134228	4481180260835673		-0.383893	0.0134228	7.98104e+16		-0.383893	0.0134228	3.95002e+16		-0.383893	0.0134228	6.33147e+17
-0.383893	0.0187919	5135677168325525		-0.383893	0.0187919	8.88351e+16		-0.383893	0.0187919	4.65011e+16		-0.383893	0.0187919	6.82051e+17
-0.383893	0.0241611	5854358457230241		-0.383893	0.0241611	9.83101e+16		-0.383893	0.0241611	5.44315e+16		-0.383893	0.0241611	7.30059e+17
-0.383893	0.0295302	6637999229847636		-0.383893	0.0295302	1.08167e+17		-0.383893	0.0295302	6.33523e+16		-0.383893	0.0295302	7.76447e+17
-0.383893	0.0348993	7486371556795305		-0.383893	0.0348993	1.18322e+17		-0.383893	0.0348993	7.33169e+16		-0.383893	0.0348993	8.20467e+17
-0.383893	0.0402685	8398115646246094		-0.383893	0.0402685	1.2868e+17		-0.383893	0.0402685	8.43683e+16		-0.383893	0.0402685	8.61367e+17
-0.383893	0.0456376	9370626257161978		-0.383893	0.0456376	1.39129e+17		-0.383893	0.0456376	9.65366e+16		-0.383893	0.0456376	8.9841e+17
-0.383893	0.0510067	1.04e+16		-0.383893	0.0510067	1.49549e+17		-0.383893	0.0510067	1.09836e+17		-0.383893	0.0510067	9.30893e+17
-0.383893	0.0563758	1.14808e+16		-0.383893	0.0563758	1.59808e+17		-0.383893	0.0563758	1.24263e+17		-0.383893	0.0563758	9.58172e+17
-0.383893	0.061745	1.26063e+16		-0.383893	0.061745	1.69769e+17		-0.383893	0.061745	1.39793e+17		-0.383893	0.061745	9.79675e+17
-0.383893	0.0671141	1.37682e+16		-0.383893	0.0671141	1.79288e+17		-0.383893	0.0671141	1.5638e+17		-0.383893	0.0671141	9.94929e+17
-0.383893	0.0724832	1.49571e+16		-0.383893	0.0724832	1.88223e+17		-0.383893	0.0724832	1.73951e+17		-0.383893	0.0724832	1.00357e+18
-0.383893	0.0778523	1.61619e+16		-0.383893	0.0778523	1.96431e+17		-0.383893	0.0778523	1.92412e+17		-0.383893	0.0778523	1.00536e+18
-0.383893	0.0832215	1.73705e+16		-0.383893	0.0832215	2.03778e+17		-0.383893	0.0832215	2.11638e+17		-0.383893	0.0832215	1.00019e+18
-0.383893	0.0885906	1.85699e+16		-0.383893	0.0885906	2.10138e+17		-0.383893	0.0885906	2.31482e+17		-0.383893	0.0885906	9.8811e+17
-0.383893	0.0939597	1.97462e+16		-0.383893	0.0939597	2.15397e+17		-0.383893	0.0939597	2.51771e+17		-0.383893	0.0939597	9.69281e+17
-0.383893	0.0993289	2.08849e+16		-0.383893	0.0993289	2.19459e+17		-0.383893	0.0993289	2.72308e+17		-0.383893	0.0993289	9.44022e+17
-0.383893	0.104698	2.19714e+16		-0.383893	0.104698	2.22246e+17		-0.383893	0.104698	2.92877e+17		-0.383893	0.104698	9.12775e+17
-0.383893	0.110067	2.29911e+16		-0.383893	0.110067	2.23702e+17		-0.383893	0.110067	3.13242e+17		-0.383893	0.110067	8.76095e+17
-0.383893	0.115436	2.39298e+16		-0.383893	0.115436	2.23794e+17		-0.383893	0.115436	3.33157e+17		-0.383893	0.115436	8.34642e+17
-0.383893	0.120805	2.47739e+16		-0.383893	0.120805	2.22513e+17		-0.383893	0.120805	3.52365e+17		-0.383893	0.120805	7.89152e+17
-0.383893	0.126174	2.55109e+16		-0.383893	0.126174	2.19875e+17		-0.383893	0.126174	3.70609e+17		-0.383893	0.126174	7.40422e+17
-0.383893	0.131544	2.61296e+16		-0.383893	0.131544	2.15922e+17		-0.383893	0.131544	3.87631e+17		-0.383893	0.131544	6.89281e+17
-0.383893	0.136913	2.66205e+16		-0.383893	0.136913	2.10718e+17		-0.383893	0.136913	4.03184e+17		-0.383893	0.136913	6.36573e+17
-0.383893	0.142282	2.69759e+16		-0.383893	0.142282	2.04348e+17		-0.383893	0.142282	4.17035e+17		-0.383893	0.142282	5.83129e+17
-0.383893	0.147651	2.71902e+16		-0.383893	0.147651	1.96919e+17		-0.383893	0.147651	4.2897e+17		-0.383893	0.147651	5.29745e+17
-0.383893	0.15302	2.726e+16		-0.383893	0.15302	1.88552e+17		-0.383893	0.15302	4.38802e+17		-0.383893	0.15302	4.77168e+17
-0.383893	0.158389	2.71841e+16		-0.383893	0.158389	1.79383e+17		-0.383893	0.158389	4.46376e+17		-0.383893	0.158389	4.2607e+17
-0.383893	0.163758	2.69637e+16		-0.383893	0.163758	1.69557e+17		-0.383893	0.163758	4.51568e+17		-0.383893	0.163758	3.77042e+17
-0.383893	0.169128	2.66024e+16		-0.383893	0.169128	1.59225e+17		-0.383893	0.169128	4.54296e+17		-0.383893	0.169128	3.30583e+17
-0.383893	0.174497	2.61059e+16		-0.383893	0.174497	1.48538e+17		-0.383893	0.174497	4.54516e+17		-0.383893	0.174497	2.87092e+17
-0.383893	0.179866	2.5482e+16		-0.383893	0.179866	1.37648e+17		-0.383893	0.179866	4.52225e+17		-0.383893	0.179866	2.46864e+17
-0.383893	0.185235	2.47402e+16		-0.383893	0.185235	1.267e+17		-0.383893	0.185235	4.47464e+17		-0.383893	0.185235	2.10098e+17
-0.383893	0.190604	2.38919e+16		-0.383893	0.190604	1.15831e+17		-0.383893	0.190604	4.40312e+17		-0.383893	0.190604	1.76896e+17
-0.383893	0.195973	2.29495e+16		-0.383893	0.195973	1.05167e+17		-0.383893	0.195973	4.30887e+17		-0.383893	0.195973	1.47273e+17
-0.383893	0.201342	2.19266e+16		-0.383893	0.201342	9.48198e+16		-0.383893	0.201342	4.19342e+17		-0.383893	0.201342	1.21163e+17
-0.383893	0.206711	2.08376e+16		-0.383893	0.206711	8.48877e+16		-0.383893	0.206711	4.0586e+17		-0.383893	0.206711	9.84377e+16
-0.383893	0.212081	1.9697e+16		-0.383893	0.212081	7.54516e+16		-0.383893	0.212081	3.90651e+17		-0.383893	0.212081	7.89101e+16
-0.383893	0.21745	1.85194e+16		-0.383893	0.21745	6.65764e+16		-0.383893	0.21745	3.73945e+17		-0.383893	0.21745	6.23526e+16
-0.383893	0.222819	1.73194e+16		-0.383893	0.222819	5.83101e+16		-0.383893	0.222819	3.55986e+17		-0.383893	0.222819	4.85075e+16
-0.383893	0.228188	1.61106e+16		-0.383893	0.228188	5.06848e+16		-0.383893	0.228188	3.37028e+17		-0.383893	0.228188	3.70989e+16
-0.383893	0.233557	1.49063e+16		-0.383893	0.233557	4.37175e+16		-0.383893	0.233557	3.17328e+17		-0.383893	0.233557	2.78434e+16
-0.383893	0.238926	1.37184e+16		-0.383893	0.238926	3.7411e+16		-0.383893	0.238926	2.97141e+17		-0.383893	0.238926	2.04594e+16
-0.383893	0.244295	1.25578e+16		-0.383893	0.244295	3.17562e+16		-0.383893	0.244295	2.76712e+17		-0.383893	0.244295	1.46753e+16
-0.383893	0.249664	1.1434e+16		-0.383893	0.249664	2.6733e+16		-0.383893	0.249664	2.56275e+17		-0.383893	0.249664	1.02352e+16
-0.383893	0.255034	1.03553e+16		-0.383893	0.255034	2.23127e+16		-0.383893	0.255034	2.36047e+17		-0.383893	0.255034	6903777186431967
-0.383893	0.260403	9328232740350056		-0.383893	0.260403	1.84597e+16		-0.383893	0.260403	2.16225e+17		-0.383893	0.260403	4469402565052960
-0.383893	0.265772	8358226679587208		-0.383893	0.265772	1.51331e+16		-0.383893	0.265772	1.96983e+17		-0.383893	0.265772	2745750308184607
-0.383893	0.271141	7449124110049725		-0.383893	0.271141	1.22889e+16		-0.383893	0.271141	1.78471e+17		-0.383893	0.271141	1572223798771531
-0.383893	0.27651	6603475453561254		-0.383893	0.27651	9881015630154984		-0.383893	0.27651	1.60815e+17		-0.383893	0.27651	8.1338e+14
-0.383893	0.281879	5822590109722276		-0.383893	0.281879	7863075530270870		-0.383893	0.281879	1.44113e+17		-0.383893	0.281879	3.57537e+14
-0.383893	0.287248	5106650806024608		-0.383893	0.287248	6189423493341943		-0.383893	0.287248	1.2844e+17		-0.383893	0.287248	1.14791e+14
-0.383893	0.292617	4.45484e+15		-0.383893	0.292617	4816141828573714		-0.383893	0.292617	1.13846e+17		-0.383893	0.292617	1.46511e+13
-0.383893	0.297987	3865493318620590		-0.383893	0.297987	3.70181e+15		-0.383893	0.297987	1.00359e+17		-0.383893	0.297987	3.46564e+12
-0.383893	0.303356	3336212834808643		-0.383893	0.303356	2.80805e+15		-0.383893	0.303356	8.79867e+16		-0.383893	0.303356	4.18068e+13
-0.383893	0.308725	2864038577877474		-0.383893	0.308725	2.09993e+15		-0.383893	0.308725	7.67188e+16		-0.383893	0.308725	1.01931e+14
-0.383893	0.314094	2445570973187923		-0.383893	0.314094	1.54609e+15		-0.383893	0.314094	6.65289e+16		-0.383893	0.314094	1.65413e+14
-0.383893	0.319463	2.0771e+15		-0.383893	0.319463	1.1189e+15		-0.383893	0.319463	5.73778e+16		-0.383893	0.319463	2.2102e+14
-0.383893	0.324832	1.75474e+15		-0.383893	0.324832	794266713054934		-0.383893	0.324832	4.92157e+16		-0.383893	0.324832	2.62861e+14
-0.383893	0.330201	1.47449e+15		-0.383893	0.330201	5.51584e+14		-0.383893	0.330201	4.19845e+16		-0.383893	0.330201	2.88831e+14
-0.383893	0.33557	1.23239e+15		-0.383893	0.33557	3.73425e+14		-0.383893	0.33557	3.56207e+16		-0.383893	0.33557	2.99347e+14
-0.383893	0.34094	1.02455e+15		-0.383893	0.34094	2.4529e+14		-0.383893	0.34094	3.00568e+16		-0.383893	0.34094	2.96346e+14
-0.383893	0.346309	8.4721e+14		-0.383893	0.346309	1.55294e+14		-0.383893	0.346309	2.52239e+16		-0.383893	0.346309	2.82543e+14
-0.383893	0.351678	6.96829e+14		-0.383893	0.351678	9.38421e+13		-0.383893	0.351678	2.10528e+16		-0.383893	0.351678	2.60891e+14
-0.383893	0.357047	5.70083e+14		-0.383893	0.357047	5.33147e+13		-0.383893	0.357047	1.74759e+16		-0.383893	0.357047	2.3422e+14
-0.383893	0.362416	4.63902e+14		-0.383893	0.362416	2.77661e+13		-0.383893	0.362416	1.44278e+16		-0.383893	0.362416	2.05016e+14
-0.383893	0.367785	3.75483e+14		-0.383893	0.367785	1.26416e+13		-0.383893	0.367785	1.18465e+16		-0.383893	0.367785	1.75313e+14
-0.383893	0.373154	3.02295e+14		-0.383893	0.373154	4.52335e+12		-0.383893	0.373154	9674148240985572		-0.383893	0.373154	1.46658e+14
-0.383893	0.378523	2.42074e+14		-0.383893	0.378523	9.0556e+11		-0.383893	0.378523	7857205699138710		-0.383893	0.378523	1.20133e+14
-0.383893	0.383893	1.92815e+14		-0.383893	0.383893	0		-0.383893	0.383893	6346827919733473		-0.383893	0.383893	9.64076e+13
-0.383893	0.389262	1.5276e+14		-0.383893	0.389262	5.71452e+11		-0.383893	0.389262	5098931058578368		-0.383893	0.389262	7.58098e+13
-0.383893	0.394631	1.20381e+14		-0.383893	0.394631	1.8013e+12		-0.383893	0.394631	4074140110075577		-0.383893	0.394631	5.84025e+13
-0.383893	0.4	9.4358e+13		-0.383893	0.4	3.1768e+12		-0.383893	0.4	3.23763e+15		-0.383893	0.4	4.40557e+13
-0.378523	-0.4	22306.3		-0.378523	-0.4	1.75442e+06		-0.378523	-0.4	574.502		-0.378523	-0.4	6.72502e+07
-0.378523	-0.394631	38515.3		-0.378523	-0.394631	2.98763e+06		-0.378523	-0.394631	557.98		-0.378523	-0.394631	1.12907e+08
-0.378523	-0.389262	66147.7		-0.378523	-0.389262	5.06006e+06		-0.378523	-0.389262	425.91		-0.378523	-0.389262	1.88511e+08
-0.378523	-0.383893	112998		-0.378523	-0.383893	8.5235e+06		-0.378523	-0.383893	181.893		-0.378523	-0.383893	3.12998e+08
-0.378523	-0.378523	192002		-0.378523	-0.378523	1.42795e+07		-0.378523	-0.378523	0		-0.378523	-0.378523	5.16812e+08
-0.378523	-0.373154	324502		-0.378523	-0.373154	2.37926e+07		-0.378523	-0.373154	522.348		-0.378523	-0.373154	8.48612e+08
-0.378523	-0.367785	545511		-0.378523	-0.367785	3.94278e+07		-0.378523	-0.367785	3512.42		-0.378523	-0.367785	1.3857e+09
-0.378523	-0.362416	912150		-0.378523	-0.362416	6.49821e+07		-0.378523	-0.362416	13214.6		-0.378523	-0.362416	2.25015e+09
-0.378523	-0.357047	1.51707e+06		-0.378523	-0.357047	1.06516e+08		-0.378523	-0.357047	39072.3		-0.378523	-0.357047	3.63359e+09
-0.378523	-0.351678	2.5097e+06		-0.378523	-0.351678	1.73647e+08		-0.378523	-0.351678	100996		-0.378523	-0.351678	5.83499e+09
-0.378523	-0.346309	4.12965e+06		-0.378523	-0.346309	2.81546e+08		-0.378523	-0.346309	239309		-0.378523	-0.346309	9.31798e+09
-0.378523	-0.34094	6.75898e+06		-0.378523	-0.34094	4.54004e+08		-0.378523	-0.34094	533115		-0.378523	-0.34094	1.47972e+10
-0.378523	-0.33557	1.10034e+07		-0.378523	-0.33557	7.28112e+08		-0.378523	-0.33557	1.13357e+06		-0.378523	-0.33557	2.33676e+10
-0.378523	-0.330201	1.78175e+07		-0.378523	-0.330201	1.16135e+09		-0.378523	-0.330201	2.32314e+06		-0.378523	-0.330201	3.66962e+10
-0.378523	-0.324832	2.86975e+07		-0.378523	-0.324832	1.84228e+09		-0.378523	-0.324832	4.61941e+06		-0.378523	-0.324832	5.7306e+10
-0.378523	-0.319463	4.59745e+07		-0.378523	-0.319463	2.90651e+09		-0.378523	-0.319463	8.95459e+06		-0.378523	-0.319463	8.89916e+10
-0.378523	-0.314094	7.32599e+07		-0.378523	-0.314094	4.56052e+09		-0.378523	-0.314094	1.69814e+07		-0.378523	-0.314094	1.37425e+11
-0.378523	-0.308725	1.16116e+08		-0.378523	-0.308725	7.11674e+09		-0.378523	-0.308725	3.1588e+07		-0.378523	-0.308725	2.11034e+11
-0.378523	-0.303356	1.8306e+08		-0.378523	-0.303356	1.10451e+10		-0.378523	-0.303356	5.77556e+07		-0.378523	-0.303356	3.22256e+11
-0.378523	-0.297987	2.8706e+08		-0.378523	-0.297987	1.70484e+10		-0.378523	-0.297987	1.03968e+08		-0.378523	-0.297987	4.89343e+11
-0.378523	-0.292617	4.47742e+08		-0.378523	-0.292617	2.61708e+10		-0.378523	-0.292617	1.84506e+08		-0.378523	-0.292617	7.38902e+11
-0.378523	-0.287248	6.94638e+08		-0.378523	-0.287248	3.9955e+10		-0.378523	-0.287248	3.23147e+08		-0.378523	-0.287248	1.10948e+12
-0.378523	-0.281879	1.07193e+09		-0.378523	-0.281879	6.0666e+10		-0.378523	-0.281879	5.59055e+08		-0.378523	-0.281879	1.65657e+12
-0.378523	-0.27651	1.64532e+09		-0.378523	-0.27651	9.16091e+10		-0.378523	-0.27651	9.56093e+08		-0.378523	-0.27651	2.45955e+12
-0.378523	-0.271141	2.51194e+09		-0.378523	-0.271141	1.37578e+11		-0.378523	-0.271141	1.61738e+09		-0.378523	-0.271141	3.63123e+12
-0.378523	-0.265772	3.81457e+09		-0.378523	-0.265772	2.05484e+11		-0.378523	-0.265772	2.70787e+09		-0.378523	-0.265772	5.33093e+12
-0.378523	-0.260403	5.7618e+09		-0.378523	-0.260403	3.05226e+11		-0.378523	-0.260403	4.48898e+09		-0.378523	-0.260403	7.78218e+12
-0.378523	-0.255034	8.6566e+09		-0.378523	-0.255034	4.509e+11		-0.378523	-0.255034	7.37134e+09		-0.378523	-0.255034	1.12965e+13
-0.378523	-0.249664	1.29364e+10		-0.378523	-0.249664	6.6245e+11		-0.378523	-0.249664	1.19944e+10		-0.378523	-0.249664	1.63055e+13
-0.378523	-0.244295	1.92289e+10		-0.378523	-0.244295	9.67919e+11		-0.378523	-0.244295	1.93454e+10		-0.378523	-0.244295	2.34026e+13
-0.378523	-0.238926	2.84296e+10		-0.378523	-0.238926	1.40649e+12		-0.378523	-0.238926	3.09358e+10		-0.378523	-0.238926	3.3399e+13
-0.378523	-0.233557	4.18086e+10		-0.378523	-0.233557	2.03256e+12		-0.378523	-0.233557	4.9061e+10		-0.378523	-0.233557	4.73958e+13
-0.378523	-0.228188	6.11555e+10		-0.378523	-0.228188	2.9212e+12		-0.378523	-0.228188	7.71783e+10		-0.378523	-0.228188	6.68776e+13
-0.378523	-0.222819	8.89779e+10		-0.378523	-0.222819	4.1753e+12		-0.378523	-0.222819	1.20454e+11		-0.378523	-0.222819	9.38323e+13
-0.378523	-0.21745	1.28767e+11		-0.378523	-0.21745	5.93499e+12		-0.378523	-0.21745	1.86548e+11		-0.378523	-0.21745	1.30904e+14
-0.378523	-0.212081	1.85355e+11		-0.378523	-0.212081	8.38994e+12		-0.378523	-0.212081	2.86729e+11		-0.378523	-0.212081	1.81584e+14
-0.378523	-0.206711	2.65387e+11		-0.378523	-0.206711	1.17951e+13		-0.378523	-0.206711	4.37445e+11		-0.378523	-0.206711	2.50454e+14
-0.378523	-0.201342	3.77948e+11		-0.378523	-0.201342	1.6491e+13		-0.378523	-0.201342	6.62526e+11		-0.378523	-0.201342	3.43476e+14
-0.378523	-0.195973	5.35377e+11		-0.378523	-0.195973	2.29296e+13		-0.378523	-0.195973	9.96233e+11		-0.378523	-0.195973	4.68362e+14
-0.378523	-0.190604	7.54335e+11		-0.378523	-0.190604	3.17062e+13		-0.378523	-0.190604	1.48745e+12		-0.378523	-0.190604	6.3501e+14
-0.378523	-0.185235	1.05717e+12		-0.378523	-0.185235	4.36006e+13		-0.378523	-0.185235	2.20543e+12		-0.378523	-0.185235	8.56032e+14
-0.378523	-0.179866	1.47367e+12		-0.378523	-0.179866	5.96262e+13		-0.378523	-0.179866	3.24749e+12		-0.378523	-0.179866	1.14738e+15
-0.378523	-0.174497	2.04331e+12		-0.378523	-0.174497	8.1092e+13		-0.378523	-0.174497	4.74947e+12		-0.378523	-0.174497	1529061727772050
-0.378523	-0.169128	2.81802e+12		-0.378523	-0.169128	1.09677e+14		-0.378523	-0.169128	6.89949e+12		-0.378523	-0.169128	2.02602e+15
-0.378523	-0.163758	3.86572e+12		-0.378523	-0.163758	1.47517e+14		-0.378523	-0.163758	9.9562e+12		-0.378523	-0.163758	2.66906e+15
-0.378523	-0.158389	5.27463e+12		-0.378523	-0.158389	1.97315e+14		-0.378523	-0.158389	1.42726e+13		-0.378523	-0.158389	3495949258430461
-0.378523	-0.15302	7.15864e+12		-0.378523	-0.15302	2.62464e+14		-0.378523	-0.15302	2.0327e+13		-0.378523	-0.15302	4552602787111830
-0.378523	-0.147651	9.66374e+12		-0.378523	-0.147651	3.47189e+14		-0.378523	-0.147651	2.87624e+13		-0.378523	-0.147651	5894381582430823
-0.378523	-0.142282	1.29759e+13		-0.378523	-0.142282	4.56719e+14		-0.378523	-0.142282	4.04376e+13		-0.378523	-0.142282	7587458021330375
-0.378523	-0.136913	1.73302e+13		-0.378523	-0.136913	5.97468e+14		-0.378523	-0.136913	5.649e+13		-0.378523	-0.136913	9710229476784192
-0.378523	-0.131544	2.30222e+13		-0.378523	-0.131544	7.77255e+14		-0.378523	-0.131544	7.84163e+13		-0.378523	-0.131544	1.23547e+16
-0.378523	-0.126174	3.04205e+13		-0.378523	-0.126174	1.00552e+15		-0.378523	-0.126174	1.0817e+14		-0.378523	-0.126174	1.5628e+16
-0.378523	-0.120805	3.99819e+13		-0.378523	-0.120805	1293593802373059		-0.378523	-0.120805	1.48282e+14		-0.378523	-0.120805	1.96532e+16
-0.378523	-0.115436	5.22679e+13		-0.378523	-0.115436	1.65493e+15		-0.378523	-0.115436	2.02009e+14		-0.378523	-0.115436	2.45708e+16
-0.378523	-0.110067	6.79648e+13		-0.378523	-0.110067	2.10541e+15		-0.378523	-0.110067	2.73506e+14		-0.378523	-0.110067	3.05391e+16
-0.378523	-0.104698	8.79041e+13		-0.378523	-0.104698	2.66356e+15		-0.378523	-0.104698	3.68038e+14		-0.378523	-0.104698	3.77345e+16
-0.378523	-0.0993289	1.13086e+14		-0.378523	-0.0993289	3350885166107708		-0.378523	-0.0993289	4.92222e+14		-0.378523	-0.0993289	4.6351e+16
-0.378523	-0.0939597	1.44707e+14		-0.378523	-0.0939597	4192011676602380		-0.378523	-0.0939597	6.5431e+14		-0.378523	-0.0939597	5.65997e+16
-0.378523	-0.0885906	1.8418e+14		-0.378523	-0.0885906	5214942751256988		-0.378523	-0.0885906	8.64516e+14		-0.378523	-0.0885906	6.87062e+16
-0.378523	-0.0832215	2.3317e+14		-0.378523	-0.0832215	6451164791107040		-0.378523	-0.0832215	1.13538e+15		-0.378523	-0.0832215	8.29084e+16
-0.378523	-0.0778523	2.93615e+14		-0.378523	-0.0778523	7935706021664211		-0.378523	-0.0778523	1482170544162455		-0.378523	-0.0778523	9.94525e+16
-0.378523	-0.0724832	3.67757e+14		-0.378523	-0.0724832	9707090324649352		-0.378523	-0.0724832	1.92333e+15		-0.378523	-0.0724832	1.18588e+17
-0.378523	-0.0671141	4.58164e+14		-0.378523	-0.0671141	1.18072e+16		-0.378523	-0.0671141	2.48096e+15		-0.378523	-0.0671141	1.40561e+17
-0.378523	-0.061745	5.67748e+14		-0.378523	-0.061745	1.42808e+16		-0.378523	-0.061745	3.18129e+15		-0.378523	-0.061745	1.65608e+17
-0.378523	-0.0563758	6.9979e+14		-0.378523	-0.0563758	1.71754e+16		-0.378523	-0.0563758	4.05521e+15		-0.378523	-0.0563758	1.93948e+17
-0.378523	-0.0510067	8.57937e+14		-0.378523	-0.0510067	2.05402e+16		-0.378523	-0.0510067	5138763346822579		-0.378523	-0.0510067	2.25769e+17
-0.378523	-0.0456376	1.04621e+15		-0.378523	-0.0456376	2.44255e+16		-0.378523	-0.0456376	6473610566870787		-0.378523	-0.0456376	2.61223e+17
-0.378523	-0.0402685	1.269e+15		-0.378523	-0.0402685	2.88814e+16		-0.378523	-0.0402685	8107460211229696		-0.378523	-0.0402685	3.00413e+17
-0.378523	-0.0348993	1.53101e+15		-0.378523	-0.0348993	3.39569e+16		-0.378523	-0.0348993	1.00944e+16		-0.378523	-0.0348993	3.43381e+17
-0.378523	-0.0295302	1.83726e+15		-0.378523	-0.0295302	3.96978e+16		-0.378523	-0.0295302	1.24951e+16		-0.378523	-0.0295302	3.90098e+17
-0.378523	-0.0241611	2.19301e+15		-0.378523	-0.0241611	4.61457e+16		-0.378523	-0.0241611	1.5377e+16		-0.378523	-0.0241611	4.40455e+17
-0.378523	-0.0187919	2.60367e+15		-0.378523	-0.0187919	5.33357e+16		-0.378523	-0.0187919	1.88139e+16		-0.378523	-0.0187919	4.94252e+17
-0.378523	-0.0134228	3.07473e+15		-0.378523	-0.0134228	6.12946e+16		-0.378523	-0.0134228	2.28859e+16		-0.378523	-0.0134228	5.51194e+17
-0.378523	-0.00805369	3.61165e+15		-0.378523	-0.00805369	7.0039e+16		-0.378523	-0.00805369	2.76788e+16		-0.378523	-0.00805369	6.10882e+17
-0.378523	-0.00268456	4.21969e+15		-0.378523	-0.00268456	7.9573e+16		-0.378523	-0.00268456	3.32828e+16		-0.378523	-0.00268456	6.72814e+17
-0.378523	0.00268456	4903781671436461		-0.378523	0.00268456	8.98869e+16		-0.378523	0.00268456	3.97916e+16		-0.378523	0.00268456	7.36383e+17
-0.378523	0.00805369	5668371393949976		-0.378523	0.00805369	1.00954e+17		-0.378523	0.00805369	4.73006e+16		-0.378523	0.00805369	8.00886e+17
-0.378523	0.0134228	6517210703098383		-0.378523	0.0134228	1.12732e+17		-0.378523	0.0134228	5.5905e+16		-0.378523	0.0134228	8.65528e+17
-0.378523	0.0187919	7453178445648683		-0.378523	0.0187919	1.25158e+17		-0.378523	0.0187919	6.56974e+16		-0.378523	0.0187919	9.29438e+17
-0.378523	0.0241611	8478081154136793		-0.378523	0.0241611	1.38151e+17		-0.378523	0.0241611	7.6765e+16		-0.378523	0.0241611	9.91681e+17
-0.378523	0.0295302	9592458132521794		-0.378523	0.0295302	1.51609e+17		-0.378523	0.0295302	8.91868e+16		-0.378523	0.0295302	1.05128e+18
-0.378523	0.0348993	1.07954e+16		-0.378523	0.0348993	1.65412e+17		-0.378523	0.0348993	1.0303e+17		-0.378523	0.0348993	1.10725e+18
-0.378523	0.0402685	1.20844e+16		-0.378523	0.0402685	1.79421e+17		-0.378523	0.0402685	1.18347e+17		-0.378523	0.0402685	1.15859e+18
-0.378523	0.0456376	1.3455e+16		-0.378523	0.0456376	1.9348e+17		-0.378523	0.0456376	1.35171e+17		-0.378523	0.0456376	1.20435e+18
-0.378523	0.0510067	1.49012e+16		-0.378523	0.0510067	2.0742e+17		-0.378523	0.0510067	1.53513e+17		-0.378523	0.0510067	1.24364e+18
-0.378523	0.0563758	1.64148e+16		-0.378523	0.0563758	2.21059e+17		-0.378523	0.0563758	1.7336e+17		-0.378523	0.0563758	1.27565e+18
-0.378523	0.061745	1.79856e+16		-0.378523	0.061745	2.34207e+17		-0.378523	0.061745	1.94669e+17		-0.378523	0.061745	1.29969e+18
-0.378523	0.0671141	1.96016e+16		-0.378523	0.0671141	2.46671e+17		-0.378523	0.0671141	2.17366e+17		-0.378523	0.0671141	1.3152e+18
-0.378523	0.0724832	2.12488e+16		-0.378523	0.0724832	2.58258e+17		-0.378523	0.0724832	2.41344e+17		-0.378523	0.0724832	1.3218e+18
-0.378523	0.0778523	2.29115e+16		-0.378523	0.0778523	2.68781e+17		-0.378523	0.0778523	2.66462e+17		-0.378523	0.0778523	1.31925e+18
-0.378523	0.0832215	2.45725e+16		-0.378523	0.0832215	2.78063e+17		-0.378523	0.0832215	2.92543e+17		-0.378523	0.0832215	1.30751e+18
-0.378523	0.0885906	2.62133e+16		-0.378523	0.0885906	2.85942e+17		-0.378523	0.0885906	3.19376e+17		-0.378523	0.0885906	1.28673e+18
-0.378523	0.0939597	2.78143e+16		-0.378523	0.0939597	2.92274e+17		-0.378523	0.0939597	3.46719e+17		-0.378523	0.0939597	1.25724e+18
-0.378523	0.0993289	2.93557e+16		-0.378523	0.0993289	2.9694e+17		-0.378523	0.0993289	3.74297e+17		-0.378523	0.0993289	1.21955e+18
-0.378523	0.104698	3.08172e+16		-0.378523	0.104698	2.99849e+17		-0.378523	0.104698	4.01811e+17		-0.378523	0.104698	1.17431e+18
-0.378523	0.110067	3.21788e+16		-0.378523	0.110067	3.0094e+17		-0.378523	0.110067	4.2894e+17		-0.378523	0.110067	1.12236e+18
-0.378523	0.115436	3.34213e+16		-0.378523	0.115436	3.00182e+17		-0.378523	0.115436	4.55347e+17		-0.378523	0.115436	1.06461e+18
-0.378523	0.120805	3.45265e+16		-0.378523	0.120805	2.9758e+17		-0.378523	0.120805	4.80686e+17		-0.378523	0.120805	1.00209e+18
-0.378523	0.126174	3.54779e+16		-0.378523	0.126174	2.93172e+17		-0.378523	0.126174	5.04612e+17		-0.378523	0.126174	9.35883e+17
-0.378523	0.131544	3.6261e+16		-0.378523	0.131544	2.87028e+17		-0.378523	0.131544	5.26782e+17		-0.378523	0.131544	8.67105e+17
-0.378523	0.136913	3.68636e+16		-0.378523	0.136913	2.79249e+17		-0.378523	0.136913	5.4687e+17		-0.378523	0.136913	7.96867e+17
-0.378523	0.142282	3.72763e+16		-0.378523	0.142282	2.69965e+17		-0.378523	0.142282	5.64572e+17		-0.378523	0.142282	7.26252e+17
-0.378523	0.147651	3.74924e+16		-0.378523	0.147651	2.59328e+17		-0.378523	0.147651	5.79614e+17		-0.378523	0.147651	6.5628e+17
-0.378523	0.15302	3.75086e+16		-0.378523	0.15302	2.47513e+17		-0.378523	0.15302	5.91758e+17		-0.378523	0.15302	5.87891e+17
-0.378523	0.158389	3.73245e+16		-0.378523	0.158389	2.3471e+17		-0.378523	0.158389	6.0081e+17		-0.378523	0.158389	5.21921e+17
-0.378523	0.163758	3.69431e+16		-0.378523	0.163758	2.21117e+17		-0.378523	0.163758	6.06624e+17		-0.378523	0.163758	4.59086e+17
-0.378523	0.169128	3.63705e+16		-0.378523	0.169128	2.06942e+17		-0.378523	0.169128	6.09107e+17		-0.378523	0.169128	3.99974e+17
-0.378523	0.174497	3.56157e+16		-0.378523	0.174497	1.92388e+17		-0.378523	0.174497	6.08219e+17		-0.378523	0.174497	3.45038e+17
-0.378523	0.179866	3.46905e+16		-0.378523	0.179866	1.77657e+17		-0.378523	0.179866	6.03977e+17		-0.378523	0.179866	2.94598e+17
-0.378523	0.185235	3.3609e+16		-0.378523	0.185235	1.62941e+17		-0.378523	0.185235	5.96454e+17		-0.378523	0.185235	2.48842e+17
-0.378523	0.190604	3.23874e+16		-0.378523	0.190604	1.48416e+17		-0.378523	0.190604	5.85776e+17		-0.378523	0.190604	2.07838e+17
-0.378523	0.195973	3.10437e+16		-0.378523	0.195973	1.34246e+17		-0.378523	0.195973	5.72117e+17		-0.378523	0.195973	1.71543e+17
-0.378523	0.201342	2.9597e+16		-0.378523	0.201342	1.20571e+17		-0.378523	0.201342	5.55698e+17		-0.378523	0.201342	1.39817e+17
-0.378523	0.206711	2.80671e+16		-0.378523	0.206711	1.07514e+17		-0.378523	0.206711	5.36777e+17		-0.378523	0.206711	1.12442e+17
-0.378523	0.212081	2.64743e+16		-0.378523	0.212081	9.51735e+16		-0.378523	0.212081	5.15647e+17		-0.378523	0.212081	8.91355e+16
-0.378523	0.21745	2.48386e+16		-0.378523	0.21745	8.36253e+16		-0.378523	0.21745	4.92624e+17		-0.378523	0.21745	6.9567e+16
-0.378523	0.222819	2.31796e+16		-0.378523	0.222819	7.2924e+16		-0.378523	0.222819	4.68042e+17		-0.378523	0.222819	5.33769e+16
-0.378523	0.228188	2.15159e+16		-0.378523	0.228188	6.31024e+16		-0.378523	0.228188	4.42243e+17		-0.378523	0.228188	4.01895e+16
-0.378523	0.233557	1.98652e+16		-0.378523	0.233557	5.41737e+16		-0.378523	0.233557	4.15571e+17		-0.378523	0.233557	2.96267e+16
-0.378523	0.238926	1.82431e+16		-0.378523	0.238926	4.61334e+16		-0.378523	0.238926	3.88364e+17		-0.378523	0.238926	2.13194e+16
-0.378523	0.244295	1.66642e+16		-0.378523	0.244295	3.89612e+16		-0.378523	0.244295	3.60947e+17		-0.378523	0.244295	1.4917e+16
-0.378523	0.249664	1.51406e+16		-0.378523	0.249664	3.26239e+16		-0.378523	0.249664	3.33626e+17		-0.378523	0.249664	1.00942e+16
-0.378523	0.255034	1.3683e+16		-0.378523	0.255034	2.70773e+16		-0.378523	0.255034	3.06682e+17		-0.378523	0.255034	6555877733692546
-0.378523	0.260403	1.22997e+16		-0.378523	0.260403	2.22694e+16		-0.378523	0.260403	2.8037e+17		-0.378523	0.260403	4040550837329596
-0.378523	0.265772	1.09972e+16		-0.378523	0.265772	1.81422e+16		-0.378523	0.265772	2.54911e+17		-0.378523	0.265772	2321090440981249
-0.378523	0.271141	9780215577679718		-0.378523	0.271141	1.46345e+16		-0.378523	0.271141	2.30496e+17		-0.378523	0.271141	1.20467e+15
-0.378523	0.27651	8651476670877409		-0.378523	0.27651	1.16833e+16		-0.378523	0.27651	2.07278e+17		-0.378523	0.27651	5.31245e+14
-0.378523	0.281879	7612167695086399		-0.378523	0.281879	9226189797752014		-0.378523	0.281879	1.8538e+17		-0.378523	0.281879	1.71112e+14
-0.378523	0.287248	6661971127471735		-0.378523	0.287248	7202273611836124		-0.378523	0.287248	1.64888e+17		-0.378523	0.287248	2.19099e+13
-0.378523	0.292617	5799271456238399		-0.378523	0.292617	5553700180393326		-0.378523	0.292617	1.4586e+17		-0.378523	0.292617	5.19938e+12
-0.378523	0.297987	5021349177287526		-0.378523	0.297987	4226413334231198		-0.378523	0.297987	1.28323e+17		-0.378523	0.297987	6.29236e+13
-0.378523	0.303356	4324577656204223		-0.378523	0.303356	3.1708e+15		-0.378523	0.303356	1.12278e+17		-0.378523	0.303356	1.53911e+14
-0.378523	0.308725	3704616617190640		-0.378523	0.308725	2.34207e+15		-0.378523	0.308725	9.77027e+16		-0.378523	0.308725	2.50572e+14
-0.378523	0.314094	3156596957580863		-0.378523	0.314094	1.7004e+15		-0.378523	0.314094	8.45555e+16		-0.378523	0.314094	3.35886e+14
-0.378523	0.319463	2675292608114318		-0.378523	0.319463	1.21095e+15		-0.378523	0.319463	7.27782e+16		-0.378523	0.319463	4.00761e+14
-0.378523	0.324832	2.25528e+15		-0.378523	0.324832	843662538824189		-0.378523	0.324832	6.22997e+16		-0.378523	0.324832	4.41776e+14
-0.378523	0.330201	1.89106e+15		-0.378523	0.330201	5.73005e+14		-0.378523	0.330201	5.30391e+16		-0.378523	0.330201	4.59336e+14
-0.378523	0.33557	1.5772e+15		-0.378523	0.33557	3.77602e+14		-0.378523	0.33557	4.49089e+16		-0.378523	0.33557	4.56197e+14
-0.378523	0.34094	1.30841e+15		-0.378523	0.34094	2.39832e+14		-0.378523	0.34094	3.78178e+16		-0.378523	0.34094	4.36352e+14
-0.378523	0.346309	1.07963e+15		-0.378523	0.346309	1.45395e+14		-0.378523	0.346309	3.16729e+16		-0.378523	0.346309	4.04213e+14
-0.378523	0.351678	8.86107e+14		-0.378523	0.351678	8.28696e+13		-0.378523	0.351678	2.6382e+16		-0.378523	0.351678	3.64059e+14
-0.378523	0.357047	7.2339e+14		-0.378523	0.357047	4.32974e+13		-0.378523	0.357047	2.18553e+16		-0.378523	0.357047	3.19693e+14
-0.378523	0.362416	5.87402e+14		-0.378523	0.362416	1.97764e+13		-0.378523	0.362416	1.80068e+16		-0.378523	0.362416	2.74257e+14
-0.378523	0.367785	4.74432e+14		-0.378523	0.367785	7.09909e+12		-0.378523	0.367785	1.47553e+16		-0.378523	0.367785	2.3017e+14
-0.378523	0.373154	3.81144e+14		-0.378523	0.373154	1.4258e+12		-0.378523	0.373154	1.20251e+16		-0.378523	0.373154	1.89149e+14
-0.378523	0.378523	3.04565e+14		-0.378523	0.378523	0		-0.378523	0.378523	9746798538886786		-0.378523	0.378523	1.52283e+14
-0.378523	0.383893	2.42074e+14		-0.378523	0.383893	9.0556e+11		-0.378523	0.383893	7857205699138710		-0.378523	0.383893	1.20133e+14
-0.378523	0.389262	1.91378e+14		-0.378523	0.389262	2.86366e+12		-0.378523	0.389262	6299520187121916		-0.378523	0.389262	9.28468e+13
-0.378523	0.394631	1.50492e+14		-0.378523	0.394631	5.06668e+12		-0.378523	0.394631	5023201930143980		-0.378523	0.394631	7.02644e+13
-0.378523	0.4	1.17709e+14		-0.378523	0.4	7.04527e+12		-0.378523	0.4	3983714493920111		-0.378523	0.4	5.20199e+13
-0.373154	-0.4	38022.5		-0.373154	-0.4	2.9494e+06		-0.373154	-0.4	1530.11		-0.373154	-0.4	1.11462e+08
-0.373154	-0.394631	65511.9		-0.373154	-0.394631	5.01142e+06		-0.373154	-0.394631	1687.27		-0.373154	-0.394631	1.86699e+08
-0.373154	-0.389262	112273		-0.373154	-0.389262	8.4688e+06		-0.373154	-0.389262	1626.53		-0.373154	-0.389262	3.10989e+08
-0.373154	-0.383893	191385		-0.373154	-0.383893	1.42336e+07		-0.373154	-0.383893	1232.29		-0.373154	-0.383893	5.15151e+08
-0.373154	-0.378523	324502		-0.373154	-0.378523	2.37926e+07		-0.373154	-0.378523	522.348		-0.373154	-0.378523	8.48612e+08
-0.373154	-0.373154	547270		-0.373154	-0.373154	3.95549e+07		-0.373154	-0.373154	0		-0.373154	-0.373154	1.39017e+09
-0.373154	-0.367785	918042		-0.373154	-0.367785	6.54018e+07		-0.373154	-0.367785	1477.77		-0.373154	-0.367785	2.26469e+09
-0.373154	-0.362416	1.53179e+06		-0.373154	-0.362416	1.0755e+08		-0.373154	-0.362416	9862.88		-0.373154	-0.362416	3.66886e+09
-0.373154	-0.357047	2.54222e+06		-0.373154	-0.357047	1.75898e+08		-0.373154	-0.357047	36829.8		-0.373154	-0.357047	5.91061e+09
-0.373154	-0.351678	4.19666e+06		-0.373154	-0.351678	2.86115e+08		-0.373154	-0.351678	108085		-0.373154	-0.351678	9.46918e+09
-0.373154	-0.346309	6.89081e+06		-0.373154	-0.346309	4.62859e+08		-0.373154	-0.346309	277302		-0.373154	-0.346309	1.50858e+10
-0.373154	-0.34094	1.12542e+07		-0.373154	-0.34094	7.44706e+08		-0.373154	-0.34094	652167		-0.373154	-0.34094	2.39002e+10
-0.373154	-0.33557	1.82823e+07		-0.373154	-0.33557	1.19165e+09		-0.373154	-0.33557	1.44202e+06		-0.373154	-0.33557	3.76536e+10
-0.373154	-0.330201	2.95411e+07		-0.373154	-0.330201	1.89644e+09		-0.373154	-0.330201	3.04334e+06		-0.373154	-0.330201	5.89907e+10
-0.373154	-0.324832	4.74786e+07		-0.373154	-0.324832	3.00161e+09		-0.373154	-0.324832	6.19052e+06		-0.373154	-0.324832	9.19033e+10
-0.373154	-0.319463	7.59008e+07		-0.373154	-0.319463	4.72492e+09		-0.373154	-0.319463	1.22177e+07		-0.373154	-0.319463	1.42379e+11
-0.373154	-0.314094	1.2069e+08		-0.373154	-0.314094	7.39706e+09		-0.373154	-0.314094	2.35071e+07		-0.373154	-0.314094	2.19346e+11
-0.373154	-0.308725	1.90884e+08		-0.373154	-0.308725	1.15172e+10		-0.373154	-0.308725	4.42462e+07		-0.373154	-0.308725	3.36029e+11
-0.373154	-0.303356	3.00294e+08		-0.373154	-0.303356	1.78343e+10		-0.373154	-0.303356	8.16916e+07		-0.373154	-0.303356	5.11903e+11
-0.373154	-0.297987	4.69894e+08		-0.373154	-0.297987	2.74656e+10		-0.373154	-0.297987	1.48252e+08		-0.373154	-0.297987	7.7546e+11
-0.373154	-0.292617	7.31357e+08		-0.373154	-0.292617	4.2067e+10		-0.373154	-0.292617	2.64884e+08		-0.373154	-0.292617	1.16813e+12
-0.373154	-0.287248	1.13223e+09		-0.373154	-0.287248	6.40788e+10		-0.373154	-0.287248	4.66572e+08		-0.373154	-0.287248	1.74976e+12
-0.373154	-0.281879	1.74348e+09		-0.373154	-0.281879	9.70745e+10		-0.373154	-0.281879	8.11069e+08		-0.373154	-0.281879	2.60629e+12
-0.373154	-0.27651	2.67039e+09		-0.373154	-0.27651	1.46256e+11		-0.373154	-0.27651	1.39272e+09		-0.373154	-0.27651	3.86028e+12
-0.373154	-0.271141	4.06826e+09		-0.373154	-0.271141	2.1915e+11		-0.373154	-0.271141	2.36407e+09		-0.373154	-0.271141	5.68547e+12
-0.373154	-0.265772	6.16481e+09		-0.373154	-0.265772	3.26575e+11		-0.373154	-0.265772	3.96939e+09		-0.373154	-0.265772	8.3265e+12
-0.373154	-0.260403	9.29195e+09		-0.373154	-0.260403	4.83994e+11		-0.373154	-0.260403	6.59612e+09		-0.373154	-0.260403	1.21257e+13
-0.373154	-0.255034	1.39306e+10		-0.373154	-0.255034	7.13363e+11		-0.373154	-0.255034	1.08532e+10		-0.373154	-0.255034	1.75587e+13
-0.373154	-0.249664	2.07735e+10		-0.373154	-0.249664	1.04567e+12		-0.373154	-0.249664	1.76892e+10		-0.373154	-0.249664	2.52825e+13
-0.373154	-0.244295	3.08124e+10		-0.373154	-0.244295	1.52437e+12		-0.373154	-0.244295	2.85688e+10		-0.373154	-0.244295	3.61983e+13
-0.373154	-0.238926	4.54588e+10		-0.373154	-0.238926	2.21002e+12		-0.373154	-0.238926	4.57342e+10		-0.373154	-0.238926	5.15338e+13
-0.373154	-0.233557	6.67093e+10		-0.373154	-0.233557	3.18649e+12		-0.373154	-0.233557	7.25899e+10		-0.373154	-0.233557	7.2951e+13
-0.373154	-0.228188	9.73713e+10		-0.373154	-0.228188	4.56916e+12		-0.373154	-0.228188	1.14262e+11		-0.373154	-0.228188	1.02684e+14
-0.373154	-0.222819	1.41368e+11		-0.373154	-0.222819	6.51579e+12		-0.373154	-0.222819	1.78407e+11		-0.373154	-0.222819	1.43714e+14
-0.373154	-0.21745	2.0415e+11		-0.373154	-0.21745	9.24067e+12		-0.373154	-0.21745	2.76369e+11		-0.373154	-0.21745	1.99997e+14
-0.373154	-0.212081	2.9324e+11		-0.373154	-0.212081	1.3033e+13		-0.373154	-0.212081	4.24824e+11		-0.373154	-0.212081	2.76739e+14
-0.373154	-0.206711	4.1896e+11		-0.373154	-0.206711	1.82806e+13		-0.373154	-0.206711	6.48096e+11		-0.373154	-0.206711	3.80748e+14
-0.373154	-0.201342	5.95387e+11		-0.373154	-0.201342	2.54997e+13		-0.373154	-0.201342	9.81392e+11		-0.373154	-0.201342	5.2086e+14
-0.373154	-0.195973	8.41592e+11		-0.373154	-0.195973	3.53738e+13		-0.373154	-0.195973	1.47527e+12		-0.373154	-0.195973	7.08465e+14
-0.373154	-0.190604	1.18326e+12		-0.373154	-0.190604	4.88009e+13		-0.373154	-0.190604	2.20182e+12		-0.373154	-0.190604	9.58133e+14
-0.373154	-0.185235	1.65476e+12		-0.373154	-0.185235	6.69532e+13		-0.373154	-0.185235	3.26298e+12		-0.373154	-0.185235	1.28837e+15
-0.373154	-0.179866	2.3018e+12		-0.373154	-0.179866	9.13504e+13		-0.373154	-0.179866	4.80192e+12		-0.373154	-0.179866	1.72249e+15
-0.373154	-0.174497	3.18474e+12		-0.373154	-0.174497	1.23949e+14		-0.373154	-0.174497	7.01813e+12		-0.373154	-0.174497	2.28968e+15
-0.373154	-0.169128	4.38287e+12		-0.373154	-0.169128	1.67252e+14		-0.373154	-0.169128	1.01875e+13		-0.373154	-0.169128	3026124678492070
-0.373154	-0.163758	5.99955e+12		-0.373154	-0.163758	2.24434e+14		-0.373154	-0.163758	1.4689e+13		-0.373154	-0.163758	3976414345664399
-0.373154	-0.158389	8.16874e+12		-0.373154	-0.158389	2.99498e+14		-0.373154	-0.158389	2.10387e+13		-0.373154	-0.158389	5194986629710106
-0.373154	-0.15302	1.10629e+13		-0.373154	-0.15302	3.97456e+14		-0.373154	-0.15302	2.9935e+13		-0.373154	-0.15302	6747782633426392
-0.373154	-0.147651	1.49024e+13		-0.373154	-0.147651	5.24529e+14		-0.373154	-0.147651	4.23155e+13		-0.373154	-0.147651	8713994893368405
-0.373154	-0.142282	1.99675e+13		-0.373154	-0.142282	6.88389e+14		-0.373154	-0.142282	5.94296e+13		-0.373154	-0.142282	1.11879e+16
-0.373154	-0.136913	2.66112e+13		-0.373154	-0.136913	8.98422e+14		-0.373154	-0.136913	8.29303e+13		-0.373154	-0.136913	1.42807e+16
-0.373154	-0.131544	3.52762e+13		-0.373154	-0.131544	1.16602e+15		-0.373154	-0.131544	1.14988e+14		-0.373154	-0.131544	1.81225e+16
-0.373154	-0.126174	4.65132e+13		-0.373154	-0.126174	1.50491e+15		-0.373154	-0.126174	1.58429e+14		-0.373154	-0.126174	2.28637e+16
-0.373154	-0.120805	6.10024e+13		-0.373154	-0.120805	1.93149e+15		-0.373154	-0.120805	2.16913e+14		-0.373154	-0.120805	2.86768e+16
-0.373154	-0.115436	7.95782e+13		-0.373154	-0.115436	2.46516e+15		-0.373154	-0.115436	2.95135e+14		-0.373154	-0.115436	3.57574e+16
-0.373154	-0.110067	1.03256e+14		-0.373154	-0.110067	3.12875e+15		-0.373154	-0.110067	3.99074e+14		-0.373154	-0.110067	4.43247e+16
-0.373154	-0.104698	1.33265e+14		-0.373154	-0.104698	3948806446620996		-0.373154	-0.104698	5.36291e+14		-0.373154	-0.104698	5.46217e+16
-0.373154	-0.0993289	1.71077e+14		-0.373154	-0.0993289	4955950369384742		-0.373154	-0.0993289	7.16269e+14		-0.373154	-0.0993289	6.69142e+16
-0.373154	-0.0939597	2.18446e+14		-0.373154	-0.0939597	6185177577819195		-0.373154	-0.0939597	9.50812e+14		-0.373154	-0.0939597	8.14889e+16
-0.373154	-0.0885906	277442504768020		-0.373154	-0.0885906	7676069995523725		-0.373154	-0.0885906	1.25449e+15		-0.373154	-0.0885906	9.86505e+16
-0.373154	-0.0832215	3.50492e+14		-0.373154	-0.0832215	9472934277804342		-0.373154	-0.0832215	1.64516e+15		-0.373154	-0.0832215	1.18717e+17
-0.373154	-0.0778523	4.40411e+14		-0.373154	-0.0778523	1.16248e+16		-0.373154	-0.0778523	2.14451e+15		-0.373154	-0.0778523	1.42016e+17
-0.373154	-0.0724832	5.50447e+14		-0.373154	-0.0724832	1.41854e+16		-0.373154	-0.0724832	2.77866e+15		-0.373154	-0.0724832	1.68873e+17
-0.373154	-0.0671141	6.84304e+14		-0.373154	-0.0671141	1.72126e+16		-0.373154	-0.0671141	3.57884e+15		-0.373154	-0.0671141	1.99607e+17
-0.373154	-0.061745	8.46173e+14		-0.373154	-0.061745	2.07682e+16		-0.373154	-0.061745	4582036968841847		-0.373154	-0.061745	2.34518e+17
-0.373154	-0.0563758	1.04075e+15		-0.373154	-0.0563758	2.49169e+16		-0.373154	-0.0563758	5831667285653577		-0.373154	-0.0563758	2.73876e+17
-0.373154	-0.0510067	1.27323e+15		-0.373154	-0.0510067	2.97256e+16		-0.373154	-0.0510067	7378254335648572		-0.373154	-0.0510067	3.17907e+17
-0.373154	-0.0456376	1.54934e+15		-0.373154	-0.0456376	3.52618e+16		-0.373154	-0.0456376	9280032342646230		-0.373154	-0.0456376	3.66779e+17
-0.373154	-0.0402685	1.87526e+15		-0.373154	-0.0402685	4.15922e+16		-0.373154	-0.0402685	1.16035e+16		-0.373154	-0.0402685	4.20591e+17
-0.373154	-0.0348993	2257629464122128		-0.373154	-0.0348993	4.87808e+16		-0.373154	-0.0348993	1.44237e+16		-0.373154	-0.0348993	4.79353e+17
-0.373154	-0.0295302	2.70346e+15		-0.373154	-0.0295302	5.68868e+16		-0.373154	-0.0295302	1.78248e+16		-0.373154	-0.0295302	5.42978e+17
-0.373154	-0.0241611	3220061096480033		-0.373154	-0.0241611	6.59624e+16		-0.373154	-0.0241611	2.18995e+16		-0.373154	-0.0241611	6.11262e+17
-0.373154	-0.0187919	3814909809298334		-0.373154	-0.0187919	7.605e+16		-0.373154	-0.0187919	2.67495e+16		-0.373154	-0.0187919	6.83883e+17
-0.373154	-0.0134228	4.49553e+15		-0.373154	-0.0134228	8.71796e+16		-0.373154	-0.0134228	3.24843e+16		-0.373154	-0.0134228	7.60384e+17
-0.373154	-0.00805369	5269306725862506		-0.373154	-0.00805369	9.93663e+16		-0.373154	-0.00805369	3.92206e+16		-0.373154	-0.00805369	8.40172e+17
-0.373154	-0.00268456	6143311274635180		-0.373154	-0.00268456	1.12608e+17		-0.373154	-0.00268456	4.70808e+16		-0.373154	-0.00268456	9.22519e+17
-0.373154	0.00268456	7124064707104352		-0.373154	0.00268456	1.26881e+17		-0.373154	0.00268456	5.61911e+16		-0.373154	0.00268456	1.00656e+18
-0.373154	0.00805369	8217306433719352		-0.373154	0.00805369	1.4214e+17		-0.373154	0.00805369	6.66791e+16		-0.373154	0.00805369	1.09131e+18
-0.373154	0.0134228	9427735783037000		-0.373154	0.0134228	1.58316e+17		-0.373154	0.0134228	7.86712e+16		-0.373154	0.0134228	1.17567e+18
-0.373154	0.0187919	1.07587e+16		-0.373154	0.0187919	1.75315e+17		-0.373154	0.0187919	9.22892e+16		-0.373154	0.0187919	1.25845e+18
-0.373154	0.0241611	1.22121e+16		-0.373154	0.0241611	1.93014e+17		-0.373154	0.0241611	1.07646e+17		-0.373154	0.0241611	1.33839e+18
-0.373154	0.0295302	1.37879e+16		-0.373154	0.0295302	2.11265e+17		-0.373154	0.0295302	1.24843e+17		-0.373154	0.0295302	1.41418e+18
-0.373154	0.0348993	1.5484e+16		-0.373154	0.0348993	2.29896e+17		-0.373154	0.0348993	1.43964e+17		-0.373154	0.0348993	1.48453e+18
-0.373154	0.0402685	1.72958e+16		-0.373154	0.0402685	2.4871e+17		-0.373154	0.0402685	1.65069e+17		-0.373154	0.0402685	1.54814e+18
-0.373154	0.0456376	1.92166e+16		-0.373154	0.0456376	2.67489e+17		-0.373154	0.0456376	1.88196e+17		-0.373154	0.0456376	1.6038e+18
-0.373154	0.0510067	2.12368e+16		-0.373154	0.0510067	2.85996e+17		-0.373154	0.0510067	2.13347e+17		-0.373154	0.0510067	1.65038e+18
-0.373154	0.0563758	2.33441e+16		-0.373154	0.0563758	3.03984e+17		-0.373154	0.0563758	2.40492e+17		-0.373154	0.0563758	1.68691e+18
-0.373154	0.061745	2.55236e+16		-0.373154	0.061745	3.21194e+17		-0.373154	0.061745	2.6956e+17		-0.373154	0.061745	1.71255e+18
-0.373154	0.0671141	2.77577e+16		-0.373154	0.0671141	3.37366e+17		-0.373154	0.0671141	3.00437e+17		-0.373154	0.0671141	1.72668e+18
-0.373154	0.0724832	3.00262e+16		-0.373154	0.0724832	3.52245e+17		-0.373154	0.0724832	3.32966e+17		-0.373154	0.0724832	1.72891e+18
-0.373154	0.0778523	3.23068e+16		-0.373154	0.0778523	3.65584e+17		-0.373154	0.0778523	3.6694e+17		-0.373154	0.0778523	1.71905e+18
-0.373154	0.0832215	3.45751e+16		-0.373154	0.0832215	3.77155e+17		-0.373154	0.0832215	4.02109e+17		-0.373154	0.0832215	1.69719e+18
-0.373154	0.0885906	3.68052e+16		-0.373154	0.0885906	3.8675e+17		-0.373154	0.0885906	4.38177e+17		-0.373154	0.0885906	1.66364e+18
-0.373154	0.0939597	3.89701e+16		-0.373154	0.0939597	3.94191e+17		-0.373154	0.0939597	4.74803e+17		-0.373154	0.0939597	1.61896e+18
-0.373154	0.0993289	4.10421e+16		-0.373154	0.0993289	3.99337e+17		-0.373154	0.0993289	5.1161e+17		-0.373154	0.0993289	1.56394e+18
-0.373154	0.104698	4.29937e+16		-0.373154	0.104698	4.02081e+17		-0.373154	0.104698	5.48186e+17		-0.373154	0.104698	1.49957e+18
-0.373154	0.110067	4.47977e+16		-0.373154	0.110067	4.02362e+17		-0.373154	0.110067	5.84096e+17		-0.373154	0.110067	1.427e+18
-0.373154	0.115436	4.64284e+16		-0.373154	0.115436	4.00161e+17		-0.373154	0.115436	6.18885e+17		-0.373154	0.115436	1.34753e+18
-0.373154	0.120805	4.78616e+16		-0.373154	0.120805	3.95505e+17		-0.373154	0.120805	6.52088e+17		-0.373154	0.120805	1.26256e+18
-0.373154	0.126174	4.90758e+16		-0.373154	0.126174	3.88465e+17		-0.373154	0.126174	6.83245e+17		-0.373154	0.126174	1.17354e+18
-0.373154	0.131544	5.00523e+16		-0.373154	0.131544	3.79156e+17		-0.373154	0.131544	7.11906e+17		-0.373154	0.131544	1.08196e+18
-0.373154	0.136913	5.07758e+16		-0.373154	0.136913	3.67731e+17		-0.373154	0.136913	7.37644e+17		-0.373154	0.136913	9.89261e+17
-0.373154	0.142282	5.12348e+16		-0.373154	0.142282	3.54382e+17		-0.373154	0.142282	7.60066e+17		-0.373154	0.142282	8.96831e+17
-0.373154	0.147651	5.14222e+16		-0.373154	0.147651	3.39327e+17		-0.373154	0.147651	7.78821e+17		-0.373154	0.147651	8.05966e+17
-0.373154	0.15302	5.13348e+16		-0.373154	0.15302	3.22811e+17		-0.373154	0.15302	7.93611e+17		-0.373154	0.15302	7.17832e+17
-0.373154	0.158389	5.09741e+16		-0.373154	0.158389	3.05098e+17		-0.373154	0.158389	8.04199e+17		-0.373154	0.158389	6.33447e+17
-0.373154	0.163758	5.03459e+16		-0.373154	0.163758	2.86459e+17		-0.373154	0.163758	8.10415e+17		-0.373154	0.163758	5.53663e+17
-0.373154	0.169128	4.946e+16		-0.373154	0.169128	2.67172e+17		-0.373154	0.169128	8.12158e+17		-0.373154	0.169128	4.79159e+17
-0.373154	0.174497	4.83305e+16		-0.373154	0.174497	2.47511e+17		-0.373154	0.174497	8.09403e+17		-0.373154	0.174497	4.10431e+17
-0.373154	0.179866	4.69747e+16		-0.373154	0.179866	2.27739e+17		-0.373154	0.179866	8.02199e+17		-0.373154	0.179866	3.47803e+17
-0.373154	0.185235	4.54133e+16		-0.373154	0.185235	2.08108e+17		-0.373154	0.185235	7.90667e+17		-0.373154	0.185235	2.91429e+17
-0.373154	0.190604	4.36696e+16		-0.373154	0.190604	1.88845e+17		-0.373154	0.190604	7.74999e+17		-0.373154	0.190604	2.41312e+17
-0.373154	0.195973	4.17687e+16		-0.373154	0.195973	1.70156e+17		-0.373154	0.195973	7.55451e+17		-0.373154	0.195973	1.97317e+17
-0.373154	0.201342	3.97374e+16		-0.373154	0.201342	1.52219e+17		-0.373154	0.201342	7.32335e+17		-0.373154	0.201342	1.59196e+17
-0.373154	0.206711	3.76031e+16		-0.373154	0.206711	1.35181e+17		-0.373154	0.206711	7.06016e+17		-0.373154	0.206711	1.26605e+17
-0.373154	0.212081	3.53936e+16		-0.373154	0.212081	1.19161e+17		-0.373154	0.212081	6.76894e+17		-0.373154	0.212081	9.91291e+16
-0.373154	0.21745	3.31361e+16		-0.373154	0.21745	1.04248e+17		-0.373154	0.21745	6.45402e+17		-0.373154	0.21745	7.63043e+16
-0.373154	0.222819	3.08571e+16		-0.373154	0.222819	9.04982e+16		-0.373154	0.222819	6.1199e+17		-0.373154	0.222819	5.76377e+16
-0.373154	0.228188	2.85815e+16		-0.373154	0.228188	7.79437e+16		-0.373154	0.228188	5.77117e+17		-0.373154	0.228188	4.2626e+16
-0.373154	0.233557	2.63324e+16		-0.373154	0.233557	6.65895e+16		-0.373154	0.233557	5.41241e+17		-0.373154	0.233557	3.07727e+16
-0.373154	0.238926	2.41308e+16		-0.373154	0.238926	5.64185e+16		-0.373154	0.238926	5.04807e+17		-0.373154	0.238926	2.16008e+16
-0.373154	0.244295	2.19954e+16		-0.373154	0.244295	4.73939e+16		-0.373154	0.244295	4.68242e+17		-0.373154	0.244295	1.46641e+16
-0.373154	0.249664	1.99419e+16		-0.373154	0.249664	3.9463e+16		-0.373154	0.249664	4.31942e+17		-0.373154	0.249664	9554674387841578
-0.373154	0.255034	1.79836e+16		-0.373154	0.255034	3.25605e+16		-0.373154	0.255034	3.96271e+17		-0.373154	0.255034	5907772788194346
-0.373154	0.260403	1.61311e+16		-0.373154	0.260403	2.66117e+16		-0.373154	0.260403	3.61553e+17		-0.373154	0.260403	3404657539443486
-0.373154	0.265772	1.43922e+16		-0.373154	0.265772	2.15356e+16		-0.373154	0.265772	3.28069e+17		-0.373154	0.265772	1.77276e+15
-0.373154	0.271141	1.27723e+16		-0.373154	0.271141	1.72482e+16		-0.373154	0.271141	2.96056e+17		-0.373154	0.271141	7.84282e+14
-0.373154	0.27651	1.12742e+16		-0.373154	0.27651	1.36646e+16		-0.373154	0.27651	2.65704e+17		-0.373154	0.27651	2.53429e+14
-0.373154	0.281879	9898668239610940		-0.373154	0.281879	1.07015e+16		-0.373154	0.281879	2.37159e+17		-0.373154	0.281879	3.25548e+13
-0.373154	0.287248	8644614349219683		-0.373154	0.287248	8278556476097902		-0.373154	0.287248	2.10523e+17		-0.373154	0.287248	7.7504e+12
-0.373154	0.292617	7509149847047426		-0.373154	0.292617	6320367280143059		-0.373154	0.292617	1.85856e+17		-0.373154	0.292617	9.40988e+13
-0.373154	0.297987	6488020465874490		-0.373154	0.297987	4757045546792160		-0.373154	0.297987	1.63183e+17		-0.373154	0.297987	2.30908e+14
-0.373154	0.303356	5575835392996710		-0.373154	0.303356	3525053202137061		-0.373154	0.303356	1.42493e+17		-0.373154	0.303356	377136993644889
-0.373154	0.308725	4766328490768127		-0.373154	0.308725	2567529779264975		-0.373154	0.308725	1.23747e+17		-0.373154	0.308725	5.07174e+14
-0.373154	0.314094	4.05261e+15		-0.373154	0.314094	1834377380095609		-0.373154	0.314094	1.0688e+17		-0.373154	0.314094	607082872182972
-0.373154	0.319463	3427369286472508		-0.373154	0.319463	1.28212e+15		-0.373154	0.319463	9.18087e+16		-0.373154	0.319463	6.71372e+14
-0.373154	0.324832	2.88313e+15		-0.373154	0.324832	8.73611e+14		-0.373154	0.324832	7.84321e+16		-0.373154	0.324832	7.00309e+14
-0.373154	0.330201	2.41236e+15		-0.373154	0.330201	5.77553e+14		-0.373154	0.330201	6.66391e+16		-0.373154	0.330201	6.97766e+14
-0.373154	0.33557	2007698490350518		-0.373154	0.33557	3.68013e+14		-0.373154	0.33557	5.63106e+16		-0.373154	0.33557	669564503715812
-0.373154	0.34094	1.662e+15		-0.373154	0.34094	2.23822e+14		-0.373154	0.34094	4.73235e+16		-0.373154	0.34094	6.22248e+14
-0.373154	0.346309	1.36848e+15		-0.373154	0.346309	1.27982e+14		-0.373154	0.346309	3.95541e+16		-0.373154	0.346309	562242760725734
-0.373154	0.351678	1.12079e+15		-0.373154	0.351678	6.70829e+13		-0.373154	0.351678	3.28801e+16		-0.373154	0.351678	4.95318e+14
-0.373154	0.357047	9.13026e+14		-0.373154	0.357047	3.07394e+13		-0.373154	0.357047	2.71835e+16		-0.373154	0.357047	4.26291e+14
-0.373154	0.362416	7.3981e+14		-0.373154	0.362416	1.107e+13		-0.373154	0.362416	2.23514e+16		-0.373154	0.362416	3.58918e+14
-0.373154	0.367785	5.96257e+14		-0.373154	0.367785	2.2305e+12		-0.373154	0.367785	1.82783e+16		-0.373154	0.367785	2.95902e+14
-0.373154	0.373154	4.77995e+14		-0.373154	0.373154	0		-0.373154	0.373154	1.48661e+16		-0.373154	0.373154	238997372797207
-0.373154	0.378523	3.81144e+14		-0.373154	0.378523	1.4258e+12		-0.373154	0.378523	1.20251e+16		-0.373154	0.378523	1.89149e+14
-0.373154	0.383893	3.02295e+14		-0.373154	0.383893	4.52335e+12		-0.373154	0.383893	9674148240985572		-0.373154	0.383893	1.46658e+14
-0.373154	0.389262	2.38479e+14		-0.373154	0.389262	8.02899e+12		-0.373154	0.389262	7740510781578571		-0.373154	0.389262	1.11345e+14
-0.373154	0.394631	1.8713e+14		-0.373154	0.394631	1.12004e+13		-0.373154	0.394631	6159702218418418		-0.373154	0.394631	8.27e+13
-0.373154	0.4	1.46055e+14		-0.373154	0.4	1.36592e+13		-0.373154	0.4	4875101147215411		-0.373154	0.4	6.00068e+13
-0.367785	-0.4	64465.8		-0.367785	-0.4	4.9314e+06		-0.367785	-0.4	3735.73		-0.367785	-0.4	1.83718e+08
-0.367785	-0.394631	110837		-0.367785	-0.394631	8.36044e+06		-0.367785	-0.394631	4460.33		-0.367785	-0.394631	3.0701e+08
-0.367785	-0.389262	189546		-0.367785	-0.389262	1.40968e+07		-0.367785	-0.389262	4881.77		-0.367785	-0.389262	5.10199e+08
-0.367785	-0.383893	322419		-0.367785	-0.383893	2.36399e+07		-0.367785	-0.383893	4670.96		-0.367785	-0.383893	8.43165e+08
-0.367785	-0.378523	545511		-0.367785	-0.378523	3.94278e+07		-0.367785	-0.378523	3512.42		-0.367785	-0.378523	1.3857e+09
-0.367785	-0.373154	918042		-0.367785	-0.373154	6.54018e+07		-0.367785	-0.373154	1477.77		-0.367785	-0.373154	2.26469e+09
-0.367785	-0.367785	1.53673e+06		-0.367785	-0.367785	1.07897e+08		-0.367785	-0.367785	0		-0.367785	-0.367785	3.68069e+09
-0.367785	-0.362416	2.55865e+06		-0.367785	-0.362416	1.77034e+08		-0.367785	-0.362416	4118.64		-0.367785	-0.362416	5.94879e+09
-0.367785	-0.357047	4.23739e+06		-0.367785	-0.357047	2.88892e+08		-0.367785	-0.357047	27283.6		-0.367785	-0.357047	9.56108e+09
-0.367785	-0.351678	6.98012e+06		-0.367785	-0.351678	4.68858e+08		-0.367785	-0.351678	101123		-0.367785	-0.351678	1.52814e+10
-0.367785	-0.346309	1.14368e+07		-0.367785	-0.346309	7.56791e+08		-0.367785	-0.346309	294555		-0.367785	-0.346309	2.4288e+10
-0.367785	-0.34094	1.86389e+07		-0.367785	-0.34094	1.21489e+09		-0.367785	-0.34094	750074		-0.367785	-0.34094	3.8388e+10
-0.367785	-0.33557	3.02144e+07		-0.367785	-0.33557	1.93966e+09		-0.367785	-0.33557	1.75089e+06		-0.367785	-0.33557	6.03352e+10
-0.367785	-0.330201	4.87173e+07		-0.367785	-0.330201	3.07992e+09		-0.367785	-0.330201	3.84258e+06		-0.367785	-0.330201	9.4301e+10
-0.367785	-0.324832	7.81321e+07		-0.367785	-0.324832	4.86383e+09		-0.367785	-0.324832	8.0492e+06		-0.367785	-0.324832	1.46565e+11
-0.367785	-0.319463	1.24638e+08		-0.367785	-0.319463	7.63907e+09		-0.367785	-0.319463	1.6251e+07		-0.367785	-0.319463	2.26522e+11
-0.367785	-0.314094	1.97765e+08		-0.367785	-0.314094	1.19324e+10		-0.367785	-0.314094	3.18342e+07		-0.367785	-0.314094	3.48142e+11
-0.367785	-0.308725	3.12123e+08		-0.367785	-0.308725	1.85368e+10		-0.367785	-0.308725	6.0793e+07		-0.367785	-0.308725	5.32066e+11
-0.367785	-0.303356	4.89978e+08		-0.367785	-0.303356	2.86395e+10		-0.367785	-0.303356	1.13575e+08		-0.367785	-0.303356	8.08603e+11
-0.367785	-0.297987	7.65074e+08		-0.367785	-0.297987	4.40064e+10		-0.367785	-0.297987	2.0813e+08		-0.367785	-0.297987	1.22198e+12
-0.367785	-0.292617	1.18825e+09		-0.367785	-0.292617	6.72491e+10		-0.367785	-0.292617	3.74893e+08		-0.367785	-0.292617	1.83633e+12
-0.367785	-0.287248	1.83564e+09		-0.367785	-0.287248	1.02206e+11		-0.367785	-0.287248	6.64834e+08		-0.367785	-0.287248	2.74406e+12
-0.367785	-0.281879	2.82061e+09		-0.367785	-0.281879	1.54484e+11		-0.367785	-0.281879	1.16232e+09		-0.367785	-0.281879	4.07744e+12
-0.367785	-0.27651	4.31098e+09		-0.367785	-0.27651	2.32224e+11		-0.367785	-0.27651	2.00548e+09		-0.367785	-0.27651	6.02467e+12
-0.367785	-0.271141	6.55368e+09		-0.367785	-0.271141	3.47175e+11		-0.367785	-0.271141	3.41801e+09		-0.367785	-0.271141	8.85172e+12
-0.367785	-0.265772	9.90992e+09		-0.367785	-0.265772	5.16182e+11		-0.367785	-0.265772	5.75865e+09		-0.367785	-0.265772	1.29321e+13
-0.367785	-0.260403	1.4905e+10		-0.367785	-0.260403	7.6326e+11		-0.367785	-0.260403	9.59699e+09		-0.367785	-0.260403	1.87868e+13
-0.367785	-0.255034	2.22982e+10		-0.367785	-0.255034	1.12242e+12		-0.367785	-0.255034	1.58289e+10		-0.367785	-0.255034	2.71381e+13
-0.367785	-0.249664	3.31805e+10		-0.367785	-0.249664	1.64153e+12		-0.367785	-0.249664	2.58507e+10		-0.367785	-0.249664	3.89804e+13
-0.367785	-0.244295	4.91104e+10		-0.367785	-0.244295	2.38755e+12		-0.367785	-0.244295	4.18189e+10		-0.367785	-0.244295	5.56735e+13
-0.367785	-0.238926	7.23003e+10		-0.367785	-0.238926	3.45355e+12		-0.367785	-0.238926	6.70357e+10		-0.367785	-0.238926	7.90651e+13
-0.367785	-0.233557	1.05872e+11		-0.367785	-0.233557	4.96808e+12		-0.367785	-0.233557	1.06514e+11		-0.367785	-0.233557	1.11649e+14
-0.367785	-0.228188	1.54206e+11		-0.367785	-0.228188	7.10751e+12		-0.367785	-0.228188	1.678e+11		-0.367785	-0.228188	1.56765e+14
-0.367785	-0.222819	2.23408e+11		-0.367785	-0.222819	1.01124e+13		-0.367785	-0.222819	2.62161e+11		-0.367785	-0.222819	2.18863e+14
-0.367785	-0.21745	3.21936e+11		-0.367785	-0.21745	1.43084e+13		-0.367785	-0.21745	4.06283e+11		-0.367785	-0.21745	303820730722179
-0.367785	-0.212081	4.61443e+11		-0.367785	-0.212081	2.01342e+13		-0.367785	-0.212081	6.24679e+11		-0.367785	-0.212081	4.19356e+14
-0.367785	-0.206711	6.57873e+11		-0.367785	-0.206711	2.8176e+13		-0.367785	-0.206711	9.53077e+11		-0.367785	-0.206711	5.75525e+14
-0.367785	-0.201342	9.32916e+11		-0.367785	-0.201342	3.92124e+13		-0.367785	-0.201342	1.44314e+12		-0.367785	-0.201342	7.85343e+14
-0.367785	-0.195973	1.31589e+12		-0.367785	-0.195973	5.42709e+13		-0.367785	-0.195973	2.16902e+12		-0.367785	-0.195973	1.06553e+15
-0.367785	-0.190604	1.84618e+12		-0.367785	-0.190604	7.46979e+13		-0.367785	-0.190604	3.23627e+12		-0.367785	-0.190604	1437398683003097
-0.367785	-0.185235	2.57634e+12		-0.367785	-0.185235	1.02246e+14		-0.367785	-0.185235	4.79406e+12		-0.367785	-0.185235	1.92794e+15
-0.367785	-0.179866	3.57609e+12		-0.367785	-0.179866	1.3918e+14		-0.367785	-0.179866	7.0516e+12		-0.367785	-0.179866	2.57103e+15
-0.367785	-0.174497	4.93731e+12		-0.367785	-0.174497	1.88409e+14		-0.367785	-0.174497	1.03e+13		-0.367785	-0.174497	3408935941904313
-0.367785	-0.169128	6.7803e+12		-0.367785	-0.169128	2.5364e+14		-0.367785	-0.169128	1.49416e+13		-0.367785	-0.169128	4.49388e+15
-0.367785	-0.163758	9.26155e+12		-0.367785	-0.163758	3.39565e+14		-0.367785	-0.163758	2.15275e+13		-0.367785	-0.163758	5889965932064061
-0.367785	-0.158389	1.25833e+13		-0.367785	-0.158389	4.5208e+14		-0.367785	-0.158389	3.08083e+13		-0.367785	-0.158389	7675162790271253
-0.367785	-0.15302	1.70052e+13		-0.367785	-0.15302	5.98542e+14		-0.367785	-0.15302	4.37971e+13		-0.367785	-0.15302	9943561755610514
-0.367785	-0.147651	2.28584e+13		-0.367785	-0.147651	7.88056e+14		-0.367785	-0.147651	6.18524e+13		-0.367785	-0.147651	1.28077e+16
-0.367785	-0.142282	3.05623e+13		-0.367785	-0.142282	1.03181e+15		-0.367785	-0.142282	8.67815e+13		-0.367785	-0.142282	1.6401e+16
-0.367785	-0.136913	4.06445e+13		-0.367785	-0.136913	1.34346e+15		-0.367785	-0.136913	1.20971e+14		-0.367785	-0.136913	2.08803e+16
-0.367785	-0.131544	5.37643e+13		-0.367785	-0.131544	1739517901658752		-0.367785	-0.131544	1.67549e+14		-0.367785	-0.131544	2.6428e+16
-0.367785	-0.126174	7.07396e+13		-0.367785	-0.126174	2239790622631967		-0.367785	-0.126174	2.30585e+14		-0.367785	-0.126174	3.32542e+16
-0.367785	-0.120805	9.2578e+13		-0.367785	-0.120805	2.86787e+15		-0.367785	-0.120805	3.15331e+14		-0.367785	-0.120805	4.15987e+16
-0.367785	-0.115436	1.20512e+14		-0.367785	-0.115436	3651599918061222		-0.367785	-0.115436	4.28517e+14		-0.367785	-0.115436	5.17318e+16
-0.367785	-0.110067	156036709420003		-0.367785	-0.110067	4623552821212440		-0.367785	-0.110067	5.78699e+14		-0.367785	-0.110067	6.39551e+16
-0.367785	-0.104698	2.00956e+14		-0.367785	-0.104698	5821502493935228		-0.367785	-0.104698	7.7667e+14		-0.367785	-0.104698	7.86007e+16
-0.367785	-0.0993289	2.57425e+14		-0.367785	-0.0993289	7288840972476049		-0.367785	-0.0993289	1.03594e+15		-0.367785	-0.0993289	9.60295e+16
-0.367785	-0.0939597	3.28003e+14		-0.367785	-0.0939597	9074932243645884		-0.367785	-0.0939597	1373286799061187		-0.367785	-0.0939597	1.16628e+17
-0.367785	-0.0885906	4.157e+14		-0.367785	-0.0885906	1.12354e+16		-0.367785	-0.0885906	1.80938e+15		-0.367785	-0.0885906	1.40805e+17
-0.367785	-0.0832215	524033894396857		-0.367785	-0.0832215	1.38321e+16		-0.367785	-0.0832215	2369488192015348		-0.367785	-0.0832215	1.68981e+17
-0.367785	-0.0778523	6.57075e+14		-0.367785	-0.0778523	1.69332e+16		-0.367785	-0.0778523	3084222681907460		-0.367785	-0.0778523	2.01585e+17
-0.367785	-0.0724832	8.19495e+14		-0.367785	-0.0724832	2.06131e+16		-0.367785	-0.0724832	3.99039e+15		-0.367785	-0.0724832	2.39041e+17
-0.367785	-0.0671141	1.01661e+15		-0.367785	-0.0671141	2.49513e+16		-0.367785	-0.0671141	5131849772373709		-0.367785	-0.0671141	2.81755e+17
-0.367785	-0.061745	1254407739457499		-0.367785	-0.061745	3.00322e+16		-0.367785	-0.061745	6560423382491034		-0.367785	-0.061745	3.30101e+17
-0.367785	-0.0563758	1539569481773807		-0.367785	-0.0563758	3.59437e+16		-0.367785	-0.0563758	8336787129859740		-0.367785	-0.0563758	3.84407e+17
-0.367785	-0.0510067	1.87947e+15		-0.367785	-0.0510067	4.27754e+16		-0.367785	-0.0510067	1.05313e+16		-0.367785	-0.0510067	4.44933e+17
-0.367785	-0.0456376	2.28218e+15		-0.367785	-0.0456376	5.06174e+16		-0.367785	-0.0456376	1.3225e+16		-0.367785	-0.0456376	5.11856e+17
-0.367785	-0.0402685	2.75638e+15		-0.367785	-0.0402685	5.95573e+16		-0.367785	-0.0402685	1.65098e+16		-0.367785	-0.0402685	5.85251e+17
-0.367785	-0.0348993	3.31135e+15		-0.367785	-0.0348993	6.96781e+16		-0.367785	-0.0348993	2.04895e+16		-0.367785	-0.0348993	6.65068e+17
-0.367785	-0.0295302	3.95682e+15		-0.367785	-0.0295302	8.10548e+16		-0.367785	-0.0295302	2.52797e+16		-0.367785	-0.0295302	7.51121e+17
-0.367785	-0.0241611	4702890382222360		-0.367785	-0.0241611	9.37518e+16		-0.367785	-0.0241611	3.10076e+16		-0.367785	-0.0241611	8.43067e+17
-0.367785	-0.0187919	5559803911305288		-0.367785	-0.0187919	1.07819e+17		-0.367785	-0.0187919	3.7812e+16		-0.367785	-0.0187919	9.40398e+17
-0.367785	-0.0134228	6537781264150238		-0.367785	-0.0134228	1.23287e+17		-0.367785	-0.0134228	4.58418e+16		-0.367785	-0.0134228	1.04243e+18
-0.367785	-0.00805369	7646762303533659		-0.367785	-0.00805369	1.40166e+17		-0.367785	-0.00805369	5.52549e+16		-0.367785	-0.00805369	1.14829e+18
-0.367785	-0.00268456	8896129324416580		-0.367785	-0.00268456	1.58441e+17		-0.367785	-0.00268456	6.62159e+16		-0.367785	-0.00268456	1.25694e+18
-0.367785	0.00268456	1.02944e+16		-0.367785	0.00268456	1.78069e+17		-0.367785	0.00268456	7.88937e+16		-0.367785	0.00268456	1.36716e+18
-0.367785	0.00805369	1.18489e+16		-0.367785	0.00805369	1.98974e+17		-0.367785	0.00805369	9.3458e+16		-0.367785	0.00805369	1.4776e+18
-0.367785	0.0134228	1.35653e+16		-0.367785	0.0134228	2.21048e+17		-0.367785	0.0134228	1.10075e+17		-0.367785	0.0134228	1.58673e+18
-0.367785	0.0187919	1.54475e+16		-0.367785	0.0187919	2.44148e+17		-0.367785	0.0187919	1.28904e+17		-0.367785	0.0187919	1.69296e+18
-0.367785	0.0241611	1.7497e+16		-0.367785	0.0241611	2.68097e+17		-0.367785	0.0241611	1.5009e+17		-0.367785	0.0241611	1.79461e+18
-0.367785	0.0295302	1.97126e+16		-0.367785	0.0295302	2.92681e+17		-0.367785	0.0295302	1.73761e+17		-0.367785	0.0295302	1.88995e+18
-0.367785	0.0348993	2.20903e+16		-0.367785	0.0348993	3.17654e+17		-0.367785	0.0348993	2.00017e+17		-0.367785	0.0348993	1.97729e+18
-0.367785	0.0402685	2.46227e+16		-0.367785	0.0402685	3.4274e+17		-0.367785	0.0402685	2.28932e+17		-0.367785	0.0402685	2.05498e+18
-0.367785	0.0456376	2.72989e+16		-0.367785	0.0456376	3.67635e+17		-0.367785	0.0456376	2.60538e+17		-0.367785	0.0456376	2.12149e+18
-0.367785	0.0510067	3.01046e+16		-0.367785	0.0510067	3.92017e+17		-0.367785	0.0510067	2.94825e+17		-0.367785	0.0510067	2.17543e+18
-0.367785	0.0563758	3.30214e+16		-0.367785	0.0563758	4.15547e+17		-0.367785	0.0563758	3.31736e+17		-0.367785	0.0563758	2.21562e+18
-0.367785	0.061745	3.60275e+16		-0.367785	0.061745	4.37878e+17		-0.367785	0.061745	3.71157e+17		-0.367785	0.061745	2.24111e+18
-0.367785	0.0671141	3.90975e+16		-0.367785	0.0671141	4.58664e+17		-0.367785	0.0671141	4.12917e+17		-0.367785	0.0671141	2.25124e+18
-0.367785	0.0724832	4.22028e+16		-0.367785	0.0724832	4.77568e+17		-0.367785	0.0724832	4.56785e+17		-0.367785	0.0724832	2.24562e+18
-0.367785	0.0778523	4.53115e+16		-0.367785	0.0778523	4.94271e+17		-0.367785	0.0778523	5.02468e+17		-0.367785	0.0778523	2.22421e+18
-0.367785	0.0832215	4.83897e+16		-0.367785	0.0832215	5.0848e+17		-0.367785	0.0832215	5.4961e+17		-0.367785	0.0832215	2.18727e+18
-0.367785	0.0885906	5.14012e+16		-0.367785	0.0885906	5.19935e+17		-0.367785	0.0885906	5.97798e+17		-0.367785	0.0885906	2.1354e+18
-0.367785	0.0939597	5.43088e+16		-0.367785	0.0939597	5.2842e+17		-0.367785	0.0939597	6.46562e+17		-0.367785	0.0939597	2.06948e+18
-0.367785	0.0993289	5.70746e+16		-0.367785	0.0993289	5.33768e+17		-0.367785	0.0993289	6.95385e+17		-0.367785	0.0993289	1.99069e+18
-0.367785	0.104698	5.96613e+16		-0.367785	0.104698	5.35863e+17		-0.367785	0.104698	7.43706e+17		-0.367785	0.104698	1.90046e+18
-0.367785	0.110067	6.20323e+16		-0.367785	0.110067	5.3465e+17		-0.367785	0.110067	7.90936e+17		-0.367785	0.110067	1.80041e+18
-0.367785	0.115436	6.41535e+16		-0.367785	0.115436	5.30133e+17		-0.367785	0.115436	8.36467e+17		-0.367785	0.115436	1.69232e+18
-0.367785	0.120805	6.59931e+16		-0.367785	0.120805	5.22376e+17		-0.367785	0.120805	8.7968e+17		-0.367785	0.120805	1.57808e+18
-0.367785	0.126174	6.75232e+16		-0.367785	0.126174	5.11502e+17		-0.367785	0.126174	9.19966e+17		-0.367785	0.126174	1.45962e+18
-0.367785	0.131544	6.87201e+16		-0.367785	0.131544	4.97689e+17		-0.367785	0.131544	9.56738e+17		-0.367785	0.131544	1.33887e+18
-0.367785	0.136913	6.9565e+16		-0.367785	0.136913	4.81168e+17		-0.367785	0.136913	9.89441e+17		-0.367785	0.136913	1.21769e+18
-0.367785	0.142282	7.00445e+16		-0.367785	0.142282	4.62213e+17		-0.367785	0.142282	1.01757e+18		-0.367785	0.142282	1.09784e+18
-0.367785	0.147651	7.0151e+16		-0.367785	0.147651	4.41134e+17		-0.367785	0.147651	1.04069e+18		-0.367785	0.147651	9.80944e+17
-0.367785	0.15302	6.98827e+16		-0.367785	0.15302	4.18272e+17		-0.367785	0.15302	1.05842e+18		-0.367785	0.15302	8.6842e+17
-0.367785	0.158389	6.9244e+16		-0.367785	0.158389	3.93986e+17		-0.367785	0.158389	1.07048e+18		-0.367785	0.158389	7.61489e+17
-0.367785	0.163758	6.8245e+16		-0.367785	0.163758	3.68644e+17		-0.367785	0.163758	1.07667e+18		-0.367785	0.163758	6.61144e+17
-0.367785	0.169128	6.69015e+16		-0.367785	0.169128	3.42616e+17		-0.367785	0.169128	1.07691e+18		-0.367785	0.169128	5.68139e+17
-0.367785	0.174497	6.52344e+16		-0.367785	0.174497	3.16265e+17		-0.367785	0.174497	1.07118e+18		-0.367785	0.174497	4.82998e+17
-0.367785	0.179866	6.32695e+16		-0.367785	0.179866	2.89934e+17		-0.367785	0.179866	1.05959e+18		-0.367785	0.179866	4.06016e+17
-0.367785	0.185235	6.10363e+16		-0.367785	0.185235	2.63946e+17		-0.367785	0.185235	1.04233e+18		-0.367785	0.185235	3.37277e+17
-0.367785	0.190604	5.85677e+16		-0.367785	0.190604	2.38591e+17		-0.367785	0.190604	1.01969e+18		-0.367785	0.190604	2.76676e+17
-0.367785	0.195973	5.5899e+16		-0.367785	0.195973	2.14128e+17		-0.367785	0.195973	9.92034e+17		-0.367785	0.195973	2.23943e+17
-0.367785	0.201342	5.30673e+16		-0.367785	0.201342	1.90774e+17		-0.367785	0.201342	9.59803e+17		-0.367785	0.201342	1.78671e+17
-0.367785	0.206711	5.01102e+16		-0.367785	0.206711	1.68709e+17		-0.367785	0.206711	9.235e+17		-0.367785	0.206711	1.40347e+17
-0.367785	0.212081	4.70653e+16		-0.367785	0.212081	1.4807e+17		-0.367785	0.212081	8.83674e+17		-0.367785	0.212081	1.0838e+17
-0.367785	0.21745	4.39696e+16		-0.367785	0.21745	1.28955e+17		-0.367785	0.21745	8.40909e+17		-0.367785	0.21745	8.21305e+16
-0.367785	0.222819	4.08583e+16		-0.367785	0.222819	1.11424e+17		-0.367785	0.222819	7.9581e+17		-0.367785	0.222819	6.09356e+16
-0.367785	0.228188	3.77646e+16		-0.367785	0.228188	9.54993e+16		-0.367785	0.228188	7.48986e+17		-0.367785	0.228188	4.41326e+16
-0.367785	0.233557	3.47188e+16		-0.367785	0.233557	8.11734e+16		-0.367785	0.233557	7.01042e+17		-0.367785	0.233557	3.10787e+16
-0.367785	0.238926	3.17484e+16		-0.367785	0.238926	6.8409e+16		-0.367785	0.238926	6.52562e+17		-0.367785	0.238926	2.11664e+16
-0.367785	0.244295	2.88772e+16		-0.367785	0.244295	5.71451e+16		-0.367785	0.244295	6.04098e+17		-0.367785	0.244295	1.38358e+16
-0.367785	0.249664	2.61254e+16		-0.367785	0.249664	4.73019e+16		-0.367785	0.249664	5.56164e+17		-0.367785	0.249664	8582437851961899
-0.367785	0.255034	2.35098e+16		-0.367785	0.255034	3.87844e+16		-0.367785	0.255034	5.09224e+17		-0.367785	0.255034	4962019658223522
-0.367785	0.260403	2.10432e+16		-0.367785	0.260403	3.14876e+16		-0.367785	0.260403	4.63689e+17		-0.367785	0.260403	2.59198e+15
-0.367785	0.265772	1.87348e+16		-0.367785	0.265772	2.53003e+16		-0.367785	0.265772	4.19911e+17		-0.367785	0.265772	1.15041e+15
-0.367785	0.271141	1.65907e+16		-0.367785	0.271141	2.01084e+16		-0.367785	0.271141	3.78182e+17		-0.367785	0.271141	3.72937e+14
-0.367785	0.27651	1.46135e+16		-0.367785	0.27651	1.57987e+16		-0.367785	0.27651	3.38735e+17		-0.367785	0.27651	4.8061e+13
-0.367785	0.281879	1.28033e+16		-0.367785	0.281879	1.22611e+16		-0.367785	0.281879	3.01742e+17		-0.367785	0.281879	1.14789e+13
-0.367785	0.287248	1.11574e+16		-0.367785	0.287248	9391097268590454		-0.367785	0.287248	2.67318e+17		-0.367785	0.287248	1.39816e+14
-0.367785	0.292617	9671289788822742		-0.367785	0.292617	7091032814036383		-0.367785	0.292617	2.35526e+17		-0.367785	0.292617	344200525540455
-0.367785	0.297987	8338353301114293		-0.367785	0.297987	5271522011134165		-0.367785	0.297987	2.0638e+17		-0.367785	0.297987	5.63988e+14
-0.367785	0.303356	7150764595663888		-0.367785	0.303356	3851979795232681		-0.367785	0.303356	1.79852e+17		-0.367785	0.303356	7.60896e+14
-0.367785	0.308725	6099594480998134		-0.367785	0.308725	2.76093e+15		-0.367785	0.308725	1.55878e+17		-0.367785	0.308725	9.13723e+14
-0.367785	0.314094	5175183305953957		-0.367785	0.314094	1.93595e+15		-0.367785	0.314094	1.34362e+17		-0.367785	0.314094	1.01374e+15
-0.367785	0.319463	4367438562716864		-0.367785	0.319463	1.32337e+15		-0.367785	0.319463	1.15183e+17		-0.367785	0.319463	1060846231438507
-0.367785	0.324832	3.6661e+15		-0.367785	0.324832	877714282878891		-0.367785	0.324832	9.82035e+16		-0.367785	0.324832	1.0604e+15
-0.367785	0.330201	3060961149066053		-0.367785	0.330201	5.61078e+14		-0.367785	0.330201	8.32699e+16		-0.367785	0.330201	1.02083e+15
-0.367785	0.33557	2542071508689252		-0.367785	0.33557	3.42341e+14		-0.367785	0.33557	7.02221e+16		-0.367785	0.33557	9.51746e+14
-0.367785	0.34094	2.09988e+15		-0.367785	0.34094	196382614446770		-0.367785	0.34094	5.88959e+16		-0.367785	0.34094	8.62739e+14
-0.367785	0.346309	1.72535e+15		-0.367785	0.346309	1.03268e+14		-0.367785	0.346309	4.91273e+16		-0.367785	0.346309	762496182273074
-0.367785	0.351678	1.41005e+15		-0.367785	0.351678	4.7473e+13		-0.367785	0.351678	4.07557e+16		-0.367785	0.351678	6.58352e+14
-0.367785	0.357047	1.14623e+15		-0.367785	0.357047	1.71514e+13		-0.367785	0.357047	3.36265e+16		-0.367785	0.357047	5.5609e+14
-0.367785	0.362416	9.26791e+14		-0.367785	0.362416	3.46698e+12		-0.367785	0.362416	2.75933e+16		-0.367785	0.362416	4.59935e+14
-0.367785	0.367785	7.45366e+14		-0.367785	0.367785	0		-0.367785	0.367785	2.25193e+16		-0.367785	0.367785	3.72683e+14
-0.367785	0.373154	5.96257e+14		-0.367785	0.373154	2.2305e+12		-0.367785	0.373154	1.82783e+16		-0.367785	0.373154	2.95902e+14
-0.367785	0.378523	4.74432e+14		-0.367785	0.378523	7.09909e+12		-0.367785	0.378523	1.47553e+16		-0.367785	0.378523	2.3017e+14
-0.367785	0.383893	3.75483e+14		-0.367785	0.383893	1.26416e+13		-0.367785	0.383893	1.18465e+16		-0.367785	0.383893	1.75313e+14
-0.367785	0.389262	2.95586e+14		-0.367785	0.389262	1.76918e+13		-0.367785	0.389262	9459430339333876		-0.367785	0.389262	1.3063e+14
-0.367785	0.394631	2.31447e+14		-0.367785	0.394631	2.16452e+13		-0.367785	0.394631	7512294651118143		-0.367785	0.394631	9.50907e+13
-0.367785	0.4	1.80259e+14		-0.367785	0.4	2.42756e+13		-0.367785	0.4	5933534332726067		-0.367785	0.4	6.74887e+13
-0.362416	-0.4	108716		-0.362416	-0.4	8.2005e+06		-0.362416	-0.4	8575		-0.362416	-0.4	3.01137e+08
-0.362416	-0.394631	186519		-0.362416	-0.394631	1.38717e+07		-0.362416	-0.394631	10808.6		-0.362416	-0.394631	5.02053e+08
-0.362416	-0.389262	318294		-0.362416	-0.389262	2.33374e+07		-0.362416	-0.389262	12808.9		-0.362416	-0.389262	8.32377e+08
-0.362416	-0.383893	540268		-0.362416	-0.383893	3.90488e+07		-0.362416	-0.383893	13914.7		-0.362416	-0.383893	1.37238e+09
-0.362416	-0.378523	912150		-0.362416	-0.378523	6.49821e+07		-0.362416	-0.378523	13214.6		-0.362416	-0.378523	2.25015e+09
-0.362416	-0.373154	1.53179e+06		-0.362416	-0.373154	1.0755e+08		-0.362416	-0.373154	9862.88		-0.362416	-0.373154	3.66886e+09
-0.362416	-0.367785	2.55865e+06		-0.362416	-0.367785	1.77034e+08		-0.362416	-0.367785	4118.64		-0.362416	-0.367785	5.94879e+09
-0.362416	-0.362416	4.25105e+06		-0.362416	-0.362416	2.89823e+08		-0.362416	-0.362416	0		-0.362416	-0.362416	9.59191e+09
-0.362416	-0.357047	7.02521e+06		-0.362416	-0.357047	4.71887e+08		-0.362416	-0.357047	11308.4		-0.362416	-0.357047	1.53801e+10
-0.362416	-0.351678	1.15478e+07		-0.362416	-0.351678	7.64136e+08		-0.362416	-0.351678	74353.5		-0.362416	-0.351678	2.45237e+10
-0.362416	-0.346309	1.88805e+07		-0.362416	-0.346309	1.23064e+09		-0.362416	-0.346309	273526		-0.362416	-0.346309	3.88855e+10
-0.362416	-0.34094	3.07047e+07		-0.362416	-0.34094	1.97114e+09		-0.362416	-0.34094	790803		-0.362416	-0.34094	6.13143e+10
-0.362416	-0.33557	4.96675e+07		-0.362416	-0.33557	3.13999e+09		-0.362416	-0.33557	1.99874e+06		-0.362416	-0.33557	9.61402e+10
-0.362416	-0.330201	7.99129e+07		-0.362416	-0.330201	4.97468e+09		-0.362416	-0.330201	4.63087e+06		-0.362416	-0.330201	1.49905e+11
-0.362416	-0.324832	1.2789e+08		-0.362416	-0.324832	7.83838e+09		-0.362416	-0.324832	1.00873e+07		-0.362416	-0.324832	2.32432e+11
-0.362416	-0.319463	2.03579e+08		-0.362416	-0.319463	1.22832e+10		-0.362416	-0.319463	2.09728e+07		-0.362416	-0.319463	3.58377e+11
-0.362416	-0.314094	3.22334e+08		-0.362416	-0.314094	1.91433e+10		-0.362416	-0.314094	4.20277e+07		-0.362416	-0.314094	5.49474e+11
-0.362416	-0.308725	5.0764e+08		-0.362416	-0.308725	2.96719e+10		-0.362416	-0.308725	8.17146e+07		-0.362416	-0.308725	8.37752e+11
-0.362416	-0.303356	7.95209e+08		-0.362416	-0.303356	4.57398e+10		-0.362416	-0.303356	1.54885e+08		-0.362416	-0.303356	1.27011e+12
-0.362416	-0.297987	1.23903e+09		-0.362416	-0.297987	7.01233e+10		-0.362416	-0.297987	2.87203e+08		-0.362416	-0.297987	1.91482e+12
-0.362416	-0.292617	1.92027e+09		-0.362416	-0.292617	1.06918e+11		-0.362416	-0.292617	5.22386e+08		-0.362416	-0.292617	2.87056e+12
-0.362416	-0.287248	2.96017e+09		-0.362416	-0.287248	1.62127e+11		-0.362416	-0.287248	9.33932e+08		-0.362416	-0.287248	4.27917e+12
-0.362416	-0.281879	4.53886e+09		-0.362416	-0.281879	2.445e+11		-0.362416	-0.281879	1.64389e+09		-0.362416	-0.281879	6.34313e+12
-0.362416	-0.27651	6.92235e+09		-0.362416	-0.27651	3.66705e+11		-0.362416	-0.27651	2.85258e+09		-0.362416	-0.27651	9.34967e+12
-0.362416	-0.271141	1.05012e+10		-0.362416	-0.271141	5.46978e+11		-0.362416	-0.271141	4.88515e+09		-0.362416	-0.271141	1.37036e+13
-0.362416	-0.265772	1.58452e+10		-0.362416	-0.265772	8.11404e+11		-0.362416	-0.265772	8.2639e+09		-0.362416	-0.265772	1.99719e+13
-0.362416	-0.260403	2.37811e+10		-0.362416	-0.260403	1.19706e+12		-0.362416	-0.260403	1.38192e+10		-0.362416	-0.260403	2.8943e+13
-0.362416	-0.255034	3.55013e+10		-0.362416	-0.255034	1.75634e+12		-0.362416	-0.255034	2.28585e+10		-0.362416	-0.255034	4.17068e+13
-0.362416	-0.249664	5.27149e+10		-0.362416	-0.249664	2.56278e+12		-0.362416	-0.249664	3.7421e+10		-0.362416	-0.249664	5.97596e+13
-0.362416	-0.244295	7.78571e+10		-0.362416	-0.244295	3.71898e+12		-0.362416	-0.244295	6.06578e+10		-0.362416	-0.244295	8.51418e+13
-0.362416	-0.238926	1.14377e+11		-0.362416	-0.238926	5.36715e+12		-0.362416	-0.238926	9.73953e+10		-0.362416	-0.238926	1.20617e+14
-0.362416	-0.233557	1.67131e+11		-0.362416	-0.233557	7.7032e+12		-0.362416	-0.233557	1.54961e+11		-0.362416	-0.233557	1.69904e+14
-0.362416	-0.228188	2.42913e+11		-0.362416	-0.228188	1.09952e+13		-0.362416	-0.228188	2.44384e+11		-0.362416	-0.228188	2.37971e+14
-0.362416	-0.222819	3.51172e+11		-0.362416	-0.222819	1.56078e+13		-0.362416	-0.222819	3.82129e+11		-0.362416	-0.222819	3.31412e+14
-0.362416	-0.21745	5.04971e+11		-0.362416	-0.21745	2.20335e+13		-0.362416	-0.21745	5.92567e+11		-0.362416	-0.21745	4.58914e+14
-0.362416	-0.212081	7.22252e+11		-0.362416	-0.212081	3.09332e+13		-0.362416	-0.212081	9.11482e+11		-0.362416	-0.212081	6.31846e+14
-0.362416	-0.206711	1.02751e+12		-0.362416	-0.206711	4.31885e+13		-0.362416	-0.206711	1.391e+12		-0.362416	-0.206711	8.64977e+14
-0.362416	-0.201342	1.45399e+12		-0.362416	-0.201342	5.99667e+13		-0.362416	-0.201342	2.10644e+12		-0.362416	-0.201342	1.17736e+15
-0.362416	-0.195973	2.04651e+12		-0.362416	-0.195973	8.28037e+13		-0.362416	-0.195973	3.16578e+12		-0.362416	-0.195973	1593376661777583
-0.362416	-0.190604	2.86511e+12		-0.362416	-0.190604	1.13707e+14		-0.362416	-0.190604	4.72264e+12		-0.362416	-0.190604	2.14404e+15
-0.362416	-0.185235	3.98975e+12		-0.362416	-0.185235	1.5528e+14		-0.362416	-0.185235	6.99386e+12		-0.362416	-0.185235	2868437490708721
-0.362416	-0.179866	5.52619e+12		-0.362416	-0.179866	2.10881e+14		-0.362416	-0.179866	1.02832e+13		-0.362416	-0.179866	3.81553e+15
-0.362416	-0.174497	7.61347e+12		-0.362416	-0.174497	2.84808e+14		-0.362416	-0.174497	1.50128e+13		-0.362416	-0.174497	5046097969971779
-0.362416	-0.169128	1.04332e+13		-0.362416	-0.169128	3.82521e+14		-0.362416	-0.169128	2.17653e+13		-0.362416	-0.169128	6635059257508948
-0.362416	-0.163758	1.42208e+13		-0.362416	-0.163758	5.10912e+14		-0.362416	-0.163758	3.1338e+13		-0.362416	-0.163758	8673967318673509
-0.362416	-0.158389	1.92801e+13		-0.362416	-0.158389	6.78614e+14		-0.362416	-0.158389	4.48147e+13		-0.362416	-0.158389	1.12738e+16
-0.362416	-0.15302	2.59999e+13		-0.362416	-0.15302	8.96362e+14		-0.362416	-0.15302	6.36568e+13		-0.362416	-0.15302	1.45679e+16
[truncated: 21,403 more rows]
